# Supplementary material for: Fine Mapping and Identification of a Novel Phytophthora Root Rot Resistance Locus RpsZS18 on Chromosome 2 in Soybean
Source: Front Plant Sci. 2018 Jan 30;9:44. doi: 10.3389/fpls.2018.00044 (PMC5797622; doi:10.3389/fpls.2018.00044)
Supplement: Supplementary file 1 [file Table1.XLSX]

## Sheet: Sheet1
Table S1 Annotation of genes between SSR makers ZCSSR33 and ZCSSR46 on chromosome 2
Gene model name	Position	Annotation
Glyma.02g245700	Gm02:43391804..43393333	EF-hand calcium-binding domain containing protein
Glyma.02g245800	Gm02:43402125..43407874	Sugar kinase, pfkB family carbohydrate kinase
Glyma.02g245900	Gm02:43410090..43410654	calcium-binding EF-hand protein
Glyma.02g246000	Gm02:43411256..43414461	Serine/threonine protein kinase
Glyma.02g246100	Gm02:43422742..43428429	Double-stranded RNA binding motif
Glyma.02g246200	Gm02:43429962..43430827	No functional annotation
Glyma.02g246300	Gm02:43435070..43435758	No functional annotation
Glyma.02g246400	Gm02:43441160..43443049	Basic helix-loop-helix/leucine zipper transcription factor
Glyma.02g246500	Gm02:43460073..43464328	Beta catenin-related armadillo repeat-containing
Glyma.02g246600	Gm02:43464065..43464292	No functional annotation
Glyma.02g246700	Gm02:43465963..43468829	Aquaporin(major intrinsic protein family)
Glyma.02g246800	Gm02:43469911..43470390	No functional annotation
Glyma.02g246900	Gm02:43474644..43475667	No functional annotation
Glyma.02g247000	Gm02:43478314..43481473	No functional annotation
Glyma.02g247100	Gm02:43492461..43494623	MYB-like DNA-binding domain
Glyma.02g247200	Gm02:43501098..43502907	Transcription factor GT-2 and related proteins, contains trihelix DNA-binding/SANT domain
Glyma.02g247300	Gm02:43504539..43508138	Uncharacterized conserved protein
Glyma.02g247400	Gm02:43512032..43519329	mRNA splicing factor
Glyma.02g247500	Gm02:43512042..43519329	No functional annotation
