# Supplementary material for: Fine Mapping and Identification of a Novel Phytophthora Root Rot Resistance Locus RpsZS18 on Chromosome 2 in Soybean
Source: Front Plant Sci. 2018 Jan 30;9:44. doi: 10.3389/fpls.2018.00044 (PMC5797622; doi:10.3389/fpls.2018.00044)
Supplement: Supplementary file 2 [file Table2.XLSX]

## Sheet: Sheet1
Table S2 InDels used for developing PCR markers
				Primer sequence (5'-3')
InDel name	Position	Williams	Zaoshu18	Forward primer	Reverse primer
Indelwz1	43411141	TAGGTAAAGGGA	T	CAGATAGAGTTTTCCTACACAGG	AGTAGAAGCAAAGAGG
Indelwz2	43423820	CGTTTTAT	C	AGAACAGATAGCGGCAAGGTA	AGAACAGATAGCGGCAAGGTA
Indelwz3	43425227	G	GCAAAAGAAA	GAGTCTCCAACCGTAACTTCTT	GAGTCTCCAACCGTAACTTCTT
Indelwz4	43429008	AATATATAT	A	ACCCTTACTACACAAGAATG	ACCCTTACTACACAAGAATG
Indelwz5	43434948	CATAATA	C	TTGGTCTTCCAAGACACAATTG	TTGGTCTTCCAAGACACAATTG
Indelwz6	43448518	CTTTTTT	C	TTTAACCCAACCTCCCACAGT	TTTAACCCAACCTCCCACAGT
Indelwz7	43512324	AAAAGCCC	A	CACGGTGTCACTCTTCTCTTC	CACGGTGTCACTCTTCTCTTC
