# Supplementary material for: Fine Mapping and Identification of a Novel Phytophthora Root Rot Resistance Locus RpsZS18 on Chromosome 2 in Soybean
Source: Front Plant Sci. 2018 Jan 30;9:44. doi: 10.3389/fpls.2018.00044 (PMC5797622; doi:10.3389/fpls.2018.00044)
Supplement: Supplementary file 3 [file Table3.XLSX]

## Sheet: Sheet1
Table S3 The SNPs and InDels within the 146-kb interval
Number	Postion	Wiliiams 82 (Rps1k)	Zaoshu18 (RpsZS18)		Williams		Harlon (Rps1a)		Harosoy13XX (Rps1b)		Williams79 (Rps1c)		PI103091 (Rps1d)		Harosoy (Rps7)		Yudou25 (RpsYD25)		Youbian30 (RpsYB30)		Ludou4 (Rps9)		Wandou15 (Rps10)		Zhonghuang13		Jikedou 2		Zhonghuang 47
		Reference	Varient	Read deapth	Varient	Read deapth	Varient	Read deapth	Varient	Read deapth	Varient	Read deapth	Varient	Read deapth	Varient	Read deapth	Varient	Read deapth	Varient	Read deapth	Varient	Read deapth	Varient	Read deapth	Varient	Read deapth	Varient	Read deapth	Varient	Read deapth
1	43377446	T	TTAA	11	T	12	T	9	TTAA	12	T	16	T	13	T	17	T	10	T	13	TTAA	12	T	14	T	17	T	15	T	9
2	43377700	TTTT	TTTT	8	TTTT	7	TTTT	9	TTTT	5	TTTT	12	TTTT	11	-	7	TTTT	5	TTTT	11	TTTT	11	TTTT	5	TTTT	9	TTTT	18	-	8
3	43378022	-	-	6	-	6	-	15	-	7	-	13	-	14	TT	11	-	14	-	14	TT	16	-	12	-	18	-	19	TT	25
4	43378105	T	T	17	T	5	T	12	A	12	T	5	T	8	A	6	T	9	T	19	A	12	T	13	T	14	T	17	A	12
5	43378615	AG	AG	13	AG	6	AG	10	G	14	AG	5	AG	7	AG	7	AG	11	AG	15	G	25	AG	12	AG	21	AG	12	AG	20
6	43378764	A	A	13	A	8	A	10	G	16	A	14	A	7	A	10	A	12	A	18	G	23	G	16	A	17	A	11	A	23
7	43378770	A	A	11	A	11	A	10	A	18	A	15	A	7	G	12	A	14	A	18	G	15	A	16	A	22	A	12	G	23
8	43378810	A	G	13	A	12	A	6	G	19	A	18	A	9	G	13	A	16	A	19	G	16	A	18	A	18	A	16	G	26
9	43378841	T	C	20	T	14	T	9	C	22	T	17	T	7	C	11	T	16	T	23	C	24	T	18	T	17	T	16	C	27
10	43378860	C	C	20	C	11	C	10	T	21	C	11	C	7	T	9	C	18	C	25	T	26	C	18	C	17	C	16	T	21
11	43378887	A	A	21	A	12	A	11	G	21	A	16	A	14	G	16	A	16	A	20	G	24	A	14	A	11	A	16	G	21
12	43378890	A	A	10	A	14	A	11	G	21	A	16	A	20	G	24	A	13	A	17	G	17	A	12	A	11	A	16	G	18
13	43378932	C	C	13	C	15	C	9	T	19	C	19	C	15	T	23	C	17	C	18	T	12	C	16	C	10	C	16	T	19
14	43378973	T	C	19	T	16	T	14	C	27	T	19	T	15	C	20	T	16	T	22	C	15	T	14	T	7	T	15	C	13
15	43379006	T	C	20	T	16	T	14	C	21	T	18	T	16	C	19	T	20	T	23	C	15	T	15	T	12	T	23	C	12
16	43379016	T	C	27	T	20	T	10	C	26	T	18	T	15	C	13	T	19	T	21	C	16	T	17	T	10	T	16	C	13
17	43379032	T	C	30	T	13	T	5	C	21	T	18	T	25	C	19	T	15	T	22	C	18	T	18	T	11	T	16	C	21
18	43379063	T	C	14	T	15	T	5	C	20	T	14	T	21	C	12	T	15	T	19	C	21	T	20	T	16	T	27	C	23
19	43379207	C	T	23	C	13	C	12	T	23	C	10	C	18	T	14	C	12	C	22	T	18	C	17	C	10	C	31	T	19
20	43379376	T	C	15	T	10	T	15	C	25	T	15	T	19	C	14	T	11	T	19	C	17	T	22	T	12	T	30	C	13
21	43379419	C	T	13	C	12	C	11	T	30	C	16	C	20	T	11	C	12	C	22	T	18	C	23	C	9	C	15	T	10
22	43379436	G	A	18	G	15	G	8	A	29	G	18	G	21	A	15	G	13	G	17	A	16	G	20	G	5	G	11	A	15
23	43379469	A	G	23	A	13	A	5	G	20	A	20	A	24	G	17	A	15	A	13	G	15	A	22	A	9	A	13	G	19
24	43379495	C	T	22	C	21	C	11	T	16	C	21	C	22	T	16	C	20	C	15	T	18	C	25	C	18	C	13	T	20
25	43379514	G	A	21	G	24	G	12	A	17	G	20	G	18	A	14	G	18	G	15	A	18	G	25	G	23	G	7	A	26
26	43379549	A	C	23	A	23	A	11	C	15	A	21	A	20	C	17	A	17	A	20	C	17	A	23	A	12	A	15	C	20
27	43379627	T	C	23	T	20	T	7	C	11	T	19	T	21	C	17	T	15	T	11	C	15	T	24	T	15	T	13	C	16
28	43379719	A	G	23	A	22	A	10	G	11	A	21	A	12	G	17	A	15	A	13	G	14	A	28	A	10	A	18	G	8
29	43379726	G	A	25	G	11	G	10	A	11	G	20	G	17	A	14	G	15	G	14	A	12	G	22	G	12	G	24	A	14
30	43379831	T	C	23	T	12	T	5	C	13	T	15	T	19	C	13	T	17	T	16	C	14	T	20	T	10	T	31	C	12
31	43379920	C	T	16	C	12	C	6	T	13	C	15	C	20	T	12	C	18	C	16	T	15	C	22	C	11	C	27	T	10
32	43379971	C	A	17	C	13	C	5	A	13	C	12	C	18	A	17	C	18	C	16	A	14	C	21	C	14	C	25	A	12
33	43379977	C	T	17	C	11	C	6	T	11	C	9	C	18	T	16	C	18	C	15	T	15	C	19	C	11	C	29	T	13
34	43380018	C	T	15	C	15	C	8	T	11	C	14	C	11	T	16	C	18	C	17	T	16	C	17	C	15	C	23	T	16
35	43380026	T	C	15	T	11	T	10	C	11	T	11	T	9	C	13	T	19	T	16	C	15	T	14	T	14	T	11	C	16
36	43380057	A	A	18	A	12	A	6	G	13	A	8	A	14	G	10	A	16	A	14	G	19	A	13	A	14	A	7	G	17
37	43380099	C	C	14	C	17	C	9	T	16	C	9	C	15	T	15	C	17	C	20	T	22	C	17	C	17	C	30	T	21
38	43380149	C	C	14	C	16	C	8	T	11	C	7	C	11	T	14	C	16	C	19	T	22	C	14	C	19	C	26	T	21
39	43380153	C	C	20	C	9	C	5	A	10	C	7	C	11	A	12	C	22	C	11	A	14	C	15	C	18	C	25	A	18
40	43380162	T	C	20	T	7	T	6	C	11	T	5	T	6	C	11	T	21	C	10	C	15	T	8	T	14	T	17	C	16
41	43380194	C	C	14	C	6	C	12	T	11	C	5	C	5	T	6	C	17	C	9	T	17	C	5	C	19	C	17	T	16
42	43380299	T	A	8	T	5	T	15	A	8	T	5	T	16	A	12	T	15	T	7	A	11	T	7	T	18	T	19	A	16
43	43380305	G	T	11	G	8	G	17	T	16	G	6	G	14	T	7	G	11	G	7	T	10	G	9	G	15	G	16	T	17
44	43380453	C	C	11	C	5	C	32	T	26	C	12	C	9	T	7	C	10	C	8	T	10	C	9	C	11	C	16	T	17
45	43380513	T	T	8	T	5	T	27	C	19	T	13	T	6	C	9	T	12	T	9	C	13	T	5	T	15	T	16	C	17
46	43380563	A	A	8	A	11	A	28	G	31	A	17	A	11	G	12	A	15	A	6	G	11	A	5	A	16	A	12	G	17
47	43380584	T	T	6	T	10	T	26	C	23	T	17	T	11	C	7	T	14	T	5	C	11	T	23	T	19	T	11	C	17
48	43380623	A	A	5	A	10	A	26	T	16	A	13	A	11	T	16	A	13	A	6	T	7	A	6	A	21	A	12	T	15
49	43380645	AATA	AATA	5	AATA	13	AATA	23	-	14	AATA	17	AATA	13	-	13	AATA	10	AATA	6	AATA	6	AATA	9	AATA	23	AATA	13	AATA	14
50	43380664	C	C	21	C	12	C	32	-	15	C	16	C	20	C	10	C	11	C	17	C	12	C	13	C	16	C	18	C	13
51	43380730	C	C	7	C	6	C	24	C	14	C	18	C	22	T	10	C	7	C	6	C	9	C	15	C	16	C	11	C	15
52	43380741	-	-	11	-	25	-	18	TA	18	-	13	-	17	-	12	-	6	-	5	-	19	-	18	-	18	-	11	-	10
53	43380748	T	T	10	T	24	T	16	T	17	T	18	T	17	T	11	T	8	T	6	T	9	T	19	T	23	T	11	T	10
54	43381036	C	C	7	C	23	C	14	-	20	C	15	C	19	-	10	C	13	C	7	-	17	C	22	C	21	C	18	-	8
55	43381599	-	-	9	-	21	-	13	AAAAAAAAAAAAAA	17	-	15	-	22	AAAAAAAAAAAAA	13	-	12	-	14	AAAAAAAAAAAAA	13	-	20	-	21	-	20	AAAAAAAAAAAAA	11
56	43383735	AAA	AAA	8	AAA	20	AAA	15	-	17	AAA	25	AAA	21	-	13	AAA	22	AAA	10	-	9	AAA	22	AAA	18	AAA	22	-	11
57	43383841	TG	TG	12	TG	11	TG	24	-	22	TG	24	TG	22	-	7	TG	12	TG	12	-	15	TG	23	TG	19	TG	16	TG	12
58	43383890	AA	AA	9	AA	11	AA	24	-	24	AA	26	AA	26	AA	11	AA	11	AA	13	AA	14	AA	21	AA	15	AA	20	AA	14
59	43383899	-	-	8	-	8	-	18	G	19	-	29	-	31	-	11	-	21	-	13	-	11	-	25	-	11	-	28	-	11
60	43384071	C	C	11	C	9	C	19	T	21	C	20	C	27	C	8	C	14	C	16	T	19	C	24	C	18	C	28	C	13
61	43384132	T	C	11	T	8	T	26	C	16	T	27	T	19	T	23	T	13	T	18	C	14	T	17	T	21	T	16	C	17
62	43384261	A	G	11	A	7	A	20	G	16	A	24	A	16	G	31	A	19	A	18	G	17	A	18	A	14	A	23	G	18
63	43384369	G	A	23	G	24	G	19	A	16	G	24	G	16	A	12	G	16	G	20	A	18	G	17	G	13	G	22	A	15
64	43384462	C	T	26	C	15	C	20	T	16	C	20	C	16	T	10	C	13	C	22	T	22	C	11	C	12	C	9	T	14
65	43384563	CT	C	21	CT	20	CT	18	CT	17	CT	16	CT	17	T	10	CT	11	CT	22	CT	25	CT	19	CT	12	CT	24	T	12
66	43384695	C	T	22	C	19	C	19	T	19	C	19	C	16	T	12	C	14	C	11	T	24	C	20	C	14	C	21	T	10
67	43384703	G	A	23	G	18	G	17	A	15	G	15	G	16	A	16	G	10	G	24	A	22	G	19	G	14	G	21	A	10
68	43384763	G	A	24	G	20	G	16	A	17	G	17	G	17	A	11	G	19	G	23	A	22	G	20	G	15	G	30	A	8
69	43384877	C	G	24	C	10	C	15	G	13	C	15	C	20	G	16	C	16	C	19	G	18	C	20	C	14	C	23	G	8
70	43384902	A	G	23	A	8	A	14	G	18	A	14	A	16	G	8	A	13	A	16	A	18	A	20	A	16	A	24	G	11
71	43385055	A	G	25	A	10	A	17	G	15	A	20	A	19	G	13	A	20	A	17	G	18	A	20	A	16	A	25	G	14
72	43385080	A	G	21	A	7	A	18	G	15	A	12	A	25	G	25	A	25	A	14	G	19	A	19	A	14	A	30	G	15
73	43385122	C	T	22	C	8	C	7	T	10	C	9	C	13	T	13	C	24	C	15	T	17	C	22	C	18	C	35	T	14
74	43385199	A	G	22	A	25	A	8	G	13	A	15	A	8	G	9	A	24	A	15	G	21	A	18	A	12	A	20	G	11
75	43385283	C	T	22	C	14	C	12	T	16	C	21	C	12	T	12	C	24	C	20	T	17	C	14	C	8	C	21	T	7
76	43385307	-	-	16	-	10	-	11	-	22	-	18	-	17	-	16	-	21	-	18	-	19	-	22	-	14	-	8	GGTTGGACCTCAATTAGGAAGGTGAGACCCTAACAGATTTTTTGGAGTCTAAGCCTTGGGGGTAAAGACATTC	15
77	43385650	T	C	20	T	13	T	10	C	20	T	20	T	19	C	13	T	21	T	18	C	19	T	15	T	11	T	8	C	13
78	43385709	G	A	15	G	14	G	7	A	16	G	11	G	24	A	21	G	14	G	17	A	20	G	11	G	13	G	15	A	14
79	43385784	A	G	13	A	20	A	6	G	16	A	16	A	7	G	15	A	12	A	20	G	15	A	18	A	18	A	16	G	14
80	43385790	G	A	20	G	15	G	14	A	13	G	11	G	12	A	9	G	8	G	18	A	8	G	22	G	17	G	19	A	19
81	43385798	C	A	16	C	10	C	10	A	13	C	14	C	9	A	11	C	17	C	14	A	12	C	21	C	11	C	18	A	13
82	43385869	A	G	14	A	11	A	14	G	13	A	11	A	5	G	7	A	13	A	12	G	13	A	16	A	22	A	19	G	21
83	43386007	A	A	17	A	9	A	6	G	12	A	13	A	10	G	11	A	12	A	11	G	14	A	12	A	21	A	25	G	13
84	43386011	G	G	11	G	9	G	14	A	19	G	17	G	8	A	N	G	15	G	11	A	10	G	17	G	17	G	25	A	16
85	43386362	C	CT	14	C	9	C	16	CT	15	C	29	C	7	C	N	C	13	C	15	CT	19	C	13	C	23	C	26	CT	26
86	43386570	A	A	8	A	9	A	12	A	16	A	26	A	7	A	12	G	14	G	18	A	14	A	21	A	25	A	27	A	20
87	43386608	T	A	9	T	12	T	19	A	24	T	17	T	8	A	13	T	16	T	12	A	14	T	12	T	22	T	28	A	21
88	43386886	GA	G	9	GA	7	GA	17	G	13	GA	23	GA	9	G	14	GA	17	GA	14	GA	15	GA	12	GA	23	GA	20	G	8
89	43387232	C	T	8	C	7	C	15	T	7	C	21	C	12	T	14	C	11	C	13	C	13	C	14	C	25	C	8	T	17
90	43387626	T	A	8	T	6	T	18	A	8	T	18	T	10	A	13	T	13	T	16	A	5	T	15	T	20	T	8	A	21
91	43387991	G	A	6	G	8	G	15	A	8	G	15	G	11	A	10	G	11	G	14	G	5	G	16	G	28	G	9	G	8
92	43388201	C	C	11	C	7	C	17	C	16	C	21	C	12	C	7	A	17	A	12	C	15	C	13	C	27	C	7	C	13
93	43388572	GGAAAGAAAAAA	G	7	GGAAAGAAAAAA	7	GGAAAGAAAAAA	8	G	21	GGAAAGAAAAAA	17	GGAAAGAAAAAA	11	G	14	GGAAAGAAAAAA	10	GGAAAGAAAAAA	13	G	16	GGAAAGAAAAAA	14	GGAAAGAAAAAA	24	GGAAAGAAAAAA	16	G	16
94	43388763	C	C	7	C	7	C	5	G	17	C	13	C	6	G	11	C	10	C	13	G	14	C	6	C	21	C	25	G	8
95	43388803	T	G	8	T	17	T	27	G	9	T	11	T	15	G	11	T	13	T	13	G	13	T	26	T	19	T	29	G	12
96	43388917	C	T	8	C	15	C	19	T	12	C	13	C	20	T	19	C	8	C	18	T	10	C	22	C	20	C	35	C	16
97	43389001	GT	G	8	GT	7	GT	13	G	10	GT	14	GT	12	G	12	GT	13	GT	18	G	11	GT	12	GT	20	GT	34	GT	20
98	43389126	G	A	8	G	5	G	13	A	15	G	15	G	10	A	5	G	14	G	19	A	12	G	5	G	19	G	37	G	18
99	43389165	C	T	12	C	9	C	10	T	13	C	17	C	10	T	9	C	10	C	13	T	7	C	10	C	21	C	39	C	8
100	43389698	-	-	15	-	12	-	19	-	13	-	16	-	9	-	N	-	11	-	17	-	18	-	11	-	17	-	39	AACACACGAGTCTAAATTTACTTTTATAAATAAATTATCATTTTTATCACATGAGGTTTTAATATAGTATAAAACGGCGAATAGTTGAAAAAAGAAAAGCGAGAACTTCACCAA	19
101	43390563	G	C	18	G	14	G	19	C	14	G	13	G	7	G	N	G	12	G	12	C	16	G	12	G	18	G	38	C	16
102	43390576	GTT	G	13	GTT	14	GTT	21	G	12	GTT	12	GTT	5	GTT	N	GTT	7	GTT	6	G	12	GTT	15	GTT	21	GTT	34	G	18
103	43390586	T	A	9	T	10	T	24	A	12	T	18	T	6	T	N	T	5	T	18	A	6	T	16	T	20	T	31	A	18
104	43390795	C	A	10	C	10	C	14	A	11	C	15	C	7	C	N	C	5	C	21	C	5	C	14	C	17	C	35	C	18
105	43390964	C	T	10	C	10	C	19	T	12	C	13	C	8	C	6	C	13	C	10	C	5	C	14	C	13	C	28	T	16
106	43390975	A	G	8	A	7	A	10	A	12	A	15	A	7	A	8	A	16	A	11	A	7	A	10	A	12	A	27	G	14
107	43391050	G	A	7	G	8	G	11	A	11	G	19	G	5	G	10	G	11	G	8	G	15	G	6	G	11	G	8	A	25
108	43391131	T	T	16	T	7	T	9	T	10	T	16	T	5	T	12	T	7	T	6	T	20	T	6	T	10	T	11	C	25
109	43392642	T	C	16	T	9	T	13	C	10	T	15	T	7	C	13	T	6	T	7	C	19	T	5	T	10	T	14	C	25
110	43392778	CT	C	12	C	8	CT	16	C	12	C	15	C	6	C	8	C	7	C	11	C	11	C	9	C	19	C	17	C	21
111	43393168	T	C	8	T	9	T	21	C	12	T	12	T	9	C	11	T	9	T	8	C	10	T	10	T	13	T	23	C	21
112	43393292	-	-	8	-	7	-	26	T	12	-	8	-	12	T	12	-	12	-	7	T	12	-	11	-	13	-	22	T	22
113	43393526	C	C	7	C	6	T	12	T	12	C	7	C	16	T	12	C	13	C	11	C	12	C	12	C	16	C	19	T	23
114	43393562	-	-	5	-	6	A	14	-	11	-	9	-	14	A	17	-	12	-	13	-	13	-	12	-	14	-	18	A	22
115	43393738	T	T	5	T	5	T	12	T	10	T	12	T	11	-	17	T	10	T	10	T	15	T	12	T	8	T	17	-	13
116	43393781	C	C	6	C	5	C	8	C	11	C	14	C	11	C	14	C	13	C	11	C	16	C	13	C	8	C	8	T	13
117	43394340	A	C	7	A	6	A	9	A	12	A	12	A	10	A	12	A	14	A	7	A	15	A	7	A	18	A	7	A	13
118	43394382	G	A	6	A	6	G	9	G	13	G	8	G	15	G	12	G	14	G	10	G	14	G	6	G	18	G	9	G	22
119	43394451	T	C	8	T	5	T	10	C	13	T	6	T	16	T	8	T	11	T	11	T	13	T	9	T	18	T	7	C	22
120	43394476	A	A	8	A	11	A	10	G	7	A	10	A	17	A	7	A	7	A	10	A	13	A	8	A	19	A	14	G	28
121	43394477	A	A	8	A	11	A	9	T	13	A	14	A	18	A	7	A	9	A	12	A	13	A	10	A	15	A	12	T	30
122	43394535	T	C	8	T	9	T	10	C	17	T	13	T	19	T	8	T	8	T	11	T	12	T	9	T	20	T	13	C	25
123	43394547	C	T	6	C	10	C	8	T	13	C	16	C	19	C	7	C	12	C	11	C	11	C	10	C	20	C	11	T	26
124	43394557	T	C	5	T	5	T	10	C	11	T	7	T	15	C	12	T	12	T	10	T	12	T	9	T	11	T	9	C	19
125	43394599	A	G	6	A	7	A	8	A	8	A	10	A	15	A	12	A	12	A	12	A	11	A	16	A	8	A	12	G	18
126	43394618	C	G	12	C	6	C	6	C	14	C	20	C	11	C	12	C	12	C	12	C	7	C	16	C	9	C	12	G	22
127	43394636	A	A	12	A	5	A	17	A	17	A	9	A	11	A	10	A	12	A	13	A	8	A	12	A	5	A	14	T	25
128	43394657	G	G	10	G	16	G	21	G	16	G	17	G	11	G	7	G	11	G	17	G	13	G	18	G	9	G	18	A	25
129	43394692	C	T	11	C	18	C	6	C	25	C	18	C	11	C	5	C	11	C	17	C	14	C	11	C	9	C	7	C	24
130	43394706	G	A	11	G	17	G	13	G	16	G	19	G	11	G	8	G	12	G	11	G	15	G	27	G	17	G	23	G	24
131	43394731	A	G	12	A	7	A	13	A	14	A	17	A	13	A	5	A	8	A	13	A	16	A	12	A	16	A	23	A	25
132	43394748	G	A	11	G	16	G	14	G	10	G	26	G	11	G	12	G	8	G	13	G	13	G	11	G	9	G	23	G	16
133	43394754	CT	C	11	CT	10	CT	14	CT	9	CT	24	CT	8	CT	13	CT	10	CT	14	CT	19	CT	15	CT	7	CT	10	CT	14
134	43394870	C	T	12	C	16	C	18	C	19	C	21	C	10	C	13	C	8	C	14	C	16	C	25	C	7	C	17	C	14
135	43394878	T	C	11	T	13	T	17	T	16	T	18	T	10	T	17	T	8	T	14	T	13	T	25	T	11	T	21	T	13
136	43394949	G	A	9	G	13	G	17	G	14	G	14	G	12	G	6	G	7	G	15	G	11	G	20	G	5	G	23	G	8
137	43394983	A	T	9	A	12	A	16	A	18	A	18	A	16	A	10	A	5	A	16	A	17	A	19	A	7	A	29	A	24
138	43395004	A	A	10	A	7	A	15	G	17	A	16	A	16	A	16	A	12	A	11	A	22	A	19	A	8	A	23	A	31
139	43395114	T	T	7	T	5	T	11	C	15	T	15	T	10	T	8	T	11	T	14	T	18	T	11	T	7	T	26	T	31
140	43395614	-	-	7	-	10	-	10	T	14	-	13	-	17	-	11	-	11	-	14	-	10	-	18	-	11	-	21	-	7
141	43395929	C	C	13	C	13	C	11	C	14	C	15	C	11	C	14	C	13	C	29	C	14	C	17	C	12	C	11	CTTT	7
142	43395948	T	C	9	T	14	T	10	C	13	T	19	T	25	C	22	T	12	T	13	C	20	T	17	T	13	T	19	C	15
143	43396245	-	-	11	-	11	-	8	A	16	-	12	-	11	-	19	-	12	-	24	-	20	-	18	-	12	-	23	-	17
144	43396332	-	-	10	-	13	-	10	T	16	-	11	-	11	T	16	-	12	-	15	T	22	-	20	-	11	-	24	T	17
145	43396634	T	T	9	T	10	T	9	T	15	T	18	C	20	T	17	T	22	T	23	T	13	T	18	T	12	T	12	T	12
146	43397287	G	A	8	G	7	G	9	A	14	G	20	G	21	A	11	G	12	G	19	A	17	G	17	G	13	G	20	A	11
147	43397330	TT	TT	9	TT	13	TT	6	-	14	TT	11	TT	22	-	14	TT	11	TT	26	-	19	TT	19	TT	16	TT	25	-	10
148	43397332	-	-	6	-	13	-	6	GGC	14	-	12	-	8	GGC	16	-	8	-	23	GGC	21	-	16	-	17	-	17	GGC	10
149	43397334	TTT	TTT	11	TTT	14	TTT	8	-	8	TTT	15	TTT	17	-	18	TTT	15	TTT	18	-	19	TTT	16	TTT	17	TTT	20	-	8
150	43397341	GGAAATTAATTTCT	G	19	GGAAATTAATTTCT	12	GGAAATTAATTTCT	9	G	14	G	10	GGAAATTAATTTCT	13	G	19	GGAAATTAATTTCT	11	GGAAATTAATTTCT	9	G	19	GGAAATTAATTTCT	15	GGAAATTAATTTCT	17	GGAAATTAATTTCT	18	G	15
151	43397355	-	-	20	-	12	-	8	AGT	11	-	13	-	9	AGT	18	-	14	-	12	AGT	19	-	7	-	19	-	8	AGT	16
152	43397452	G	A	20	G	6	G	10	A	9	G	13	G	13	A	15	G	11	G	13	A	15	G	8	G	18	G	12	A	10
153	43397895	A	ACAAAAGATC	12	A	10	A	11	A	9	A	13	A	8	A	14	A	11	A	15	A	15	A	15	A	13	A	9	A	10
154	43398179	A	C	10	A	6	A	10	C	15	A	22	A	10	C	14	A	26	A	19	C	13	A	9	A	15	A	9	C	8
155	43398358	C	A	13	C	8	C	12	A	19	C	19	C	9	A	14	C	19	C	19	A	13	C	11	C	14	C	8	A	9
156	43398520	G	G	5	G	7	G	18	T	11	G	25	G	20	T	14	G	15	G	19	T	18	G	12	G	16	G	8	T	17
157	43398540	C	C	11	C	9	C	18	G	13	C	12	C	18	G	15	C	12	C	12	G	18	C	15	C	17	C	8	G	18
158	43398956	T	T	12	T	10	T	14	C	15	T	17	T	13	C	14	T	9	T	20	C	16	T	20	T	16	T	8	C	13
159	43398961	C	C	13	C	7	C	10	T	17	C	17	C	16	T	9	C	8	C	22	T	20	C	12	C	14	C	12	T	13
160	43399051	A	A	12	A	7	A	10	T	22	A	9	A	15	T	6	A	8	A	13	T	20	A	16	A	11	A	19	T	9
161	43399056	A	A	12	A	5	A	18	T	21	A	18	A	21	T	7	A	9	A	10	T	18	A	6	A	11	A	19	T	9
162	43399057	C	C	17	C	5	C	11	T	18	C	21	C	13	T	6	C	7	C	9	T	14	C	6	C	14	C	15	T	22
163	43399173	C	C	13	C	11	C	14	G	12	C	14	C	7	G	9	C	9	C	9	G	15	C	18	C	13	C	16	G	22
164	43399250	A	A	10	A	9	A	18	T	21	A	16	A	9	T	10	A	11	A	10	T	11	A	12	A	15	A	15	T	23
165	43399450	C	A	14	C	10	C	24	A	17	C	15	C	8	A	5	C	12	C	12	A	11	C	16	C	14	C	16	A	23
166	43399894	AA	AA	8	AA	21	AA	20	-	21	AA	22	AA	5	-	11	AA	8	AA	15	-	17	AA	15	AA	14	AA	20	-	21
167	43399980	C	C	8	C	14	C	18	G	19	C	13	C	5	G	9	C	10	C	12	G	8	C	20	C	16	C	12	G	17
168	43400072	C	C	6	C	12	C	22	C	20	C	14	C	6	G	8	C	14	C	12	C	13	C	10	C	25	C	18	G	15
169	43400073	A	A	10	A	8	A	16	G	13	A	7	A	8	G	5	A	9	A	15	G	11	A	11	A	8	A	19	G	9
170	43400170	C	C	11	C	7	C	15	T	11	C	8	C	5	T	7	C	10	C	15	T	12	C	12	C	17	C	12	T	12
171	43400188	T	C	9	T	10	T	13	C	13	T	9	T	8	C	12	T	15	T	17	C	8	T	19	T	21	T	17	C	12
172	43400208	A	A	13	A	12	A	11	T	5	A	20	A	8	T	9	A	15	A	9	T	14	A	17	A	20	A	9	T	7
173	43400251	T	C	12	T	18	T	11	C	17	T	14	T	9	C	11	T	11	T	9	C	15	T	22	T	19	T	8	C	7
174	43400276	G	A	8	G	14	G	11	A	17	G	24	G	10	A	6	G	11	G	9	A	11	G	20	G	16	G	14	A	10
175	43400378	C	G	17	C	17	C	11	G	17	C	22	C	6	G	12	C	8	C	21	G	15	C	17	C	16	C	16	G	7
176	43400461	G	A	16	G	17	G	11	A	14	G	19	G	10	A	13	G	8	G	12	A	18	G	21	G	20	G	10	A	8
177	43400488	T	A	11	T	18	T	11	T	14	T	11	T	12	T	13	T	7	T	16	T	21	T	21	T	18	T	10	T	13
178	43400565	C	T	9	C	18	C	12	T	9	C	10	C	8	T	17	C	7	C	14	T	8	C	22	C	6	C	9	T	9
179	43400579	A	G	7	A	11	A	10	G	13	A	7	A	16	G	14	A	18	A	13	G	10	A	10	A	23	A	9	G	7
180	43400759	T	G	6	T	11	T	12	G	11	T	5	T	12	G	9	T	7	T	7	G	16	T	14	T	22	T	7	G	21
181	43400806	G	GT	8	G	7	G	12	G	13	G	7	G	20	G	15	G	11	G	17	G	21	G	14	G	19	G	20	GT	9
182	43400875	C	T	17	C	6	C	7	T	15	C	5	C	10	C	17	C	19	C	13	C	18	C	11	C	20	C	14	T	8
183	43400937	A	A	17	A	8	A	7	T	14	A	6	A	7	A	9	A	16	A	14	A	14	A	5	A	17	A	15	A	8
184	43401008	T	T	15	T	7	T	10	-	15	T	15	T	11	T	9	T	9	T	14	T	19	T	8	T	15	T	16	-	25
185	43401036	C	T	12	C	10	C	9	T	14	C	12	C	21	C	11	C	12	C	21	C	16	C	13	C	21	C	17	T	21
186	43401143	ATC	ATC	11	ATC	13	ATC	9	-	10	ATC	11	ATC	25	ATC	10	ATC	16	ATC	13	ATC	17	ATC	19	ATC	20	ATC	16	-	8
187	43401148	-	-	12	-	10	-	8	TC	12	-	12	-	12	-	13	-	19	-	18	-	17	-	18	-	16	-	16	TC	27
188	43401164	T	T	11	T	7	T	9	G	14	T	12	T	20	T	10	T	16	T	16	T	14	T	18	T	14	T	10	G	28
189	43401396	T	T	10	T	10	T	11	C	18	T	13	T	20	C	5	T	15	T	13	T	14	T	23	T	8	T	8	C	8
190	43401608	G	G	18	G	5	G	5	G	18	G	14	G	8	A	6	G	10	G	15	A	14	G	17	G	15	G	7	A	11
191	43401687	A	A	17	A	8	A	12	T	5	A	8	A	9	T	6	A	10	A	8	T	8	A	17	A	22	A	7	T	10
192	43401845	T	T	13	T	12	T	17	C	10	T	13	T	5	C	15	T	15	T	9	C	7	T	19	T	12	T	10	C	12
193	43401861	A	A	18	A	15	A	10	G	14	A	12	A	7	G	19	A	23	A	9	G	9	A	20	A	14	A	19	G	18
194	43401895	G	G	19	G	7	G	17	T	15	G	14	G	11	T	20	G	21	G	9	T	8	G	13	G	12	G	8	T	11
195	43401912	-	-	19	-	7	-	17	TG	15	-	17	-	11	TG	9	-	12	-	10	TG	9	-	13	-	13	-	20	-	10
196	43401938	T	T	19	T	13	T	12	A	5	T	12	T	7	A	16	T	14	T	9	T	9	T	11	T	10	T	24	A	11
197	43401951	A	A	8	A	13	A	5	G	7	A	13	A	5	G	14	A	18	A	14	A	10	A	12	A	14	A	9	G	7
198	43401958	T	T	8	T	12	T	8	A	7	T	8	T	5	A	11	T	15	T	6	T	23	T	18	T	11	T	16	A	11
199	43402024	-	-	9	-	9	-	11	TT	8	-	5	-	15	TT	14	-	14	-	5	-	14	-	16	-	14	-	16	TT	7
200	43402293	T	T	9	T	7	T	11	G	15	T	12	T	19	G	16	T	12	T	15	G	14	T	22	T	14	T	20	G	20
201	43402469	TAATCCAAATTCTGGGTCTTCATGA	T	8	TAATCCAAATTCTGGGTCTTCATGA	12	TAATCCAAATTCTGGGTCTTCATGA	15	T	12	TAATCCAAATTCTGGGTCTTCATGA	7		18	T	13	TAATCCAAATTCTGGGTCTTCATGA	10	TAATCCAAATTCTGGGTCTTCATGA	17	T	16	TAATCCAAATTCTGGGTCTTCATGA	21	TAATCCAAATTCTGGGTCTTCATGA	12	TAATCCAAATTCTGGGTCTTCATGA	21	T	22
202	43402586	A	G	8	A	12	A	17	G	11	A	10	A	11	G	11	A	9	A	20	G	11	A	19	A	17	A	21	G	29
203	43403916	T	G	10	T	13	T	18	G	21	T	14	T	18	G	9	T	10	T	10	G	8	T	15	T	18	T	22	G	34
204	43403991	A	G	6	A	7	A	20	G	18	A	16	A	14	G	12	A	14	A	17	G	18	A	13	A	20	A	21	G	20
205	43404057	CT	C	5	CT	6	CT	19	C	20	CT	15	CT	9	C	11	CT	16	CT	13	C	14	CT	17	CT	16	CT	10	C	15
206	43404558	G	G	14	G	9	G	15	G	20	G	13	G	9	G	12	G	17	G	12	G	17	G	18	G	17	G	10	C	15
207	43404793	T	A	19	T	11	T	14	A	13	T	11	T	9	A	12	T	11	T	11	A	14	T	8	T	9	T	30	A	13
208	43405956	T	A	13	T	12	T	10	A	12	T	15	T	11	A	11	T	18	T	11	A	14	T	20	T	17	T	17	A	29
209	43407022	G	A	9	G	11	G	13	A	10	G	9	G	9	A	10	G	14	G	10	A	13	G	15	G	17	G	7	A	20
210	43407208	G	T	17	G	9	G	18	T	10	G	12	G	10	T	9	G	9	G	8	T	15	G	19	G	12	G	12	T	34
211	43407286	G	GGAGTT	14	G	9	G	16	GAGTT	15	G	13	G	9	GGAGTT	15	G	12	G	11	GGAGTT	20	G	19	G	18	G	12	GAGTT	23
212	43407354	AT	A	14	AT	8	AT	23	AT	18	AT	17	AT	8	A	16	AT	18	AT	10	A	5	AT	16	AT	10	AT	12	A	14
213	43407701	T	TA	8	TA	6	T	15	T	16	T	14	TA	12	A	10	TA	17	TA	9	A	7	T	9	TA	14	TA	10	TA	20
214	43407709	A	G	6	A	8	A	12	G	14	A	16	A	19	G	11	A	17	A	12	G	7	A	13	A	13	A	9	G	21
215	43408154	A	T	5	A	7	A	15	A	21	A	16	A	16	A	6	A	8	A	19	A	13	A	6	A	14	A	9	A	16
216	43408233	A	T	9	A	9	A	9	A	19	A	15	A	13	A	8	A	11	A	17	A	19	A	8	A	16	A	8	T	25
217	43408289	T	T	9	T	11	T	7	T	22	T	17	T	14	T	10	T	16	T	15	T	16	T	9	T	16	T	7	A	14
218	43408365	T	T	10	T	11	T	5	T	16	T	20	T	15	T	10	T	15	T	14	C	17	T	10	T	15	T	15	T	21
219	43408380	T	T	14	T	12	T	9	C	21	T	22	T	16	T	15	T	13	T	17	C	8	T	11	T	16	T	18	C	31
220	43408417	-	-	16	-	17	-	11	T	13	-	19	-	16	T	14	-	12	-	13	T	5	-	13	-	13	-	13	T	11
221	43408994	T	T	14	T	5	T	13	G	12	T	16	T	16	G	13	T	12	T	14	T	6	T	16	T	11	T	9	T	10
222	43409000	T	T	16	T	10	T	10	A	9	T	14	T	12	A	6	T	13	T	14	T	21	T	15	T	7	T	11	T	23
223	43409281	T	T	14	T	6	T	7	C	10	T	11	T	9	C	8	T	14	T	10	C	25	T	18	T	6	T	18	C	23
224	43410101	T	A	14	T	6	T	9	A	10	T	9	T	11	A	11	T	11	T	10	A	12	T	10	T	16	T	16	A	26
225	43410431	G	G	14	G	6	G	7	C	13	G	11	G	15	C	8	G	12	G	10	C	12	G	18	G	19	G	17	C	11
226	43410584	C	CTTAA	9	C	7	C	14	C	12	C	11	C	18	CTTAA	11	C	11	C	14	C	14	C	16	C	17	C	19	CTTAA	10
227	43410915	C	T	5	C	10	C	14	T	12	C	11	C	19	T	11	C	8	C	19	T	9	C	13	C	19	C	20	T	23
228	43411005	A	G	5	A	14	A	6	G	23	A	16	A	17	G	9	A	9	A	26	G	10	A	16	A	20	A	21	G	19
229	43411073	C	T	6	C	16	C	6	T	16	C	11	C	18	T	10	C	8	C	15	T	10	C	17	C	19	C	27	T	12
230	43411141	TAGGTAAAGGGA	T	5	TAGGTAAAGGGA	16		12	TAGGTAAAGGGA	21	TAGGTAAAGGGA	18	TAGGTAAAGGGA	22	TAGGTAAAGGGA	6	TAGGTAAAGGGA	5	TAGGTAAAGGGA	12	TAGGTAAAGGGA	10	TAGGTAAAGGGA	16	TAGGTAAAGGGA	29	TAGGTAAAGGGA	33		10
231	43411191	G	A	7	G	20	G	17	G	20	G	16	G	14	A	6	G	12	G	7	G	8	G	18	G	26	G	18	A	10
232	43411227	A	A	11	A	19	A	19	A	22	A	18	A	7	G	7	A	13	A	12	A	9	A	23	A	20	A	18	A	7
233	43411312	AG	AG	12	AG	23	AG	16	AG	15	AG	18	AG	5	AG	7	AG	13	AG	12	AG	14	AG	20	AG	24	AG	11	AG	7
234	43411360	AGGTAAAGGGA	AGGTAAAGGGA	18	AGGTAAAGGGA	23	AGGTAAAGGGA	12	-	17	AGGTAAAGGGA	13	AGGTAAAGGGA	5	AGGTAAAGGGA	6	AGGTAAAGGGA	17	AGGTAAAGGGA	11	AGGTAAAGGGA	17	AGGTAAAGGGA	22	AGGTAAAGGGA	24	AGGTAAAGGGA	9	-	15
235	43411416	T	T	19	T	15	T	10	C	17	T	26	T	6	C	14	T	14	T	8	C	18	C	20	T	25	T	11	C	8
236	43411444	G	G	9	G	11	G	7	C	12	G	19	G	10	C	14	G	11	G	8	C	18	C	12	G	22	G	13	C	8
237	43411447	G	G	8	G	7	G	10	T	14	G	19	G	10	T	N	G	21	G	15	T	8	T	21	G	20	G	17	T	24
238	43411507	C	C	6	C	11	C	10	T	8	C	16	C	9	T	N	C	10	C	14	T	15	T	21	C	11	C	28	T	13
239	43411524	A	T	6	A	11	A	11	T	6	A	8	A	7	T	12	A	9	A	16	T	20	A	18	A	11	A	38	T	21
240	43411980	T	T	7	T	10	T	12	G	7	T	8	T	9	G	N	T	8	T	17	G	24	T	19	T	12	T	13	G	27
241	43411995	C	T	7	C	8	C	8	T	8	C	8	C	7	T	15	C	17	C	12	T	19	C	13	C	23	C	11	T	15
242	43412018	G	A	6	G	7	G	7	A	8	G	6	G	5	A	15	G	15	G	5	A	18	G	13	G	24	G	21	A	14
243	43412025	-	-	6	-	9	-	7	A	10	-	8	-	5	A	14	-	14	-	8	A	18	-	27	-	25	-	21	A	18
244	43412073	C	A	10	C	6	C	12	C	14	C	8	C	9	A	12	C	15	C	7	A	13	C	12	C	26	C	17	C	17
245	43412127	G	T	13	G	18	G	6	T	14	G	15	G	7	T	14	G	12	G	9	T	5	G	9	G	22	G	15	T	11
246	43412185	-	-	13	-	7	-	7	-	14	-	16	-	6	G	12	-	8	-	11	G	10	-	11	-	18	-	16	G	16
247	43412186	C	C	10	C	9	C	9	T	18	C	20	C	5	T	13	C	15	C	13	T	10	C	7	C	19	C	30	T	10
248	43412193	G	G	12	G	9	G	11	A	17	G	24	G	6	A	17	G	24	G	15	A	13	G	16	G	17	G	25	A	10
249	43412789	A	A	5	A	15	A	10	G	19	A	34	A	7	G	18	A	25	A	7	G	13	A	17	A	15	A	8	G	16
250	43412806	-	-	5	-	10	-	17	AAA	23	-	20	-	6	AAA	12	-	22	-	7	AAA	17	-	21	-	5	-	20	AAA	23
251	43412819	C	C	5	C	17	C	13	A	18	C	17	C	5	A	14	C	25	C	22	A	17	C	16	C	14	C	22	A	10
252	43412866	A	A	6	A	12	A	18	G	22	A	16	A	12	G	5	A	27	A	18	G	17	A	16	A	13	A	16	G	11
253	43412907	G	G	5	G	15	G	20	A	21	G	21	G	13	A	6	G	18	G	19	A	10	G	12	G	12	G	12	A	13
254	43413141	T	C	5	T	19	T	20	T	14	T	21	T	12	T	7	T	19	T	22	T	16	T	23	T	13	T	9	T	7
255	43413513	T	G	7	T	9	T	19	T	15	T	21	T	10	G	12	T	16	T	22	T	12	T	20	T	19	T	9	G	19
256	43414339	A	A	15	A	9	A	24	T	17	A	21	A	13	T	10	A	14	A	22	T	11	A	26	A	17	A	20	T	9
257	43414601	G	C	15	G	6	G	17	C	17	G	21	G	11	C	11	G	9	G	13	C	15	G	20	G	18	G	34	C	11
258	43414766	A	A	17	A	7	A	13	A	21	A	17	A	15	G	5	A	10	A	14	A	14	A	12	A	13	A	9	A	7
259	43415214	G	G	18	G	11	G	16	A	23	G	17	G	14	A	10	G	14	G	14	G	11	G	12	G	9	G	15	A	9
260	43415613	-	-	20	-	13	-	10	-	22	-	16	-	8	T	14	-	13	-	12	T	18	-	12	-	15	-	15	-	10
261	43417246	G	A	20	G	14	G	13	G	21	G	12	G	13	G	10	G	11	G	18	G	11	G	10	G	9	G	16	G	10
262	43417444	T	TTGAAGATAAGTAAC	19	T	10	T	14	T	20	T	14	T	7	T	13	T	15	T	20	T	10	T	7	T	9	T	10	T	9
263	43417469	G	A	20	G	16	G	8	G	13	G	15	G	10	G	8	G	13	G	13	G	6	G	10	G	11	G	22	G	9
264	43417477	A	G	14	A	21	A	14	A	19	A	15	A	10	A	13	A	14	A	18	A	18	A	10	A	11	A	16	A	10
265	43417726	T	A	13	T	15	T	7	A	19	T	18	T	9	T	13	T	19	T	22	T	13	T	12	T	9	T	21	T	11
266	43418951	T	T	14	T	25	C	6	T	14	T	20	T	10	T	12	T	11	T	17	T	16	T	9	T	9	T	7	T	13
267	43419409	A	A	14	A	13	C	22	A	13	A	18	A	11	A	13	A	8	A	10	A	21	A	14	A	10	A	8	A	22
268	43419477	T	T	10	T	12	T	9	T	12	T	6	T	12	G	14	T	12	T	12	T	26	T	9	T	9	T	16	T	13
269	43419482	G	G	10	G	10	G	19	G	12	G	8	G	6	C	19	G	16	G	11	G	17	G	20	G	15	G	16	G	12
270	43419491	TTTC	TTTC	12	TTTC	11	TTTC	17	TTTC	12	TTTC	11	TTTC	16	-	11	TTTC	11	TTTC	18	TTTC	21	TTTC	14	TTTC	14	TTTC	15	TTTC	12
271	43419512	A	A	9	A	19	A	13	A	21	A	20	A	12	-	11	A	12	A	11	A	21	A	25	A	24	A	19	A	16
272	43419516	AG	AG	7	AG	18	AG	13	AG	20	AG	16	AG	7	-	12	AG	8	AG	14	AG	18	AG	17	AG	18	AG	18	AG	14
273	43419519	GA	GA	11	GA	19	GA	17	GA	18	GA	15	GA	12	-	12	GA	10	GA	22	GA	21	GA	23	GA	21	GA	17	GA	14
274	43419525	A	A	12	A	19	A	20	A	17	A	20	A	17	T	10	A	8	A	17	A	13	A	21	A	23	A	12	A	12
275	43419536	G	G	17	G	18	G	16	G	22	G	15	G	19	A	8	G	15	G	16	G	6	G	21	G	9	G	20	G	14
276	43419539	G	G	8	G	16	G	15	G	11	G	13	G	13	T	11	G	13	G	21	G	7	G	17	G	6	G	11	G	14
277	43419540	T	T	16	T	15	T	9	T	16	T	10	T	18	A	7	T	6	T	21	T	12	T	18	T	16	T	22	T	13
278	43419653	T	T	22	T	14	T	8	T	13	T	10	T	18	-	11	T	21	T	19	T	19	T	20	T	18	T	23	T	12
279	43419671	C	C	20	C	14	C	5	C	14	C	7	C	21	A	17	C	12	C	17	C	18	C	20	C	22	C	18	C	12
280	43419675	T	T	15	T	12	T	6	T	10	T	9	T	17	A	10	T	14	T	8	T	18	T	18	T	23	T	23	T	11
281	43419676	C	C	21	C	10	C	6	A	8	C	11	C	15	A	15	C	18	C	6	C	16	C	19	C	21	C	11	C	13
282	43419742	-	-	20	-	8	-	7	-	8	-	8	-	13	-	14	-	12	-	8	A	19	-	17	-	20	-	13	-	11
283	43420021	G	GC	16	G	6	G	7	G	12	G	10	G	10	GC	21	G	13	G	8	GC	23	G	20	G	25	G	28	G	10
284	43420070	AAG	A	15	AAG	13	AAG	9	A	12	AAG	7	AAG	11	A	18	AAG	11	AAG	14	A	17	AAG	18	AAG	16	AAG	21	A	9
285	43420203	A	G	16	A	12	A	13	G	12	A	11	A	14	G	17	A	11	A	15	G	21	A	14	A	14	A	23	G	7
286	43420216	A	G	6	A	6	A	15	G	11	A	8	A	17	G	18	A	12	A	14	G	27	A	13	A	15	A	10	G	17
287	43420299	C	A	6	C	7	C	10	A	10	C	9	C	18	C	18	C	15	C	11	A	28	C	16	C	7	C	13	A	7
288	43420309	G	C	6	G	9	G	21	C	12	G	8	G	16	C	16	G	11	G	16	C	22	G	15	G	6	G	12	C	7
289	43420502	T	C	14	T	13	T	18	C	13	T	10	T	10	C	13	T	7	T	20	C	15	T	5	T	11	T	15	C	8
290	43420581	TCTAGCAGCATCCTGTTCTG	T	13	TCTAGCAGCATCCTGTTCTG	9	TCTAGCAGCATCCTGTTCTG	18	T	13	TCTAGCAGCATCCTGTTCTG	16	TCTAGCAGCATCCTGTTCTG	19	T	13	TCTAGCAGCATCCTGTTCTG	7	TCTAGCAGCATCCTGTTCTG	12	T	25	TCTAGCAGCATCCTGTTCTG	16	TCTAGCAGCATCCTGTTCTG	13	TCTAGCAGCATCCTGTTCTG	16	T	7
291	43420652	A	AC	10	A	11	A	18	C	16	A	15	A	17	AC	13	A	15	A	22	AC	23	A	22	A	17	A	19	A	8
292	43420866	T	C	7	T	12	T	16	C	13	T	12	T	20	C	12	T	14	T	20	C	25	T	23	T	15	T	11	C	9
293	43420892	G	T	14	G	15	G	17	T	14	G	13	G	14	T	11	G	11	G	20	T	24	G	21	G	18	G	15	T	15
294	43420993	T	C	16	T	5	T	16	C	14	T	11	T	13	C	10	T	12	T	20	C	22	T	19	T	18	T	17	C	15
295	43421197	T	C	17	T	5	T	16	C	15	T	13	T	15	C	9	T	12	T	14	C	22	T	22	T	14	T	17	T	15
296	43421376	A	A	22	A	5	A	13	C	17	A	17	A	17	C	14	A	16	A	20	A	17	A	21	A	14	A	20	C	18
297	43421678	TTC	T	21	TTC	5	TTC	17	T	19	TTC	18	TTC	18	T	15	TTC	16	TTC	17	T	18	TTC	18	TTC	13	TTC	28	T	18
298	43421976	G	G	13	G	5	G	17	G	18	G	19	G	18	T	11	G	20	G	17	T	18	G	23	G	22	G	20	T	22
299	43422346	T	G	18	T	5	T	17	G	25	T	16	T	17	G	7	T	15	T	16	T	19	T	8	T	22	T	13	G	7
300	43422554	-	-	20	-	5	-	16	AA	22	-	20	-	19	AA	7	-	16	-	21	-	16	-	11	-	23	-	8	AA	11
301	43422848	A	G	24	A	9	A	18	G	22	A	20	A	20	G	6	A	14	A	21	G	11	A	10	A	15	A	17	G	7
302	43423820	CGTTTTAT	C	20	CGTTTTAT	9	CGTTTTAT	18	C	19	CGTTTTAT	18	CGTTTTAT	12	C	15	CGTTTTAT	20	CGTTTTAT	21	C	10	CGTTTTAT	9	CGTTTTAT	22	CGTTTTAT	17	C	10
303	43424208	A	G	19	A	10	A	13	G	16	A	19	A	18	G	22	A	17	A	19	G	15	A	9	A	15	A	13	G	11
304	43424443	G	C	16	G	8	G	15	C	10	G	18	G	15	C	25	G	19	G	19	C	15	G	13	G	11	G	27	C	9
305	43424937	C	C	17	C	7	C	16	C	16	C	19	C	12	C	21	C	22	C	17	C	10	C	12	C	12	C	16	C	9
306	43424940	GTTC	G	15	GTTC	8	GTTC	10	G	20	GTTC	24	GTTC	19	G	13	GTTC	24	GTTC	20	G	10	GTTC	13	GTTC	8	GTTC	11	G	11
307	43425227	G	GCAAAAGAAA	11	G	9	G	10	G	19	G	30	G	17	GCAAAAGAAA	14	G	25	G	16	GCAAAAGAAA	17	G	12	G	7	G	10	GCAAAAGAAA	14
308	43425791	C	T	11	C	12	C	12	T	23	C	26	C	10	T	11	C	25	C	16	T	18	C	11	C	5	C	12	T	9
309	43426847	T	C	10	T	10	T	16	C	17	T	23	T	8	C	9	T	25	T	14	C	20	T	11	T	5	T	12	C	10
310	43427100	T	G	9	T	7	T	12	G	17	T	22	T	16	G	7	T	25	T	17	G	24	T	15	T	7	T	7	G	13
311	43427136	C	T	11	C	9	C	19	T	17	C	30	C	12	T	8	C	24	C	8	T	17	C	14	C	5	C	7	T	9
312	43428268	T	G	13	T	10	T	14	G	25	T	22	T	13	G	8	T	16	T	8	G	21	T	15	T	6	T	7	G	10
313	43429008	AATATATAT	A	13	AATATATAT	10	AATATATAT	20	AATATATAT	17	AATATATAT	22	AATATATAT	14	A	5	AATATATAT	14	A	17	A	16	AATATATAT	18	AATATATAT	10	AATATATAT	16	A	26
314	43429703	T	C	18	T	10	T	24	C	18	T	16	T	17	C	5	T	16	T	8	C	19	T	16	T	12	T	9	C	14
315	43429730	C	C	17	C	11	C	20	T	20	C	13	C	12	T	5	C	14	C	11	C	17	C	17	C	13	C	9	T	18
316	43429745	C	G	14	C	10	C	7	G	20	C	23	C	10	G	6	C	10	C	12	G	7	C	20	C	12	C	7	G	10
317	43429759	T	T	13	T	9	T	8	C	18	T	15	T	9	C	5	T	11	T	19	T	14	T	10	T	18	T	11	C	8
318	43429761	C	C	13	C	12	C	8	T	19	C	18	C	14	T	6	C	12	C	17	T	13	C	10	C	21	C	12	T	7
319	43429806	C	T	18	C	12	C	8	T	13	C	15	C	7	T	7	C	9	C	26	T	13	C	10	C	23	C	15	T	9
320	43429852	TG	T	15	TG	14	TG	6	G	18	TG	16	TG	15	T	8	TG	8	TG	25	T	9	TG	16	TG	27	TG	22	T	10
321	43429908	T	G	18	T	13	T	5	G	17	T	14	T	9	G	11	T	17	T	24	G	18	T	16	T	20	T	24	G	15
322	43430001	A	G	17	A	21	A	5	G	14	A	15	A	9	G	11	A	17	A	12	G	19	A	16	A	19	A	24	G	17
323	43430141	G	A	22	G	22	G	5	A	15	G	18	G	9	A	8	G	16	G	8	A	19	G	15	G	13	G	21	A	14
324	43430412	C	C	16	C	25	C	8	T	20	C	21	C	11	T	18	C	17	C	7	T	16	C	13	C	15	C	17	T	15
325	43430413	A	A	17	A	18	A	8	G	18	A	24	A	11	G	19	A	18	A	9	G	14	A	12	A	15	A	15	G	13
326	43430445	G	G	23	G	17	G	9	G	17	G	13	G	11	G	18	A	21	A	12	G	15	G	19	G	17	G	15	G	7
327	43430556	G	A	8	G	10	G	7	A	5	G	15	G	11	A	16	G	24	G	13	G	18	G	19	G	19	G	20	A	7
328	43430685	C	T	7	C	19	C	8	T	6	C	8	C	7	C	14	C	23	C	9	C	19	C	19	C	19	C	20	C	17
329	43430909	G	T	8	G	10	G	9	G	6	G	11	G	5	G	16	G	13	G	9	G	17	G	17	G	18	G	20	T	13
330	43431047	T	A	8	T	19	T	9	A	5	T	21	T	9	T	15	T	16	T	9	T	15	T	27	T	17	T	19	A	8
331	43431081	A	G	8	A	10	A	8	G	12	A	20	A	9	G	18	A	16	A	6	G	14	A	23	A	18	A	19	G	18
332	43431089	A	G	7	A	11	A	10	G	12	A	22	A	7	G	19	A	11	A	5	G	13	A	29	A	20	A	25	G	13
333	43431103	C	T	10	C	14	C	6	T	13	C	7	C	6	T	12	C	11	C	11	T	13	C	27	C	11	C	24	T	14
334	43431126	T	C	10	T	15	T	9	C	11	T	12	T	6	C	18	T	12	T	11	C	15	T	25	T	13	T	24	C	12
335	43431140	CAT	C	10	CAT	15	CAT	7	C	14	CAT	18	CAT	5	C	14	CAT	11	CAT	11	C	13	CAT	21	CAT	10	CAT	21	C	19
336	43431151	A	G	9	A	15	A	12	G	15	A	22	A	5	G	11	A	9	A	7	G	11	A	19	A	9	A	22	G	16
337	43431157	C	A	7	C	23	C	16	A	19	C	19	C	8	A	6	C	9	C	7	A	13	C	18	C	14	C	23	A	16
338	43431167	G	C	8	G	20	G	17	C	17	G	5	G	10	C	N	G	9	G	7	C	14	G	16	G	13	G	25	C	13
339	43431200	T	T	9	T	20	T	18	C	9	T	5	T	13	C	N	T	7	T	8	C	16	T	23	T	11	T	25	C	13
340	43431203	C	C	10	C	13	C	26	A	9	C	9	C	14	A	6	C	8	C	16	A	14	C	18	C	12	C	20	A	11
341	43431225	A	G	8	A	10	A	12	G	5	A	7	A	14	G	6	A	9	A	16	G	15	A	22	A	14	A	14	G	9
342	43431447	G	A	7	G	6	G	12	A	12	G	17	G	14	A	6	G	8	G	13	A	8	G	17	G	10	G	13	A	25
343	43431568	G	T	7	G	8	G	12	T	20	G	8	G	19	T	N	G	11	G	11	T	18	G	29	G	22	G	7	T	29
344	43431586	C	G	6	C	16	C	15	G	12	C	6	C	21	G	12	C	12	C	13	G	12	C	12	C	20	C	7	G	31
345	43431732	C	T	10	C	8	C	20	T	14	C	10	C	18	T	18	C	11	C	15	T	16	C	25	C	17	C	7	T	27
346	43431742	A	G	11	A	14	A	19	G	15	A	13	A	20	G	25	A	11	A	20	G	14	A	21	A	17	A	8	G	27
347	43431760	G	G	9	G	11	G	28	A	14	G	13	G	13	A	11	G	11	G	20	G	9	G	17	G	25	G	7	A	27
348	43431761	C	C	9	C	10	A	22	G	12	C	17	C	22	G	15	C	15	C	19	G	19	C	18	C	18	C	9	G	20
349	43431871	-	-	8	-	7	-	15	T	9	-	19	-	23	T	21	-	16	-	18	-	13	-	13	-	15	-	7	T	26
350	43431882	C	C	11	C	9	C	19	T	10	C	20	C	19	T	21	C	14	C	18	T	20	C	11	C	17	C	8	T	28
351	43432018	C	T	14	C	12	C	21	T	20	C	12	C	20	C	18	C	11	C	16	T	27	C	12	C	19	C	11	C	28
352	43432088	C	C	19	C	11	C	27	C	13	C	17	C	15	A	14	C	14	C	16	C	16	C	16	C	19	C	11	C	28
353	43432089	C	C	21	C	8	C	23	C	12	C	7	C	18	A	11	C	16	C	15	C	18	C	13	C	22	C	11	C	18
354	43432119	G	G	19	G	13	G	19	C	11	G	11	G	17	C	11	G	13	G	20	G	16	G	20	G	12	G	10	C	19
355	43432149	A	C	30	A	7	A	17	C	14	A	10	A	16	C	14	A	16	A	22	C	19	A	7	A	17	A	11	C	20
356	43432168	T	G	17	T	8	T	19	G	7	T	17	T	19	G	11	T	14	T	21	G	22	T	13	T	16	T	12	G	15
357	43432325	C	T	17	C	6	C	22	T	5	C	7	C	17	T	11	C	17	C	24	T	17	C	24	C	16	C	11	T	17
358	43432871	G	A	11	G	11	G	16	A	6	G	10	G	24	A	7	G	15	G	21	A	16	G	23	G	19	G	11	A	18
359	43432934	G	A	11	G	6	G	22	A	10	G	13	G	15	A	15	G	14	G	21	A	11	G	21	G	14	G	14	A	17
360	43432975	T	C	14	T	9	T	17	C	13	T	5	T	14	C	15	T	14	T	19	C	6	T	19	T	11	T	14	C	21
361	43433575	C	C	11	C	7	C	11	T	9	C	8	C	17	T	14	C	18	C	24	T	6	C	15	C	12	C	15	T	17
362	43434026	T	T	19	T	8	T	13	-	5	T	20	T	22	-	13	T	10	T	25	-	12	T	18	T	10	T	14	-	8
363	43434097	G	G	18	G	20	G	14	C	11	G	16	G	19	G	12	G	14	G	23	C	12	G	11	G	10	G	9	C	17
364	43434124	G	G	27	G	6	G	19	G	10	G	15	G	19	A	12	G	15	G	14	A	14	G	8	G	10	G	7	A	24
365	43434648	G	T	20	G	6	G	13	G	5	G	8	G	15	G	11	G	13	G	19	G	14	G	8	G	11	G	11	G	19
366	43434828	G	G	10	G	6	G	13	A	23	G	15	G	17	G	10	G	20	G	22	G	9	G	14	G	18	G	11	A	16
367	43434833	G	G	24	G	7	G	7	-	17	G	15	G	9	G	8	G	13	G	25	G	18	G	11	G	17	G	9	-	18
368	43434878	T	T	22	T	5	T	12	G	11	T	13	T	10	T	9	T	6	T	19	T	16	T	13	T	14	T	11	G	15
369	43434917	-	-	14	-	5	-	13	TT	9	-	14	-	12	TT	14	-	16	-	19	TT	19	-	5	-	12	-	14	TT	10
370	43434946	T	T	13	T	6	T	17	T	21	T	22	T	15	C	11	T	18	T	17	T	27	T	12	T	15	T	9	C	13
371	43434948	CATAATA	C	14	CATAATA	9	CATAATA	11	C	12	CATAATA	23	CATAATA	21	C	6	CATAATA	16	CATAATA	13	C	22	CATAATA	15	CATAATA	14	CATAATA	8	C	22
372	43434957	TAAATATTCA	TAAATATTCA	14	TAAATATTCA	7	TAAATATTCA	15	TAAATATTCA	17	TAAATATTCA	25	TAAATATTCA	14	TAAATATTCA	7	TAAATATTCA	12	TAAATATTCA	15	TAAATATTCA	23	TAAATATTCA	17	TAAATATTCA	17	TAAATATTCA	19	-	21
373	43434970	AGATTCTTCAAT	A	14	AGATTCTTCAAT	12	AGATTCTTCAAT	19	A	19	AGATTCTTCAAT	25	AGATTCTTCAAT	12	A	12	AGATTCTTCAAT	12	AGATTCTTCAAT	14	A	20	AGATTCTTCAAT	24	AGATTCTTCAAT	21	AGATTCTTCAAT	7	A	10
374	43434986	A	A	16	A	6	A	16	A	20	A	26	A	7	A	16	A	11	A	14	A	11	A	6	A	19	A	17	T	12
375	43434994	CA	C	10	CA	8	CA	11	C	13	CA	17	CA	5	C	N	CA	12	CA	17	C	22	CA	11	CA	14	CA	15	C	8
376	43435024	C	C	9	C	6	C	10	T	13	C	15	C	10	T	9	C	15	C	11	T	18	C	9	C	13	C	11	T	7
377	43435034	T	A	10	T	11	T	19	A	10	T	12	T	9	A	5	T	9	T	12	A	15	T	12	T	14	T	9	A	7
378	43435106	A	A	24	A	6	A	11	G	9	A	7	A	20	G	6	A	8	A	11	G	19	A	12	A	10	A	9	G	7
379	43435184	T	T	23	T	5	T	8	C	17	T	17	T	23	C	6	T	8	T	11	C	12	T	13	T	20	T	8	C	12
380	43435188	A	A	17	A	15	A	11	T	11	A	17	A	5	T	6	A	11	A	12	T	8	A	8	A	23	A	18	T	12
381	43435248	T	C	27	T	5	T	16	C	14	T	21	T	5	C	N	T	15	T	15	C	11	T	8	T	20	T	14	C	12
382	43435333	C	C	13	C	7	C	12	C	11	C	16	C	7	A	6	C	17	C	9	A	9	C	14	C	24	C	10	A	11
383	43435338	C	C	19	C	7	C	14	A	9	C	14	C	7	A	8	C	16	C	8	A	14	C	15	C	16	C	8	A	11
384	43435378	G	A	21	G	9	G	5	A	7	G	7	G	5	A	7	G	14	G	18	A	12	G	14	G	20	G	11	A	13
385	43435399	T	A	17	T	9	T	10	A	7	T	10	T	10	A	9	T	16	T	13	A	15	T	25	T	31	T	11	A	13
386	43435597	A	G	6	A	10	A	9	G	10	A	14	A	6	G	7	A	12	A	24	G	17	A	8	A	19	A	20	G	14
387	43435677	G	A	16	G	12	G	9	A	9	G	21	G	5	A	14	G	11	G	7	A	11	G	9	G	14	G	17	A	14
388	43435831	TATTTGATTACATTTC	T	5	TATTTGATTACATTTC	10	TATTTGATTACATTTC	7	T	18	TATTTGATTACATTTC	17	TATTTGATTACATTTC	7	T	7	TATTTGATTACATTTC	11	TATTTGATTACATTTC	6	T	17	TATTTGATTACATTTC	10	TATTTGATTACATTTC	17	TATTTGATTACATTTC	17	T	13
389	43435883	T	C	6	T	7	T	10	C	20	T	21	T	7	C	9	T	9	T	13	C	14	T	5	T	21	T	17	C	13
390	43436065	C	T	8	C	7	C	10	T	10	C	13	C	7	T	8	C	10	C	14	T	19	C	12	C	13	C	8	T	13
391	43436094	G	G	23	G	7	G	10	T	15	G	8	G	9	T	12	G	10	G	12	T	20	G	19	G	23	G	8	T	13
392	43436193	A	G	14	A	16	A	10	G	16	A	5	A	12	G	8	A	17	A	12	G	22	A	14	A	13	A	17	G	14
393	43436312	G	A	5	G	10	G	12	A	8	G	6	G	11	A	9	G	14	G	9	A	15	G	7	G	15	G	19	A	7
394	43436686	A	T	5	A	12	A	21	T	8	A	8	A	9	T	7	A	14	A	13	T	11	A	10	A	21	A	15	T	13
395	43437070	T	A	5	T	7	T	14	A	6	T	14	T	14	A	5	T	8	T	15	A	8	T	14	T	18	T	17	A	8
396	43437320	T	C	8	T	13	T	6	C	7	T	15	T	10	C	7	T	11	T	8	C	8	T	13	T	20	T	17	C	8
397	43437453	C	C	6	C	11	C	6	C	8	C	15	C	6	C	5	C	11	C	11	C	7	C	12	C	23	C	16	C	7
398	43438101	A	G	9	A	7	A	7	G	11	A	14	A	9	G	9	A	20	A	8	G	20	A	11	A	10	A	15	G	7
399	43438481	T	C	15	T	8	T	12	C	13	T	17	T	8	C	7	T	18	T	12	C	18	T	6	T	22	T	16	C	14
400	43438542	C	A	14	C	5	C	7	A	14	C	19	C	22	A	11	C	15	C	12	A	10	C	10	C	17	C	18	A	17
401	43439186	G	G	12	G	18	G	5	A	18	G	17	G	9	A	5	G	17	G	6	A	10	G	12	G	16	G	18	A	25
402	43439190	T	T	17	T	12	T	9	C	14	T	23	T	6	C	13	T	18	T	10	C	11	T	6	T	15	T	16	C	22
403	43439283	C	A	16	C	10	C	10	A	16	C	20	C	8	A	10	C	16	C	16	A	6	C	19	C	19	C	20	A	16
404	43439378	A	A	18	A	5	A	6	G	14	A	19	A	8	G	15	A	14	A	9	G	12	A	30	A	29	A	20	G	8
405	43439382	T	T	19	T	5	T	13	A	13	T	20	T	9	A	12	T	12	T	22	A	15	T	14	T	21	T	19	A	10
406	43439416	TA	T	21	TA	14	TA	7	T	14	TA	24	TA	6	A	6	TA	18	TA	7	A	19	TA	15	TA	15	TA	22	T	11
407	43439419	A	A	12	A	17	A	5	T	11	A	19	A	5	T	6	A	16	A	8	T	13	A	16	A	19	A	18	T	21
408	43439598	A	C	6	A	27	A	13	C	20	A	14	A	6	C	19	A	14	A	9	A	17	A	20	A	12	A	16	C	8
409	43439638	T	C	6	T	23	T	11	C	17	T	15	T	6	C	10	T	14	T	11	T	11	T	16	T	9	T	12	C	9
410	43439690	T	C	9	T	13	T	18	C	9	T	11	T	7	C	11	T	16	T	11	T	13	T	21	T	10	T	11	C	11
411	43439983	A	A	20	A	9	A	6	T	13	A	10	A	7	T	N	A	16	A	8	A	11	A	15	A	13	A	11	A	11
412	43440684	A	A	16	A	10	A	16	C	16	A	20	A	5	C	7	A	20	A	11	A	17	A	23	A	22	A	10	C	20
413	43441021	T	T	9	T	8	T	7	T	19	T	21	T	8	T	12	T	15	T	13	T	20	T	22	T	19	T	8	C	16
414	43441644	A	A	6	A	5	A	13	G	8	A	21	A	12	G	10	A	16	A	9	A	17	A	19	A	5	A	7	G	16
415	43442208	G	G	5	G	6	G	8	A	10	G	16	G	10	A	7	G	9	G	14	A	14	G	17	G	10	G	12	A	16
416	43442701	G	A	6	G	9	G	25	A	10	A	23	A	11	A	10	G	13	G	14	G	10	G	12	G	11	G	14	A	16
417	43443586	-	-	5	-	9	-	18	AATAATAATAATAAT	7	-	25	-	17	-	9	-	13	-	13	-	7	-	21	-	13	-	15	-	18
418	43443954	T	C	9	T	5	T	18	T	19	C	21	C	16	T	11	T	15	T	17	T	10	T	22	T	13	T	18	T	17
419	43444170	T	C	9	T	12	T	13	T	18	T	24	T	17	T	8	T	14	T	17	T	8	T	23	T	14	T	23	T	23
420	43444218	T	A	5	T	14	T	11	T	18	T	28	T	11	T	8	T	10	T	19	T	7	T	25	T	14	T	19	T	21
421	43444267	GAGAATAATAAGA	G	12	GAGAATAATAAGA	11	GAGAATAATAAGA	13	GAGAATAATAAGA	14	GAGAATAATAAGA	25	GAGAATAATAAGA	14	GAGAATAATAAGA	5	GAGAATAATAAGA	9	GAGAATAATAAGA	13	G	19	GAGAATAATAAGA	21	GAGAATAATAAGA	10	GAGAATAATAAGA	21	GAGAATAATAAGA	16
422	43444605	A	G	8	A	8	A	13	G	16	A	21	A	6	G	5	A	14	A	10	G	18	A	16	A	9	A	14	G	9
423	43444689	A	T	6	A	5	A	12	T	11	A	22	A	18	T	13	A	7	A	10	T	9	A	25	A	10	A	14	T	35
424	43444769	AAGG	A	8	AAGG	7	AAGG	15	A	11	AAGG	15	AAGG	6	A	6	AAGG	6	AAGG	7	A	18	AAGG	7	AAGG	17	AAGG	11	A	11
425	43444881	T	C	7	T	9	T	7	C	19	T	23	T	13	C	13	T	12	T	13	C	15	T	16	T	18	T	12	C	8
426	43445149	CTG	C	11	CTG	8	CTG	13	C	18	CTG	14	CTG	13	C	9	CTG	18	CTG	8	C	15	CTG	13	CTG	20	CTG	12	C	14
427	43445539	CTTCTAATTTAATA	CTTCTAATTTAATA	18	CTTCTAATTTAATA	5	CTTCTAATTTAATA	14	-	17	CTTCTAATTTAATA	24	CTTCTAATTTAATA	8	CTTCTAATTTAATA	14	CTTCTAATTTAATA	10	CTTCTAATTTAATA	10	CTTCTAATTTAATA	9	CTTCTAATTTAATA	12	CTTCTAATTTAATA	18	CTTCTAATTTAATA	11	CTTCTAATTTAATA	20
428	43445586	T	T	10	T	6	T	6	-	17	T	21	T	5	T	14	T	13	T	22	T	17	T	9	T	14	T	11	T	11
429	43445586	T	T	15	T	8	T	9	T	15	T	15	T	7	-	11	T	18	T	5	T	15	T	6	T	8	T	11	T	9
430	43446403	A	C	7	A	14	A	5	A	22	A	17	A	5	C	9	A	6	A	9	C	8	A	7	A	7	A	11	A	21
431	43447029	A	G	7	A	7	A	11	G	21	A	18	A	5	G	5	A	6	A	12	G	13	A	16	A	11	A	12	G	16
432	43447390	-	-	8	-	12	-	8	AAA	16	-	22	-	8	-	5	-	7	-	14	-	10	-	14	-	15	-	12	-	17
433	43448226	C	C	6	C	18	C	7	T	13	C	20	C	15	T	6	C	6	C	7	T	14	C	12	C	13	C	10	C	12
434	43448307	G	G	5	G	19	G	21	T	17	G	17	G	13	T	11	G	10	G	15	T	9	G	10	G	9	G	14	T	12
435	43448357	T	T	6	T	18	T	18	A	6	T	20	T	17	A	13	T	6	T	8	T	12	T	6	T	7	T	18	T	7
436	43448449	T	T	7	T	12	T	13	C	8	T	11	T	5	C	14	T	11	T	10	C	14	T	5	T	18	T	11	C	7
437	43448518	CTTTTTT	C	8	CTTTTTT	11	CTTTTTT	11	CTTTTTT	18	CTTTTTT	13	CTTTTTT	7	CTTTTTT	12	CTTTTTT	8	CTTTTTT	9	C	16	CTTTTTT	7	CTTTTTT	16	CTTTTTT	16	C	10
438	43448526	-	-	12	-	9	-	8	-	14	-	12	-	9	-	11	-	11	-	9	-	19	-	8	-	18	-	13	AAAAAAAAAAAAAAA	10
439	43448666	T	T	5	T	5	T	5	G	14	T	15	T	9	G	9	T	7	T	7	G	11	T	9	T	16	T	17	G	10
440	43449741	C	C	6	C	11	C	7	C	15	C	14	C	6	C	7	C	9	C	11	-	5	C	14	C	12	C	28	C	14
441	43449742	C	C	11	C	10	C	6	A	18	C	18	C	6	A	15	C	8	C	8	C	14	C	18	C	15	C	16	A	17
442	43452177	G	G	12	G	12	G	7	A	24	G	17	G	9	G	9	G	12	G	8	G	14	G	11	G	8	G	14	G	17
443	43452186	G	G	13	G	12	G	10	A	23	G	6	G	7	G	5	G	14	G	8	G	11	G	5	G	13	G	13	A	13
444	43452251	T	T	10	T	17	T	12	A	18	T	11	T	15	T	13	T	10	T	20	T	17	T	19	T	16	T	8	A	14
445	43452262	-	-	12	-	12	-	14	CTTTTATTTGTTTATCGTATTATTAATAGTTTTCATTGTTTATTTTAACAAATTTT	16	-	27	-	6	-	10	-	6	-	15	-	18		13	-	18	-	24	-	22
446	43458957	C	C	12	C	14	G	9	G	19	C	21	G	7	G	19	C	11	C	9	C	15	C	16	C	14	C	19	G	9
447	43458958	C	C	9	C	9	T	15	T	6	C	26	T	10	T	15	C	10	C	6	C	18	C	23	C	8	C	14	T	10
448	43461086	G	GTTTTGTTTA	12	GTTTTGTTTA	9	G	15	GTTTTGTTTA	8	G	21	G	12	G	18	GTTTTGTTTA	6	GTTTTGTTTA	10		15	GTTTTGTTTA	10	GTTTTGTTTA	20	GTTTTGTTTA	17	G	10
449	43465597	G	GA	17	G	10	G	15	G	11	G	20	G	17	GA	18	G	13	G	11	GA	15	G	8	G	7	G	21	G	11
450	43471218	T	T	8	T	9	T	15	-	6	T	23	T	10	T	14	T	17	T	16	T	14	T	21	T	10	T	21	T	16
451	43476601	-	-	5	-	9	-	13	A	13	-	25	-	6	AA	11	-	13	-	18	-	13	-	14	-	8	-	8	-	13
452	43481138	C	C	6	T	9	C	13	T	12	C	30	C	11	T	13	C	10	C	16	T	20	C	11	T	9	C	7	T	13
453	43481238	TT	TT	7	TT	15	TT	9	-	6	TT	29	TT	6	-	13	TT	12	TT	13	-	17	TT	20	TT	10	TT	16	-	12
454	43481277	A	A	11	A	12	A	10	C	7	A	20	A	16	C	20	A	10	A	12	C	18	A	12	A	8	A	13	C	15
455	43481442	T	C	7	C	10	T	9	C	9	C	16	C	9	C	14	T	7	T	14	C	21	T	16	C	20	T	12	C	13
456	43481619	-	-	9	-	10	-	12	A	13	-	17	-	14	A	11	-	6	-	17	A	12	-	18	-	7	-	17	A	8
457	43482616	-	-	8	-	10	-	13	AGAAAAAGAAG	9	-	15	-	10	-	19	-	9	-	15	-	16	-	17	-	11	-	7	-	21
458	43482642	A	A	14	A	6	A	14	A	11	A	11	A	9	A	13	A	20	A	14	-	11	A	18	A	13	A	11	A	7
459	43482642	A	A	16	A	9	A	18	A	12	A	11	A	18	A	18	A	11	A	16	A	12	A	14	A	20	A	26	A	8
460	43483478	A	A	20	A	10	A	12	A	15	A	11	A	16	A	14	A	10	A	16	A	10	A	14	A	13	A	23	A	8
461	43483561	-	-	5	-	11	-	24	-	5	-	13	-	15	-	15	-	10	-	20	-	16	-	14	-	7	-	20	TTTTT	8
462	43484666	A	A	11	A	11	A	22	T	5	A	13	A	16	T	13	A	9	A	13	T	11	A	16	A	10	A	19	T	21
463	43484687	AACCAGATAGAT	AACCAGATAGAT	16	AACCAGATAGAT	9	AACCAGATAGAT	17	-	5	AACCAGATAGAT	13	AACCAGATAGAT	8	-	17	AACCAGATAGAT	13	AACCAGATAGAT	18	-	14	AACCAGATAGAT	23	AACCAGATAGAT	14	AACCAGATAGAT	19	-	12
464	43484851	T	A	21	A	14	T	14	A	5	T	11	T	16	A	19	T	9	T	18	A	12	T	26	A	12	T	19	A	7
465	43485478	-	-	21	-	14	-	14	-	5	-	11	-	13	A	23	-	13	-	20	-	13	-	23	-	15	-	18	A	24
466	43485896	T	G	11	G	10	T	15	T	5	T	11	T	13	T	17	T	7	T	15	T	16	T	14	G	5	T	18	T	22
467	43486937	-	-	7	-	5	-	21	-	5	-	13	-	10	-	14	-	9	-	15	-	14	-	24	-	8	-	18	AATTACAGAAACAAA	20
468	43486941	-	-	12	-	5	-	23	-	9	-	16	-	12	-	13	-	15	-	7	-	15	-	16	-	11	-	16	TTATCACTGAAGTGCAACGAAGTA	19
469	43487329	G	G	9	G	12	G	19	A	9	A	11	A	10	A	12	G	7	G	9	A	12	G	19	G	10	G	14	A	21
470	43487367	G	G	10	G	15	G	18	A	10	G	11	G	11	A	13	G	12	G	10	A	10	G	16	G	15	G	9	A	19
471	43487421	G	G	10	G	11	T	23	T	8	T	15	T	7	G	14	G	12	G	12	G	15	G	14	G	20	G	7	T	23
472	43487467	G	G	12	G	8	G	24	G	7	G	12	T	8	T	15	G	12	G	8	G	12	G	16	G	5	G	14	T	19
473	43487814	C	C	11	C	5	C	20	T	8	C	16	C	10	C	12	C	11	C	12	C	14	C	18	C	6	C	14	T	19
474	43488026	-	-	12	-	11	-	17	TTT	9	-	26	-	6	-	14	-	11	-	21	-	12	-	19	-	6	-	9	TTT	8
475	43488072	G	G	11	G	12	G	18	A	12	G	19	G	9	G	19	G	10	G	12	G	16	G	17	G	10	G	9	A	7
476	43488499	T	G	18	G	11	T	9	G	10	T	31	T	10	G	11	T	10	T	11	G	17	T	8	G	13	T	9	G	17
477	43488667	G	G	12	G	7	G	13	T	7	G	23	G	8	T	17	G	13	G	18	G	16	G	13	G	13	G	11	T	7
478	43488752	G	G	18	G	10	G	20	A	9	G	16	G	8	G	13	G	8	G	13	G	21	G	14	G	11	G	10	G	17
479	43488753	G	G	8	G	10	G	21	A	10	G	14	G	5	G	16	G	14	G	9	G	19	G	20	G	12	G	19	G	28
480	43488754	-	-	13	-	5	-	12	AAA	10	-	15	-	7	-	18	-	9	-	8	-	14	-	19	-	12	-	23	-	23
481	43488821	T	T	8	T	6	T	10	A	10	T	14	T	6	T	9	T	14	T	14	T	10	T	7	T	14	T	16	T	23
482	43488849	T	T	5	T	5	T	12	C	11	T	18	T	5	T	11	T	11	T	10	T	9	T	8	T	7	T	14	T	15
483	43489200	T	T	14	T	6	T	25	C	10	T	17	T	9	T	13	T	6	T	10	T	8	T	13	T	21	T	15	T	13
484	43489379	C	C	11	C	8	C	27	T	9	C	20	C	14	T	14	C	12	C	14	C	12	C	12	C	12	C	24	T	11
485	43489917	A	A	5	A	11	A	17	T	12	A	17	A	12	T	13	A	8	A	8	T	16	A	11	A	6	A	21	T	8
486	43489925	AAAA	AAAA	9	AAAA	10	AAAA	10	-	12	AAAA	17	AAAA	18	-	10	AAAA	10	AAAA	15	-	15	AAAA	13	AAAA	17	AAAA	21	-	7
487	43489928	-	-	15	-	7	-	15	TTT	14	-	22	-	16	TTT	15	-	9	-	13	TTT	19	-	17	-	16	-	10	TTT	7
488	43490096	G	G	8	G	9	G	23	A	13	G	24	G	15	A	14	G	7	G	9	A	15	G	23	G	9	G	9	A	26
489	43490376	T	T	8	T	12	T	19	C	21	T	19	T	21	T	13	T	16	T	14	T	17	T	18	T	24	T	20	T	12
490	43490774	TT	TT	12	TT	11	TT	19	-	22	TT	21	TT	19	TT	15	TT	21	TT	16	TT	17	TT	26	TT	23	TT	9	TT	16
491	43490777	AAATTAATTTGTAACAAACAATTAGTAGTGGTTGTTGAAAATTATTTCTACCAAATTGTTAGATATATCAATTTGACACCT	-	8	-	8	-	7	-	25	-	16	-	21	-	11	-	18	-	19	-	17	-	11	-	20	-	8	-	18
492	43491047	T	T	11	T	13	T	11	A	18	T	16	T	21	T	16	T	13	T	18	T	15	T	8	T	18	T	12	T	10
493	43491744	G	G	12	G	7	G	16	A	17	G	16	G	16	A	6	G	11	G	22	A	16	G	6	G	16	G	7	A	13
494	43491789	A	A	14	A	8	A	5	T	10	A	16	A	19	T	8	A	12	A	20	T	16	A	10	A	19	A	8	T	18
495	43491834	-	-	8	-	6	-	5	TA	19	-	17	-	9	TA	9	-	16	-	20	TA	16	-	7	-	17	-	7	TA	21
496	43491901	C	C	8	C	11	C	12	A	10	C	19	C	7	A	9	C	9	C	19	A	14	C	23	C	22	C	7	A	15
497	43493380	C	C	7	C	6	C	13	T	19	C	15	C	12	T	9	C	14	C	16	T	15	C	25	C	21	C	7	T	17
498	43494238	-	-	8	-	9	-	10	A	10	-	17	-	13	-	11	-	5	-	16	A	16	-	26	-	25	-	9	-	7
499	43496156	G	C	7	C	7	G	17	G	11	G	13	G	9	C	6	G	7	G	10	C	20	G	14	C	20	G	12	C	8
500	43496844	T	TATTTCTC	12	TATTTCTC	8	T	8	TATTTCTC	14	T	18	T	8	T	17	T	14	T	14	T	25	T	11	TATTTCTC	21	T	19	TATTTCTC	9
501	43497128	AAA	AAA	6	AAA	20	AAA	5	-	15	AAA	15	AAA	10	AAA	13	AAA	11	AAA	14	-	26	AAA	15	AAA	16	AAA	12	-	20
502	43497465	TATATATATATATATATATATATATATATATATATATATATATATATA	TATATATATATATATATATATATATATATATATATATATATATATATA	6	TATATATATATATATATATATATATATATATATATATATATATATATA	6	TATATATATATATATATATATATATATATATATATATATATATATATA	8	TATATATATATATATATATATATATATATATATATATATATATATATA	15	TATATATATATATATATATATATATATATATATATATATATATATATA	15	TATATATATATATATATATATATATATATATATATATATATATATATA	12	TATATATATATATATATATATATATATATATATATATATATATATATA	13	TATATATATATATATATATATATATATATATATATATATATATATATA	15	TATATATATATATATATATATATATATATATATATATATATATATATA	13	-	27	TATATATATATATATATATATATATATATATATATATATATATATATA	8	TATATATATATATATATATATATATATATATATATATATATATATATA	19	TATATATATATATATATATATATATATATATATATATATATATATATA	14		11
503	43497674	-	-	17	-	6	-	14	ATTAAGTTAA	15	-	10	-	12	ATTAAGTTAA	11	-	8	-	15	ATTAAGTTAA	23	-	6	-	8	-	13	ATTAAGTTAA	12
504	43497893	-	-	18	-	6	-	16	ATAT	23	-	13	-	20	ATAT	13	-	6	-	22	-	20	-	9	-	14	-	11	-	10
505	43497954	T	T	23	T	7	T	20	T	20	T	16	T	17	T	20	T	9	T	13	T	14	T	12	T	14	T	11	T	7
506	43498068	-	-	17	-	5	-	11	A	20	-	22	-	19	A	20	-	12	-	14	-	19	-	11	-	11	-	11	A	19
507	43498070	-	-	20	-	5	-	16	TA	13	-	20	-	13	TA	21	-	11	-	15	-	21	-	11	-	11	-	12	TA	11
508	43499104	TTA	T	20	T	6	TTA	21	TTA	10	TTA	16	TTA	10	TTA	10	TTA	11	TTA	10	T	18	TTA	15	T	18	TTA	11	TTA	13
509	43499678	T	C	23	C	9	T	21	C	16	T	16	T	15	T	13	C	15	T	12	C	21	T	12	C	8	T	7	C	10
510	43500143	C	C	13	C	7	C	11	C	8	C	13	-	16	C	19	C	12	C	16	C	17	C	17	C	18	C	9	C	7
511	43500451	C	T	13	C	12	C	12	T	14	C	8	C	19	T	20	C	17	C	20	T	12	C	15	T	13	C	22	C	10
512	43501671	A	G	14	G	6	A	9	G	11	A	15	A	15	G	27	A	15	A	27	G	16	A	9	G	10	A	17	G	37
513	43503448	A	G	14	G	8	A	10	G	10	A	12	A	12	G	30	A	9	A	17	G	11	A	9	G	9	A	10	G	49
514	43506386	CAT	C	13	C	6	CAT	10	CAT	7	CAT	8	CAT	16	CAT	14	CAT	9	CAT	18	CAT	12	CAT	12	C	10	CAT	9	CAT	34
515	43506434	G	A	15	A	11	G	12	G	9	G	13	G	17	G	23	G	12	G	19	G	19	G	8	A	9	G	8	G	26
516	43506440	A	G	15	G	6	A	11	A	12	A	13	A	9	A	15	A	8	A	18	A	14	A	7	G	9	A	8	A	13
517	43506583	A	G	14	G	5	A	12	G	11	A	12	A	18	A	13	A	7	A	19	A	24	A	10	G	11	A	9	G	11
518	43506713	C	A	8	A	15	C	11	A	8	C	19	C	14	A	18	C	10	C	20	A	16	C	9	A	13	C	8	A	8
519	43506865	G	C	7	C	5	G	18	C	13	G	15	G	14	C	23	G	9	G	15	C	18	G	12	C	8	G	8	C	7
520	43506937	G	A	5	A	7	G	12	A	7	G	16	G	21	A	22	G	12	G	21	G	11	G	14	A	14	G	17	A	7
521	43507111	T	A	11	A	7	T	18	A	8	T	24	T	17	A	21	T	14	T	16	A	18	T	13	A	21	T	21	A	8
522	43507238	-	-	9	-	9	-	8	CCCCCCCCCC	6	-	13	-	22	-	23	-	13	-	21	-	19	-	11	-	14	-	14	-	14
523	43507566	C	A	13	A	9	C	13	A	11	C	7	C	18	C	23	C	11	C	18	A	19	C	17	A	10	C	19	A	16
524	43508042	A	G	13	A	10	A	8	G	6	A	16	A	17	A	23	A	17	A	15	G	14	A	18	G	15	A	7	G	7
525	43508266	CCCCCCC	CCCCCCC	16	CCCCCCC	12	CCCCCCC	5	-	9	CCCCCCC	21	CCCCCCC	17	-	25	CCCCCCC	18	CCCCCCC	21	-	14	CCCCCCC	15	CCCCCCC	9	CCCCCCC	7	-	10
526	43509025	T	T	11	T	10	-	14	-	7	-	17	-	11	T	23	T	15	T	11	-	13	T	19	T	13	T	7	-	7
527	43509418	C	C	13	C	7	C	11	T	8	C	15	C	11	T	16	C	19	C	16	C	12	C	14	C	9	C	7	T	8
528	43509943	A	T	16	T	7	A	9	G	20	A	10	A	10	G	17	A	14	A	14	A	11	A	17	T	9	A	10	G	10
529	43510203	ATCTTTTTTTTT	A	20	A	7	ATCTTTTTTTTT	15	A	6	ATCTTTTTTTTT	9	ATCTTTTTTTTT	7		17	ATCTTTTTTTTT	17	ATCTTTTTTTTT	16	A	19	ATCTTTTTTTTT	20	A	15	ATCTTTTTTTTT	12	A	8
530	43510222	CTTTTTATAGAATACTTTTGTTGTTTACATAGGAAACAAACA	CTTTTTATAGAATACTTTTGTTGTTTACATAGGAAACAAACA	20	CTTTTTATAGAATACTTTTGTTGTTTACATAGGAAACAAACA	16	CTTTTTATAGAATACTTTTGTTGTTTACATAGGAAACAAACA	8	CTTTTTATAGAATACTTTTGTTGTTTACATAGGAAACAAACA	6	CTTTTTATAGAATACTTTTGTTGTTTACATAGGAAACAAACA	5	CTTTTTATAGAATACTTTTGTTGTTTACATAGGAAACAAACA	12	CTTTTTATAGAATACTTTTGTTGTTTACATAGGAAACAAACA	15	CTTTTTATAGAATACTTTTGTTGTTTACATAGGAAACAAACA	20	CTTTTTATAGAATACTTTTGTTGTTTACATAGGAAACAAACA	27	CTTTTTATAGAATACTTTTGTTGTTTACATAGGAAACAAACA	20	CTTTTTATAGAATACTTTTGTTGTTTACATAGGAAACAAACA	17	CTTTTTATAGAATACTTTTGTTGTTTACATAGGAAACAAACA	20	CTTTTTATAGAATACTTTTGTTGTTTACATAGGAAACAAACA	12	-	10
531	43510303	T	G	21	G	10	T	8	G	6	T	5	T	10	G	15	T	17	T	17	T	10	T	14	G	18	T	10	T	7
532	43511352	T	C	20	C	12	T	12	C	7	T	6	T	11	T	18	T	14	T	14	A	18	T	20	C	14	T	8	T	12
533	43512022	C	G	19	G	7	C	8	G	5	C	6	C	16	G	14	C	20	C	18	G	16	C	19	G	15	C	8	G	13
534	43512133	C	A	19	A	13	C	11	A	5	C	6	C	10	A	14	C	19	C	14	A	10	C	12	A	14	C	8	A	16
535	43512206	C	T	13	C	11	C	12	T	6	C	6	C	12	T	20	C	12	C	13	T	13	C	19	T	12	C	8	T	16
536	43512324	AAAAGCCC	A	8	A	7	AAAAGCCC	14	A	9	AAAAGCCC	6	AAAAGCCC	9	A	20	AAAAGCCC	19	AAAAGCCC	19	A	13	AAAAGCCC	7	A	10	AAAAGCCC	9	A	15
537	43512505	A	T	10	A	8	A	8	T	7	A	7	A	5	T	14	A	7	A	25	T	10	A	10	T	13	A	10	T	17
538	43512512	CT	C	14	C	5	CT	8	C	12	CT	9	CT	9	C	5	CT	10	CT	20	C	19	CT	6	C	13	CT	11	C	7
539	43512570	C	G	14	C	18	C	7	G	6	C	9	C	6	G	21	C	6	C	12	G	15	C	5	G	20	C	12	G	7
540	43512718	A	A	13	A	12	A	12	C	8	A	9	A	10	C	7	A	5	A	15	C	18	A	16	A	20	A	14	C	10
541	43512751	-	-	19	-	10	-	17	A	6	-	12	-	16	A	9	-	16	-	15	A	18	-	8	-	17	-	14	A	9
542	43512903	G	T	14	T	5	G	18	T	6	G	10	G	15	T	8	G	8	G	18	T	14	G	10	T	19	G	13	T	8
543	43512931	C	C	17	C	5	C	23	T	5	C	15	C	14	T	12	C	10	C	17	T	11	C	16	C	19	C	12	T	9
544	43512936	CT	C	14	C	14	CT	17	C	15	CT	13	CT	14	C	9	CT	16	CT	14	C	13	CT	15	C	15	CT	12	C	15
545	43513017	G	A	14	A	17	G	20	A	7	G	13	G	14	A	8	G	15	G	16	A	13	G	16	A	13	G	12	A	11
546	43513039	C	CA	16	CA	27	C	20	C	9	C	14	C	8	C	11	C	16	C	11	C	20	C	12	CA	15	C	16	CA	11
547	43513159	A	T	13	T	23	A	23	T	12	A	12	A	10	A	11	A	12	A	20	A	14	A	15	T	21	A	19	A	12
548	43513349	A	G	19	G	13	A	13	G	10	A	12	A	14	G	11	A	15	A	17	G	11	A	12	G	22	A	17	G	29
549	43513432	C	T	20	T	9	C	14	T	7	C	11	C	11	T	23	C	12	C	9	T	19	C	14	T	14	C	18	T	32
550	43513663	G	A	19	A	10	G	14	A	7	G	12	G	9	A	26	G	14	G	13	A	13	G	10	A	10	G	19	A	28
551	43513669	A	A	18	A	8	A	13	G	16	A	12	A	13	G	21	A	10	A	16	G	18	A	16	A	14	A	19	G	28
552	43513742	TG	T	18	T	5	TG	15	T	10	TG	11	TG	9	T	22	TG	16	TG	19	T	14	TG	12	T	20	TG	17	TG	28
553	43513959	C	T	15	C	6	C	15	T	12	C	10	C	7	T	23	C	12	C	8	T	15	C	5	T	17	C	16	T	26
554	43513965	G	A	9	A	9	G	14	A	7	G	10	G	7	A	24	G	5	G	10	A	13	G	6	A	21	G	15	A	20
555	43514212	G	T	8	T	9	G	8	T	13	G	12	G	7	T	24	G	6	G	10	T	17	G	16	T	17	G	13	T	19
556	43514551	T	C	5	C	5	T	7	C	11	T	12	T	12	C	23	T	7	T	7	C	19	T	17	C	16	T	12	C	24
557	43514664	C	A	12	A	12	C	5	A	7	C	12	C	15	A	25	C	16	C	19	A	23	C	13	A	17	C	12	A	19
558	43514716	G	C	9	C	14	G	11	C	8	G	12	G	19	C	21	G	17	G	18	C	17	G	16	C	14	G	10	C	13
559	43514749	A	G	7	G	11	A	9	G	18	A	11	A	11	G	22	A	13	A	18	G	14	A	12	G	22	A	17	G	14
560	43514840	T	G	12	G	8	T	13	G	12	T	10	T	13	G	22	T	16	T	14	G	13	T	18	G	24	T	16	G	14
561	43514877	C	A	8	A	5	C	13	A	10	C	11	C	15	A	22	C	12	C	16	A	12	C	16	A	15	C	13	A	14
562	43514936	T	A	11	A	7	T	16	A	5	T	12	T	17	A	16	T	12	T	11	A	13	T	15	A	18	T	14	A	14
563	43514955	A	G	12	G	9	A	11	G	5	A	13	A	22	G	20	A	20	A	11	G	14	A	21	G	16	A	12	G	15
564	43515031	G	G	14	T	8	G	13	T	14	G	13	G	20	T	15	G	17	G	19	T	15	G	19	T	24	G	10	T	19
565	43515331	C	T	11	T	5	C	16	T	17	C	7	C	21	T	13	C	19	C	18	T	12	C	21	T	22	C	10	T	18
566	43515694	CAATAGTTAAATGAGTTGC	CAATAGTTAAATGAGTTGC	12	CAATAGTTAAATGAGTTGC	6	CAATAGTTAAATGAGTTGC	20	-	27	CAATAGTTAAATGAGTTGC	13	CAATAGTTAAATGAGTTGC	18	CAATAGTTAAATGAGTTGC	20	CAATAGTTAAATGAGTTGC	13	CAATAGTTAAATGAGTTGC	17	CAATAGTTAAATGAGTTGC	14	CAATAGTTAAATGAGTTGC	21	CAATAGTTAAATGAGTTGC	15	CAATAGTTAAATGAGTTGC	8	-	17
567	43515863	C	C	14	C	8	C	20	T	23	C	17	C	12	T	16	C	10	C	17	C	19	C	16	C	15	C	8	T	15
568	43516123	G	A	15	A	14	G	21	A	13	G	13	G	21	A	14	G	15	G	15	A	11	G	19	A	16	G	10	A	14
569	43516297	C	G	16	G	7	C	20	C	9	C	11	C	17	C	17	C	16	C	22	C	17	C	9	G	17	C	10	T	23
570	43516785	A	G	16	G	12	A	19	G	10	A	8	A	21	G	11	A	19	A	5	A	13	A	7	G	19	A	10	G	21
571	43516950	G	G	20	G	18	G	19	-	8	G	14	G	19	-	14	G	15	G	21	G	16	G	12	G	21	G	11	-	19
572	43516995	G	G	13	G	19	G	14	A	6	G	17	G	20	A	8	G	12	G	16	G	18	G	13	G	11	G	10	A	18
573	43517171	A	T	15	T	18	A	14	T	9	A	16	A	13	T	9	A	16	A	13	T	9	A	9	T	12	A	9	T	16
574	43517204	G	A	13	A	12	G	13	A	9	G	25	G	11	A	9	G	17	G	17	A	11	G	8	A	17	G	10	A	23
575	43517991	C	T	10	T	11	C	19	T	5	C	16	C	13	T	8	C	9	C	6	T	13	C	10	T	11	C	9	T	20
576	43518208	A	T	12	T	9	A	14	T	12	A	14	A	14	T	8	A	18	A	8	T	14	A	12	T	5	A	14	T	23
577	43518445	C	C	15	C	5	C	17	G	14	C	10	C	12	G	6	C	14	C	18	G	13	C	12	C	14	C	16	G	24
578	43518499	ATCTTG	ATCTTG	13	ATCTTG	11	ATCTTG	14	ATCTTG	11	ATCTTG	9	ATCTTG	10	ATCTTG	11	ATCTTG	21	ATCTTG	14	ATCTTG	10	ATCTTG	20	ATCTTG	10		19	ATCTTG	23
579	43518652	T	C	21	C	10	T	14	C	8	T	19	T	18	C	7	T	17	T	14	C	15	T	17	C	13	T	18	C	26
580	43518676	T	C	24	C	12	T	16	C	7	T	16	T	5	C	7	T	22	T	15	C	14	T	19	C	16	T	9	C	23
581	43518948	A	T	23	T	12	A	13	T	9	A	14	A	17	T	8	A	18	A	18	T	13	A	13	T	14	A	12	T	22
582	43520955	A	C	20	C	17	A	19	C	6	A	18	A	15	A	8	A	17	A	24	C	15	A	10	C	15	A	11	C	23
583	43521121	G	A	22	A	12	G	20	A	8	G	17	G	17	A	8	G	17	G	23	A	11	G	15	A	14	G	33	A	21
584	43521345	-	-	11	-	14	-	19	A	14	-	15	-	17	A	8	-	11	-	18	A	16	-	16	-	12	-	30	A	20
585	43521673	AAA	AAA	12	AAA	9	AAA	18	-	12	AAA	14	AAA	14	AAA	12	AAA	11	AAA	16	AAA	6	AAA	19	AAA	10	AAA	30	-	10
586	43522610	G	G	12	G	9	G	18	A	18	G	14	G	14	G	15	G	7	G	19	G	8	G	15	G	13	G	19	A	7
587	43522666	C	C	13	C	10	C	15	T	19	C	13	C	9	T	18	C	12	C	13	C	14	C	12	C	13	C	18	C	12
588	43522726	-	-	11	-	9	-	8	G	18	-	16	-	13	G	13	-	15	-	17	-	13	-	16	-	20	-	8	-	14
																														21
