# Supplementary material for: Fine Mapping and Identification of a Novel Phytophthora Root Rot Resistance Locus RpsZS18 on Chromosome 2 in Soybean
Source: Front Plant Sci. 2018 Jan 30;9:44. doi: 10.3389/fpls.2018.00044 (PMC5797622; doi:10.3389/fpls.2018.00044)
Supplement: Supplementary file 4 [file Table4.XLSX]

## Sheet: Sheet1
Table S4 Primers of the candidate genes for real-time PCR
Gene name	Primer sequence (5'-3')
Glyma.02g245700	forward primer	CTCGGTAACGGAGCTGAAGG
	reverse primer	CAATCGCTGAGGGAGCACTTC
	forward primer	AGTTCGCGGATTTTCACTGC
	reverse primer	GGAGATGAGGCCGTTCTTGT
Glyma.02g245800	forward primer	AATCACCTCTTGTGGTTTGTT
	reverse primer	CTGATGAACCTCCTAATCTGGA
	forward primer	AGGTGCCCCTGCTAATGTTG
	reverse primer	GGGTCAAAACGCATCCCTTC
Glyma.02g245900	forward primer	CAGTCACAGCAGAAGAGG
	reverse primer	AATCTTGGCAACATCTCTGA
	forward primer	GATCCTCAAGACGTAGCC
	reverse primer	GTGTCAATCTCTTCCATCATC
Glyma.02g246000	forward primer	TTTGTGTTCCTCCAAAGGAAC
	reverse primer	CCGTTAAGGTCGTTATTGCC
	forward primer	CTTGTGGCGGCAATAACGAC
	reverse primer	CAGAATCCGCCAGCAACCA
Glyma.02g246200	forward primer	ACCGCCATTTCGAATTCC
	reverse primer	TGCAGCATTTCTTGTTTTTGTT
	forward primer	ACCGCCATTTCGAATTCCCT
	reverse primer	TGGGTTCTCGTTGACATCCA
Glyma.02g246300	forward primer	GGTTAGATATGTGATCGTTGGC
	reverse primer	GTGGAGCTCTATCACTGACAC
	forward primer	TGGCTTGGGAGGTTAGATATGTG
	reverse primer	GGGAATGGGGAAAGCCCTAA
Actin11	forward primer	ATCTTGACTGAGCGTGGTTATTCC
	reverse primer	GCTGGTCCTGGCTGTCTCC
