# Supplementary material for: Fine Mapping and Identification of a Novel Phytophthora Root Rot Resistance Locus RpsZS18 on Chromosome 2 in Soybean
Source: Front Plant Sci. 2018 Jan 30;9:44. doi: 10.3389/fpls.2018.00044 (PMC5797622; doi:10.3389/fpls.2018.00044)
Supplement: Supplementary file 5 [file DataSheet1.ZIP]

Archive with 15 entries (15 files):
- Harosoy.txt
- Harosoy13XX.txt
- Jikedou2.txt
- Ludou4.txt
- PI103091.txt
- Wanddou15.txt
- Williams.txt
- Williams79.txt
- Williams82.txt
- Youbian30.txt
- Yudou25.txt
- Zaoshu18.txt
- Zhonghuang13.txt
- Zhonghuang47.txt
- Harlon.txt
