# Supplementary material for: Fine Mapping and Identification of a Novel Phytophthora Root Rot Resistance Locus RpsZS18 on Chromosome 2 in Soybean
Source: Front Plant Sci. 2018 Jan 30;9:44. doi: 10.3389/fpls.2018.00044 (PMC5797622; doi:10.3389/fpls.2018.00044)
Supplement: Supplementary file 5 [file DataSheet1.ZIP › Jikedou2.txt]

AGAGCATGCTTCCCTTTGACAAACATCTTGAAAAGTGTGTCTAATGTGTGTTTGGATTGTAAGTGGGAAAGTTTCAACCGCAGGTTGAAAAAAGTTTGAAAGCT---TAATAAGTGCAATCTTATGATTCTTCAGCATGCCTCAATGGCTTGAAACTAATTAATCTTTTTTCTCTTCACACGCATTGTAGTGTTGTGGAAGCACCAGATCTAGGAAATATGGATATGGATACTACATGTCGCATGAGTAATATGATATAATACAGACGCAAGGCTATACAACATATGGAACCAAATATAAAATTAACATAAAAAAAACAAAGATCTTAAATTAAAACCAAAACAGTAATACTCCACTCAGTTTTTTTTTTTTTTCCGGTAAAAAAATTATAGGATGCACATTAGGGGTATAAGATGGAGTTTGGGAGGTATCTATATAAAAAGGATACATGTCCAAGTACAACAATCATTTTGAAATGTCTACACTTCCTTGCCTCTCTCACCTGGGAAAGTTAGTTGCCAGATAGGATAAATCCTTTAGCTAATATTCAAAATATCAACATATAGAATCTGTTTGCAAATGCTAAAATATTAAATTTTACGAAAATCGAGTACTTTGTTATTTAAGTTTCACTTATAGGCTTCTAGTAGTTGAGGCTATAAGATCTATCTTAATACCCCATCTTTTTTTTTTCTTGAATCAGAACCAACTACCAACACATCAACTTCCAACTTACATTCATGGTAATGCCATATGTGACTCACATTAAAAATAGTCCCAAGTATGATATCTGTCGCACATTCCAACCAATTTCATAACCAGCCCATGTTAATTGGTTTTATGAGATATCTGAGCAGTATAGAACTAACAATCTGCTAATTAAATCTTGATTGATCAGTGAATCAATATTTAACATTTTGTCTGTTTCAAAATATTAAATTATCAATACGATGAAAATAGACAGAAAATACAAGTGAGGATGTTACAGTACGCAAACACCACGAATACGTGCACGGATGCACATATATAATATTCTTAATTACCTATTATTTTAAAACATAATCTTATATCACAATTTTAATTATTTACCATAAATATAATATAATTTATTTATTTAAAAACAAATATAACAAGCCTATCATTTGAAGCACGATCAACTTTTAAATAAAAATATAGAAATCAAGTTGTGTCACTAATTTTTTTAAAGATTAAAAAAATGAATATTAACTATTTTAAATATTAAAAAGGAATAACACACTCAAAAGATTAAAAAAAGGAATAACACGTATACAACATGTAGCACCCTCATTTTTGTGGCACCCTCTACCCCAACATACATATTTATATAATATCGTATATGAAAATACAAAATTAATTAAAATTACTTTATTCAATAAACATAAAAGAGTGCAGGTAAAAGGTTCACATTTACATTAATCACCAAATTAAAAACTTATCAAATAAGAGTATAAAAATATCTTTGACTCAAACCAAGGTCATCTAATTTTTACAAAAGGAAACAAGTTAAACAGTGAAAAATAACATAAATAACATGTTCAAAACATTATGCAAATATTACAGAAACCTATGTCCCAATTTCACATCATATTAGAGTATTGTATTCTAACGTCCTTTAGCGTGAAGTTCTCTATAGTTATTCACCTAATCATCTGCTCTCACGAACACAAAGTTTGAGATCATCACAAGATTCAAACACAAATAATTCACAGGGAGTGGGTTATCACATTCCTAACTAATAGAGAGAAATGAGACAACATAAATGTATATATCATATAAATGAAATACAACTTACTTCAATACAGCTCACGTCATTCCATCATTTATCGTGTAACATCACATATCAACACTACACATTTTACACATTTTTACATCATTCATGTACTGAAGGATCAAAACACAATGTCACTCAACCAATCAATATCGATCAGTACACAAGCGTTATGCAACAAATATACTAAGACTCAATTCTATATGCAATATGGTGTCTAAGAGTACATGGCAAGACAAACCACACATTGGTAAGTCAGGTCACTCTCACTAGGTAAAATCATAAGGAGACCAGTCAAGGTCACTCTGTTTTGCGAGAACGCTCCAACCAAATGAGATCAACATAAGTTTCAAGGAACATTCAAACCGAGTGTATTTACTCTTAAGGCCTACACTCCGAAGAGTCCATCAAGGTCTCTCCATTCTGATTCAGGTCTAACTCAAAAAATATTAACACACAACTCCTCAATTATTCTCAAAATAATTTTAACTCATTGCGTCTCAAAGTGATTAAACTCGCCGGGTTCCCATAGTGAATCTCATTGCAATATTTGTCGCCCTTAAAAGGTCTTACCGTCGTGTGATTATACGATTCATAGCCCACACCTCAATGCACACAACATCTCAATACACATATGTGATTTCATAATTTAACACATACTCAACTTGTTACTTACACATAGTTCATCACACTTCCATGATTTCAACACAACACATTATCATGTCTCATGCATTATATACATCTCACACAATAATAATATTAATATGTTATACGCATATGATTAAATCCCTCGAATAATTTCATATAATCATATCAAAATCAAAGAAATCAAAATCATAGATCAAAAACATGAAAACATCAAGAACACTAAATTTTATCAACCAATTCGCATCAGGATATCAATTGACTCATCAAACACAACAATCTCATAATTATAATCATAAAGGAAGAATCACAATACAGTAAACATCCCAAAATAAATCCAATTTGATCCTCAAAGGATCTATACACATGTTCATTCTAACCCCAATTGTGATAAACTCATCCCTTACATCTAAGCGGGCTCACGTGTATAGTCTGACAATGATAGCGGCGTCTCTAGCAGTTTCCTAAGATTCCTCAAGATTTTCCTCTGGTTGCTCTGCTAGGGTTTTCAAGCGTTAGAGAGAATGAAAAGAGATTGGAGTCTTCATTTCACTATATCCATGCAAGGGATATTTCTCTCAGTGTGGACATTATTTTGCAAATCCCAATGGTGGGAATATGAGAAAACGAGTTTCGAACCTGGTGTTCAAATTCCACAACGATCCAACGGTTAAAGAATCTAGGATCGTAGTTTTACGGGGATAAGTTTGAGTGTATGCGAGAAAAAGAGAGTACCGTGTGAGGGACATTGCTCTCACCACATACATTATTTCCAAAATACCAACGGTGAGGATGTGAGAAAATGAGTTCTGAACCTGATGTTCAAATTTTATTATTTTATAAAAAAAAATATTTTACTTCCTATCAAATGAATAAATAAATAAAATATTCTTTTTTATTTTCTTTCAAACCATTATTTTAATTAATAAAATTATTTCTCCTTATTTATTTAATTACAAAAATCTCATTTTTTTTAAAACTCTATTTATTTTTAAATAAAATCATTTGAGGTTGAGGAATTTGAGGCCTGTGGCCATGTGAAAGAGAGAAAAAATTGTAATATTTCTGCCAAACATACATAAGGTAACCCCAAATACCACTTGTCATCTCTGATGACTTCCAAAGGACCTCTTTAATTTGAGGCTTTAAATCATCTCCAATATCTAGTTATGTAAAGACATGTTGCAAAAACCATCAGGTACTTGATTAGATTTAAGGGTTTTCCAATCTCTAGAAGCAAGATAACTGTCTCTGAAAAGGAGCAAATTCCACATCTATTGTCCATAATAAAGCCACAAGCCCGACTCTTTACATTAGACTTTAAACCTCCTTGTACCAGAGTCCATAGCAGGGGAACATTTTAACTCTTTCGGGGCCCTCCCACCTCCATATATTGGTCCAATTAAAACCAGTATCTATCTGATTGGACTATTGCTTCATGCACTTTCCATGTTGCTTACTACACTTCCTTTGAATGTAAAATTACATTCCAAAATACATTTTATCTTTTCTTTCAGAATAATCATTCCAAAAGGTTAAAAAACATTCCAGAAAGAGTGCACGAAACAACAAAGGATTACAAGAAGCAATAACCATTTGTCCCCCTATTTTGTTGCTCCAATTTTATTGAAGTAATTTTATTTTTTTAAAAGGAAAAAGTATATTAATATATATAATCAGAAACTGTCTGTTCCTTGCAAGGAGTACAAGGAAACAACATAACAAAAAACAGGGCAGTAACCTAGTACACTCCCTAAAACCTCTCTAAATGAAGTATTTAATTCTCAAAGCATCCTCTCGGGTTAATACACCAAGAAGAGAGAGAGAAAAAAAAAAACAGGTTTGACACCAAATCTATATACATCATCCAATGCCACGATATCACCTTAATATGTGTTAGCTTCTTCTTAGCCGAAAAACATTTGTTCCTAAAAATAACGGAATTTCTTGTGAGTCCGATGCGCTAACATGTCGCAGGCCACACCATATATTTCATCCGTTTAACCTTTTTCCCCACCAAACATCTCCCTATTTGCACATATAATTGTTGTATATCCCGCTGCATAACAAAAGCAATGTCCAGCCATCTAAAAATCGCTTCCCACACCCCAGAGATAACACGACACCCTCTAAACAGATGATTACAATCTTCACTGGCTTCTTTACAGAAAACCCAAGATGAGTGAAAATTGCATACCAGGACCCCTCTTTTGTAACTGGTCACTTGTTGGTAGTCTATTTTGAAGTAGTCTCCATGAGAAAATTAGCACCTTGGATGGAGCTTTACATTATCAAAATCTTCTATATATTACTGTGTTTGTTCGTTCTTCCATGGACCTTACATGAATTAACCTAATATCGATCCAATCTATGTTCAAGTCAAGAAAAGTTAGATATTCCAAATTGTTACAAGAGCTGGGGTTGAATTACTCTTAGTATGATGCTTTGTCTTTAATTAACTTGTGAATCAAGAGCATATTAGAAAAATTGTCACGGTATAAATGAAAGATTCAATTATATTATCTAAAATAATGTAAAATTTAATATGATACTCTAATTTTTATTAATATAAAAGTTTTTAAAATGAATATTCTTTATCAGAATGAAAAATATATTTGAGCTTTTTTATTTTTTATTTTTCAGGACAACTTAAGAGAGAGAATAATATTTCAAGGATGAAATCGGTGGTTCTTTAAAAAAATATGGTTAGTTATTGGAGTTTTGTTTATCTGATTTTGATTTTTAATATTTTATTTTTATTTCATTTTTTCTTATTTCTTACATATTTTTTATTTTTACTTTTAGTTATCTATAAACAATTGGGTATTCACATTTTGTTTACATTATGATTGCAATAAGTAGATACTTTTAGAGTCATTTGCATTTGATAAATGTGAAAACAATATTAATCTTATTTTTATAATAAGATTATGCTTCTTAATTATTTGACAAGAAATAAAGGATGTTCAATTTTATTTGTGGAATTTTGCAAGCAAATTCAACATAAAAATGAATAGTATTGTGAAAATTACCAACACAAAACATAGAAGGATGGAAAGACAACTTCAATATAATGATAGTAACAATATTTATTTTTGAACTTCATTTAAAGTCCGGTTAAAACAAATTAATTGCCACAATTGCCACCAAATCCTCCAAATTGGAGAACATATCCAAGCGTTCCTTTGTATCCATAGTAGTCAACACCATAACAATTAGGTTTGTCTATGAAACTATGTATTTGATAGTTTTCAGGTTCATAATTTTGTCTAAATGCATTCTGAAATGAGACAAACATAAAATAACAAGCACGTCTCAAGTTTCTATCAAGAAAATGTTCAGATCCCATTGGAGGATTAAGAGTACCAAGAAGAATTCTTGTTCTCCCACCCCACTTGATCCGTTGAGACCATGTTGAAACAATATTGTCGGAATATATCCAATGCCCATATGGTTGAAATATAACCACCAGTTTTTGGTCAATGGGTCCTAAAAACATATATAAACTATTGTTAATGTATGATTGGTAATTTAAAATAAATATTAATCCCATATGAGTTTGTATATAATTTTATCTTTCCTACAATGAAATTTTTTATAGCATGAACATGATCTGAGAAATAGAAATGTCATAGCCAACAATCTCTCCACTATAGGTAGATACATCGGTTAAGCGTCCACCAAGGTAATTTCCTTTTCTAGTTTGAACAAAACCTAGGCATCGAAGATTATAGCATCCTATCTTCCTGAAATTATTTGGCTGTGTCATTTTTTAGCATCACATTAAGTTTTTAGGAAATGAAACATGTAACATCCCAAAAATTAGAATAATGAGATTAATAAGATAAATAAAAAAATAGTTTTCTTGTCAATTTATAGAATGTATACATCCACCTAGCTTATAGAGAAAAGAGAGAAGGGAGATAAAAAGTAATAGAAGGAAGAAAAAAGGAAAAGAGAGAAAAAAAAAAAAAAAGTCTTCACCCATTACCTACACCTAGAACTTCTTAGTGAGTGCATGAGTGCATCACCTATCTTGTTTTCCATTTGTAATATCCCATTTTTTTTGTGAAATAAATTAAAAAAAGATTTTTCATTTAAAATAAAGAGTTTTAGAAAAAAAAATATGAAATTTTTGTAATTAAATAAATAAGGAGAAATAATTTTATTAAAATAATGGTTTGAAGAAAAATAAAAAGGATATTTGATTTATTAATTTGATAGAAAATAAAATAGAGTATTTATTTATAAAATAATAAAAATAAAGAAAAATAGAGTAAATAATAGGCTAAGAGTACTTAGCTATAAATAGAGACATGTTAGGTCAGTTTTTAGATTGACGATAATATCTGCGTTTTTTCTCTCTTTCAATTTCGTTTTCTCTTCTCCTACTCCCAAAACCCCTCTTTTTTTTGCATACACTCAAGCATGTCTCAATAAATTGATGATTTTGGACTCTTTAACCGTTTGATCGTCGTGAAATTTGAACATCAGTTTTGAAACTCATTTTCGAACATTCTCAACATTGGAAATTGCGTAAAAATGTTAGATGTGACAGAAATTCCCTTTGCATCGTAACTTTCTCCTTTCCCACAGAGACCCAAAACTTGTCCCAGTAAAACTACGATCGCGGACTCATTAACCGTTTTATCGTTGTGAAATTTGGACACCAAGTTAACAATTCATTTCTGCACATCATAACCGTTGGGATTTTCAAAATAATGTTTTGGGGGGTAGAAATACTCATTGCATGCAAACAGTAGAATGAAGACTTCAATCTTTTTTCATTCTTCTCTAACATTTGGAAAACCTTATTAGAGCAACTAGAGAAAAAGCTTGAAGAATGTCAGGGAACCACTAGAAATGTCGCTATCACTACCGGAACACACGTGAGCCCGCTTAAAGGTAAGGGATGAGTTTATCGCAATTGGAGTTGGAATGAACATGTGTAGGAATCCTTATGGGGTCAAATTGGGGTTTATTTTGGGATGTTTATTGTATTGTAATTCTTTTTGTATGATTATGTGAATTGTTTGAGGGATTTTACTCCCAGTGTTGTGAGAAACATTTTTGTATGATTTTTTGTGTTTTGGATAAGATTTAGCGTAATAAATAATTATATTGAGATCATAAAATTGTGATTGAAATTGTGTATAAGTGATAAATTAAATATGTGATGAATTGTGGGATAACATGTTGCTTTGAAATTATAATATTGTTATTGAGATTGAGTATATGTGCAAAGTTGAACATGTGTTAATTTGTGAGATACACGTAAACATATGATGGTAGATTGTAACATTATGAAATGTGAAAAATACTTGTTATGAGCTATGAATTATACAATAACTTGACCAGTGTTTACCTTGAGAAAAGTGTTTATGTGCGGTGTTAAAGGAAAAATGTAGATTTCCTTGTTAAGAACCAGTGTTAAATTGTAGCGCAATGTATTAAACGTGTTTGAAACACGAGTGTAAGCTCATGGGTATTGTATAATTCATGAGCAGTATCTGTGTGTAAAAAAATTGTTTTAGGGGTTTGAGTGCTCCTTTAAGCCTATGTTGATCCCATATAGTTGGAGTATTCTCGAAAAACAGAGTGACCCTGACTGGTCACCTTATGATTTTACTTAGTGATACTTTCTTGACATACTCATTGTGTGATGTGACTTGTTATGTACTCCTAATCCCCCCAGGGTGGCTTTTCACTGACATGGTACCACATTGCATATAGGCTTGAGTCTTAGTGTATCTGTTACATAACGCTTGTATATTTATTGATATTGATTGATTTAGTGATATTGTATTTTGATCTTTGAGTACGTGAATGATGTAAAAATAAATGAGACGTGTTGTGGTTTGATGTAATATTACACGATAAAGTGGTGGAATTACGTGAGTTATGTTTAAGTAAGTTGTATCTCATTTACATGATACGTATATCTAGTTGTCTCGTTTCTCTCTATTAGTTAGGAATGTGATAACTCACTCCCCGTGTGTTATTTGTGTTTGAATTCTGTGATGATCTTGAATTTTGTATTCGCGGAAGCAAATGGTTAGGTGAATGACTATGGAGAACCTCATGCTAGAGGACGCGAGAACACAATGCTCTGATAGGATGTGATATTCAAGTATAAGTTTCTATATTAATTGCATGAAGTCTTGGACAACCTTGTTTGAGCCGATATGGTTTTATTATTTATTTAGACAAGTTTTATTATGATGCGAGAAAAATAAATGTGAGCCTTTTATCCTTTTGAAAGAATTTTATTTAAATGTGTTTTAAGAACTTTTAATTAATTATAATTTCTTTTCCTTTTATTATTATTACATATATGTATGAGGTAGAGAGTGTCACATCATTTCCATTTAGTTTTTGTTGGTTGTTACTCCTTTTTCCCTTTGATTTTGAATTTTTGTATACAACTCATATTTGGGGAAATGTTGATTTTTTAATTACTTGCATGATTGATGAGTTAAAAGAAGGGTTTTCATGTTTAAGGAAGTAATACTTGAGCATTCATTGGTGTTTTGATAGGTGAACTAAGTGCATATATGCAAATCTTCCTTTTTCATCTTGTAGATTGTTC-CTTGAGCTAAGCGTAAGCCATCCCAGAGCCCATGGGTGGGTTATGTGTTGTGGCACTAAGTGCAAAACCTCCATATAGCATGTTTTGCATAAAATGCTAAGTGCAACACCCTTAGGTGCACCGAGCACAAGAAATCCAAAGTACATGCTTGGAACTTTTGTGTAGTGGAGTTGAACATCATCTAAGTGTGACACTACTAGAGTAATATATTTTTACTCAAGTAGTTACTTTCAATATTTGAACTTTTTGTCCATTTATGACTACATAATGATAATAAATGCCTATATATGAATGAAATTCTTCTTTGGTGAAACAAGGGTAATTACCCCTTCAATCACCAAAGGATGACAAGAGATGGAAGTTAACAAGATAAACATCAATACAACTTTTATATACCTTTTTTGGCAAGGAAAGGATTTTCGTCCCCTTAGGTCCTCCAAGAGCATTAAGGGAACAATAATGACAAAAATAAGATGGACATCTCTTAAAAAAATTGAGCTCAATTCAACCGCAAGATAGGAAAGAGAAAAAAAATATAGACAACACATACAAAATTTTAAGATTTATGTCAAGGTGCTTTTATTTAAGCATTTTTTCAAGCAATACTTCAAATTAAGTTGATCACATAAACAAAAGTTCCATAAAATTTATGTAGTGATGACATATATGTTTAAATTGTTGAATATTAAGGCACTCATTGAGATGTTGTCTCATTAGTTTCAGTTTCATGTTCCACACTAAGCAAGTTTGGAGTGACCATGTACCAAGAGTGAATTTAGTTTGATATGATTCTTGTATCTTGTTAGGCTTACTTTTGAGGTATTTGCTTTGTATTTTTTTTAGTTAGGGACCTCTATGTTTGGGGATTCACCCTTTGCATGTATATAATGCTATTTTTGAAAAACATGTGTGCACAAGAAATGTTATTCTCACATAATGGTTGTCATATACTTATGATTTCATTATCCTTTAGAGTTTGATGAAAATTTATTGTAATATCCTCTAGGTAATGGAAAATAAGATTCAACTGGAGCAAAATTGAAAATATTTAGTATTCGTATAAACAAATTTCCCAAGTGTTTCATTTCTATAAGCTAAGCAAAGATAAAAAAAGTTAATGATATATTTCCTTACCGTCCATGATGCATAAGTATGGCTGTAATTATCACCATATAAGTGTGGATGCACCTAATACCAATGTGAGATTAATTAAGTATTGTTTTCTATATCATCAAAATGATAACAATTAAAGAACTTGCATATAATTTTTTGGAAAAAAATTATAATTAGAACAATTAAAACTCACATGCCATCCAGTTGAGATTTTGTTAGTAGCATTTATCGGCCCATTTTGAACCCATATATTTGAAGTGGAGATTTGATCCATTCTATTAACTCTTGGATTATAAATGTTATTTGTTCCACTAACTCCTTAGTAAGAACCAAATTGTGATAAAATGGATACTTTTGCAAGCTACCAAATTCAATATATTTAAATAACTAGTCAAATTGAAAAAAATATGTGATGTAATTTATAAAAATAAACTACGAACATTTGAAATTTAGTTGTACTAGAGATCTTACAAGAATACTTTGAATTTCATTAGTCATGATTTCATTATTTAATAATGATTTTTCTCAAATGAGATAATCTTTTGTTGGTCTCAAAATAGGAACACTCCCCGTCAAGCATAAGTCCTTATTATCGAGCCCTAATATCAATCTAGCTAGTGAGTTCTTTACATTTATTTTTTCAATTGAGTTTTAAAAATTGGGTTTTCTTTATAACTAAGGAAAACAATAAAAATAATTCAATTAAGAATAAATATAATAAAAAAATCTTGATCATAATTGATATAGTATTTATTATCGAGCCCTAATATGGTATTTATATAGCATTTATTATGTATAGCATTTTTATTTATCATAATTGATATAATAAATATAAACCGGAAATTCAATGATAATAAATACTATATTGATCATATAATAAATATCTATTGTAAAAGAATTTAAAATGAGAAAGTATTTAAAATAAATTACATAAATTTTCTTTGAGGTTTGGAAAAATTACAAATACCTCCTCTCCATTTTCAAAACCTACAAATATCCCCCTAATTGTTCTAAGCTTTACACAAACCTCCCCTTACTCACTTTTAACCAAAATTGTTTCCAAAATTCTCTCTTCAACCTTTCAACAACTAAACTTTGGAAAGAAAAAAGGAAAGAAAAAAGAAAGAAAAAAGAAGTAGATCATGGTTTAAATCCAATGTTCTCCCCCACCAATGACTACTGCATCGCTCAAAACATAACCTTTGCCCTTATTAACATCAGTTACACTAACCTTGTCTCTATCTCCTCCTATGGCAACAACAACCCAACCCCTCGCCCCTCCAACACACCTTATTTGGCACCTACGTTTCCTCTATAACAATGTGATTTTCATAATATTTTATTAAGTGTCTTAATTAGATTGCAATAATCATTAAATTAAATTAAAGTATTTGTAATTAATCCATTAATTATAAGGTGATGATTTGTTATGTTTGTATATATGATTATGATTACTTATGTGAAAATCTAGTTTTAGGGGTGAAGAGATAGAAGCCAATTGTGTTACTTTAGTTTTTTGGAAGATTTTTTCTATGGAAGTTTTTTTCATAGTAGACTTTGTGATGGATTACCTGATGTTTTAAACAATATCTACTCATGTTACTAATAATATGTCCGATCCATTGAGTAACTTAGACCCAAACAAACCTTCGAGTCATGATCTAGTCGATCTGGTCTGTCCGATTTTTTTAAAACACGAAACACTGATAAAACTTTTAAATTCTAATTAATTTTAATTATTTTTTATACGGTAAAAAGTAAAATACCTCACACATATTTCAAACCTCGTAAAGAGTAAAATATATGATTTTTAAATATAAAAACTAAAAGGTAAGGTTCAAAGTCTAAAAGGTAATTAATCCTTTATATATCAAAAGTAGAAGAAAGGAGATTGCGAATAAAAGAATATTTTCATTTTTGTAATAAAATAATTTGTAATGAAAAAATAATTTATAAAATATATTGAAGGTAGAAGAAAGGTGAACAGAAACTCTTTCCTGTACAAGAATAATCCTATGATTAACTAAATTAAAAAAAATCACGAGAATTATTAACATAATCAAAATAATAATTTTTCTAAACTAAAAATGTCATTTCTGATTTATCTATTAATATTTTTATATCACATAATAATTTTGTTAAATATGTAACAATTCGCTTAATGTTCTTTCAACGCAAAAAAGATTACAACAAGGTCATTAAAAAATATTTTAATTTGTTATTCTATTTAAGCAACTAACACGCTAGAAGGAGGGCTTGAACCTCCGACCTTGTGGTTAACAGCCACACGCTCTAACCAACTGAGCTATTCCAGCTTTTGCTTCTTATGTTGCATATAATATTTAAAAACAATTTTATGAGGAAATAACCAACTTTTTGTTGTTGCTTCAATTGCTCTCTCTTTGATTATAAGTTTTTTCTTGTTTAATTATAAAATTTATCTCCCTATTTTGTTTATTTCACAAAATCAATTTTATATTTTTTTAATTAACTATTTAAATCTCCTTATATTTCAAAATACACTATTTTAGTCCCAAGAATTTATTTTAATTATTGACTGTTAAATTTTAAATGTTGACTAGACTAAAAAGTTGATCAATATTTTCTTAGAAAACAAGAACTTAAAAAAATCTTGAGTAAGGACNNNNNNNNNNNNNNNNNNNNNNNNNNNNNNNNNNNNNNNNNNNNNNNNNNNNNNNNNNNNNNNNNNNNNNNNNNNNNNNNNNNNNNNNNNNNNNNNNNNNCAGGGCGGCCCTTTCGGACTTGTATGTTGTCAATTTCATAAAAAAAATAACTTTATAATAAAAATGATCAACAAAAAATTTTAAGATATAAAGTTGTTTTAGTACATAACTTTATAAAAACAATTTTATATCACAATTTTAATTTAAATATCAAATGAAACAAACATTAAAAATTAAATCACAACGTTTTTAATATTTACTATACATTTTTTTATCCTTTTTAATAGTATTATATTGAATTTTAAAATATGTAAAACATTCCATTGAATTTAATAATTTAAAATTAATGTTATAAAGACTTCTCAACGACTTTAAATTGACTTGCTAGTAGTGATGTCAATGTTTCGGCATTTCCTGTTGGCAATTACCATTGTTTTTTTTTTAAGTCTTTTTCCAATTCTATAATGATAAACGAATTTTGTAGAAGACTATTTTGAAAGTTTAATAAATTAATAAACAAAAATTTGATATTCATAAGATAATTATCTAATTTTACGTGGTGTTTATAACGTACGGCTTCAACATTGGACGACAGCAAATTACATAAAATAATAATAAGATATTGATTTTGTACTTTTATTATTGTTATCACCGTTATGTAAAATCTATTTATGTAAAATTTGTTTAAGAAATGAAATTTTTATAATTTTGATGAACTTGTCTTGAAGGAAAAATAAGAGTGCATTTAAAAATCGATTAATATGTGAAATAAAATCGAAAAGTTAAATATATTATCAAAAGAATTTATTTTGATAGAAATCAATGTTTTCTACTACTCTATTTGAAACAAGTGGATTTGGAAAACGTCAAAAAACAATATCATTTTTGAAATTTAAAATATAAGTGGAAACAATCATGAAAGAAGTCATGTGAAGTTGTCAAATAATAGAATTTGACTATTAATGTTCCAACTTTGTAAATAGTCCTTTAATTACTCATTTTTAGTTAATTGAATCATTATCATTTAATTTTTTTTAATATTGATAATATCACAAATTAATTACTAATTTAAAAGAGTACCTTATATGTATCCATTCTCATTTGAATGAATTCATATTTTTTTATTTTACTATAACTTTCTAAATCCTTCAACTTTTCTCATCTCCATTTCTTCTAAATATATTTTTTCTTAATCTCTAATGATTATCAAAACTAACTTTTAAATCGAAAATCCTATTATAAAATTTATTTTGGAACCATATTACAAATCATTATACAATACAATTATAATTATTTATGGATATTTTTATCAAAATTATTATCAATATATATATATATATATATATATATATATATATATATATATATATATTAAGTATTAGACAATTCTCTAATAAGTTAAAAACTATAAAATTAATTGTTTGATTAAAAAAAACTTATAATAAAAAATAAATTATATATTTCATCTTAAAATATTTATTTGTTAATAAAATAATTTAGTAAAAATTATTCAATTATAATAATACGAATAGATATAATTTTCACCATTAATAATATGGCTATAAGTACAACATATATATTATTCTATAAGTATATAGTTTTTAATATGTTAACATAGTTTGAGTAAATTACAAACACTTTTCAATTTCGTCTAATAAAATTCAAATGACACCCGTACATTTTTTTCTACGATAATTTCTGTTAATTAAACGTATTAGGCTGACACTTCTTCATGTTAGTCAATTTGGACTTTTCTCAGTTTCTATAACACCAACGACCTCCTCATAATTACACAAAAAGAGTACTTATTAGGTGTGGACTAAAACCCCCTGAGGGGATAAATACAAACCTACAATCCCCGGAAAATGAAAGATATTACTAATTGTTATTAAACTTCCTATTTTGACGCGCAAACCCAACCCACCCAATTCAAGTCAATTCAAAGTCAACCACGCGTTGAGCTCAGCAGCAACCATCACCATTCACCACCACTCCCTTCAGACCATAACGTGACGCAATGAACTGTTCATAATGACCAAAACAAACCATTCACGCGTTTTCCGTTTATTAATTATTCATCGGAATTCCAAGTTGCAGATAACGCGCACAGTGACAACACAACACCAACCAACCAACCAATCGTTTATAACATTTCATCCACGTCATTCATCACACACAACTACTACTCGTTACGAAAACACTACACGCTACGACTTTTCCTCTTTCTGTTTTCTGATACTACGTTGAGAAACAAAAATATCTTACAGTATATTAATTTCGAATTTGCAAATCGTGCAAAACATCTGTCAGAAAATTAAAACAAAACAAAAAATATCGCAGTGCATGAAATTGAGAATCAGTAATCATATTCATGAGTTTTAGTGACAAAGGAATTAAGAAAAAACAAGCAAGAATTATCATCATATGTATAACTACAGAACTGAGTCCTACAAATTCTACTAACCCTACTTCTTCGTTCTTCAATCTTCAATTCCTAATCTAACACCTAAAGCCACATGTCACGCTAGAGAATGTACAGAAAAGATGTTAATAACTACTTTATGTGCAGGTCTTAGTTCTTTCTAACCTAACATGAAGATGCGTAAACGTACGTACGTC-CCTTTTAAAAATGAACTTTATTATTGATTATTGATTCAAACCTAATTAAGAGCGAGTCATCATCTTCTTGAATTCCTCGAAGTTAACGTTGCCGTCGCCGTCAGCGTCGACGTTGCTGATCATTCTCCGGCAATCGCTGAGGGAGCACTTCTCGCCTAGATTCCGGAGCACGTCGTGCAACTCCTTCGCGGAGATGAGGCCGTTCTTGTCGACGTCGTAGAGATCGAACGCGTCGCGGAGCTCCTTCGAGTCGTCCTTTCCGGCACCGCCATTGCAGTGAAAATCCGCGAACTCCTTGAGGTCGATGAAACCGTCGCCGTTCTGGTCGAGCTCCTCCATCATGCGTTTCAACTCCTCGTCCGTCGTTTTGGATCCGAGGGCCGCGAGCATGTCCTTCAGCTCCGTTACCGAGATTTTTCCGTCGCCGTTCTTGTCGAACTTGTTGAAGATCTGCCGCACCTCGACGTCCATGATCAAAAAGAGAATGAGAAACGAAGATGAAAAATCTCAGGGTCTCGAGTGCGTTAGGGTTTTTTTTTTCTTTTTTCGTTCTCACGCAAATTGGAACGTCGTTAATTATGGTGTTAGTTGTTGTATTTATAGTGCGCCGTTTCTTTCACGCGGTTTCTTACTTAACGCGTTAATTGGGGCCGTGGTGGGTTGGTCAACGGCAATTGAGTGTAGTGACGACAAGGGAACCATGATGTGACCGTTGGCCAATAGTGTTTCGATGGATGCGTATCAGTACACGTGATGGTCCTGACGGAATGCACGAGAAGATCGTTTGTGTGGGAAGAGTGAAAAAAAAAAAAACAAGAATTTTGGTACTCCATGTCCATGGTATATTGGTATTTAAAAGGTTATCTTTGGTAATTAAATTTAGAAAAAGGGTAATTTGTTTCTATATTAAAAGTATTAACAAAGGAAATAAAACAAATAATATTTATTACAAAATTAAAATGATTACTAATTGAGTTTTTTTTTGTTGTTGTAAATTTACTTAAGAGGAGACAAATTCCTCCAAGGATAACTCTAAGGAGAAGTTTGATAGGAAAGAAGTTTTTACTTTCTTGAAATTATAGGTTTCAAAACTCAAGGGTGTAATGAATTAGAATTTCAAAAGATTTTAAAAGTTTTTTTTATAAAAAATTATTGTGATATTCAATTATAATTTTTAAATGGCATAAATAAATTTTGTAGTATTTAATTAAAATTTTTAAGATTTTTTAATAAGGACAAAAAAAATTTGATGGTATTCAATTATAATTTTTTTTATAACTTATGAAAACTCTTTTAGTATTAAAAAATATACAAATTTTGATTAATTATTTTTTAAAATTTTTTTTGATGGATTTTATCATACTTTTTTAATATAAAAATATCTACCAAATAATCTCACACTAATCCTTGAAATTTTACTAAACTCTTTTCTTTTTTTTTTCTATTGATTACTAGACTTTCTTTTTCTCTCATCACACATATTTTTTTCTCTTTTTAATATTCTTCAAGATGCATGTTTTATATATGTTTCTCTCATCATACATGTTTTATATATGTTTTATATTTTTTTGGAATAAAAAAATGTCAAATATATTTTTCCTCTTTGCACTTTTTTGTTTGTTTTTTAAATTAATTTTTGTCTTATATACTCCGGCTAATCATATTTTTCTTATACTCACTATGTTCATTACTTGTTCGATACAATATTTTCATAATTGTCACTCTTAATTTCATCATTCACATAACTCAATAAGGCTCCTACAAATTTTCTATCCTCACCACTCCCTTCTACCCTATTTAAACATGTCATTAGATTTATCATGAAATAATTGTAGTAATAAAAAAATTAAAAAATCAACGTGTAATTTTAAATATATTTTTCAATCCAAAAGTGGGAATTAGAAAATGCTATTGCAAAAAGAGTTAGTACAGGAGGACATAAGGCTAAATTCAATTTAATTATTAAAAAACTTAAAAATTATATTGGTTTTACTTTTTTTTATCCAAATTTCATCACTTCTTCTTATTTTTTCACTAACTCTTATACTTTTAAATGTGTTTTTAAAAATTCACATAATTCTTTCAAATTTTATAAATCTATAAAGTCACTTCAAATTCTTTAAATTCTTATAATATAAATCCATTAAAATCCAAAATATCATAAAAGTTTTGTAAGAAATTTGATAAGTCATAATATTTTTACGTAATCTTTATAATCCACAAGGCTTTTTTATGCTAAAATAATTTTTTAAAATTTCAATCCAATACACCTCCTAATTTTCATGTTTGATATGCACTTTTCTCCTACTAAATACTCCTTAAGGGAGTTACTCCCTATCACCATCTTTATTTTCTTAAAATTTAATATTTGACCATTAAATTTTAAGAAAATGAATAATGAGTATAAAAAAGATTTTTGTTGATATGTCCTTTTTAACTAAAAATGATTTTTCTAATTTTGTATACGCACAAATTTTTATTACGAAGATAAAGATAAAAAATACTACCTAAAAAATAAAATATTTATTATCATGAAAACATGAAAGTTATTATATATATATATATATATATATATATTTGAAAATTGATTTATAATATTTAATTTTAATTTATTAAATTATTCAATTGATATTAAAAATATAAAAAAATATATAATAAATACAAGTTAAAATTGTAAAGTCAACTCTTTTAAAGTGAGAAGATTGAAATAATGAAAAAATAGATAGTTTTGCACGTTTATATGTAAAGATTTTAACAGAATAGTACAGTAGTTTTATCATTTAAACATTATCATTATCCTATTTTTATTTAGCACGCACCAAAAATATTAAATAAGATTAATATTTATATTGCTTTTTTTATCTTTTATGATATTCTTATATCTTATCATATCATACACTTCAAGCTAATCCTTTGTATTTTCTTGGGACATATCCCATGTTATTTTTAAAGTTGATCGTAAAGGTTTAACTAATAGATTGTTTGGGCCCCATAATGATTCCTCGGAGGTAGGGGCTATTATATTGCTGATTTTGTTAGCTTTTCCAAACTTTTCTTGTAAAGTTTGTTAAGAGAATGACCAATATGGTTGCTCATTCCTTAGTTAGAACTGCCATCTCTTGTGTCAGCCTATAGACACTACAACC---TTTCTACTTGTATTTTCCCCTCTTTGATGAATGAAATGAGTTAACTTTGTTTCTCTAAAAAAAATAGCAAATCCTTTGTATCATTCCTCGTGAATTCACATGAATAAGTTTCAGCCATTTAAAAATATTTAAGATACTAAACTCGATATCATTAAAAGTGAATCCATAAAAAAAATATCATTACAAGTGAATGAACATTAAAAAAACGTGTGTAAAGTAAATTCTTCTTATATTATTGAAATATTTGTTTTAAAATCTATTAAATTATTCTCCTCCAATTTAAGCACTTATTGTCTCCGTTCGTCCGTGAAACGTAATAATTATATTATGATCCGCATAAAAAAATATATTCAAATGTATATTGTGGACTTGTCGTAATTACAAAATGGACTACACATTCATTCTTCAATAAAAGAAAATATATATTTTAAAATAAAGGGAAAAAATATTAGTTAGACAGGTATAATTTATTCTTTTTTTTTTTTACAATTCTAAAAGATTGTGCTATTGAAGAAGAACAAATGTAATTAAGTATAAGTGACTTGGGAGTGAGGAAGTCAATGCAAGGTCAAGTTATATGATCCGATACTCGTCCCTGTTCCACGCGTTGCTATTGGTTGAGTATTTTTTTTTATTCAAATAAATTATTAATTATTAATTTCATTCTTGAAAGTGTTACACGCTACTAATTTAGTTTCTAATAATAAAATGATATTTTTTAAAAAGTACAATTTTTAATTCATTTTAGTCCAAAATTTTAAAATTTATGTGACTTAGGTGATAATGTTAACATATTTTTGAAAACTAAAATGAGAATAAATAATAAAGTTTAGGAGACTAAAGTAACAACATTGAAAATTTCAAGGATATTTTTATCAGTTTATTTCTTTTATAAACTAAATTGTTCATACTTTTAGAAACGAAATTAGTTATCTAGTTATTTTTCTTTCATTTAATAAAATTATAATATACGATAAATTTATTAATTTTATAAGAATTACTTTGAAAATTATACTAATGAAAATTTAAAATTAAGAAAAATATTACCAATTCACTCTATAATATAACACATATTTTATTATTAATTAAAACTTATTGATAATTAAAAATTTATAATTAATCATTCAATATAAAGTGAGAGTAAAAAAAATTATCATTTTTTTTATAAACTTTAACTTTTAGTAAATAATATATTTAATAGAATATTATTTTATTTGTAAGAATTAAACTCAAATATTAAAAAGTTTACAATTATTTACGTATACTGTACAACTAATTGAACTACACCAAAATATTTGCTATAATTTCTCTTCTACTAACTAATTGACAATATAAAAATTTTAGGTCACAATGTACAATTTTTTTTCGAAAAGCGTGTGGCTTGCTTGCTACCGGGTATATGGGAAGCATGTGGGAGGAAATTAATTTCTAATAATTAATTTTGTTGGAAATTAATTTCTCTTCGTTTTTATTTTTTATTATTTTTCTATGATCAGGTTATCAGTAACAAGCAGCTCTCGCCAACGATAATAATTAATTTTGTTGGAAATCATAAGTGTATCGAATAAGCTAGTATTCTGTTAAGCCAAAAGGATATTTAATACATTCAAGTCAGAATACCCTCACAGCAACATATTCACATATTTGGTGTAACATGTCTCGAATTTCGGCAAATACAAATGATGAGTACCCTTCAACTATAATTATCACTAATAAATTTAGTTAAGGGCAATTATTTGATTAAAAGTATTAAGAGATAGATTATTTAATTGACAATTAGGACGTGCATATCCATAGACTTGAATAATAACTCTGACTTAAATCCTAACTTCAGCATTGAATATTTGAATAAAAAATATAACAAAATATATATCAAAATATATTCAATCATGTTTTGAATTAAAAAATACAGTAAAATAGATGTTATACTTTCATTCTGTCAATTAATATAGTAATATTGATCACTGTGTATTAGCTAAAACAAAAAA---------AAATAGTGTAATACAAAAAATAATAGCAAAAATGGATGATAAAATCCTACCTAATGTAAAAAGAGTAAAAAGTAAACTTGAAAAATATTTTTAAAATAAAAAAGAAAAATATAATAAATTAAAAGTTAAAATATTACTTAAAAGTAACATTTACCAACTATAAACTACTAAAAAGAATCTTGTTTTTGAGAGAATCTTCTAAACACTACTAGGACATAATCATTACTAATATACGAGTTTAACAAGCTTTCATCAGTAATAGAAAAACAAACCCCCAATGTTCTAAGAAAAGCTAAACATTATAGCTAAGAATCTCCCACGTGTTGGCGCCAAAAAACAACACCAATTCCCCTCTCAATATCAGAATTCATCATAAATGCTACAGGATGCATGCCAACATTATCTGTACAAGAACATTATTGTGACTTGAAAATACCGACTACATATTATCATCATCATCATCAGCCCGAGCCCTCAATTTCTCAATCTATTCACGAGATAACCTTCATATTCAACTGCCATTGAGCAAAGGTACCCACATCAACACACATCAAATTTTTCAACCAAAACCAACCAAAGAACTTCATATCTTGTATGAGCTTCTCTTTATCAAAAGTGACATTGTTCTATTATTCCTGGTTTTCCAAATATTCCTGACCACTGGTGCCCATAGTACCCATCTCATGTGACCAGTTGTTTTTGATGAAGTAGAGCCCCGATGCTTAAGGAAATGAATATCCACGGAGTTGGGCATCACGGTGCACTCGTCCAACCAATGGTAGCATTCGCTCCATATCTGGAACGCAGAGTGGCAGAGGAAAAAAACATGCTCAATTGTCTCAATCTCCAAGTTACAAAAAGGGCAAGAGAGGGAGATTAAATGGATTTCTCTCCTCTCAAAATTTTGTCTACATGATAATCTCCTATGCATTAGCCTCCAAATGAAACATTTCACTTTTGGTGGCACGTTCATGTTCTATATATTTGCGAATACATTCTGACTTTGACAGTCTTCAAATTCTTCATATATAACCCAATATGCTGAATTTGTAGTGAAAGCTCCATTGGGACCCTGATGCCATAACCACACATCTTGAGGTAGCTTTATGCCAACATTTTCGAGCTTTGAGAGTAAGTCTTCGTGTAGAACCTCATCCCAAACAAAAAGAGACCACCTTCATTTTAGGTTGCATTTCCAAATGTTTTCTTCCCAATAACCCATATTTTGAATTGTTCCATGTTGATAATTAAGAAGATATCAAGTACAACCTCGGGTACATAGAAGCTAAACATTGTTCACCCAACCAAATCTCATGCCAAAATTTTATTCTATCACCACAACCAACATCCCATCTAAAATTAGAGACAAAGAAATTTGATTGTTCTTGTCCTCCACAAATAGAACACAAATCACGCCGCTAAATTGATGAAGAGCTTGATTGTTCTTGTATGACTTTGAGAGAATAAATTAAATTTCCATTTTGTTAAGAGTGCCGCATTAAAGTAAGCAACATTTTTTACTCCCAAACCTCTATCCTCTTTTGATCTACACACTCTTTTCCAACTCCCCCAATTAATTTTCCTCACATTTTCTCAACCACCTATAAGGAAGTTTCTTTGAAGTTTATCAATCTTCTTGGTCCCCTTGGAATTTTAAAGAAAGACACGTAAAATAAAGGAAGTGAGGAGATTACCAAATTTATCAAGCAGACTCTTCTGCCATAAATAGTGATCTATGTTTCCCTGAGCTTAGTCTTTTAGTCACTTTGTCAACAATTGGCCTCCAAGTTTTCTCTTTCCTTGGATTGGCTCCAATGGGAATGCCAAGGTATACAAATGGCAATTTAGTGATCTTATAATTCATGATTGTGGTAAACTCCTCTAATACATAATCCTCCACCCCGATAGCACCAAAGAAGCTTTTGTGATAGTTGACTTTAAGACCCGAAATGAGTTCAAAGCTTCTCAACATATTTTTGATAGTAAGGACATTAGAAAGTGTTGCTTCACCAAAAAAAAAAAGTGTCATTGACATATTGTGGAAGATTAACTTGAATCTTTGACTTTCCCACCAAGAAACTAGAATAGATGACGTTACCAATAGCCTTTCCCATTATACCACAAAGGTCATCCGCTACAATGTTAAACAAAAAGGAGGGATAGTAGGTCCCTTGTCTAAGACCTCTTTGCATCTTGAACTTCAAAATTGAACTTTCATTCACTAACATCAAGATGAAGCTAGTTGACAAACAAGATTTAATCCAACCATTCCATTTTTCACCAAAGCCCATTACTAAATCAAAGGTTTTGTTGTAATCAACTTTTAAAAAAAGGCATTCTTTCTTCTTTCTTTTAGCTTCCTCAATAGTCTCATTTGCCACCAAAGTGCTTTGGAAGAGGAATCTATCTCCAAAGAAGACACTTTGTCTATCATCTATTATACCATCCATCACTTTCTTCATTCTTTTGGTAAGTAATTTGGCAAGGATTTTATACATGTAACCCACCAAAGATATGGGTCTAAATTCACTCAAACTTTGTGGGTCATCTACCTTAAGGGACAAGAGCAATGAAAGAAGCATTAGTACCTCTAGGGAGCATTCCATGAGCACGGAATTTGGAAATGAACCTCAAAAAGTCATCCTTTATCATTCCCCAAAAAGTTTTAAGTAGGATAGAATACCATCCGGGCTCGGACTTTTAAGACTATCACAATCCCAAATAGCTTCTTTGATCTCTTACTCATCAAAGCTTGCTTCAAGTGAGAGTGCCTCCTCCTCCTTGATTGACTTGAAACTTGCTCCATCTAACCTTGGTCTAGGGCAACATTTCTCCCTAAACTTCTCTTCAAAGAATTTTTTTACCTCCATCGGTTTTCCAG-CCATCTACCATCAATATCAAGGATTAATTGACTCTTTTTATAGTTTTTTTTGTGAAACTCTTTTTATAGTATAATTAATTATACAATTTATTATTTTGTTGATTAAAAAAACTATACAATTTACTATATTTGTACATGGCACATGAACATTTTAAATAAATATATTTAAATTTAATCTTCTAGATTTAATCCTTTGTCTTATCGGAACAAAATCTTAATAATATGAATGTCTTATATACCGTCCTTTTTGTGTTTCTCTTTTTCATTTGTAGCATTATCCTCTCATTTGTTGCCTCAAAACATGAATGACAGACCTGAAGAACATACCAGCAATATCACTTAATTAATGTTTTTTTAATCGACAAATCTATGATTTTTTATCTTTTTTTTTTCTTTCTTTTCTTAATCACTCAATCAACCTTATATTTCTTATCACTTCATTAATGTGATTGTGATCATTTACGTGCTTTAAACTTAAACTCTATTCCATATGCAGATTAAGAATGTAAGAATGAAAGTATACCCATGCAATAAAACCGTCCTAGTATTGAAACGGAGGTCCTTCAATTATAATCTAAATTTAAATATCACGAAATCATTAAAATTTCATCCTTAATTTGATTTGTTAATGATAAAATTTAACGGTAATTAATTTTTTCCTATTTTGAGGCGTTCATCATTACTTTCTTATTATTTTATTTTCTTTTAAACTTATTTGCTACTTCACTTATTATCACAGACAGTATGAAAGAGGTAAACTAAAGATTTTATTTTTATCCTATCTATTTCAGAACTAAATTTTTTAAACCCTTTCTTAAGTGACTATACTATATTTGTTTCGATAGCCCTTTTTTTATCCAACCAAATTTTTGTTTCGATAACCAGCTTTCTCAAACTTAACCAAATTTGTGTCCTTACTTTGAAACAGATTTGATATCAAAAGTATTTTAATCATACCTATTATGTTTATCATTTATGCATATAAAAAAATTTCATTTTTTCAAATATTTCCATACCGGTGGGCGGTGGCAGGGGTAAATAAAACTAGGTATTGTTATTTGAGGGTTTTAGCAACATGGCATGATTCTCAGTTGGACAGCGTCATCACTAAGCAAATCCAAAACATGCAAAGGTTTTTTTTTTTTTTTTAGAGGATGCAAATGGTTAATGAATCTGTTGTCTGAAAAATTAATATAATACAAATAAATAAGCAAAGACAAATTATAATTTTGGAATGTACAAAATTAAACTTTTATAATCATTTTTTAAAGATTTTTATAATAAATATATTTTTTTAATGTCTTAACGAATGCGGGCACCGGTAACCAAACCCATAAATAAAAAGCATCACAGAAGAAACTGCACACTGTACCCTCTCTTCCCTTTGCTTACATTATATCCAATTTTCGCCCATTCCAAAGCCAATTTTCACACAAACCCCATCAATTCTGACTCCCCCATAACTCCAACAAAATCCTCAATTTCAGGTTATTAAGAGAAGAAATTGAAGAGCCAAGGGTGTGAGGGGTTTTGAGTAGTGATTTTCTTTTTCCTTGTTTGATATGGCTCTTCACTGTGGTACTTTCTGCTTCTGGACTGTGGCTTCTCACCCTCCAAGTTCTGTCAAGTTGAGTCAACCCACTATAAAAGCTTCCTCCTTTTCTTCCCCTCTTGCCCCTCCATAATCCAAATTCTGGGTCTTCATGATTGTCAAATTGAATGTCAGAGGTAATCCAAATTCTGGGTCTTCATGAAATCCAAATTTTATGCATGTTATAAGATGAGCAACTGTTTTCTGTTCTGTTAGAATCCTTGCAAACGTTTTGGAATCTGTTTGTTGCAATTAAGGGAGGATGCTGTTTATGTTTTCAATTTGAGTTGTGTGCTTGTGAGGTTTTAGGTGTCTTTGGAAAATCAACTTCATTAAGTGCTTATTTAGTAAGCCTGGCTCTTGTAAGCTATGAAGTGCCAATTTTTGTAATGCATTTTATCATAGGTCTTATTAAGATAGGAGTTTAATAGACATCCACGGTTAGTATAAAATGTTTTTTCACTATTAACCAATAAGAAATCATCCTTGTATGACTTTTATAGTAAGACAAATGATAATCAGTGCCTTAAGCGTATTGGGTAAAAAACTAAAAGGAGAAAGATTTTTATTGGTATGCGTAAAATTGCACTGTCCATGACTTTTTTTATGCTCTCCTATAATCTCCACAATAAATACTTTCTCTCTTTAGTTCCTTAACCAATGCCCTAAGGATACTAGTTAGCAAGACCCTTATAGTAATTATAAAAATCAACAAACTTGTTAATTAGTTTGTGATTAGACCATAGTATAATAAAACTTAAAAATGTTATTCTTAAAATAAGCTTAAATTTTGTTATAGGAGTTATAAACTATTTCCATAAGTACAAATAAGCTTTGTAAAAGCTCTTTATAATGCCTCCTTAATTTAAAGATTGTATTGCTTCTTCTGGAGATGCCAAGTAATGATATGAATATATTTTCACTTCTCAACTTTTCTTTGCTATACAGGAAAGGCTTTTCCTGGTGATGGGACACCTGAAACAAAAGAATCACCTCTTGTGGTTTGTTTTGGTGAAATGCTCATTGATTTTGTCCCAACTGTTAATGGCCTTTCTTTGGCTGAAGCACCTGCTTTTAAAAAGGCTGCAGGAGGTGCCCCTGCTAATGTTGCAGTAGGCATATCCAGATTAGGAGGTTCATCAGCTTTTATTGGAAAGGTGTTGTATAAATACTTAATAAGGTTTTTTCTATACTTTTGATAGGTGTAGGAAACATCATATTTTAATGTGCAACTTAGGCATACAGCCAACGTTTACTTTGCTTGTAAACTTGAAATTGTCCCATCATCTCATATTCTTGTGCTATCAAACTTTTTTCCCATACCAAGGGGTTTACTTTGTTAATCCCATCATGCTTGTTTTCATAATCAGTTTTAATGAAAAAGAAGATAAGGTTGATCAAGAGTTAACTCCCATTTTGGTCCTTGAAATGTTTGTAGGATGTTAAATTAGTCCTTAAAAGATTTGTGTCATTAGTATAATCCCTCCATAATGGAATTTATCACCATGATAGTTCCTATGTTAGCCTCTGTAAAAAAGATTTACTAATGGATTCCAAAGTGACCTGTTAAGTGCTAATATGGCTTTTTAATGCCATCTAAGCATTTATGTGGCAACATCACCTAAGCATTCAATTGGTGGCAAAAAAATGATTATCTGATAAGACATCGATTTTTCAGAATTAAAGTCTGACATGTGAATCTTTGAGTGACACCTAACAGGGGTTAACTTTTTTTTTTTCCCACTCACAATACTAATTTACAGTACCAGGGTGGTTGAGGCAGGGGTTGTGTTAGTGGTCTCTTTAGGTGGCTCTTAGGCTCTGTATTTTTAGGAATTTGGTTCTCTATCATATAGGTGTGTGGGTTTGGATGGTTTCTAGGCTTAATTGTTCATGGCAAAGGGTTCGTGGTGGTACCACATAATGTTTGCAGGTGGTTTGATGTTGGCTTTTGGTTCTTTCTTTGTTGGCTTGGTTAATATAGGAGGTGGAGATTCTGTTTAGAGGTTGCTACGGGCAGTGTATTCAAGTGGGGTGGTTTTGACTTTTCTATTCTGTGTAATGTGCTGGAGGTGTGGGTTTCTTGGTTGTTTGATAGGTACTGGTTCATTTAAAAAAAAAGAAGAAAGAAAAGTTAGGATTTTATTGATGAGATCTCCTTTATTGAAGAGATAGTATGCATATAAGTTATTCCTCAGAGTATTTCCAAAATCTGAGATTTCCCCCCGGCCCCCCCAAACCAGCCCCTAACCAAACAGAATACCCCTAATAATCTCTTTTTATCTCTCTATAGCCTATCTTTGCCAAATTCTATTAGAATTCTAACTAACACTGACTAACTCTAACTCCCATAACTAACAGAAACCAACCCATTGGGCTTACCTAACATAGAGGTCAGCAAGCTATAAAAGAAATGCGTTTGTTCGTGAAGCTGAAATTTGGATGTAGTAAATGTATAAATTCTTCAATAATCAATCAACAATAAGAGATCTTTTTCATTAGTATTTAGAATAGACTAAGTTTATCAAATTTCTCAATGTTTTGCTGACTTTACTAACCCACCCCCTTCTTCTGGCTCTTGTGTATGGTTCCCAGAAATTGAATCCTAAATTATTATATAGCACTTGGTGTTTTATGACCTTGCTTGCTTGTTGAGTAGTTCCATTTTACGAGACTTAATTTTACAATATCAGAGTTACGTCCATAATTGTGTGTTTAAAGCTAATTTTCAATTGTGCCCTTTACTATGTAATTTTTCCTGCTGTTGAGTATGAAAGGAAAATGAGAATTTGATATCAAAGATAAATAAACTCAAATTTTGGGCATTATTCTATTTTATTTTATTTTATAAATCAGAAATCATAGTTAAAGTTTCTCTTTGAAATTCATGCTCCACAAGAGTCTAATGCTTTGTGCAACATGAACAGGTTGGTGAGGATGAATTTGGATATATGCTTGCCAATATACTCAAGGAAAATAATGTAAACAATGAAGGGATGCGTTTTGACCCTGGTGCACGAACTGCTTTAGCATTTGTTACATTGAGGAGTGATGGAGAGCGAGAGTTCATGTTTTATCGTAATCCCAGTGCTGATATGCTGCTCCAAGAAGATGAACTTGATTTGGACCTAATCAGAAAGGTAAAAACAAAAGCAGAATTTGTGGTAGTCAAACTAAAGCAAAATGTATGCCATAATCCATGAGTTAATCGAAGGGAAATCAGACCACTATTGAGCCACATTCTTTATGTTGCACTTTTCTCAAGTAATCTTTGTTCCGTTACTCAAAGTTACTTCATTGAACCAGTACTTTGTGAATTTTTTAAACATTAGAACTCACTGTGTAAGGATCTAATCTAAACCATGTTTTTGATTACTTATATAGCATTATTGTTTCTGTAGTTTAAGAACTCACTTTCAGGTTTCCTTAATATCAGGTAAAACATCAAAATGATTGCTAAGTCTATTTCCTTTTGATATTTTCCACTTTGACTCAATTCATAAATTCTAGTAATATTGTTCTATTATTTCTTTCTGGCAGGCCAAGATCTTCCATTATGGTTCTATAAGTCTTATAACAGAACCATGCAAATCAGCACACATAGCTGCAGCAAAAGCTGCAAAAGATGCTGGTGTAGTTCTGTCTTATGACCCTAACCTGAGGCTTCCTTTATGGCCTTCTGCGGATAGTGCAAGAGAAGGAATTCTGAGTATATGGGAGACTGCAGATATCATTAAGGTTCCTTTCCTATCAATAGGGCAGAATATATATTCTATAGCAATAGACTTTTTCTTGTTCCCTTTTTCAGGAGTACAGATTACAAGGGAATGTGGAATAATAGACTACAATACCATCTCTAACAACTAATCTGATAATTATTCAGATAAGTGAAGAAGAGATTTCTTTTCTTACAAAAGGTGAGAACCCATATGATGATGCTGTTGTTCATAAACTATTCCATCCAAGCCTCAAGCTACTCCTAGTTACTGAAGGTGCAGAGGGTTGCAGATATTACACCAAGGTAAGCCTTCCAAAGATGCTACTTCCAAAAAATCATTTCAACTCTTGCTAATATTTGTTTCATGGTCACCATTTAGTGTATCTTCAAAGGCATGAAAGTAATATTTGCCAATTAAATAGTTGTTGCATAAACTGTGCCCTCATATTAGCCTTTATCCACTATATGGGGTTGGCTACATGGATTGCACTACTCCTTTGACTCAGTTAAAAATCAAACTTTTAGAGATACTATTTATGATGAGACCCTCTTAACAACTAACCCTAATGTCCTTCTAAGTCTCCCTTTCCCCGTTTTCACTAAACTACAAACCGTGCAATCTAGTCTCTATAGGGCTAATGATGAAAGAGATTGATATGAAATAATTAAACTTCTATAGGTGTCAAAGGCTAATGTCCTTGTTGCAATTCTTGCATAAATTAGTTGGATCTGAAAATGATGGGAAACAATATCATGGATATTTATTTATTAGTTGATCCTCTGTGATTAACATCCATATCTTCTGGAATTCGATCACAAAAAACAACTAAAAAGAAGTCCTGGAAAAGTTATTTAGTTCTAAATTCTTATAACATTGATGCTGCTAGTTATAGTGTATGAATGCATTATTGATAACTATGATTTGAAACCTGTCCTACTATTTCTTTGCAGGAGTTCAGTGGTAGGGTCAAGGGGTTAAAGGTGGATGCTGTTGACACCACTGGTGCTGGTGATGCATTTGTGGCTGGAATATTATCACAATTAGCTGTGGATCTTTCAATACTTCAGGTGAGCAAAATTATTGTTTGAATTATTAACCATCCCAAAAGTTTACTCCACACAACTGCAGAAACTCATGTACGAAACATCTATTATTGTTTGAATTATTAAAACAAAACTCAATCTCTTG-----CATCTTAATTATGCATTTTTACGCCTAATCACCCAATTTAAAACTGAGAGGAAAAGTGGCTTGATTAAAATAATCTCCCTGCACATGGCAATCCATCATGTGAGGTTAAGTCTTAAGAATTATAATTGAAATGAGCTGATAATATGAAAACTACATACATTGTCGTTCAATTATAGATTGCCATGTATGGTAAGATTGACGATTTTTGTGATTTATGATTGCAGAACGAGGACGAGTTGAGAGATTCTCTCAAGTTTGCTAATGTATGTGGTGCATTGACTGTGACCGAGAGAGGTGCAATACCAGCTTTGCCCACCAAGGAAGCTGTTCTGAATGCCATGCTTAAGCCCGTATCCTAGCTTTACAGACATACTCTCTGTAATTATGTTAATTAAATGAAGATCAATTTTTTGTTTTTGTTTGGAGGGAAGTATTTAAATTCTTAGGAACTTGTGAGCTAGTGCAATAATAAGAACTGATCGTTTCAATAATTTGGCAAATGCTCAGTTCAAGCAAAATTCTACCAATCCATCATTGGGTAATGGAGAATCGTTCTCTATGCATCAATTTATACTATTTGTAAACCTAGCTTCTATATATTCAGTTCATGGTTGCATATTGAACTTATGACCTACTTCGCAAAATCTTTTCAACCACTCTATCATGAAATAATTGCTTTATCTAACATCAGTCCTCCTGCATCATCAAAATTGATGTCTTGATCTATCACGGAGTAATTGCTATGTCTAATTTGTAAGTATTCGTGATATTTTTTTTATTCAAGTGAAATATAAAAATAAAAAAGGAAAATTTTATTCAAGAGAAAACATTTAAAATTACAAAAGAGATGTACATAATTTAGTAGATTAAATAATATTTGTTAAATTGATAAATAAAAAATAAGCATATTTTGTTTTGTAAGTTATAAAAAAGAGAGATAAGATAATGGATTTAGAGTTTTAAATGAAAAATAGATTTTAATATGATTTTAATTTATGAAAATGTAATTAAATTTGATTTTAGTCTTTTAAAAAAATTGTTAATTTTGATATTATTAATTTATTTTCTAGAAATCTTTTTATCATTTCTTAATAATAATGTGACATGGATCTAACTATACAATATTAGCGTGGGCTCTAGCCCCCTACCCCCCTCCCTCATGACTTTCATGGTTAATTTGAAAATAGCTTTCTTAGTTTTTTTATAGCACTGCACAGCATAGCTTAATACCCTTTTCTGGCACTCCAATTCCTATTTATAAGTGTTTTCTTTACGCTCCAATGGGACCCTCTCACCATGCCATCCTCACTTAGCATTAATTGGTGAGTGAAAGATAAAATATCTGTATAAACTATTTTAATAAATTGAAAAACAATAAATAAAATATTTTACACACTTATTTTATTTCATTTACTACTACTATTTTGATAAATTGAAAAACAATAAACAAATTAGTAAATAGATAAAATATTTGTATAAACTAAATAATTTAGTAGATTTGCATCAAACAATTATTATACTATTCAATTTTTTTTAAATAAATAACTATTGTATTTCCTTTCTTTTAAAATAATAAATATTCTGATAATTAAAGATTTTTTATTGGTTAAAATATGGTTTTTCAGTGATAGAAGTATTTATTACTTTTTCTATTTTTATCATTTGAAATAAAAATCAGTTTTGATTTATGTGTAGAATGAGTAAATATTTTATATAAATAATTCTTTATTAAAAATTAGACATTTAAATAACTGTAGAATAATTTTTTTTACCTCCCCCCATCTAGTAGATTTCTGGGTCCGTCCTGTATAATCATATGTCACCTTATTAGTAAGTAGTGACAAGGATTGTTTTGGAAAGAAAGACAAAAAACTAATCGCAATATTTTTAAAAAACTAAAATCAAATTTTATAAAAAAATATCTTTCCCTAAACAATAATAAAGTAGAAAAAAGAACATGCAACACAAGGGGCATTGAAGAAAAGAGTTCATAATTTTATTTTTTTTAGGACTGAGAACTTTCATCTATATCTATGACTCTATATTTGGCTAAACTTCGTTACCTGTGTTGGGCTCTTGTGCAAATGTTTTTTCTCGTCAATGGATTTTTGGTTATTAGTAGTACAGATAACCAAAAGTCCATTTTGTATACTAGCAAATGACTTTATTGAATGGATATTCATATTTGCTTTTGACCTGGGTCTTATTTATCCAAGCAACGTTACGTTATTAAAATAATCGAATTCATCAAAATGATATATTACTTTTGTTTCTTTTTACACGTCCTTTGAGATTATAACATACAAACTAAGAAATATATAATAATGGAATTGTTTTTACATGTTCTTTTTTCTTTGATCTTGATATTTTTTAAGGAAAAATATTACATGATCTGAGATCATAGGATCTTAATAAATTTACACGTCACATGTAATTACATTTTTTTTATATCAATAACGAGCTTTTTTTGCTGAATAAATAACAATTAACCAAGACACATATAATTCTAGATGATATAATAATTTCTCGGATTTTCAAATTATCTTAAGATAAAGCAAATTCACAAAAAGAGAAGCCACGTGGACGTAGTGGTCTTTGACATTCATTCTCCCCTTGCAAATAGAAGCAACGGTAAAACAATTTCAACCATAAACCTCCATTCCATTAATTTCCTAAACATTTTTCAACCATAGATAAGTATGGTAAAAACTGTTGTGAACTATGACCAAGTCTCATTATCGTTGTGCAAAAAAGGACACAAGACCCCGATATTAAAGGGTGTCCTTACATCATGGGCACCCTCCTCCCTCTTTAAGAACCAAGTTCTAAATCCTTTGACCAATCTCCAATTTCAGTGCAACTCCAATATTAAACTAACTAGAAGGAGCTCTTTCGTTGTCATACAATACACACTCTATCAATCCACCACAATGGCTGAAGATCCTCAAGACGTAGCCGACAGGGAGCGAATTTTCAAGCGTTTCGACGCCAATGGCGACGGCCAAATCTCTTCAGCTGAGCTTGGGGAAGCACTCAAGGCCCTTGGATCAGTCACAGCAGAAGAGGTGCAAAGGATGATGGAAGAGATTGACACCGACGGAGATGGCTACATTTCATATGCAGAATTCACAGAATTCGCCAAAGCCAACCGTGGCCTACTCAGAGATGTTGCCAAGATTTTTTAAACTTAATTACTGCCACTCTTTTTTAATTAATTAACGAGACGGGATACACATATAATAATTATTTGTACACCATTATTTCTTGTGGGTATCTCTTTTTATTACATCATTTTCCTTAGTTGTACAATATTTGCTTTTGTACAC----TTCTTTGTGCAAGTAATATTTCTCTTAATTAATTAATTAATTAATTAAACTTCATTATTACTTCTTTGGTTCTATGTTGTCAGCAATGAGAAGAGAAAACGGTTTGTGTGCGCATGGTTTCTAATTTTCTATATACATTGTGATGACAATTAGAGATTCATTCATTTCATGATGTCAGCTTCTTTGGGACTTTTTTTTCATATTGGAACCGCCTTAATAGCTGTGCTGTTTTGTGATATGACTTATTTTGTATATAAGTATCATATACTAAGGTCCTCCCTCAAGATGCCAAGATAGGTGTACCAAACAATTAGAGATGATCTAATCTTATTAAATGAAACTTACTTTAAAACACACAAATTTTAAGTTTGTACGTCATGCAAACAAGTATGTAGACACATGACATTGTTTTATACTTTATATTCAACTAATGTTCATCAATGCAAAATTGGCTTGGTTGTGTGGGTGTGTGTATCTTCTTTTGACCTGAATCGGTGGAGAGAGACCTAGAACAGGGGTCTTCTAAAATTTGTATGTTCTAGAGCCAAGAAAAACAATCCCTAGAACTCATAAGGATAGACAGATAGAGTTTTCCTACACAGGTATAACATTATCCTTAAAGAATGAATGGAAATAGAATTTAATTAAAATGTTCTACCAATAAATAAATTTTTCTAATATTTATCACGTAATTAAAAATTGTTAATTTTATAATAATTATTTTGAAAATTTAAAATAATTTTTAATTGATAGAGAGTGTGGAAATTAAACTCAGAAAAATATATTGCACTTTACTCCTAGGTAAAGGGAAGGTAAAGGGAAGAAAAAAATATACAAACAAGTTACAAGTAAAGTTCCTCTTTGCTTCTACTTCTACTAACAAGTTGAAAAAGTTCACATCTAATTCCTGCACTATGGTGAGAATCATGGCAAAAATAATTCTCAACGACAATAGACAAAATCATCATCCTCACACTCTGGAACTCCTAGCATAGCTAAAGCCAAGTGACTTTTCATCTCATTATTTGTTTCTTGTAACTTAGGGTAATTATCAATCATATATCCATTGCCAAAATAACCAGATTTCCTTCTTCTAGAGAGAACATGCTCTACTTCACCTTTCAATATTGCAACAATCTCACCTATGCTAGGCCTCCTAGATTCTTCACTTGTAACACAGACAGAAGCTGCATCAATCATTCGAACCATTTGATCTGTGTAACTCGAATTGTACTTGACTTGAGGATCAAGCAACTCCTCAATGGCTCCTTTTCCTTTTCTCAGCAAGGGTTTTGCCTACAAATGAATGTCGGATTGGATGTGTCAGAAATACCATGTGCTTTTGTAGGATTTTGGCCAGAAGTAATTACTGTATCACTATTATTTTACTTTTCCATATAATAAAAAATTAAAAACTGTTTTAGTTATTTTGGCCCATTAGATATCTAAGATCTTCTGTAGTTTGAAAAAATGTTTTTTGTTTCTATGTTGATTAAATATAAAAATGTTACCCTGATTTAACTTTAATCCATTTTTAAAGATTTCTTATACAAATCTTTAAAATCAGGAAACCGATAAAAGCAAGATGACATTTTTGTAATTAAAAGTGAAATAAAAAACATTTTCTTAAGCGAAACAGTCTTAATTGTCATAATTTACAGCTAGAACATGCAATTTTATTATAGAACCAGATAAAATGACCAATTTTCAACTTTGTTATGTTTTGGTCTAGTCTTTTAGAAGTTACAAACTGATGCAGAAGTCATGAGTTATATGATTGCTTTGTTCATTAATTATTGGCTTAATTGATAGGAGTAATTGATGCTCAGAGGGTTTGGGTTATATACAAAATTACAAGCCATACCATTTGATCATTAACTCACCCATACTACTAAGTTTTCCTCTCCAGGGGGTCGTTTTGCTTCAATTGGATTGCGGCCAGTTAAGAGCTCCAATAGAACAACTCCCAAAGCATAAACATCAGTCTTATCTGATACTTTCCCATGTTCAAAATACTCAGGAGCCAAATAACTGTTGAGAAAGGGCAGGTATAAAATACTTATTTCAATTATCATAATATTAAAACAAATCATGCAAAAAACCAAAAAGATCCCAAAAAATAAATTAATCAGTATGAAGGGGTTAAGTTCATACCCAAATGTTCCTTTCACAGTTTTGCAAAGGAAAGGGACTGAAGGTGCAGAAGTCCATGAAGCTAGCCCAAAATCACATAACTACAATTTAACAAAAAAAAAAAACCCAATAAGAATGACTTGTAAGGGTTTCTTATGATACAATTTCCACTATGTAAGGTATACTCCTACTTATCGGCAATAGAGCAACACAGCCTACCTTGGGAATCTTCTTAGAGGAAAGCAGAATGTTTGAAGGCTTTATGTCTCTATGAACAACACATCTTTCTGTTCCATTATGCAGATAAGCCACAGCTTCTGCAATCCCAATTGCAACTTCGTACCTCACAGACCATGGAAGTGGTGAACTACCCTTCACACCCTTCTTCCTCCCTATAAAAAAAGCCAAACTATAATCAGTGAAAATCATCAAACTCAATTCTAATCATTACACAGCTGGCAGGAATCAAGAAAAATAAAATAAGAGAAAATGAGTACCATGTAAGTGATGCTCTAAGCTTCCTCCTGACACATACTTGTACACCAAAAACAAACCCTCCTCCGAGTCAATACAAAACCCCACAAGAGGAACAACATTTGTGTCATTCAGAGAACTAGCAATCATCAATTCTCTACAAAACGCCTTGGCACACTCCTTGTCTTCCTTATCCAACCTTTTAATAGCAACAGCAGTCCTCCAAATCCCAACTCTTCCTCTAAATACACAGCTCAAGGCACCTCTCCCCAACACTCTCTCTGTCCATAGCAAAACAAAGAATCACAATCTCATACAAAGGAATCAAATTCAATTCCATCAACATAATATCCACAGGCACGCACACACGAAAAGTTACCTTTGGAGAAATTGCGAGTAGCAGACAGAATTTCATCATAGCTGAACCTGATCAAAGTGTTGGCCACCGGAGACAGGCTTTTCTCCAGTGACTGTATTCTCCTCCATTTCAACTCCCTCACTTGAGACTCATAGTCCAAATTCACCATCAAAAAGGTTGCAGCAGCGGCAGCAGAAGCAGAATAGCTCATGTTGAAGGACTCAACCTCAACCTGAGAACAGAAGCTGAACCTGAAAGACGAGTGAACCGATCGAGGGTCAGCACTCGCCAATTCGGCTCCAGAATCCGCCAGCAACCACGCCTTGTTGTGCTCCAAAGTTGTCTTCCTTTGACCGTTAAGGTCGTTATTGCCGCCACAAGGAACAACACCAACACATGCCAAAGCATACTCCCACATGGTTTTTCTCAAAAAGGTTATGAATTTGTTGTTGTGCCTTTTTTTGTCAGAAGAGTAATTTCCAACAGTAGAAGAGGAAACGTGTGCATTGGTGTCACCAGAACAGGTTCCTTTGGAGGAACACAAACTCATCATGAATGAAGTAGAGAGAACAAAAGGCTTAGAGAGAAAAGATAAAGAAGAAAAGTGAGGAGAAGCTTCTTTGCTTGTTGTTGGATTGGAGCATAGTTTTTTTTCCTCAACTGCACAGAAAAGAAGAGAGAAAGATGGGAAGTGGGTGGGACTGTCTTTGAATAATTGAAATTGGACTAATTTAAAGGTTGCATCAAAGTGAGAGAAGCTGAAGATGACCCTGCCTTTTGAAGTTTTTAGTTATGTTATGGCAAAATGTTTATAATATAATAGAGGGTGGAGAGAGCACGAATTGATGGTGAAAAATGAGGAAGAGAATCTTGTGTTTTTAAGACTGAAGATGACAAGGTAGAACACGGACCAGGGAACATTTTTCTGCATAATTTAGTTGTTTAAGTAGGTGGGGACTAATGAATAAAAAACATACATATAAAAATAAGAAGAAACTAGTTATCATGTTTTATTTTTTCTAGGGGAAAGATAAAGTGTCTCCTCTAATCTAATGGGTCATGAATTAATCTTGCAGTGTGTGGTGAACCCAACAAAATTTTACGCATAATTTTTTTATTAAATAAATTATTCCAATCTAATAATTTTAATATACATGCATTTTGAGTGTAAAAATTATTTATTATAAAAGTTAACAAATTTAACTTACATCTAATATTTATAATTGAATGGGTGGAAAAAATCTACTAGAATGTCAACAATTTTTTTATAACACTAAAAAATATTTACAATATCAGCACATATATTATTTTGGAAAATTTTACATCTACACTCATTTTTAAAATGTAAGGATAGATGAAAGGAAAAGAGAGATTGGGAGAAAATTTAAATAGAGAGAAAATAATAGATGCAATGATATAATAAAAATAAAGATATAGTAGAGAAAATATGATAAAAAAAAGAAATAGAAGAGAAGTTGAGTGTAAGATAAGAATGTCAGTGTTATCTATTCTTTTAAGTAATTATCAGAGGCTTTAAAAGAGAGAAGGTTGGCTTTTTTTTTTTTTATATATATATATATATAAGATGTGGCAGATGAAGTTATCAGGCATAAAATTAATAGCGGTGCACAATTTGAAGATAGAGTTCAGTTTTTATTCTTCTTGGTTACATAAGAAAAAAGAAGTATGTGATGTAATGTAATGACTTTGAATAAAAAAATACGAATGCTTGTGTAATGTCTGCACAAAAATTCTGAGATCTTTAAAAGGGGTTTGGAACGTCAAAAAGAAAAATTAAATTTCAACATTTTTTCTCTCTTATGTTATGGGAAAGAAAACTATGAAAATAATTATGGTGAAGCTATGAATGTTTATGCAAAATCTATTGAATTATTTTTGCATTATTCTCTCAAGACATACGAAAAATTATGAGGGAAGGATCATGAGAAGTTTAAATCCAGCAAAATCAACACCGAATATTCGATTGGCTTTGCAGTTTGGTGACCATACAACCAATTCCTTCAAACCATATGCTTGTTTCATATAATTGACTCAATTAATAAATCTTATTTTGCATATATATTTAAGTTTAAAACGTTCGAATTCAATTAAAATTTTATATATAAATAACTGAATTTTATTTATTTAAATAATGAAATCTATTTTACCTCTTTAAATAATAATAAAATGATTTTTTATATATTTGTAAACTTAAATTAATTACATCTATAAGTGAATAAACAATGACTATGTTACTTTTGGATTTTGATTGAGGCTTCTTAAGGTGTACTTAATTAACAACTACATATATAATATCACCAGTAAGTACAATTAACTTTAAAGTGGAGTTAACCCTTTTACGTAAATATTACATGGGTGTTAAGCTAGTTAGGGTTTAAATACAGCGAAAAAAAAAGCTAGTTAGGGTTTAAAAAATACGTCCTTCCGAACAAGAAGAAATAGCACAGCAAACCCATGACAATTTTAATTTAGTATAGATGGAAAGGTTGCTTAAATTTAGCTTGCGTAAAATTACGATGTCTTTTAAAAACAAATGTATAATAATATGTATATATTTGTTTTGTATTAATATTTTTATTAAATGATTAAATTTAAAAATAAATCACCGTAAATCAATTCAAATATTTCAATTTATAGTATAGTGATATATACTTTTTATATTTATCTATCTATTACATCATTTATTCCATTTCATACATCCTTTTCTTTTTTTTCCTCTGAATTATAAAATTTATTACACCGTTTACTATAGAAATAACATTTCTCATAATTTAATACTACGCTAATAAAATACGTTAATAACCTAGATGGTCCCAAATTCTTGTTTGTGGTTAAAGGACTAAGTCTATCATGACACGTGGAGTGCGATTCCGTATCAGAATGGAGCCTACAAACTACCTGAAAAAATGGACATCAATCATCCATTGATCTCCAACCATGTTTTCTTTAATGTGCATTAAAATATCTTATTGTTGATAGTTTAAAGATAATTTTTAATTATAAATACCATCAAAATAAATTTACTTTTACCATTTTTTATACAATTTTATTTTTTTATTGTCTTAAAGATAATATTAAAAATATTTTTTTATTAAAAATACGATAAGGAGACATTAATAATATTTGATATTGTATTTTAGAAAAAACATTATGGTTATTTTTTCAATCATTACTTTCTAAAATAATGAAACCCGTTTATAAATACATCCAAAAATTAAACATTGGTCAATATGTTTAAAAATTCAACTACTCTTATTTATTAATTATATCAGACTTCATTAGCTCCTATACATTTGCCATTGTTATTTGAGAAAATAATTAGAAAGTATAGAAACACAATTTATTTTTAGAGATTAACCTTGATATACACTATATGTCATCAATCATAAATTATTGTAAATATAATTTTTAAAATATTTTTTTTAAATTAACAAACTTATCATAGATGATAATTTTTTATTGGTCAATAATTTAAAATTATTTTATAATATCAATGCACACCTCATGTTTTCTCTTATTTTTAAGTGAAAATAAAATAAATATTATTTTTTATAGAATAAAACAACTATTATAATTACATTAACTTTTATAATAATGTTAATTAAGTGATCCACCATTTGAATTTTGATTAGCCATAAATGAATGATATTGAAAGGAAAATATGTAATGAAACTATACTCGGAAAAAAAACTCTATTAAGCTACTGATAAAAATAGTAAATCTATTACTATTAATGAGTTTTTGTCTATTGGACTCGAAATCAGTCCCTTATGACATATAATTATTATTTAGAAATAAGTTAGTTGATGAAATT--------------ATTATTGTTTAGAAATAAATAAGAATATTATTGATTATTTGATTGCCAAAATTATTTCAAAGAGATAAGGTAAAATCAACTGATTGAAGATAAGTAATTAATGTGTTAGAGTTAAAATTGAATTATTTAAATATTATCTAAATTTAATCTTTAGCATAAATAATTTTTAGTTAAATTTTAATTATTTTTTGGTCAAATTTTAGATTTATCAGGATTTCTTTTTTTGATATTAAGAAAAAAAGAATTAGATAACTAAATGGGTCATCATAAATAGATAAATAGAGGAGAGGGACGATAATAATGTGATGTATGATTTTGAATACTAAATTACAAAAACTTATGTAATAAGCTACCTCTTAGCTTTTTAAAAAAAGAAGCTACCTCTTAAGTCAGAATGATAAATATGCTTATGGAAGTTCTGTGAACTTTTACTAACGTTAATAATCACATGCTACAAAAATGTTGTTCGAGTTAAATGGGGTTGCCATTTTTTAAAAATATATATATAATCACCAATTGAAAATATTTATTCAGAATAATTCACTTATGATTTTAAGCATATGGTTATAATTATAGGTTTATCTTTATATTGTTTTAATTTTTTATTCATAATTAGTTGGATTAGTTATAATTATATATGAATATGTTTGATTTAAAATGAATTTGAATGAATTTGAACTGTCAGTGTAAAATTAAAATACAAATGATTGTGGTTATAAATATGAGTTTAAGTGTTGATATGAGGGCAAACATTATAATATTTTACTAAGATCCTATCATTGTCATTTCTTATAAAATAAAATTTAACATTATAATGTATTATATATATGATCTTCAAGACTCAATTATTTTTACTGCAAATAGTAATTAATAATTTAAATTTTAATATACATATAGGTATTTATCATAAAATTCTTATTGCTTTTAATTCATAATTTGTAATTCAATTTTTTCATATGTTAAAAATTTAAAATATTTTAGTACTTTATTGGAGACACGGTTGGACATGCCTGCAATGCGTGTACACTAGGAACTTTAATTTTAGATTGCTTGAAATATCATTTCACAATAATTATTTATATTACAACCTTACATAAGACATAATTATTTTTTATTTCTCTCATTTATTATATCTTAAAATCCATAATCTATCAGATATATAATCAACTACTATATATAATTGGAAAACAATAATTAATAATTGATTAAGTGCCTTCCAAAAAAACAATTAATAATTAATATATTATACTTTAATTTTAAATAGTTTTTAATACAACTATAAAAATTATTTCAATATTTATTATTTTATAAAAAAATTCATATACAATATTTTCCGTATATGACACAAATTACACACCCACTCTAGTATTTACAAATATCAAACCACAGATCATCAAAAACTTGAAAAGAATGAAGAAAGAGGACCATCGTGAAGTTATGAAGATTTTTTCAAAGTTTACAAAATATATACTTCTTTAATTAAAATCAGAATATTCATTATTAATATTTATTTTAAACTATTTTAAGACAAAAACAATAAATTATTAAATTAATATACTTACAAAAGAAAACTAATTACCGTGAAAGGGTTGAAAAATTGCTTCTACCAATCTTAGCTTATATACGGACCGCCCATTGATCTCCAACCACGTTATTTGATAAATGTTTATAAATGATTGCGACACTTTTGATTTTAAAATTAAATATATAAGTATTTCTTTATTTATCGATCATTAGTAATCTTAAAAATATAAATTATTGCACTTGTAAAACTATAAACAAACTATTAATACCAAATTAATTTAATAATTATTGCACTTATAAATAAATTTTTAGATATATATATATATATATATATATATATATATATATATATATATATATGTATATCAATTTAATTACTTAATAAAAGAAAATTATTGAAATAATAAAATATAATTTTAGTATTTAGTGTATATATATTTAAAAAACAAAATAATATTTTATAATTATTTAATTAAAAATAAAAGTATTTTCTTAAATCAAGCCTAGATTTATAATTAATGAGAATGAAAATCACTTTACATGTCACTTTCGATGACAAGCTTCCTTATATTTAGATTTTTGGCAGTTACTATCCTAGTACTTTTTTTTCTTTGGCAGAAAGCAGCTAACTAGTGACTAAACGTAATTGTAGATGTTTTTAGTACTATATTTTTTTTTTATAAATTCATAATTTTCATAAAAATATTCTTATTTATGAATTTATATTTTTTTAATGAAATTGTAATTTCTGATGAAACTTTTTAAAAATTTTCTTCGCAAGGCTTTCTTATCAGCAAAATAATATTAATGTTAGGAAAAATAAAATCACTGTAAAAGTTATGCAAATGCTGAGCAGCCAAAAAAAAAAAACATGTTATACAATCAAATAAAACAGTATACCCCATATTAATCTTAACAACACCAACCACCCAATACAAAGCATGTTTGACAATTCCAAACCTTTACAGAATATGAAAAGGAAGCATCAAAACTCAGTTTCCTTGGGCAACAAAATTTATTTGTAATAATAATGGTACTGCTTCTTTTATCAAACTTGTGAGAGTTAAATCCTTGGGCAACAAAACTCAGTTTCCTTGTGAAATTAAGTCTGATACTAATATCTTCG-TGAAAACTAAAAGCTGTGATAGGTTGCAGGGTGATTTTCAAGTTAGATTCTTTAGCATCACAAGAGAGAGAAGTATGTGATATAACAACAAAATAACTTGCAAAAGTGCATTGTAATTTCTTACAGAAAATTTACTTATACAGACAAGGTCCATCTAGGCAAATACATACACAAGCTAGGAAGAATAGGTTATAAAAAACTTCTCAGATTATCAAACAATACCTTCTTCTTGATAAACCAAAAATTTTTTGTTAGGAAGAAACAAGAAAAACAAAGATCTAATGCAGGATCACAGACATTGGGAAAAAATGCAACATTCTTCCAATTTCAAAGCACTAGTATGTTTGCCAATCAGATGCAAAGTAAACATAAAACAATCTTAATTTATAGCAGTCTAAAATTTTGGAACATATTAGCATACATTGGCTCAAAGTTACTTAACAGTCTATATGAATCAATCAACTGAAGCTACACCTACTGAAATCAACACCAATAATTTTGCTGCGACACACCTCATAAACAAGAGATGGTGCTTCATGTTGTGTCCTCCTAGAGAGGCTCTAGCAGCATCCTGTTCTGCTA-CAAGGCAAGTCTAGCAGCATCCTGTTCTGCAGTTTTTAGGTGGGAAAAAAGAGGATTGAGAAGTGTAACACACACCATCAACCACGCCCTTGACTTAAATTTGGAGCATGTTGTCCCTCATTGAAAGTTTCATATATGGGAAGTGCAATGTTTGACTGACTTTTGAGCAAACTCTTTAAATGATTCTTGTGCATCAATTGTTCTGAAAAAGTAAAAAAAAAAAAAAACCTCATGTGAATAATCCATGATGTTAGAGATCACTTTGTGTGTTTAACATAGATGCATACCCCAAATTTCCCAATGAAAAAAAGTGTTTACGAGAGTAAACATGAGCAAAGGCAAAGCATGAATATCAATTATCAAGTTATCAAGCATTTAGAAGTCAAAATACAACATTTGCAATGCAAATTGCCAAATACAATGCTGCTTAGTAAAATTATAAGAATTTGTTTAAAAGAATCATGCTTTGGAAACTAACTATCAACTTAAAAGCTTGACGAGCAGTTTGACTAAATGTGAAATTTAATTTATTATTTGCAAACCCACTTTCTCCGAAACAAATATAAAATATTTCCAAAATAAGCTATAATCCAAACATTCAAAATATTTTTTCTCTGTAAACACTTCAGAACAACAGAATAAAAAAGTAAAGGGAAATAAAATAAACTTTCCCATGAGTTAAAATTAGTTTATACATGAATTAAAATCAGTTTAGACTGGACCCTAAATAAAATCAGCTTTTGATGAAGCTTCTCTCATTTAGCTTCTTTAAAAAAATTGATTTTAACTTGTGAATAAGCTAATATTGATTTATGAAATAAGTTTTTCTTTTCTTTTATTTTTTGTGCTTTCTGTTCTTACAAGTATAAGTATTTCCAGAAAAGCTTATCCAAACACGATCTAACTTTTAATCAAAATTAATTTTGCAAAAACTCAGCTCAACAATAATGATATTGTGATGATACAAAAAACTTTCAACAAATACTTAGAAATATTTTATGGCATACTTCAGCAGAAGGTTGAACGGGAAGAGATAAAGGAGATGATTGAGGAGAAGATGAAGCCATGCAAGGGTGAGTGAGTGAGAAGACAATGTAAAAGGAGAAGTTTCTCTCACGAAAGTTTTCTGATAACTGCCGTGTCAGTGTCTTCATGTTTTTCTTGTTTCTCTTTTTGGTGCATGAAGCCATGAACCCCTCTACTCGTACCATGAGAATGGGAAGATTCAAAAATAAATAAAAATACTACTTTTTTTATAAACAAAATGCTGATTATACTTATTTTACTATCTAATAAGTGTTACTTTAAATCAAATACTTAATATATTGAAATTAAGAAATACGCCACGCGGAACAAGATTGCTAATTATCAAAAACTTATTTAATTTCAAGAATTGCACGATGATAGCTTCTTTCTATTGAATTTAATTTAATAATATCTCTAATTATTAGCAATATTATTTTGAATTTAACTATTATATTTTAATGTTATAAATCCGATTTATAAACTAGCCTAAAAAAATGGTTCAACAATATAGAAAAACCAATTCCGCTCTTAAAACCGATTTAAAATTAGTTCTGCACTAAATTGGTTTAGAATCGATCTAAAACCGGTTCACCAAAAATCAAACTATTTTGTCAAATAAATTAAAAACCAAACCATAAAAATTGTTCAATGTGGTTTGGTTTACCAAAACATGCACAACTCTATTTGTTAGTATCACTAAAACCAAAATAATAGGCTTAACACAAAAAATTGATTTTAAAAAATTTAACTTGATAAAAGAAACCAAATTGTTAAAAAAAAATGGATTTCAAGCCGGTTCAAAACTAATTTTGTTTTAAAACTCGATTTAAAACCAGTTCAGTTTAAAATAAGTTTAAAACCAATTTAGAATTGGTTCAGTTCAAATATCAAACCATTTGTCTAATTCAAAAGAGTTTGGAGTAAAAGTTGATGACTAAATTCAATTTGATTTTAAAAACAAAAAAAAATCATGCACACTCCTAATTGAGATAAATTTATCTTAACTTTTACCCCATTCAAAATTTTAATAAGTACATTTATTTAAGTTCAAATCCAACCAATAATATATGACACCATTAGGTAAACATAAAAATCAATTTTAACATGATATAATATAAAGTTTGAACCCAAAACATGTAAGACCTGGGCTTAACAAACAAAACCGGCCACTAAAGAAGGATTTTAACAACAGTTCCTAAATTTTAACCAGGAACTACGGTTTTCTCTCGATGAACTTTAGTCTTAAGAGTTTACAACATACACAAGAATTCCATCACACTTTACATTTCTCTACTGTGCCACCTATAAAGAAGGGACTTTGTTCATGGGAGCTGCCGTACAAGGAGCGACCTGAATCATGGGAGCTGCAATGCAAGGTGGGACTTGGTTCATGGGAGCTGCAGTGCGAGGAGGGACTTGGTTCATGGGAGCTGCAGTACGAGCATAAAGTTGGTTCATGGAGGGACTTGGCTCATGGGAACTGCAGTAAAAGGAGGAACTTGGTTCATGGGTACTGCAGAACAAGGAGGGACTTGATTAATGAGAACTGCAGTACAAGGAGGGACTTGGTTCAGAGAAACTGCAGTAATTGGTAACCTGCAAATTTTCACAACAGAACAATCAATTAATCACAAGACACGTCCACAGCAGAAGAAAAAAACTAGCTTTGCCTCCCAAACAAGCAAATACATGTACATATCTATCCAGCTTAAATCATGTCACATTATAAATCCACCAAAACAAGTATTACATATAACGTCCCTCACTACATAATACAAACACAAACTTCTTTTATCCAGGTACAAGCTTTGGCATTTCACCAATGAAACAAAGATGATCTCAACAGATTGTAAGATGAAATGCATGTTCCTTCCTTCCTCTTCTTAAATGGCTTGTTGCGCTTTGGCCCCACGTCATGCACTGCATGCTCATAGAAATCACCATTTGCAAATCCTGGTCCTTTCCTCGATCTCCCATTCCCAAACAGATCAAAACATTCAGTCCCAAACCAGAGATAAACAAACCCTAGAAAATTATCCTTGGGCTTCATTTCTCAGCAATTGAGCATCGAAGCTTTTGGATTCAACTCCTTTGTGAAATCAAACTTTGATTGCAGAACAGATAGCGGCAAGGTAAAGTGAGATAGCATTGGAGGGGAAGTGTGGTCAAGGGAGAGCGTTTTATGGGGCTATCAAATGTCAATTTTTTGTATATGAAATCGAATTTTGGTTCGTTTTATGTTTTATGATTTTCAAATTTTTGTTTGATGCTGGTGCAACAAAGTGTATTAGAATTGTAGAATTAATGGGAATTGTTATGGAGATGATAGAAGTTCACAGTTTGAAATTTCTCAAATCAAAGAGAAGCATTTTTTCTTCTCTTTATGACTGGACGAATCATCTGAGTTTGGCACTAAAACAAAAATAGAATATCTTTATGTCACTATGATCTATGTTGGAAGTCTGCTAGGAAGAAAGATGTAAACCCGTGAAGGCACTCAAATATCAGAGGGTAAAAGTGCTAGGTTGGTTCCAGGCATGACACTAAAAATGTAAAGATCAAAAAAGGAGGCAGCAGATAACATTATGTAGGAATCTCGGGGAATTCAAAATGTGAGTCAACGTCTTTTAACTTGTTCTGTTTTGTGTTAATTTGAAGTAATTATAACAGAATCTCAGAGTGGAGGACAAGTATCAAAATGCCAAAGGGATAAATTTGTGTAGGAGAGCTTTGTGCAGTATTCAGAACCAGTCAAGTGTGGCAATTGCAGCTATGTTACTGGTTTTTGTATATGACCATGTGAGGGTTAGGGGGCCTTTATGTATTTTCTGTAGCTAGGGGGAGTGGCATTGTGGGAGGGGGCAAAGAATTGGATCTGTAAAGGGGTAGTTTACTATGTGCTAACTGAAAGAAGTTTTATTCCATTCTTGTGTGATGTAAACATCATAATTAATGAAAAAGCTTGATTGCTTCCATTCTCTACTTCCATTCAACATAATTTCAACATTTAATCATATTGTAGAAACATGTGGTAATTATAAACTTGGACTCTCAAACTGAGAATAGTTTATGATAAAATAAGAACTACTCTCGTGAACACTAACAAGCTTCCCAAAAAGAATATCACATCTAAGCACTAACAAGCTTCATACTAACAATATTCAGGGACACAATTTGTAAAACCCAAAAAGCATAAAACACCAAATCTCTTCCTCACGTGCACTAACACCACTCAAAACGTGATGTCACTTCTACAAAACTGCATATATCCACACATAAAAATATCCCTGACATACATCCAAACCAGAACCACAAAACTGCATAAAAATCCTCAACACGTAAACACACCGTTCGGTTCTTCTTATCCTCCTCTCAAACCCTCCAATATCACAAACTAAAACCAGCAACAACCTTACTGTATATATTATTAATATTCATTGCAAGTTCACCTCACTGGGAATTGACTAAAACAAAGCATTAACAATTTAACATTCATCTGAACAATGCAAACTTCAGAAATTATGGATAGACAAG---------GGAAACATGTAGAATAAATGCTAAATAATTATTTTGTTTGCAGAGACAGTTACTCAGTAACATAAATGAGGGGGAGAAAAGACTCAAGAAAATAAATAGCAAAGGAAGCACCAAAAAATAACAGATATGAGATTGTAGAAACTTACGGCGGAGTCTCCAACCGTAACTTCTTATTATTAGACTTCTTCTTGTTCTTTTTCCGCTTTTTTGAAGTTGAACTATTATCAATGGAATGTTCTGAACCTGGTTGCAAAGACACATTATTGGCTTCAAGGGAAGATTCTTGTTTTATCATTTGGAGTTCTTGACATGTGGAAAGCATCTTAGAAGACTCAGGAAATTCAACTTTAGCTTCAATATTCTTATTATTATTATTATTATCAAGCACGGAAGCTGTAACTCCTGTATCTCTATGACCCAGTGTAACAGAGATCTGTCCTGTATTTGTTGTGGATAACACTGCACTAGGCTGTAACAGAGGTGGTCCCTTTCCTTTGATTGCATCATAAAATGTAGACTTTGACTTAATAATCTCAATGAGTGTAGTTCCTGAGGTAGAATCACCTGCATTAAATGGTCATTTAGTAGATAAGCACATTGCTACCTAAAAAAGCTATTGTAATAAAGCATACACATAAGCATACCCATAATGGAAAGAATAGCAGCCTTTGCGGCTGACTGCTCAGCTTCCTTTTTTGTTCTAGCTGGATCACCGGTGTAACTTGTACCATTGAAAACTAAAGAAGTTTTAAAAACACGAAGCACCCCTCCTAGCTGTTCCTGAACGGTGTCATATGTAGGTTGCACATGCAGTTTATCAGCATACTCATTCATGATAGACTTGGAAAATGGAGAAATCTGGAAGACGATAACAAGAGTCAACATTTTACATAAAGATAACATTGAATGATAATACCAAACCAAACCAAAATGAAGCAATAACAAATAATTAAGAATTAATGCTATTTCACCAGCAATTTATTTTTTATAAGTTGGCAATGAATTGTTTCAACAGTAATAAGCACTTAATATTAAATCGCTTTTCCAAGACAAAAATTTAAGAATGATTACTTCAAGCTATACAGGATTAGTTTAAATCATTAACAAAGATAAGGAAGGATCTACACTCTAGTTCCATTGGCAACAAAAATTATTTGTTGTAATGATACTTCTTTTGGATCAAACTTGCATGGTTATCTGATACTGTTACCTTACCTGCTGAGAACCAAGAACCTCTGCAACATGATACAAGATGATCTTCAACCAGTGTTGTTAAATAGCAGAATGGCATGGCAGATTTTTTGCCAACCACCATAGGCAATTTGTGAAGGGAAGCCCGCCATAAGGCGCAATGGCGTGTTTATATAGTGGAATTTCAGCCTTCCACCATGTTCTGCCATTAATAACAATGTCCTCAACTAAGATTCTCTATCATTACAAGAGATATATATCCAATAAAAATATAACATTGCACAACTTAATTTATTATAGAAAATCTATTCAAATAGAGAAGATCCAACTTAACATATATGTACACTAACTGAAAAATATCCCAGGTCATTAGACAAAACGTTTTTCTATCTAATAGACAACAATATTTTGTTAGAACAAACATGAGAAACTACATTACATCTAAGGGAAGATAGCAGACATTTTCACAAAAATGAAACAAATTATTCTAATTACTACAAAGCACTAGGATGTTTGCCCACCAGATGAAAAGTAAGTATAAAACAAGCCTAACATATAGGCAGAGTTCAGTGTCTAGACTATAGAAAATTATTATTAACAAAAATTACCTCAAAATTACTTAACAATTCTAACATGGTCAATCAAATCGAAATTGCACCTACTGAAAAATTGAGAACAACAAATTTTAACACACCTGCTGATTGACAAGAGAGAGTCCTTCATCTCTGGTCCTCTGAAGCATACCTTCCAAAGCAACTCTAGCAGCATCCTGTTCAGCAGCTTTTTTCTTGGAAAATGTGGATTGGGAAGCGTAACCCATCTCAGCCACCCACACAGTCGACCTAAACTTTGGAACATGATCCTGTCCCTCCCTCATTAACAGTCTGATACACAGGAAATTTAATGCCTGACCTTGAAGTAAACTCTTGTAAACGATTTTTGTACATCAAGTGTGCTGGAAAATCCCATGAGAGCAATTCAGATCATTAGCGATCTCTTTATGCATTATACATAGACACGGGTAAAAGACTCTGAATAAAAAATGTGTGACGATAGCAAACAACTAAACATAAACATGTGCAAAGTAAGCATATCAGTTAACTTATCAAACATGCAAACACAACAATGGTAACATGATTCTAAATTTGGGTTGTGGTTTCACCACAGTCCTTGACATTGCAGAAAATTGTGAAAAAATGCAGCTGATGCAACCAATTGCGGTAAGTTGAAAAACCTTCCGGTTGCAGATGGCAATTCAGAACCATGATATGTAAGGTAAGGAAAACAACCAAATACATTCCACAATAATGCTGCAAACAAAAATTATAAAAATCATTTAAAAATAATAATCATGCTTATGAGTTAACTAATTCACTTTAAATTTTACCAAACATTTTTCAACGTGGTTTTAAGGAAAGGGTGTCCATGACAGCTATATCCGCTGCAACATCAAGGTTTTGAGCTCGATTGCAACTGCAGCCGCATTTACCCACAATTTCCAGCAAACACAATTTAAAACCTTGTTTTTAAATTCTTTTGTTTTTCTTTTTTTGAACGGCAAAAGAAATTTTATTGAGACCAACTAATACGAAAGCACAAGACTGTATTAGAAAAATTACAAAAGCAAGGAAGGCTCTGTAAAAACATGGCAGCCATATCCTCCACAAAGTCTCACCAGAACTCAAAAAGCAAAGGCTATGAAACGTTTTTCACTACTTCACTTCCTAATGAAGCACAAAGCCATGAGCCTAATTAAAACCCACAATTTCGAGTATCGAAAACCTATGGAAATGGAATCCACCACACACAAAAATACCACTGCTGTTGCTGATTCTGACAGAGTTTCCGCAAACCATCCTATCCATTTTGAGTCAAAACTATATATATATATAAAAAAAAAACATTCAAAATCAAATGCAGCAGAAGAATAACAATAATACGGTTGGTTTCGATGCTATTATGTTGAAGAAATGAAGGACTTACGAGGAGGGTGAGAATGAACGGGAGCAGGAACTGGAGGTGGAGGCTCAGAAGAAGACGAAGCCATGGAGTTCCTCACTGGCTAGTGTTGAGAGAGGAAAATTAAAGGGTAAGAATTGTGCTGTACCCTTTTATAGATTCACCGGTCAATCAATTCAAGAGGTTCCACTCACTGGTAACTGCTAAGTTCATTTAAAATGCAGGAAATCTATTCTTTCTTAGAATAGCATTAAAACATGGTTCAATTTTGTTTTTTTATTCAGGGATTGATTGTTCTTATTGACTAGTATTCAAAATATTATAACTTCTTTATTTTTTTTCTAATTTTATCCTATATTAATTTTATTGATTTTGTGATTTTTTTTACTAAGTTTATTAATTTTTTTAAAAATCATTACTATTTATTATCCCATAGTCAAAATTAATGCAGGAAGTGAAGATATTTTTAGTAAAATTGTTTCAATAAATAATTTGTTTATTGCTACTCCTAATCCGTGTTAAATATTATACATTTTGAAATACAGGGAGTAAATCCTTATTACATTTCATTCCAAAAAAATAAACCCTTACTACACAAGAATGATAAAACCATATGTTATTAGCCACTTGTAATAAAAAAAAATGTTATTAACCATGTAGTAAAATTTCAGAGTGAGTCATTATTGCATAAAAACTTTTGTCATAAATTTTTAAAATTCAATAAGTTATTATCTTTTGAATATATATATATATATATATATGTCGAAAATTACTTACACGATTTTAGTATTAATTTTCACGGAAAAAAAATGTCACTAATCATATTTAGAAATTTTCTCTCAATCATTTTTTTTATTATTTACAAGATGCAAATTTGATATTTTACTTAAATGAAATTGATTTTTTCATTAAAAAATTATATATATTTTTTAGATTGTTATACCAATATTGATTAGAATACCAAAATAATTAAATATATTTGATTATGTTTACAATAATTTATTTTGTTTTTAAAAATATAATTTTTTTTCTTTTATGATTTATTTATTTATTAATTTTATGTATTATATTATAATCATGTTGTGTCTTATCCTTTTTAAAACTTATCAATTTTTTTGTTTTCATAGTATTAGTGTGAATTATTCATCAACTAATTATATTAATGATCAATCTTCATCTATTCAACTTGATTTGTTACCTTTTGTGAAATCTCTCATTCTAATCACATATTTCTTATTTACAAGACTAGAATATGAAATCGTATATAAGGGGATCGACTTTCCATTTTAGATTAAATTAAAAAAATGAAAAAGATTAAAAACTAAAATTATGAATTTTATTTTAAAAAAAAAAACTATCCAAACAATTTTTTTACACTAGTTTTGAACTATTTTTTTGTTATCAATGTTAGAATGGTTTGACTTTCCTAAGAATTTATCATCTATCTTATACAAACAAGGCCCAAATGATGCTGTGCGTGAACATGACAGTGCTAATGTGTCGCAATGTCAAGCACTCTCATTCCCGTCCAAAAACGCCATTGTCATGGTGCATTTATTAGTTTTCGTCTTTTGCGTTTTTTTTGCTCCGGTTACCGATACATGTATGTTTTCAAGGACATTTATTACGCTTTTGAAATTACTGTTGCATTTATTAGTTTTCGTCTTTTGCATTTTTTTTGCTTGAGGCATGTATGTTTCCAAGACCGCCATTTCGAATTCCCTTCTATGACAAGTATCACTTTTCAATTTTTCCCCATTTTTATTTTCCTCCTCTGATGACTCACAGTACACTTCCATTTTCATTTTGGATGTCAACGAGAACCCATATAGAAGCTGAGCACTATGTATCCCCTCCCTTAATTACAGGTTCGTTTTCTATACCAACATATTGTGTTTTATTGATTTGTTGGTTGTAATGGTGCTTAGTTTTTGTTTTTATGCCATTTTCAGCTTAGTTTTGCATCATTATCTATATTTTTTTAGTTGTCGAAACCTAAATGGTTAAATCTTTTTGTTGTGGTGCGTTGGTTTGTTAACTTGACAGTGTTTATTGTTTCCTATACCAAGTTTTTTGTGCTTGCGTCATATGTTTGTTGGAATGGTTGGTTATTTTTGTTTTGAAAGCATTTTCACATTAGATACACATCATTTGGTACTTATTCATGACAATCAAGGCAATCCAAAAAATACTACCATTAATGTAGTATATAAAGAAGTATTTGCAAACTTATAAACAAGGTATGTTTCCAAAATTCTTATTGTTACATATGCATTATCATTACTCAGTTTCATTTTCTATCAAACTATATAGTAACATATCCTATGTTTCGTGCCTACAACATTATTCATTGACTTGATTTTGAACATATCAATTTCTAATCATAGAATTACAATACACTACATATTTTACTTTACCGTTACTTTATTTGATTTAATAGCTTTATTTCTTTATGATGCAGGAGAACAAAAACAAGAAATGCTGCAAATTTGTTATTAGGTCACAACCACTAAAGCATATTCACATCAATTTACCCCTTTTATGTTAGTATTGTATATAGTAGCAACATTCTATTTGAGATTTTTAAATTTACAGTAATCTTAATTGTATATGAAATCAATACATTCATTTATGTTCACTGTGTAGTCTCTCATTCACTACAACAACATGTAACTCATGATAATCACAATAATACCATCCAAAACTATCTACAATTGCATCAAGTTAGCATTTCATATTCATTCTGTATTTAATGATTTTATTCTATCGATACATCAACATTATTATCATCCTAATTAATAGGATTATAAAATTATATACATATAGTAATATTTTACATTTATCATTATTCAAATGGCGTGTATTAGCCCGTGCATCGGCACGGACGCCTCTCTAATTTTGTAGAATAATATATCTCTTATTTTCATCTCAATTCACCCCATTTTGGGATGTACATATATCATTATTCTTTCAGATTTTATAAACTTTTCTATGATATGCATTATTTCTATACAATTTTTGGATTAAAATAAGTGATAAGCTGGAATAGCTCAGTTGGTTAGAGCGTGTGGCTGTTAACCACAAGGTCGGAGGTTCAAACCCTCCTTCTAGCGTTTTCTCATTTTTCATTTATTTTAAATTTTTCAACTGTTTCGTCAAAAGAGAAAAAGTAAAATGTTAGAAACGTGAGCGGCAGGATTCGAACCTGCGCGGGCAGAGCCCACATGATTTCTAGTCATGCCCGATAACCACTCCGGCACGCCCACCTTTGCTGATAACGTTCTTCCATATTAAATTATACGTCTATCATAAAAATTCACAAAAACATGAATGAAATATACTACTAACATGATAGAATGGTGATGAGGGATAGGAAGTTATAAAGTGATTTGATGGTTAAGGTGAGAAGTTTTTAAGAGTTGGAATGATAAAAATGTCATGAGTTTGAATTCTCTCACTATATAACATACTTTTGATGATGAAGAAGCTTAAGGCTTGAAACGATAAAGATATTATATATTTGAATTTTCTCACAAACATAACATACTAATTGCTAAAATCTTCGGATTATAAAATAAGCGATCAAGGATCAACTTGATGATTTCTTTTTTTTTTCAAAAAAAAAATCAAAATCCAGAGTTATGTTAAGGCAAATTGAAAAGGGCAACCTCAACTAGATTCATCAACAACTAAAACAACATATTCTACTATATTAATGATAAAAAAAATAAAGATCATCGGAGATAAACAGCCAAAATTCATGTATAATCATTTGAACCTAAAGCAAAGAATATCATATTTATTCCTAAAAAAATTATTCTCCAATAAAAGATGAAAAAGAATCTCACCAAAGTAACTCATTGGTGATAACACCATGAGAGAAAAATATAATTACACAAAATTTACCCTCACAATAAATGTGAAAAATAAAGAAAAACATAAAATGAGTTAGATTTATATAATTTAACCATCTATTTTTAGGTCTCCAAGACTCCACTTTGGACGATTTGAAAGCTTGGATAACAAGCATCACATCACATTCTATCAAAACCTTTCTTCCTCCTTGTATCAAAAGTTGTCTCAATAGCTACCATAATCCCAACTAACTCAACATGAAGAGCAAAAGAGTTACCAAGATTAAAGGAGAAACCACCCATAAAAGAAACTCTATAGTCCCTGAAAATACCCTCACAGACAACTGAACTCGAGGCACCCTTAGTTACCCCAACAGGGTTGCATTTCACCCATCCCCTTTTAACCATTTCATGGCCTAAAGTTAGTCGATACCATACATCCATTGTGTCACATTGAATAAAGTTAGTGGAATTGACAAATATTGTTTCATGCTTTGTCAAACTAATGTTGTTTTTTAGATGATGATGATGCATTTGAAATTAAATCAATATTGTTGCAGTATAAGTTTGAAGTAAAGTCTTACATAATGAGAATGTTGAATACCATATAAGTGAAGACAAGATTCATAAATGTGAACTTTAAAGTTTTAGATTAAAGTATCATGTCAGGTTTACTTATAATTGTTCACTGTCCATTTGTGTACATCTACATGATGTTTGTCCACCTTTGTTGCATAACAATTAGTATTAGAGTCAATGATGATTCAACTTGATGATCGACTCAAACAAGTAAAATGGTGACAACGGATCTATGGACATGAAGATCCTTAAGGTTTTGGATTAAAATATGATGTTAGATTCACTTATATGATTGTTCATGATCCATTAGTATAAATCTCCGCGGTATTTATCCCCTCATACGCTCACCAAATATACCAGCTATCCTTGCTCACTTTGGTGACAATTCAAATTCACTTTAATTAACAAAGGGATATCCCTTATCAGCTGGCTTAACTGAACAATGCCTTAGTTGTTGTAATTATCTTTTGGTATCCGAAAGAAAAAACAAAGTTCACTTTAAATATTACAGGGGTAATGAATTACTTTTACATGAGAATATTTTGGCACATACAAGTTCTAATATCATGGAGGCTTTTTTTCGTGGAAAAAAAATAGCGAATGGCATTGTATCTGCTAAATGCCAACGTAGATTACAGCTCAGACACCCTCACTACTATATATGATGAAGCGTGTAAATTAATACCAGACTGTTACTCATTGGAGAGGTGGCCTGAGACCAAGAGATTCTAGCACATTAATTCCATCTTAGTCATCGATATATGATTTTTGTTTTATCACTGTACATTCATATGCGCTAGAAGCATTTCATTATTAAGTGTTAACCTGTAATTAAGTGTATAATTGTATATTATATAATTTAAATTTGCCCGGTGCATTCAATAAATTAAACAATGGGAAAGCTAATGACAGCACTAATTGGTTGGTTTCAAAGATGTTTACATAATGTTTGAATGGGTTTGGAAGATATAGAAAATTCTGATCTTCTCCCTGATTAAGAGTTTCCAAGTTCATGGCAAGAAGGACACAATTAGACATTCTCCATGAGACAAGGAAAAGGAATTGCTAACTTAATTTTCAATGTCAGCTCTTGTTTTTCCCCCTTTGCCCCAAAATTGTTGTGTGTAGAACTAAACATGTGGATGATCTTCTTTGTGTCTACAAAAGATATACTTAACTGTATTTCATGAGCAGCCAGAAATAGTCCTGCACCGTATGAAAAAGATAACCCTAAAAAAATGAACATGATTAAACTGAGTTGACCACAAGAATTCCTTTTGGTTAAAAAAATTCAGTATGATGGAATCTGTTCGAGAGAATGTTGACTTTTTTTTTTCTTTGCCAATAGCTAATTAATGCTAAGTGAATTGTTTAAACTTATAGAAAAGCTATCTTTTGGGTGTTGATCCGTGACAGTGGTGAATGGTGTTAAAGAGAGTTAAGTAATGTCAATAGAAATAAATAAAAGATTAGACATTGATTAATATATAATTGTATTTCATTTATTTTAATGTTTGTAGAAATAAGTAAAAGATAAGGATCGACATAAATAATAGTATATGTTAATCTGTCATTTTATTTCGTTTATTTTAAAATTGATATATTAGAGAATATTTATTAAATATAAAAAATTATCCTATTTTCCCCTCTAATTAATACTAATTTCCCAAACATACTTATTTATTTGGTTTGGTTTGAAGATAAGAGAAAGTATACCTTGCTTTGATTTTTATAAGCAGAGAAGAAAAATATGAAAAATGCATTATATTCTTATAAATAATAATAGAGGATATGAGAGACAAAATAAAAGTTCAAATCAAATTAATCTCTATAGTTCAAAAATATTATAAAGTACTTTTCTTCTTCTTCAAAATATCTCAACACTAGAACTACATTTAGTTTAGAAGAAAGAAATAAAGTAGAGATAATTTAAAAAATAAGAAATAAAGTAACAATGAAATGATATGTTTTATTGTTTAGTTTAAGAAAAATAAGTGAGATTATAAAATAAAAATAATATTGTGAAGTTATTTAGTATAAATGAGATAAGGAGGAGATAATTAAATAAAGACATAAAAAATCATTTTTTTTGTCTTAATATAATAGGATAACCAAAGAAAATCATTTTGTCCCGTTAAGAAGTAAGTAATAATACATTTTAAAATACATGAGATTAACTTGGATTTTCAAAGTAGTATTTTCCATAATATTGATTCTTTTCCTTAGATTCTTCAATTTTTTTTTACTTAATTATACTTTTGATCTCCATAATATTTAAATATTCAATTAGATTCTTCAATTATTAAAACATTCAAATTTGGTCTTCCAAGACACAATTGTAACCTTTTCATCTGATCCTCACTAACAGTGTTTGCAGTGTCAGGTGACATGGCTTGGGAGGTTAGATATGTGATCGTTGGCAACACAATTAACTTCATCTTTCCCTTTTTATACCCAAACACGAAATTAGGGCTTTCCCCATTCCCAATTCTTCTTCTTCTATGCCATGTTCTTACTTGGAAATGTCGTGGTTTGAAGGTTCTTCATCTGGTGACATTAAGGAAATTGTTCGGTGGTCGTGGTGTGAGCGGCGACGGTGCGAACAACAGTGGTGTCAGTGATAGAGCTCCACTGTCGCCTGTTTGCAATTGCAAGCCGTTGGTGGTTGTGCAAACAACGTTCACAACAGCCTCGGGGGAAGATTTTGGGGTTGTCCTTACTACAGGGTGAGGGTTTTATTGAAAGTGTTGTGTTGATCCCTATTTTTTTATGGCCATGGTTGATTTGTATTTGTGTTTTTGTTTGAGAAACAACGTGGGAGTGCGAGTGGCTGCAACTTCTTTCAATGGTGTCCAAATGACATTAATGACAAAGATCTTGTTATTGCCAGACAGAGGAGGAAGATTAACAACCTTAAAAGTTCATTGAAGGCAAAGGAAAAATGGCTGAAAATTTTCATTGTAATTTGTTGTGTTCTGTTAGTCATGATTGTTATGCTCATTTGACTAAACATGGTTGTCAAAGGAGTTATCCATGGAAGGATTATGTATCTGTAATAGAGTTCCTTTTTACATTGTAATTTGTTTGGTTATGTTAGGTTGAATATTTGATTACATTTCATCATTTTTTACACATTCTGGTATCAATGAGATCACTTATTAATGTATTTGATTACATTTCATTTGATTACACATTGTGATCCAATTTGGCAAACTATGTCATAATTTGAGTGAATCCACAAAGTAACATTGAATAAAAATACCAATAACACAACAAGCATCACAAAGCCATAATCAAATGTATTGAAACTTGTCAAAATACATTCCAAATGTATTTCAAAATACATACCAACTTGCCAAATACATTCCAAATGTATTCCCAGAAAAGTATAAATGTACCTAAACTGAACATAAAGATACTAATTAGTGTTCATTTAGACACTGTAATCCAAAAAAATAATTCTCATATCAATATTCAGTTTCATGGTTTCCACTGAGGTCTTCTTATTTGCAACTTTTGCCTCCTGAAGGAGGCCTTCTTTGGGGCAACTTTTCCACTGTGGCTTGTTTGTGGTGTTTTGGTGGGTTGTAGGGATTGATTAGTTTGGGTACTTTGAGGAGTTTGGATCTGTTGTGGAGGTTGAGTGGTTAGGGTTTGTTGAGGGGTTTGGGTTTGTTGTGGAGGTTGAGTAGTTTGGTTCTGCTGTGTGGGTTAGTTTGGGTTGCAGCCTTGCAGGGGCATTCTTGCATGTAGCTTTGTTTTGACCATATCGGTGACACCTACTACATTTTTTTGTCTCACCCCTCCTGGTTACCATGTCACTATCATTTTTCTTTTCCCTTGCTTCCAAATTACATTTTTTCTTCGGTCTTCCTGGCATTTTTTTCTTTGGTGGTGGGAGGACATCAGGCCAACATGTCCTTTCCCTTACATTTTCCCCGCCAACTGGATGAATTATTGGTGCATAAACTTGGAGGGATGTAGTCAGCTGGTTCATTGTTTCTGAACTTCATGGTAGCAATGACGTGGAAATACAAGATTTTAGTCAACAACCATTTTCTGCAATTGGATTCATTTGTATGCATATTAACTGAGAATTTGTCACCATTGTTGCAAATATGTATGACTTCAAACAATTCATCTCCAACAAAACTATATTGAACAACACATAATTATGTTAATGATAGTAACATAATTATCTTAGGCAGAGGACACGAATTAATACAGAATTATTACCTTGGAACCCACATATTACTATATGTAGATTCTTTCTGCAACCTCTTATTTATCTTAGGTAGAACAAATCCTTCAAATAGAGCTATTTTTTCTCTGTTTGTAGCCTACCTATTTAGCAAATACAATCTTATGTCTTTGAGCATTGTATAGATATGCTTTGCCCTAGCTTCAACAATGACACTATCGAATGCTTCACTCATATTATTTAGAAGCATATTAGGCTTATTGTTACTAGTAAACCTGGATTTACTCCAAAACTTGCCCCAAAATGTAGAATTAGTACAAAATTTAACTAGTTCAGTAAATATTAACAAATTTACCTTGGTGGTTCCTGCATCAAATACTTATATCCATCAACATTTAGGGCTTTTATATCTCTCATCAACCTTTCCCGTTTTTGTGGATATGTTGCCTTTGTTGCTCTCCACATTAGATCTTTTAATTTTTTGTTGTTCTCATCAACATTCAGGGCTTCCATTTACGACAAATTGCTCAAACTAGGTCCCTTTTAGAAACTAATTCCCAAAAGGGGGCTGTTTTGAAACTTTTTCCAGGGAGGTCTGTTTCTGAAGGGGACTCGCCAGTGGAGTTGGCGAGTTGGACACATGACGGCGCCTAGGGGACTCGCCAGTGGAGTTGGCGAGTTGCTGTCCACGTGGCGGGTCCCGCCACTCGTACTGGCGAAATGCTTTTTTACGGAAATTTTTTTTTTAACTTCAAACGGGTATAACTTTTGGTAGGAATGTCCGTTTGAGGCCCATAATATGTCAAAATGCTCGAAATTGAATGAAGAATCCCTTGACAAATTCCCGAAGGGGATTTGGTCAACTCATTTTTCCAAAAAATGGATTTAAGATTCAACCACCCATTTTTTTAATCTTAAATCCTATTTTTGAGCTACTTAGAGGCGGGACCCGCCACGTGGACAGCAACTCGCCAACTCCACTGACGAGTCCTCCAGGCGCCGCCACGTGTCCAACTCGCCAGCTCCACTGGCGAGTCCCCTTCAGAAACAGACCCCCTTGAAAAAAGTTTCAAAACAATCCCCTTTTGGGAATTAGTTTCTAAAAGGGACCTAGTTTGAGCAATTTGCCTCCATTTACATTTACCATCAACCCTTAAGCATATTGCCCTCCTTCTTTTTTTGTCATTTTTCTTCATCTTCATGTTTCTTCCTGAGCTGACTACATATGTAACAACAACATCTTTCACTTGTTATTTGTCAAGAAAATAAGTTCCAGGCTCCCATTTGTAATCTGCCATTTTTGTAGGCTGTACAAAGGTGGGATACTTCATTTTTGGCTCCATTTCTTCATCACTCTCAATGTCAGTAGCAACATCCTCAAAATCATATTCAGAATCAGACAAGTCTCTAGCATATCCACCTTTTGCAATATTTAATGCCCCAAACAAATCATCATCTGATGTAGACACATCTGCTTCAAAAGTAGGTGCTGGCAGACTACTTCTCCCTATTGGTCTTCCTCTCTTCCTTTTCTTTTTTTCAGTAGCACCTACATGTTCACAGGCACAGATCCATCATCACCAACCACAAATCCATGTCCACCAGCCACAGATTCTTCATCACCATATCTTCCTCTTCAGAGTCATAAAAAATAACATTTCTGGCAATGTCATCCCTCTCAGTGTCATTGTCCCTCTGGTTTTCTACTAAAATTTTCTTACCTTTGTCTTTATTGACATTAATTGAACCACAATTTCCACTATGATCTACTGGCCCGATGTTAGAATCTAACCAAAAGTTATCAGTAAATAAAGTTATAAAGTTACAAATAAAATAATAAACTAACCAAGTGTGCATAGTGTTGGTATTGACCTGGGCCATTGTCATCAACTTGGATACTATCATCAACAACTGCTCCATTTTCTGCTACTGGGCCATTGTTTTGTTGTCCTAGGCTATTGTCTGCTACTGGCCCAATGTTATTCTCTGCAAAATTACACAAATCTTAGCGATAAACATATCCATATTTAAATTAAATCACTCCTACATAGTCTTAATTTTTACCTTGATCAGCTGGAACACAATCTATACATTCAATGGCCTCTCCTACATAAATTGGATGCAACACATACAAATGGACATTTCCATGTTGGTTTGCTATGTTAATCGTCTGCATTGCCCCATTGTCATCTGTCAAAGGCCTCAGTCCAGCCTCCACCATGTCAACAATACTCAAAAACCACATTTCCCGAACTTCATAATTCAAATCCTTCAATATTCCAATCAATTCAAAATAGCTCCACCCGGGTCACAATTCTGTGTTGACTCCAACCCATCATATGTTAGGTTTTGTCTATTAGTAAAAGTCCCCCTATAGTGAACCACTACATCAAAGTAACCATCCATAAAAAATGTCACAACTACATAAAGCACTAACTGTGTCACCAAAAGTCTTACTAATATTATACCATTTAATAATAACACATTAACAACATTTTACCAACCATATCTAACATCCAACAAATGCTAAATACAACATAATCAATTTTTATAAAAAAAAATTAGACAACCCCAGTAATCAACAGTGTTTTCAAAACTGTTACTCGACCAAAAATGTTCACTTTGACCAAAAAAATGTCAAGGAATCACTAACATGCAAAGTGGACCACAACAAATATAATATTCACATGGTCCCCATAAAAGGGGCACATTGACAAAAAACTAATACAATATGTACCCATCAATGTATCACTGCACACTATTAAAGTAAATATGAAAATCTAATAACACGTAGCATTACCAAATAGAAAATAAACTAACCTTTTAATGTGCTTGAAACCCTACCAGCAACGAACCCTAACTGCCATGAACCCTAGCCACCATGAACCCAAAACACTTGAACCCTAATCACCTCCAACCCAAATTGCCATAGCCATATGTTTCCTCAGAGTTTCAATTTTCCAACAAAACCTCTCCAATTCATGTAGCCAAAAATGATATCGTCCTGTTTAAAAAAAATTATTCATATTAATATTAATTTTTATTATACACATCATTTATTAATTTTGTAAATTAATGTTTCAACGACATGTTGGCAACCTTATTGAATATTTAATATAATTAATTGAGGGTACAATTGCGTGCTTTAAATTAATTGAGGGACCTTATTGAATATTTAATATAATTACGGAACTAAAATTACAATTAATCTTTTTTTTTCAATTGTTAGGAATAAAAAAGTATAAATTCGAGCGGAAGATATGAAAAATGACATTAAATTTGTTTTTAAGAAAGTATGTTGGATTAGTTTGTACGTGCAATACTTAACTTTATATTTTATGATGTTTTATCTAAAATGTTCCAGTTGCATGCACTCAAACCATTTGAACGTGACCATAAGTAAACTATTATGAATTCATGCATGAGACTTTTAGCTCGTAAGCTATGAAGTCCATTTATTAATAGTTTGTGTACAAGAAACCAATTCATGCTAAGGTTCAAAATATTCCACGTTACTTTCCCCTGCACATTTTCCAACTTAAAAAGAAAAAAAAAGGAATTCAGAAAATAAATGGAATTATATACAAAACCCACCATGCTTAATGTTCATAATAATGCCAATCAGTGCTATATCTTAGCCAGTTCAATAGCTAGTGCAGACAGCTACACAGAATGTTAACCTATATATAATAATATGGTACATAAATTGAATAGAGTATGAGTCCACGTGCTTAAGTTAATTATAAAAAGGAAGCATGTGAGAAGCTGCAACCCCAAGAGTAGCTCCAGCTTAATTCTTCATCAAAGTGAGAGTAACAAAAATGGGGAATCAAAGAGAGACGTGGGTTTGGCGAAGGATCCGGCGATCCTTGTGCTACTTAATTTGCTCTTCTTTTATATTCTCAATTGCATTCTCTTTTGCCAGCCAATTAACAATCCCAACATTAAGATAAATTAATTAATAAATTAAGAGAAAAAGGATAATATACTAATAATATAAATTTTTTTATATTGGTTTGAATCACAACTCATCATATAAGATAAATTTATCGATTTTTAAAATAATTATTTTAAAGTAATTCAAATAATAATTTATAATTGAATGATAATACAAGACTATCAATGCATAAATATTAAACTCTTAAATTAATTAATATTTTTAAAATTCTTAAATTAAGACACCAGTATTTTAGTATTATATTTTGATTTCTTGTTAAAGATTTCAGTTGACTACTATTACTCCATAAATCTCAATCAACACAAAATGGTGGTTGGTTTTTGAAGGCTATAAATAGGCCTTCTTCACTAGTTGTCATACTCATTATTCACCTTAACAAACATTATAGTTGCTTTTGCATTTGGGTTTCTTTTACCTCCTTAATGGCACTCTCTTTGACATCTAATGGGGTCAATGAGTACCAAAAATGTGTGGTTGAAGAGGAAGATGGCTCACAAAGTACTAATGGGCTCAGCAATGATTCAGCTTCAGCCATAACCCATTCTCCTCCTCTATGTAGCAATAGCAATGAGTATGTTCATAATAAGAGCACACATTACCAACTTGAAGAAGCAGAATCTCTGATTAACTTCAAAGCCAATGAGTACAACACCCTCATACAAGGTAGTGAATCTTTTCTTAGCGTTCAGAAGAGTTGGCTGTTCCCCAAAGAGAGTAATTTGCATGAAGGTTATAACCAATGGAACCATGCTATTAGTCCAAAAAGCACCACAGATATGCGCCTAGTGCAAAATTTCAGTTGCTTTGAAACTTCCGCTGACTATAGTTCCATATTCAATGGTGCAAAAGAGAAGCAACATGGTGAAAGTTCATCATCTGGGTGGCTATACTCTGAACCAAATGTCCCTAGCGATAGCCTGCTTGAGTCAGCAGCACAAGAGTTGGTCTTGACAAAACGCTCTTCTATGGTATTTTATTGTTTCCTAATCAATACTTTTTTAGAATAAGTTCATAAGAACTTTATGAAATTATAATGGAAGATATTGAGGTCAGATTTGTGTTTATAGGGAGAGAATATGCAAGCTACCAATGCCAAGAAGCCATGCACAAGTGCGAGTAAAGCAGCAAAACCAAAGTTAAACCCATTCAAGGATCCTCAAAGTGTTGCTGCCAAGGTTTGCTTCAAACCTAAGTTAAATTGTATTTGATACATATGTACTAAGTTTTGTTTGCAAATTAAGAAAACTTAAAAATATGAGATTCAATGCTGATAGAATGTTTGTATGAATATATCACAGAATAGAAGAGAGAGAATAAGTGAGCGGCTTAAGATACTACAAGAACTGGTCCCCAACGGTTCCAAGGTAGGTTTTTTTAAACTAGGTAGCAGAAAAAGTTGCTTTCTTTTGTACTTTCCTACATATGTTGCAGAGTTGAATTTCAACTCAACCAAACTCTATGAAATTTTACTAACTAGAATTATGATTTGGTTGATGAATTTTGCAGGTTGATTTGGTCACAATGTTGGAGAAAGCAATTAGTTATGTGAAGTTTCTTCAGTTGCAAGTGAAGGTGTGGAACTTGCAAACAGTGCACTACTTTTCTTCTTCTTTTGATAAGCAGTTTCTTAACTTGGTCCTATTTACAATTCTTTTGCATACTCAAATCTTCAGTTTCTTCAAACTAAAGCACATGGCTTAATTTGAATTGGAATCTCACATGTGGCATCTTTGTTCTCTACTGGTTCATTGTGAAGGTGTTGGCAGCTGATGAATTTTGGCCAGTCCAAGGTGGAAAAGCCCCAGACATTTCTCAAGTGAGACAAGCCATCGATGCTATTCTTTCATCTCAAAGATGAATTGCATAAAGATCATGGGTCCAAGAAATAAGTGTCATCATAATTCATAATTCAAACACAACTTTGCTGAACAAGAAAAAACTTTGTTCTGGAAGTTGGTCGTTCTGAAGGGCATTTTAGTATTTCGGAATGCTTGAACTTTTATAAATTGTTAATACTAAGTCAAGATCTAACAGAAAATTTGAGCATCTTGTGTTAGCGTTTGTGTATATGCTGGGGCTGGAAATTAAACCTCGCCCGTCCCAGGATTTATTCACAAAATATCTAAGTGTCTACGTTCTGTACCGTTCTCTGTACTAGTGGCGATGGAAATAGGGCAAATAATAAATTAAAAATATAAATCATAGTCTTATTTGACTTTTCTCTCAATTGAATGTCATCAGAATGAGCTGCTACCATTTAATTTGGTATTACTTATGGTAGATGAAACATCTTGGAGGTTGGGGTATTTCTTATCATATTATATCATGTTATATAATATAATATATATATATATATATATATATATATATATATATAAAATGAGAATGAAAAATGATTTTGAAGTAACTTGATCCCTTTTCATATTTACTTCAAAGTTATTTTTTATTTTTATTATTAATTTTTTTAAAATTTAATGATTGTAGTCATTAAGAATCTTATTTGTTATATTCTAAAAAAATGATGATGTATAAGTTGACTCCCCTCATGTGTCAGTTACTGTTCACACGGAAAACGGATAGCCCAAGTGCAGCAAATGATTATTGAGAGCATAAGTAATAAACCCACATGAATGTTTTTCTATTCCAACTTCCCCAAAGCCTCCGGTATCACAGCCGAACGAAGAGTTTTCTTCCCCAGCATAAATGGTTTATGGATGAGTTCTATTGGGGTAGTCGATTGGTTTATTACGAAATTAAGGATAAATAATAATAATAATAATAATAATAATAAAATATAGATGATAAATTTAGATGTTACTTTAATAATTAATGCTATGCTTGGTACAAACATCCCAAAAAAAATGGGAGAAAGGAGGAAATGAGAGGAAAGAAATGATTCTAAAAATATAAATAAATTGAGTTATATGTGAATTATCTGGGATAAAGTAATTGAGTGTTCTATCAAATTTTTGTTAGTTTAATTAAAATAAATAATTTTAAATTTATGAATAAACTTGATTACTTAAATGAGGAAAGTTCAAATTTTAAAGTTGCATATATACATGCATAAAGTTCACTATTTATAAGAAAACACTTTATTTACTAAATTATGAAAATAATATAATGTAATATTCAATTTTGGATTTTTGAATTTCATATTTTTCCATAAATCCAAATTTCCGACTTAGTCAAAATTTTATATTAAATCTAATATGATCATACAAAAACAACAACTAAAATTATCATAATAAGTAGCTACGCCCAGTAAAAAATTGTATAATTAAACAAAAGATACTAACTTATAGAAAAGAGATTTAGTTTTTAAAATATATGATAACAATTTAATTGATAGAGAATAATAAGAGAATTTTTTTTATTTAGATATCATGTTTAAAGGTTTAAAAATAATAATTGACCTTCAATTTTTATCAAAGCAAAATTTAATTTTTAACATGAGAATAATAAGAACAATAGTTATTTGTTTCAAACAATGAAATAATATTTTTTTTTATTAAAAATCGTTTAGAAAAATATAGAAAGGTCTTGAAAACTATTGAAAATGATGGTGGTATATTTTTTGAAAATGGTATAATCTTCATTAGTAAAAGAAACATCAAGAAGAGAGAAACAAAATATGAAATCTAATAAGAAATGCAAAGAGAATTGATTGTAACAATAAAAGAATGAGGAATTAAAACACTAGAATTTGACTTATTTAATTTTAAGCTTAATATCACTTTTGTCTATTATATTGTACAATTAGTTTATTAACTTAAATTTTTTGAAATAGTAATTTAAGATAGTGGTGACTAAAGCCGCCACTATGTGTTTTTTTCCAGGCAAAAAACTCAAACACCACATCCTTCTCCCCCAAAGGCAAGAAATCAAACAATCAAGCAATAAGATGTACAAAGTATAGTCTAAATTACTTTTTATGAACTAAGAAGTTTCAGAGAATAAAGGAGATGACTGACAAACAGAAAATAAAAAAGGGTTGTGGGGATGATTGTGTGGATATGGGTTTTTGAGATGGGAGAACGGAATGGGTGACGGTGGAGGTATTGGCGGCGTTACAGTGGTGTTGGGGCTGCGTGGTTCAGATTCCTTGCTCCTTCACTGTCATTGGCGACAAGGGCCACCATGCTATGAAAACCTCAATGTCGCTCGCACACTCTTCCACTCTGCATGTTGCTCAGCAACACCGTTTCCCGGAACTCCATGGTTGTGTGTGTTTCTCTGTGTTAGTTGAGGAGGAAAGAGTTGGCTATGTGTGGGGTGACTTGTTGGGATAGTGAAAAAAAGAGATTGTCGAAGGTTACTTTTGGATAAGATTTTATATGACTGTGTGAAGATGAGCTCGTTTGGTTAATTAGAAGAAATGATGAAAACGAGACACTTTAAAAAACTTAAATTGGATAAATAAAACTTTTAAAATTTAAAAATATGATCATCAAGATATTTTAATTAACTTATAATTGTTTTTACTATCTAAAAAATTCATTTGAGTCTTCCATAAGCAGGTTTCTTTATAGTAATTTTTCAATTATTTTTAACTTTTTCTAAATGTTAGTTGAAATAACATTTTTTGAAAAATATTTCTAGTTTATAATATTTTTTTCACTAAAATATTTATTTATTTTTGTTGTTATTTTTAAAAAATAAATTATAATTTTATTATTTTTCTATTATTTTATATTTTTCAGTTATTTCAATAACTAATTTTATTAAACTCTTCTAATTTAATAAGTTAATTTTTTAACTTTTAATTTTTCAACTAGTTTAAACATCATATGTGCAAACTTTCTTCTTTTCACAATCTTTATTACTTGAGTGAGTAATGTGTGTCAACGGACGAAGCTAAAGATGCCCGGCCGACATTGATAATCCACAAATTCACCACTTGTTTTGCTATAAATTTTAACATTTTATTGGATGAATGAAGTTGACAAAGATCCAACTCTAACCCACTTGGTTATGTTATAAAAACAATTTAATTAACTTATAGAATTAGAATCATTTGGAAAAAGGTTTTCAACTAGTTAATAGATGTAAATTTATATAAAAGACATGTTCGTGTGAGATTTTATATTTTCATTTTTTAGATAGAAGTGTATCTTTAAATAAATTCAATTTTAAGTTTTTTATTTAATTTTAATCTCTTATTATTTTTAAAGGATCAAATATATAAAATGAATAGCAGTTTGTTTGTTTTTTTCCCTTATAACAGAAGACTATCACGTTCATAAGAAAAATGACACGATTATATTCAATCATGCATACAAAAAAAATCAGCGTTGATCGTGGGATGCATCTTCATAATTTTTTGACTATATACACATAGAACAATCACTGCTTAGTAAAGTAGGAAGACTTCATCTTAAAGCCTAATTAATGTTTTCTAATAACATATCTAATATCTATCCTATTAATTTTTCCATTGCAGAGAAAGAGTTTCAACTTGAAATTCATTCATTTATGCTCCCTGTATAAGTGAAGAACTTTAGTTTAGCATCAACAACGTACAATTTAAAAAATTGTAACGAATTTCAAGTTGAATTCAAGAGTTTAAAAAAAGAGATAACTCAAATATAACCAAAAAAATTTGAAAAACAAACAATAAAAATTAAAAGAAATGAAAACAAAAATTCAAAGTAAAATGCCAAAGAAAGGAAAGACTAGAAGACTAAAAATAAGAATAACACAAACCAACAGCACAAAATCCTTTCATGCTATCATATTCCCTATCATTAAAGCACATAATTAGTACTGGTAACCGTAATATCCTAATAAACTCAGATTTAAAATCCTTCTATATCTAGTCCAAAGCGAATGAATTTTGATCTCTATAAATTTGAGTTGTTTATGAAATATATATGATATGACAGTATATATAGTAGATACATACTTATAAGATAAGATACACACCAGTTTTGGACTTGCATGTAGTTAATTACATGCATCTAGTTCCATTGGTTTTAGCCTTAAACACGTTTGATATACTTTTTGATTCCATGATTTCTTCAACCCCTCTCGTGCCTTTGAGAACCTAATTGGTAACGAATGTGTTGTTATCTTGATGAGCTATGCATGCACATGAGTCTCCGTACAGTTTTATGCTTTACTCTGTCTAAACAAATAATTATATATCCTGTACATGTAGAGATTCACTCAGTCTAATTAAGTTGCATTTCAATAATTCTTTTTCCTACTATAGCTTCTTTATTATTTTGTTTGGAATGAAGTGGGGAACCATGCATTAAGCACGTGTAACTTTTAATAATTAAGGATCACATGGGCAAGGGTAATCACATGCCCAAACCCACAAAAATCGGTGACACTATACTATACAATATACATTCCAATGAATAATGATTTGGGATTAAATAAGTCTTTCTGAAATTTAAAATGAACGAATAATTAATTGGTTAATTTATTATTCCTCTCATCACATATAATTCCTTCCCTTACTTGGACATAATCATTTCCCGGCCATATCCACTTGGACATTATCAATTTGCTTTTCAATGGTTGGCTTCATTTAAATTAATTTTGGGTACAATACAATGATATTAATTGTCACAATAAAAAAAAAACTTTATGTACTCATTAGAGAAGTCAGGGAAAAAAAATAGAAGATTACTGCTTTGTAATTAGTTAGTCAGAAATAACGAACACTCATAAAAAAAAAAACTTAATTATGTGAAAAAAATTAATTTTTTATATTATATTTTAAAAAATAATATATAAAATTATAAAAATATAATAAATTAAAAAAAATTGAATTATTTTCAAATAAAACTTATATTAATACTATATTTTACACTAAATCTTCAAATGAACACTTGGGTCTTATGGTAAAAGAGTTTTTTTTCTTGTTGTAAGGATCATGGTTATAGTTGTTGCTTAACGTTTAAAACTTAACTAGGAACTAAGATAGTGTATTTTAAAATATAAGAGAACTCAAATAGTAAATTAAAAAATAGGAAGACCGATTTAGTATAACAAGGAATGAATTTTACAATTAAACCTTAAAAAAGTCTAAAATTAAATAGTGGAAGACTTAATCATGTAACTTTCACATTATTAACTCAACGTTCTAACCAACTAAACTAATAAGTCAATTATGTTATAAAATAATTAATATTGTTATGTATAACACTAAAATTTCTAATATATATTTAATACACGTTTACATAAAAAATTTTGTGACAATTAATTTACCAAAATGCATATGTAAATTTATATAATAAATTTTGTGACAATTAATTTTTAAATAAAATTTATTATTTAAATTTACATATGCATTAAATATATATTAAAAAATTTAGTGTTATATATAACAAAATTAATTATTTTATAACATAATTAACCTATTAACTCAATTGGTTAGAGTATTATTTTAATAATATGAAAGTCAACCGTATTTAAATATAATCCGTATTTACATACAGATTGGCAATACCAATCCATAAATTTATGGATTATGAATCCATAAATTTGTTAAGACTAATTTTAAAAATAACGAAAAAATGTTGAGTGTAAAAAAAAATATTAGATGCATAAAGCAATTGTCTTATTTCTTGTTAGACAACAAATCAAGCCTCGTAAAAACTAGTACAATTTAACCCAACCTCCCACAGTTCCACCCCCCAATAGGGCACATATATAAATGATAAAACCCACACCAGTGCACCACACACACATTGGAAACTTTTTTTTAAAAAAAAAAACTACTTCATTTGGGAGGAAGAGGTCAAAGTACCTCGCTTCTAATTATACATCTGTTTTTAGTTGCAGGGAAAAACTAAATAATTCTAATTTCATTTTTTTCTTTCATAATTGCAGGTTCTATAACAGTTGCATCAGGTGGAGATTTTCGTTGCATGGCAAAATATTACAAATTTTATATTTTGTTGAATACTTTTCTATGAATTAATTATTATATGTAAAAATAAATGTCTCACGTATCATTTCGACTTTCGGGTTAGCAGAAGCACATGAATTGTGTGTTGCCAAAAAAAAAAATGAACTACGACTTGTCAATAATCCATAAATTCATATTTAAAATGATCACTTCACAAGCCAATTTCGCTGGGTTTTGATGGCTATAGGGATGCATATGTTTACATCACGCATGCACATCTTATAAATTTGACTCCTTAATTAGGCTACGATATAATAATATAATCGACCGACTTACATACATAATTATGGGTTCAAACGTAAGGAGAAATGACCCTATTCCTATTTTGTTTTATGCATGATTAAGGGGACTGTTTAAAAAATACGTGGTCACATGAACGTGAAACAATTGAATGGTATTGATCCAATATTTATTTATCGATACAATCACACAATTGCCAATGGGGGCTGCTATTTTTTGGTTTATGAATATGGACCCTCCGTGTAATTTAATATCTCGAGAAGAAAAAAGAAATAAAAAAAAAAGAAAACAAGAGAAATAAAGAAAAGTACAAAGAATCAAATAAGTGTTTGCAATATACGTACATAGACGTTGATATATCATTCCTTTTAGTATATATATCCTGACAGAGTAACATAGAGCACTTATCAACGTGCTAAAAGTAATTAATTGCCTTGTGTAACGTTGCTTGAACAAAGATTCCACATCTTTTGGCCTTTTATTTAGAAAATATAGTACTTTTGAATAATCCTAGAACCTGCATACATACAAACGGGATATGTCGTCGTAGATTAGCCATGTCGTTTCATTCATCCCTTCCTTGATTCCCTATTTTTTATCAACTAAAAGTCACAATGCCTCGTGTACTCACTTTAATTACTACTTTTTTTAATCAATATAAACATAATTATATTCTTTTCAAATCAATTTAAATAATATTTGCAAAATATACGAGATACTTGCTATTTTTCAATAAATTTTATTAGAAAGAATAAACACGCACTTGTAACCAAAAAAAAAAAGAATGAATAAACACACAGACATAAGATAAAATAATGTTACCACACTGTGTGACTTCCCCCTTAGGCTGATGATGAACCTGTTTTATTTTATTTTATTTTTTACCAAAAAAGGAAAGGAATTTCAATGAACCTGTTTAATTAAATCTGTTCCAGGTTAAAGGCTTATAGAGATTAGGAATTTATGTTCATCACTTGAGGTTGTAAGAGATTAATTAGGACTCCGAAGGGTCAATTTTTTTCTTGGGCCGTATTTTTTTATTATGAAATGTCCTATAAACTATATTTTCCTTGCATTTAGTCGTAGATGTGTGTGTGTAAGATTATTCTGTATTATATTTTAAAAAATTACAATTAGAGGGACTAAAATAAAATGTTTTAAACAATAGAAACTAAGAAAAAATATTACAATTATTGGGGAGGAAATTAATTAAACCAATTTCAATTTAAATATCAAAATCACAAATTACGTGGAACCTGCAGGGTGGGTCCTGGATTTTTATTTTGGATTTATGTGTTGTAATTTGTTTGATTTGGAAAGCGTTTGGCATTACAAAAATAATGCTTCTTTGTATGAACGAGGTGTCAGTCAATTCGGGATATAAATGGCGATGTGGGGCTTGACGTTCGACCCTCCAAACTGGGCCCCCAACCAATTGCACATTTTTGTTAGGAATGAAAAATTGGTATTGATGCAACAAAAAGAAGAAACAAAAAAAGTATTTGATCTTGAGGGATTGGGAATTTTCTTCGTCTTTAGCCTGATCATTTTCTTTGAATTATACAGAAACATATGTTTGGATAAACCTTTTTATAGATACACCAAAAAAAAAATTGAAAAAATAGGATCATAAAATACATGGAACTCTTTTTATAAGTTAAAACAAACTTAGGTATTTTTTATTTTTATAAGAACTATCTCATGTAGCATTTTCAAAAAGAAGTGAGAAGTTGATTTTAATTTATAGAAGAAGCTTAATTTATTTTGTCTTTTTTTTCCTTTTATAAGTACTTATAAAAGAAGTATATTCAAATAAAGTTTAAATATTTCATTTCAATTAATAAATAAAAATATATTTTGTAAATTTTCATAATTAAAAATTCAACCTAGTATTAAGAGTTTCATATATTATCAAATAATTAAAAAAACATTCTAAATTTATTAATAATTTAAGTACATATGATAATTTGTGATTGAGTGTATGTATGATGTATTTTAGTTAAATTCGATTATTAATTAACATATAAATTTCATTTCATAATTTTATTATTATTATTATTATTATTATTATTATTTTCACGTGAAAATGAAATTGAGGTTGACAAACTTGACAGTTGCGATTAGCATTTACGTCTTTACAGAAAACTATACTACAATTGTCCATGTTTCATGATTTACACGTCGGCTTATTTTTCCTTTAATTAATTAATAAAAAAATGGCAAGACAAGTGTTTTTATGTATGGATAATTGGATATCTTTTTCATATTCACGAATTTAACATAAATTTAAAATTTTATTGAATATCGTGAATTTTAATCAATTTACTAATTTAAAACGGTTTCTTTTGACCAACATGTAATTGTAAGAGTAAAATTGTGCTTATTTTTTTTAAGTAAGTTTTATGAGAAAAAATATTTCAGGAGAGAATTCACTGAATGAAGATGTTGAGTCACATGTTTTGACATAAAATAATTACCGACAAATATTTCATACCAATATTATAATAATCTTTAAAAATAACTTTTGTGAACATGTCAATTTTATAAGTTTGAGTGGTAATGCATAATATTAAAAGAGAAAATAGATTATACATGACAATGTAAAATAATTTTACATCACAATTCATCATAATTTATTATGTATGATAAATTTATTGATAATATTAAAAATCATATTAATAATAATTTATGATTAAATGATAGTATAAAATTATTTTAAAGTGTTAATATATAATCATTAAACTTATATTAAAAATAAAAAATTTGAAAGTGTGGCATGTGGCAAGCTTTTATGATTATTTAATTAGTTTTGTTTGTTAAAGTTATTTCAAATATCTACTGTTTTTTAGAATGGAAAACAGCTTAAGTTCTAATTTGAGATTTATTAAAACCAGGTAAAAATAACAGATGAAGTATTTTTTCAAGAGGGATAATAATAATAATATAAAGTTATATAACTAAAATGTAATATATAAAGAAACTTTTTTTTAAAAAAATAATGTTTCCCATAAGATATGACATGACATAGGAGAAAAGTTTCCACGAGCTAACTTATATAGTAATCTTTATTGAGAAAAATGGTACATGAAAATTGGTTAATTCACCATCCAATTGTAAAGCTGTAGGCATCAAGTAAATTTTCATGACTACAAATCTGCAATGAAAATTAAAAAATTTAAGCAATGATAACACTAATAATGATGATGATAATAGGGACCACAAATATCATGATGTCGATCATGACAATTATGATATTAATGATAATATGATCATGATAAGTATGATAATTTATGTCCAGGAACANNNNNNNNNNNNNNNNNNNNNNNNNNNNNNNNNNNNNNNNNNNNNNNNNNNNNNNNNNNNNNNNNNNNNNNNNNNNNNNNNNNNNNNNNNNNNNNNNNNNNNNNNNNNNNNNNNNNNNNNNNNNNNNNNNNNNNNNNNNNNNNNNNNNNNNNNNNNNNNNNNNNNNNNNNNNNNNNNNNNNNNNNNNNNNNNNNNNNNNNNNNNNNNNNNNNNNNNNNNNNNNNNNNNNNNNNNNNNNNNNNNNNNNNNNNNNNNNNNNNNNNNNNNNNNNNNNNNNNNNNNNNNNNNNNNNNNNNNNNNNNNNNNNNNNNNNNNNNNNNNNNNNNNNNNNNNNNNNNNNNNNNNNNNNNNNNNNNNNNNNNNNNNNNNNNNNNNNNNNNNNNNNNNNNNNNNNNNNNNNNNNNNNNNNNNNNNNNNNNNNNNNNNNNNNNNNNNNNNNNNNNNNNNNNNNNNNNNNNNNNNNNNNNNNNNNNNNNNNNNNNNNNNNNNNNNNNNNNNNNNNNNNNNNNNNNNNNNNNNNNNNNNNNNNNNNNNNNNNNNNNNNNNNNNNNNNNNNNNNNNNNNNNNNNNNNNNNNNNNNNNNNNNNNNNNNNNNNNNNNNNNNNNNNNNNNNNNNNNNNNNNNNNNNNNNNNNNNNNNNNNNNNNNNNNNNNNNNNNNNNNNNNNNNNNNNNNNNNNNNNNNNNNNNNNNNNNNNNNNNNNNNNNNNNNNNNNNNNNNNNNNNNNNNNNNNNNNNNNNNNNNNNNNNNNNNNNNNNNNNNNNNNNNNNNNNNNNNNNNNNNNNNNNNNNNNNNNNNNNNNNNNNNNNNNNNNNNNNNNNNNNNNNNNNNNNNNNNNNNNNNNNNNNNNNNNNNNNNNNNNNNNNNNNNNNNNNNNNNNNNNNNNNNNNNNNNNNNNNNNNNNNNNNNNNNNNNNNNNNNNNNNNNNNNNNNNNNNNNNNNNNNNNNNNNNNNNNNNNNNNNNNNNNNNNNNNNNNNNNNNNNNNNNNNNNNNNNNNNNNNNNNNNNNNNNNNNNNNNNNNNNNNNNNNNNNNNNNNNNNNNNNNNNNNNNNNNNNNNNNNNNNNNNNNNNNNNNNNNNNNNNNNNNNNNNNNNNNNNNNNNNNNNNNNNNNNNNNNNNNNNNNNNNNNNNNNNNNNNNNNNNNNNNNNNNNNNNNNNNNNNNNNNNNNNNNNNNNNNNNNNNNNNNNNNNNNNNNNNNNNNNNNNNNNNNNNNNNNNNNNNNNNNNNNNNNNNNNNNNNNNNNNNNNNNNNNNNNNNNNNNNNNNNNNNNNNNNNNNNNNNNNNNNNNNNNNNNNNNNNNNNNNNNNNNNNNNNNNNNNNNNNNNNNNNNNNNNNNNNNNNNNNNNNNNNNNNNNNNNNNNNNNNNNNNNNNNNNNNNNNNNNNNNNNNNNNNNNNNNNNNNNNNNNNNNNNNNNNNNNNNNNNNNNNNNNNNNNNNNNNNNNNNNNNNNNNNNNNNNNNNNNNNNNNNNNNNNNNNNNNNNNNNNNNNNNNNNNNNNNNNNNNNNNNNNNNNNNNNNNNNNNNNNNNNNNNNNNNNNNNNNNNNNNNNNNNNNNNNNNNNNNNNNNNNNNNNNNNNNNNNNNNNNNNNNNNNNNNNNNNNNNNNNNNNNNNNNNNNNNNNNNNNNNNNNNNNNNNNNNNNNNNNNNNNNNNNNNNNNNNNNNNNNNNNNNNNNNNNNNNNNNNNNNNNNNNNNNNNNNNNNNNNNNNNNNNNNNNNNNNNNNNNNNNNNNNNNNNNNNNNNNNNNNNNNNNNNNNNNNNNNNNNNNNNNNNNNNNNNNNNNNNNNNNNNNNNNNNNNNNNNNNNNNNNNNNNNNNNNNNNNNNNNNNNNNNNNNNNNNNNNNNNNNNNNNNNNNNNNNNNNNNNNNNNNNNNNNNNNNNNNNNNNNNNNNNNNNNNNNNNNNNNNNNNNNNNNNNNNNNNNNNNNNNNNNNNNNNNNNNNNNNNNNNNNNNNNNNNNNNNNNNNNNNNNNNNNNNNNNNNNNNNNNNNNNNNNNNNNNNNNNNNNNNNNNNNNNNNNNNNNNNNNNNNNNNNNNNNNNNNNNNNNNNNNNNNNNNNNNNNNNNNNNNNNNNNNNNNNNNNNNNNNNNNNNNNNNNNNNNNNNNNNNNNNNNNNNNNNNNNNNNNNNNNNNNNNNNNNNNNNNNNNNNNNNNNNNNNNNNNNNNNNNNNNNNNNNNNNNNNNNNNNNNNNNNNNNNNNNNNNNNNNNNNNNNNNNNNNNNNNNNNNNNNNNNNNNNNNNNNNNNNNNNNNNNNNNNNNNNNNNNNNNNNNNNNNNNNNNNNNNNNNNNNNNNNNNNNNNNNNNNNNNNNNNNNNNNNNNNNNNNNNNNNNNNNNNNNNNNNNNNNNNNNNNNNNNNNNNNNNNNNNNNNNNNNNNNNNNNNNNNNNNNNNNNNNNNNNNNNNNNNNNNNNNNNNNNNNNNNNNNNNNNNNNNNNNNNNNNNNNNNNNNNNNNNNNNNNNNNNNNNNNNNNNNNNNNNNNNNNNNNNNNNNNNNNNNNNNNNNNNNNNNNNNNNNNNNNNNNNNNNNNNNNNNNNNNNNNNNNNNNNNNNNNNNNNNNNNNNNNNNNNNNNNNNNNNNNNNNNNNNNNNNNNNNNNNNNNNNNNNNNNNNNNNNNNNNNNNNNNNNNNNNNNNNNNNNNNNNNNNNNNNNNATTTTAGATAAATCGAATATAGCCAAAAAGTAATTTTATAATCGAAATGCACTTATATTTTAAAATTTATATTACTCGCTAAATTTGATTCATTTAATATTAAAATAATTAAAAAATTTATACAAAATTATAAACTTAATCTATTTAAAAAAAAATTAAAGTATATAAAAAAATGATTAAATTGAATAACTCTATTAAAAATTTCATTTGAAATAACTTGTTGCCCATTATCTATTTTAAACAACTTAATAATCTCGCTTCCTTAGACGTTTTTGTCTACCTTTTTAATTAGTCACCATGGCACTCTATCACGCACGCGGATGTTTAGAAATATCAAAACTAAGACATAACCCAAGAGCTAAGGACACGTACGTATTAGAAAAAGAAAAAAAAAGAAGAGAATATGCTCGAAAGAAAAAGCAAAAGACTCTTGTAGAAAAATCACTTGAAGCTCAAGGAAGGAATATTTTATTTATATATTATTACATGAGTTAATTTTATAAATTACCCCCTTTGCCTTTTTCTTCCCCGTATAATAGCTACCATTAGTACTGCGACTATTTATCTTGTGTAAGTTATTATGCATACAGAACGTGTACTCTACGATAGCTTTAAAAAAATACTTGTACTTTACGAACAAATATATGTCATGTGGCAAAAGTACACAAGTAATGTGCCAACAAACGGTTCTACATCTAAAACAAAATTCTAACAAACAGTTTTAATTTTATATATTCTCCTCCAACCAGGTAGCTCATCCGAAACTTTTAAGCACATTTTTTAAGATGGCAATTGGTGATTTCCCTATTGAACTATGCAACAAAAGGCTGTAGTCATCACACCATTAATTAATTCATAGATGCTTAAATTCAAAATTGAGTTAATTAGAAGCATACATGGCAGTGGGGCTTATGAGGAAGAGTCTTGACAGTTTCAGATTTGGCAACCACCACCTTCGAAAGTTGTTGATTGATTCTGTATATAATTTTCATTTCTCATACTCTTACAAAATGAAATGGTCAAAACATTGTATGCTTGGATTAATTTTGTGATAATTAATTATGAGTAAAAAAGCAACCTTAACTTTTTTTAAATAAAAGAAAAAAAGATAAAGGATATAAAAAAAAAAGTTCAAAGCAAAGAGCTTTTTAGCATAGCTTATTGGAAGTTACTTTGAGATAATGCACTTACAAAGGCATGAACTGGAATAATTTAAAGTTGTAATAATACTAGTGGTAGGTAGGGGAAATGTTATCTCTTTCATTCGAGTTTTTTTTTTCATATTAAAAATTACAATTCACTTTTAATGAGAATAAAGCCAAAGTGAATAAGGATATGTATTTTTTATTTATCCCAGTGGAAATACCAATTAACCTAGCTATTTCAAGCCTAATTCCGTTTGTATTAATTAACTTATCAATAAATGAGCACATGATGTAATTGAAATTCAATAGAGATCAATTACCCTTGTAAAAAGAAAGCTGCATTAACCGAACCATAAAAATTAATCTTTGCCGTTTATTTTTACACCTACGACTAATCCACTAATCCCCAATACATGATTGTAAAGTAAAATTGATAGCATCTTTAAATCAAAGAGAAAATTATTGCAATGACTAACTTTTAGATGTAATTATAGCTAAAGCTATAGTCAACTGTACCTAACTGCCAATTAAATTGTCTACCTAGCAATTCTAATCAAACACTCACATCAATAGAAACATTTCTTAATTTCACCCACATTTTATGACCTAAAAATACGTCATTCAAGTTCAACACATGTGGTGGGTATATTGGCCATTAAAAAAAAATTCCAAAACTGAAAATTGGACTCAAAAGGTTTAACATATTAGCTGAGTTAGACCATGCATTACCACCACCGTGCCAAACATGCAACGACAAAATGCAATAAAGAAACAACAACTCCTATAGTTTCTACCAAACTTACCGAAACTAACGACTACGCATCCTTATTTTTTTCCACCGTATTATTACTATGAAGTGTACACTTCAAGTTGGGATGGTAATCCGATCTTGGTAACTTAGCCTTCTAGTACCTCATATTTGAGGGCTCTTGGATCGTAATTCGATCCAAATATTTTGATATTGTATTCAATTTGATTATTCTCATAATACTAGACTTATCATAAAACTGACATAGATGTAATCACATATCCATGATGGATTCATAATATTTTAGCTGTGACTTATATTATAACTTATTTTTTAAACTAATTTTTAAATTAGAAATAATTTATAACTACCTATATATGTTATATTAAGAAAAAAAAATAAAAATTTAGTGAGGTCAATTGTCCCCTTACTCTTAAAAGTAGATCCGTCCTTACATACTGAAATCCTAACATTTTGATACGTCATAGTATATTCATCCTTAAATATCGAAGACAGGATGGACATGTAAAAGAAGATAAAGTATTTTTATTTTGACTTAGGAAGATAGATGAAACAATACATTTTATTTAAATGTTTCAGACTAGATTGTCTTCATCTACTAAGAAATCTTTTATAGAACACAAAGTATTAACCAATTTTATTAACAGTGAATTTTCATTGAAAAATTTGATTTATTATTTTTACTAAAGTATCATTTTTAACTACACTTTTTATCTACAAAAATCAAGTAAAAAACTTTATTTTTCAGCTCATTTTTTATTTAGATTTTTTTTCTTAACCTTCTTACTCATCAGAAAAAAATAACTCTGGTTAAGACCGGAAAATAAATAAAATCTATCTAAAAATTATTTTTGCCAAGAATCATTTTTATATAAAGGGGTGTTTGTTTCATAGACTATTTAGTTATTCTCAAGAATATTGAATTAGAAAAAAATTATCCCACATTTATTATAAGGTCATAAAAATATTAATCATGAGTATATTTTATTTATCAAAAAAACATTTCATGTTTTTATCAATATTTAATCCTGACAAAGGAGATGGGGGAATTCTGAGACAAAAATATCTCTTCATTAATAAAAATTGATATATATCCTCTTACTAATCACTATCCACTACTCTCTCATTGTTCTTTTATGATCCATGCTTAAATTTTTTCCAATCTCACAAATATCATTCCCGTCTCATTAGTCTTCCCACAATTTGATTTAATGTCAGTTTCATTCTTACATTTTACGATAATTTATTCGTTCTTCTCTAATGCTCCTTATTGAATAGGCGTTCTTATGGTTCTTGTGTTTTCCTTTCAATCAATTATTGTAATAGTCAAACACATGAAAAGGAAACAAGAGATGAGATGTAATGAAAATTTTTCTAATAAAAATATTTTAGTAATTATAATATATAAACATTTGTTATAATCATTCCTAAAAATATAAAAAATAATCTCAACCAATTTTAATAGTTAACCAGACATATTTTTTAATAATATTAAAAAATAATATTCTGATCTTATATTTCTAAAAAAAAGTATTTTTAGGACTAAAAAATATGCTTAAATAAACGCCCGTTGGAGTAATAGTATATATGTTGAAAACGACTATACATTCTTATGTATACCAGTAAGAACTCGCCTGAACAGTGGCACTGCTCATTAATTATCCGAATCATCATTATTTCTTGCTATTAGTGTTGAGTCATCAAAGTGAAATACAATACCTGACTTAACTTGCCTAACTTTTTTTTTAAAACTCAAATAAATACAAGTTTAGGAGAAAAGAATGTTCTTTATTTCATTCACTATTAATTATTAATGGTATTAACTAATAAGATAAATAAATTACAAAATCCATAAATTTAATTCCCACAGATTATACACCAGACCAGACGATCCGAAAAGGATAAGCTTCGTTTTTTTGGTAAAAGCTTAAAGTGTTTTTCACATTATTGAACTAAAGTAATTTTTGCTTGAACGTTTTTTACATATGCATCATTTTGAAAATAAATTTAATTTATTAAAATACATTCGTAATATAAAAATATTTTACACCATCATTTTTAAAAATGAATTTAGTTATCGTGTATAATACGGTTGTTAATAAAGCAAAAAGGAGAGACCGGCTTAGGGGGACCATGATCACTTTCAATTTTTTTTTAATTTTATTTGAATTATTATACAAATAATTTTGAATTTTTTTACATTAAAAATATATAAAAAAATTATTTACACTAATAATATAAATAAAAAAATTATTTACATAAATGATACAAAATATTTTCACGTTGAAAAATCAATTCCTCAAGAATCGTTTTTCAACATCACAACTTTTTTTATTTATTTTCACATTAGTTAACAAATCGATTCTAGAGAAACCAATTTCTTAACTAGTGCTTGTTTTTATTCTAAATATGATATTTTTATTTTTTAAAAAACTCAGTTAACATAACTCGTTTTTTTCTTAACTGATTTTTTTTAACGTTTTATAAAATGTTTTTTAATTATTTTAAATTTGTTTTTTATTAATTTATATGTGTATATATATATATATATATATATTATTTTATATTAATTTTTTTGCATGTGTTGTTGTTAATTTTATATTAAATTTATTTTGTTTAAAATTCTTTATAAATATTTCTATCATGTTTAAAATAATTTTTAATTATTTGATAACAAAATTTTTGCCTTCAAAAAGTGTGGAAATTAAATTTTTGAAATAGGTTATTTCATTCAATATTTTTTTAACAATAACATCAATATACTTTTTAACTAAAATTGAATATAACTCACAAAGTATCATTTTTAGTTTTTACTCAACAATATTTCATTTTTAATTCATTATTTTAATAAATTTTGATTACCAAAAAAAATTTTAATTAATAAAAAACATATTAAATAACAATTGTTATTCATACAAATTAAATACAAGTAACAAAAAGTTATAGTAATTTACACCTTGTTCAATCAATTGAACTAAATTTTTTTAATTTACTAAATTACATATGACAAATGTTTATTGGTATTTAATTAAAAAATTAAAAAATAAACTTATTTATTAAAATATATAAAATTATATTATTTATAACTTTTTTTAATACTCATGTATGATTTTTATTATAAATATTTTTTATTTAATTTTTAACCAATATTCTAATACATAACAAGAACAGTAACATATCAGTGACACTCATAAATTCTTGCTATATAAAATCAAAAAGTAAATCCAAATCAATAAATTCTTTACAAGCTTTTATTGTGAAATCTTACTTGAACGCTAACTAAGGGTGTTTGACTGGTTTGGCAAGGGAATTTTGAATCAGATAAAATGTTAGTATAACTTGGCCAATTCAAAAGAAAGAGAGAAACTGTCTCAACCAACAACTACCCTCTCTCTCTCTATATCTATATATAGACAGTGTTGTGAGTTATAACTACTGTTGCTTGCTTAAACCAATCTCTCTCTCTCCTCTCTCTCTGATTAATAACTTATGGAAGGTTTTTCACCGGAGGCGGAGGCGACAGCGGTGGCCGTACGGCGGGCGTTGGAGCTGCTGCAGCTGAACGACCCCGTTTTGAGGGTCCAAGCGGCGAGGGACATCCGGCGCCTGACCAAGACCTCGCAGCGGTGCCGCCGCCAGCTCCGGCAAGCCGTGGCGCCACTCGTGTCCATGCTCCGCGTTGACTCGTCCGAGTTCCACGAACCCGCGCTTCTCGCTCTGCTTAACCTCGCCGTACAAGACGAAAAGTACGTACCTCTTCTACTCTTGAACAATCTTTATTAACTGGAATCAACACCTTTTCTCAATTTGCAATTTTGGAGCCAAAAAAAAAATATTTTGTCTCAGAATACATAAATGTTGAATGGTAATACTATAATAGTAATTGTTGCCGTACTATTTTATTTAATTTGGTGAAGAGTGTTTGTTATAATTAATTTGTGACTTTGTGTATAGGATTTACGGTATCGGAGTCCTGAGATATTCCTCTGAGGAATCCTCCTCTGAGTTTTTGCGAATAATTTTGGTTTCTTTATTATATTAATTATTATTTTTCTTGTAATTACTCAATCTGTGTGGATGTTGTGAGTTTTGTTTAACATATGGGATTCACGGAATCGTCAAGTTGGGAATAAAATATTTTCAATTTGGTGAACAAACAAATACATACATGCCACAACAATGGGTTTTTTATTCGTAGATATTTAGAAGAGATTATGAGAAGTTTGTAAATATATAGTTTATGTCTTAGCTTTTTGACTTATTAAAATAAATTTGATTAGCTTATTTCCTTAAGTTTCATAATTTAATTTACGATCTAAACTCTCAAGTAATAAAACTTTATTAAATAAGTACTTAATGAAGTTATTTACTCAAATATGCTCTTTAGTCTTTTCCTATTTTTCTATTTACATCCCTTTTATAGGTGAGAAAAATAAAAGAAATTTTAGGGTTTTTTTTAACCTCAGCCAGATTTCTGTTAGGATTTAGGAAAGAAAGATGAGCATGAATGGAATTTTCGCGGTTGGTATTCCCATTTCTGTCAGAAAAAAAAATTAAAATTTCATGGCTTAGAATTAGAGTGCAAAAGTTGGTTGGTTGAATTGATGAAATATTCTGAAGAAGAAAAGAGAAAATTCTAGGCGAAGTTTGAGTATTTGCTTGTCATATTTTTCATTTTTAATGTTTTTCACTTTTTTATACCGTGTCACGTGTACTGATTGGATATTGATTTATCATGGTTTCTTATAGATTCAATGCGTGCATAAACAGGTTAACAAGAAATAATTGGATGCTTTAACAATAGAATCTTATCAAATTGGAGGGTGGTTTTTGTTTGGTAAATATGGTGCACTTCACCGTTTTAACGTTTTAGGCTTGTCTTTAAATGAAGTTAACCTGATATCATTTGTTGGCGAAATATTATTAGATAGATAAAAGGTGGGGCCTGCAAAAAGATGCACTGGTTATAAATCAGTATAAATTTGTCAACGGGAAATAGTAAACAAACTTCAAACAAATGAGCCATGATTTAGATGTGGTTTATTATTTCGTCCTAGTTTTAAAATATCACAAAGAAAATAATAAAAGTAAAAATATTCTATAAAATTATTAAATCATAGAGTAAAAACAATTTATTTTTATAATTCTGGCTATTGTTTTACTATTTAACTTTTCTTTTACGCTTGATTATATAAGTAAGCTGTGCCCTCTCGTTTTAATGTTTATTGTTGGAGATGTTACATGTCCCTTCATTCAATGCGGTATTCAATCACCGAATGGCTTTTTTTTTCAACTTTCGTACTCTTCGCATTAAGGCTATGCTTGTGGTTGTATGTGAAATGGATATAAAAAGATAAAAAAAATGTTTTGATTTTACCTATTGTTGCTAATGAAATCACTTTCATATCTCACTTTCAAGATGTACGAGTGGCCAACATATTACGGCGGAGTGTAAAAATCATTTAAGTTCCATCTTTCATACTTTCTTTTTCTTCCCTAACATTTTTGTTCTATCATTAACTTTGACGTGATTTTCAATTTAAAATTTTCACTTCTCGATTTTCCATGTAGTCAAAAAGCATAACCAAAAATTTATAGTTTTAGGTCGGTGTTTTGATTCCTAATTACCTTTTATATTGAATGCTTTAAGTAAAGAGAAAACCATACTTTTATATGTGTTCCACATTCAAATTTCCCTTCTCTCTCTTTTTTGGGTCCCTGGGGTGGATAGCATATTTTGATGATTATATTTTATCTAATAACTGGTAGATTGTCGGGTCCATAAATGAGCTATAATCATAGAAAATTTCTGCTATATTCGACTTTTGGAAGAAATAAATTTATCACAAACCCAATAATTCGGCCTAATGGCTTTTAAACTTCATTATCCTCATTGTACTCACACACACAAAAAATAAAAAAATTATGACATACTCTAAGCCATCATCATATGTGTGTAAATCAGGGGATCTAATGTTAATCTGGCTTAAATATTGGTCTTGGAATTGTTTCCCCTTTGTAGCTTGGCATTAATCTTGCATCTGGGGCCTGTTTGAGCATGTCCAGCTTAGGATTGAAGATAATCTGATAGTGTCTTTTATTAGAAAATGTAGTCTAATAAAAAGAAAAAAACAATATTCAGGATTATGATTGTTTTTCTCGGTCTTTCTGGCAGTTAAACATGCACTAAATATTGCCCTCTGTTATATTTTGTATCCTGTTCTCTTTATAACAAGTACCAGTCACTTAGTCTTCCTTTATCAAATGGTTCATATTCAATGATGTTTAACTATCTGCTATGTAATTTCTATGGCTTGAATTTAATTCATTCCCATTGTTATCAAGCAGGAACAAAATTAGCATTGTGGAAGCTGGTGCATTAGAGCCAATAATTAGTTTCCTCAAGTCACCAAATCCAAATCTGCAGGAGTATGCAACTGCATCTTTGCTCACTCTATCTGCCTCTCCAACCAACAAACCAATCATTAGTGCTTGTGGCACCATTCCTCTTCTTGTGAATATTCTAAGAGATGGAAGTCCTCAAGCTAAAGTTGATGCTGTGATGGCACTGTCCAATTTATCAACAACACAACCTGAAAACCTCAGCATCATTCTTGAAACAAATGCAATGCCTTTTATAGTTAGTCTTCTCAAAACCTGTAGAAAATCCTCAAAAATAGCTGAAAAATGCTCTGCTTTGATAGAATCCTTGGTGGGTTATGAAAAGGGAAGAATTTCCTTAACATCTGAAGAAGGTGGAGTTCTTGCAGTTGTGGAAGTTCTTGAAAATGGGACCCCCCAAAGTAGGGAACATGCTGTTGGGGCATTGCTGACTATGTGCCAAAGTGATAGATGTAAATATAGGGAACCAATTCTTAGAGAAGGTGTTATTCCAGGACTTCTTGAGCTTACAGTTCAAGGAACCCCCAAGTCTCAGCCAAAGGCACGTACCCTTTTGCAGTTACTAAGAGAGTCTCCATATTCAAGACCTAAAGCTGAACCTGACATTCTTGAGAACATAGTGTGTGACATCATATCACAGATTGATGGGGATGATCAATCTGGTAGAGCAAAGAAGATGCTGGCTGAGATGGTCCAAGTCAGCATGGAGCAGAGTTTGAGACATTTACAGCAAAGGGCTCTTGTATGTACCCCTAGTGAAATGCCTATTGCAAGTTGTGCTTCTGAAGTTTCTTCAAAATATTAGTTGGGGCTTTTCTTAATTTGTATCTTTTCACCCTTTTTCTCTCTGCTCTTTTTCTTTCCAGTTGGAATTAGCAACATAAATTTTCTGTAATATATAAAGAAAAAAGAAAAGTGAAAAGGAAAATATAACATAATAAAAAAATGCCAGTCCAGGCCATCGTAGAGGTATCGAGTGACTGGTAATTGCCAATAAAAATGATGTTGTATGATAATAAGAGCTTGATTTTCTAGTTGATTTGTAAAGGAGCTGTTGCATAAAATAATTTACAGTAGTTAAGAATCTTATCAAACCTTCTTCCTCCTCTATGCACAATTGCGTATTAAGAAAGAACTTCTACAAGGTAGATCCGGATAGGACTTTTTTCTTTATTAAGTTTGGTATTTTAAACATCAGAGAAGGACTCTTCAATGCTACTTTTATCAGTGCAAGAATTTTCTATTTTGGTGACAAATAATGCAGTACCTATTGTTGTGGCAAATTTGATGTTGATGTTGATGGAGTGAGGTTTGTGTGTTTGACTATTCAATCGAATCATTTACAATAAATTTAGGGAGGGCTTAAATCTTTTGATGATGACGGATAACAATTGAATCATTAATTCATTACACGCATACACACCTACCCACTCACACACATATTATAGGATCCACAAAAATAAGTGAAGAATCCATTTAAGAGCCTTAGCATTGGAGATGCACTAATTATCGAAGAGAAACCACCTAGACTGAACGCTACATATTTCTTTATAGTGCTTATTAGAGTAATTGAGTTTTTCTTTCATAGAATCTGCTGCAAGCCTGCAACACTAACTCATTGCTGTCTAGCTTCAATAAGTCCAAGTCCAATACCTTATTCCACGAGTTTCTTTGATAGAGTTCAGATTTTGTTGCACTTTTGTTCTGGTTTTGTCGGAACCAACTAACCATCACTTAAAATAGTTCCCAATTACTGTTTTTTTCTCTCTTCCACGTCCAATAAGGCAATAACTGAATGCTCATCTTGAATGAGGGGTGGCATTTTGAAGAGGAACAAAGAATAATAAGCATAACCATTATCTGAAACACGTGCACTCCAACAATAGCTAGAGACAATTTAGTGCATGTATGTTTGGTTTTTCAATTGAGATCCACATTTAGTGCAAAATTACATCAAAGACAACGCAAAAGCATTTACTAGTTCATGATCATTAGTTGTGTTGGGGATCCACATTTACTAGCTAGGACCTAACATGTTTCCAAACACATTGTTTAATCTTCATGTGAGGTATATACTTTTAGACATCCGAGGAAAAAAATATAGAAGATCTACTTAAAATTCACACCGAGTTTGCCTTGACAAGCTGAGTGATATGATAGCAAAGGTTTGGAAAGTGCTAAACTTAGTTTAGTTTGAAATTTTTAATTGTAAAATTTCGTGTTAGCAGCACTGTGTTTTAAATTCTAAAATGGATATTTATCCTAGTTTATCTCAACG-AGTCAACCGGGACGTCTTGTTTTCAACACAAATAAATTTGATTTTAATATTAATTTTTATTGAAAGATTTACTTTAATCAAAAACTGAAAAAAAAATGATTTTCTAACCCTAAAACAAACAAGAACTAAAGTTTTGGCTTATATCAATTTAGATGTATCGTTTTCATTGGGTATCCGAAACAAATTCCCCAGTGGTTATTATCTTTAAAACAGAATCTATCTAAAATCTATTTTTCCGTTGTAGTATTACGAATTTGCACGAATTTTGTTGCTTATTGAAGTTAAAACAAGAAAAAAAAAGTTGATAATAATTTGTCAAAAATCACAGAACAACCTTTGTATATAACTTGGCTCAATCATTCTTTTGGTAACAAACAGCATTTCAAAATCTCCAAGTGAGATATATAGTGTTTATATCATAAAGTGCATGCCACTCTGACACATTAACAGCAATGGCAGCCAAATCTGAAGGCATCCAAGAAGAAGAAATGTCAAGTATGGAAGAGGGTGTTTCTTCCCCCAGCTCTTCCAGAACATGTTCCATGTCACATAACTGTTGTTCTAACGTTGTAACCCTCGCGCAGAAGGTCAGTGACCACTTGATCTTTTGTCTCACAAGAAGAAGTGCATGTTCGGTTTCAGGTGAAAAAAATACTTTTGAGATATAAGTAATTTTAGCAAAAGATTAAGGCCAAATCAAGATCTTTATTTTTGTAATCATTTTGTTTTTATCCATTAGATTTGCAATGAAACGCGTGCGCACATCATTTCTAACTTCAATCCAAATATAATCCAAATATATACCGGTTAATTAACAATTGCACACACACAAGTAAACACAATATTTATAGGAGTGAAATAAAATGAGGGTGGAATGTTTCTTTCTCTCTTTGGATTGTGACTAGGTGATGGCAGAAGTTATTGGCACATATTTTGTGGTATTTGCGGGTTGTGGCTCTGTGGCAGTGAATAAGATCTATGGCTCAGTCACATTTCCAGGGGTTTGTGTCACATGGGGACTGATTGTAATGGTCATGATTTACTCTCTTCGTCGTATCTCTGGAGCTCACTTCAATCCTGCAGTCACCATTACTTTAGCCATCTTTCGCCGGTTCTCATATAAAGAGGTAAACTTTCTTTTGTTATAGTCTTTGGATTTTTGGAAAGACCATACTTAAACACAATTCTTTCTGTGCTTTTAGTTATGTTATTTTAACTAAAATAAGAGTTTCCCCTCTTTTTCTAGTAAAGGTCAACATATTTAAAGTCTACATTGAATTATCCTGAATAGTAAACATAAAAATTACTTAAATAATTGTACCTAAATTTGCAATATGCCTTAAACTGAAGAGTGATTATTAAAATGTTGTTGGTCCAAGTAGAACCAGCATTTGAATCCTTTTAAGTGTTTAAATCTTGTGGATGGGTAAAAGATACATATGAGAAGAGAAGATCACATTAGAGATATATAGGTAGATTTTTCGGCAGAAATTAATCATCGATAAAATTTAAAAATTTCTTGTTACCAATAACATACAAAATTATTTTTAAATATAATTGTCTACAAAAAGAGATACTTACAGGAAACCAAATGAAAATAAGGCACGAATGCTCCCTTAAGTGCTCACAATTAAGGAGCATCTCATATTACTCAATGTCCTGGTGACTACACTCTACGATATTTAAGATTTAACACTATACACTTATCTTTTCTGGTCAGCCTCTCCTTATTTAGCAGTTATGGAGACTTCACGACTAACTCTAATACCAATTGATAAACAATTAAAAACTTGGGTAACAAATTAAGAATTAAACCACTTAAATACTCCATCCAACCTCTTGTACTACTTGACATAGAAACCCTATATATAATACCAAGTCCCTATTAATAGTCTTCACCTATCTTGTTACAAATTACTAAAGAAAGAACATGTAAAAAAAAACTCAACTGCCGATAAAAAACCAAGAGGCATAGATGAAAACCAGGAAAAGAATCCGGGGTGTTTATAGATACGAGCGCCTGCACGGTTTAAATTTCAAGATGAAGCTATAAATTTGAAAGGAAAAAAAAAACATGGATTAATAATCTTGGTATGCTTTAATTTTTAGAAAAATATGCGAGCTATAATTTATAATGATTAAATTTGATGGTCCTTTGTTTGAGATTGAGTCTTAGTGTGTTGCTATGATGAGTTTTGTGCATGTAGGTGCCACTCTACATTTTTGCTCAGTTGCTGGGGTCGATCCTTGCTAGTGGCACATTAGCCCTAATGTTGGATGTAACGCCTAAAGCTTACTTTGGAACGGTACCAGTTGGATCCAATGGCCAGTCTTTAGTTGCTGAAATCATTATCACTTTTCTCTTGATGTTTGTTATATCTGCCGTTTCTACAGATGACAGAGCGGTTGGCACTTGTTCATACAATCTATAATATAAGGCTTTAACAAGTTAATGGTTTTCACTTTCTGTATTGATTTCTTGTGAGTCCAAGATTCTGATAATAAGCATTCTATGTTTGGCTTGATAAATTCCCAGGTGGGTGACTTTGCAGGTGTTGCAGTTGGGATGACTATAATGTTGAATGTCTTCATTGCCGGGTAATTACTAATTAGTCATTCGTTGGCAGGTTTTAAATATTGATTTTAGGCATGACTGATACAGATAAAAATTGGAGTATAGTTTTTTTTTAGTGTTTTGTTGTTGTGTCTAATAAGAATTGGAGTTTTATTTCCACAATTATAAAGGCATTTATAAAAGAAATTTGAAAAATTAGGTTAAGTCATACACTGACCTCACAGTATAAAATAATTATAGCATGTCATCTTATCATAAATCTTCAGGTAGAGTAAATTTATTTTCATTTATAATAACTATCTTAATAGTCATATCAATTAATCATATTTGATTGGTTGACAAAATTTTACACAACACTACATAACTATTAAATACAAAGAAATAACATTGTAAAAGATTGCACTAAATATTAATATAAATTATATTGAAGTGAAACTTTAATTATGAGGGAACAACAATGCTAAAAATACGTGAGCAACTGCAGATAAGTTTTGTCCTACTAAGAATAGTTCGAGAGTCTGCTATATATGTTGGTTTCTTATTAAAATTGAAATTGATTTTGCAATTGCATGCAGGCCAGTATCAGGAGCTTCCATGAACCCTGCAAGAAGTATTGGTCCCGCACTTATCAAACATGTTTACAAAGGGTTATGGGTATACGTAGTTGGTCCCGTTGTTGGATCCATTGCTGGAGCACTTGCCTATTATTTTCTTAGATCCATAGACAAGTCATCTTCAGAATAAAAACCACACGGCTAGCTTTCTTGAAGAGCAGTTAATAGGGCTACATAACATTGTTGGGGGGAGTCGATGGGAATCTATTTTCTCACACTAAATTTCATATAGTTTTGGACGTTGATCCCCAAGCTCATTTCTTGCATCAATTCATTGTTAAATGTTAATTCTTCTAAGAAGAATGAGGCTTCGAAGTTGGTATGGTGCTCTGCGGTATGGAATATATGGTCGTGTAAAAATAAAAGTATTTTCAAGGGAGAAAATTTTGATCAAAAGAAGTTAATTGATCATATTCTTTTTTGGACTTGGTCCTGGCAGGCTCAAAGGATCTAGTTCTGAATTTTCTTACTCCTTTGTGCAGTGGAGGTCCAATCCTACGGCTATTTCTCTTCTTTGTAAATTTAATCATATAAATTTAAAATATAATTTATATGTTTAAAAATATCTGCTTATTAAGATTTTAATTATAATATAATTTATATATTAAAAATATTTGTTTATTATAAATTTTAAATGTGTCAAACGTACTAAAATTGATTATATTATATACTCAAAAAGAAAAGCACACGTCAAAGATTGAGGCCAATAAAAGAAACAATAAAAAATAAATTATTAATTTTTTGGGCTCTCCATTTCATTATTTTCATGTATTATATCGGATGAAAATATGACAAAAAAAATTATGATCACAAGTTTAAATCTTAAATATATAATTACGTTAAATATATGAAATAAAAAATTTCTAACTCAAGCTTGTGAAGTAGAGTTGATGCTTCTCAAAAGGTGATTAAAAACTAAACTTATACAGCGATAGACTACTTTACCATCATGTGACGGGCTTATCTGAACTAAAATACTAGAGCGAAAAGCAACGAGCATCACATAATAAGAACTGAATTTTTTTACGTCAAATGTTAAGGTTGAATTGTTCATCGGCATCGCACATTGGAATCAGTTCACCAGGAAAGACAAAAAACAATGGAAGTAAAAATAAAAATGAAGACGATGATGATGTACCTAAAGTTAAAAATAAAATGAAGATGAATAAATAGACAAAGTTTTGAACAATGAAGCTAGCTTGATGAAGTCATCACCCAAATAACATTGTGACTGACAGTGCTCCCAAACCAGCCAAAACTAGCAACCCCACAAGTCTGTTTTGTGCAGCAGAGTAATAGTATGCATATGCATCCCCCGGCACACCGGTTACATATATGAACCTTGGCGGCGGCGGTGTTGGAGGTGGCCGTGATGATGATGGTGGTGGTGGTGGTGGTAGTGGCGATGAATCATCACAACTCTCTGGTGGGGTTGGAGAGGAAATATCTGGAAGGAATAACGGTGGCGGCGAAGGTGGAGGAGGTGATAGAAGTTGATCATCACATGGGCTTCCACAAGGACATGATCCACATTTGATTTCAGTGTGTGTTGGCTGAGAACTCAGTGATTGGTCTAATTTGCTAGAAAATGTGTTGGCATAAACCGGAGATGAAATTGTAATGCAGAAAAGAAGCAGCACTACTATTGTGAGTTTTTGAGGAGTCAAACTCTTTGTTGGAGGAGACACCATTGTGTTGTGGAGTTGTAGGTATTTGGAATTTGGTTCCTTCTGAGCCAAGGTATATAAATTAGAGATTGTATAAATATAATTTTTTGTAACTGTTGTAAGCATATTCTTACCTTTTGCATGAAGTATATGGTGACGAGACATCAATTACAAGACAAAGCTCTCTTCCTCATCATTCTCTCTGATACACCTCAGGGCTTATTTGGTTATTCTTTTCTAGAAATATTTTTAAGAGAAAATAAATAAGTTTCTAAAATGAATTCCCTACTAAATAATCATTAGTTAATTCACAGATGTCATTACATCTTTTAGGAAAATTATATGAAAAATTTCTATAAATTAACTAATGATTACTTAACGAAGAATTCATTTTAATTTATAAAAAAAATTCATTTTATTTTCTTTTTATTCTTCTTAGAATTGCTTTTAGAAAAATGCATCCAAACATACACTTGTTTAATTTCTATGGCTTTTGCAAGGTGTTCAAACGTCTAAGTGTTCAGTTTCTAGCGAATTGGACTATCTATTAAAGGAAAAATAATGAGGTAATATAGAATTATATTCGTAATTAATTAGTTATTGTTTCTACCAGTCAATAATCAGTTCTCCTTAATGTAGCAGAGAAAGTAAACTCAATTAGATTACAAAGCTTAGTTGTTACACAAAATTCTTAATTAGTTGGATTTGCATCAGGAAACAATAGAAGAGAATGGCTACTTCACTTTGTATAAAGTGGAAAGCTGGCATTATTCCTCCCCATACGTGAACAAATTATTGGCACCTTCATTTTATGTACCTTTCACCTAACATATTAGTATCTCATTATTCTGTTTTTTTTTTTTTTTCCTTTTAGAATGAACCTTGTAACTATTCTGCGGAAGTAGAATTACACTAGCCTTTAGCATATTTTGAATAATTTATTTAAAGACTATAGTATAGATTTTCTATTCAATCGTGTAACATTTAAGTTGTACCTTCTTTAAAAGCCAACATTTGACGCGTTGTAGTAAAAGATTGTATTGGGATAAGAAACTAAGAAAGGAATCAGATGTTGTGGAAGGGGATTAAGAAAGTGCACTTCCAACCTGACGCCAGAATTGAACCATTGCCTTTTTTCTCTCATCAATCGATCAATTAAACTCTCCATTTACATCACAGATGCATCTAGAGACAGATTTAAAATGGAACATGAACAGAAAAGCAGAAGTTTATGAATAATTTTACTTTTATATAATCTTTCTTTTTTATCTCTTTTTTCTGTAAAAATTAATATAAAAATAGCCTTACTGAAAAAAAATTTAAAAATCATAGACAGCAAAGGTGCATGGGAAATACGAAAATAGAGGATTAGTTACGTGTAATATTTTTTTCTTGATGGCATAAAAGTTTGTGTTTGGTTCTAAAATTAAATATTGTAAGTTTCTAATGTTTCATTTTTTCTCTCGATTAAATTAATTTGTAGGCAACTACTAGATATTAGAAATACTAATACCCTCCTTTGCTATAAGAAATAGGAAAAATAGTCAACTAATCTCCTTGTCTAATGTTAGAATAGTCCCACTTCCTATGTTTAGTAAATTTGATAAGTGTTTATATAGTTGGGTAGGTCACCCCCTTACGAACTGATTTTTAAGGGGACCATTCGGATATCTTTGTTGCACTATAAAATTTAATATCTAAGACCTGTTTCCATACTAGATTATACTTAAGAAAATGTCAGACAACTATATTGAACAAACGTATGCCTTATATAATTCATAAAATAGCTTGACTAATTTCCTCCTCAAGTAGTCGCATTGATTGCTAGATATTTTGTCATATTTTCAAGCTATAATTTTTTTTATTTAGTCATTATTTCTGTTCTACCAAATAGGTTGTAAACTTTATGAGAAACAAATCCAAATTATTTTTTAGCATAATAACCAAATTATTTACAAATTAGTAGTTAGTTAGAAAAATAGGTCAAAAATATGATTTGAAATAAGCCATGTTTGGGAACATAGTGAAAATCTTACAGAAAAGTTGGTGGTAAGTGTTAGTGGATCGCATGGCCCACTACAGTCAACAGGGAAGGGTGTATTGGGCTTTGCTAGAAAATGTGTTGGCATAGCAAATAAAAGGAGGCTGTGTTGTTACGGGCATCAGCATAATTGTTAGTACATCCGGTAAAGTAAAATAGTAAATTCCATTTTTCCCTAAAGCTAAATATGGATTGGTATATAAAAATATATTTTATAAATTAATTTAAAATTAATAATACATGTAGAAATTAAACTTATGACTTTGGCATTATTAATATGACACTCTAATCAACTGAATTAATATATTAATTATATTATAAAATAATTAATGTTGTTATATATAACAATAAAATTTCTAATCTATATTTAATACAAATATAAATTTAGATAGTAAATTTTATAAAAATTATTCGTATGGTGCTTACGGATTCGCCAAGCTTTACATAAAAATGAAATTTTACGGTTTTAATGGGTATAGCAACAATTATGTTGGATGCCTGTATCAAGATGACTTAATTAATAAAATAAAGCCATGGATCTCCACTGTCACTCCATGAGTGTCAAATGAATGGTGATTTGAGAAGTTCATGACCATAAGGAATTGACACCTTGACTGGAACAGCCACTATTCATCTTTTTTCCCTCAAACCCAAAATAATTATTGGAGCCATAAATTAAAATAAAAGTATGCATAGTAACCTAATAGATTTGGCTACAGGACCTTTAGTAAAAATCCTTCAGTGGTCCCTTGACTCCTATCAATTTAATAGGTAAGAGCCTCTTTTTTAAATCCTTTTAAATGGAATTTTGGTGGAAGTAATTTTGTTTTTAGAAAACATTTTTTTTGTGTTGTTCAGTTAAAATTAGAGTTTAAAACCTTTAATCTATATTGTTATTTAATAATAAAAAAGTAATATTATAACCTTCGATTAATTCCCCTATAAATCTTCTTATTATCTTATAAAGAAAATATGGAACGAAAAAATAAGTATTTATTATCTTGAAAATATGAAACGCGTATAATATTTACCATATTAGAGCATTAGTATGAGGATGCTATATAATATTTAAAATCATTCATTCAAAAAATACCTAAAATACCTTATGTTGTTTTTCCCTTCTAGAGGATCTAAATATAAAATGACTCAAACCAACATCATCTAGTAGTACATAACAGCTCCTGAAAACACAGACTTGCAAAATTTAGTAGCTACCAACACCATCTCTACCTCTTCAAGTTCATAAAAGGGAAATGGCCACCTTGTGCCTAAATCGGCCAACTCTGAACCTTACCAATTAATCAAGCACGGTGGTTCAATTCAAGCCCCATATATAAATACTAGCCAAGACAATTGTTCCAAAGGTGCTGGTAACTAACAATCATAAATAATTAATTAATTAGCCAGAGATGAAATAATGAAAAACCTTCAACTATCTACTCCCAACTATTTTAGAATTTTTCAGATGGTATTGGGAGTCCTGTGGTCTTTGCTTAGAAGATTCTCCAGTTTTCTTCCTTCTCAATTAAAGCAACATTAGACAATTAGAACATAGTTTAAAGTAAATGTGTATGACTAGAAAGAAGACGTTTTACAAATGGAAAACAAATACTGACAAAAACAATGACCCAAAAGTCTACCAGTCTAAGTCAAGTAAAACCCTTTAGACAAGCAATGCCCATTTGTACTTACATACACTCCTAGGTCATTAAGGAATTTTGGTATTTGCTCATTAATAATGATCTATTATCTTTTACACCTTTTTATTATAAAATAAAAGTATATTTGAAAAGTCAGTGCAAAAATTATATGATAAATAACGGTAGTGATATTGTAAATTAGCGTTTGGGATTAGATACTGTTTAATAAGAAAAATATATTAATAGTATATATTAAAAAAAAGTTGCACAACTTATGTGAGGTATGTATATAATTTGACTTATTTAAAAAAAAAGACAGAGAAATCACTTTATTTAGATAAAATTGACTAAGATGGGTACACCCACGTAGGGGTGGGGGCTAAGTAAGAGAAATTCCTTAACAAATAGCTTGCATCAAAAGATGTGGACAAATGATGATATTTGATTTTTTATAATTAATAATATATTTTTATTTTAAATTACAAAAAAAGAATATCACCCTTTATAATTTTGAATTAAAAACATAGTGACTCAAAATAAAATAAATAAAACCCGCCAAAGTACCCGTTGGTTTGTACTCTGTAAAAAGACTTGACGAAATTGTTATATTTTATTAGTACACGGCTATTCAAAAGAAAGTTTTTTATAATGTCCAAGGGAAAGATATGTATATTTGCTTTTTCAAATTTCCATGTTCTCCAGAGATAAAAAAAAGAAAAAAGAATACTGCACAGTATACAAATATATATGTAATGATATAGTGTAGAGTTCCACACGTATTTTACAGCTTGGTAATGGAGTGTCAAAATCTTAATGACAGGCAAATAGGAGTTGTTGGCATTTAGAGCGTGTGACATACTCTTAAACCAAGGTTTTGCTCTGTCTCTTTTTATTGCACCACCATCCAACCCTTCTCTTCTAAGTAACTAACTAACTTCATTTCATTTCTCAGTTCTCACCCATGGCGAGGCCTCTTCTCACCTCTTCCATGCACAATCTTCTATTCTCCTCCATGCCCATCCCCACACTTTTCTTAGCTATACTCTCAGTCTTGTGTTTATTTTCCATCATCACTTTTCTCTGTGGTTCTGACAAACTGAAGAAGCTCCACTTAGAAGCAGAGAAAGAAGCAGCAATAAAAACGAATTCCAAGGAGCACAAGCTGATTTCGAAGCTGAACAGCAATATTGGCAACAGGGCACTCTCCATGGTGAAGATGTTGTCTTGGAGGAAAGTGCAAGAGGGAGAAGTGGAGGGAGAATATAGTGATCAAGATGAAGAAGCCCTTTGGAGGAAGAACATCTTGATGGGAGAAAAGTGTCGTCCTCTTAGCTTTTCTGGGAAGATTGAGAATGATTCTGAAGAGAAAAATTAACACTTCTTTTTCGTTTGTGTTGTGGAGATGAGTATGGTTAGAAATTGTATTTGTGTGGCTTCAATTAGAACTTGCTAACTAATTGCTCAGATTTTGGACAGTATCTAGAGTTTGCTACTATATTGTAACATAGGAAATAAACTTGGCAACTTTTTTTTTGTGGGAACTTGTGTGAAACGTGTTGGCTTTGCAGGGATAGACACGGAGCTTAGAAACTTTTCCATGAAACTTATAATGGGATTGATTTCTTCTTGGTCTCTTATCTTATTCTTTAAAATTTCTTTTTAATTTTGTTATCAGGTTTTTATAATTTACAGAAGGAAATGCTAGAAATAAACGTATCTAGCTCATGACACTTTTCATTATTGATTGATTTTGGTACCACGTAATTCGAAATGAATGGATCAAATTAATTGTCCAGTTCTCAAGTTGCATTGCACAGACACACTTAATTGAAGCAGGGATTGTATTGTGTGAACAGTGAAAAACTTTCATTTTCTCACCCTCTACACGGTTGACTTTGTGAAGTCTTTCAATCGTGTAATTGAAGTTTAATTTAATGTATTAGGATTAAGGAGGCTTTTCCCGTGTTTGACGATTAAACATAGAATCTGTTATGTGTTTCTTGTAGCTTTGATTCTCTTTTAGTAGTCACCACATGTTTGTAGCTTTAGTTTGGTAGTTGTAGAATGTGTCTGTCGTTCTGGACATTTCATTCAGTGCACGCTTTTAAAATATTTTAAAGTAAATAAATACATTTTGCTATTTGTTAATAAATTGGTTTAAGTGTCTGTTTGGTTAAGGGATGCTATGACCCCATGTTGCTTTTTTTTTTCTCATGGTGTCTGCGAAGCAACTGTTTGTTTCTAATTTTTCACGGTAACACCTCGGTTTTGGGATCAAAATCGATTCCGATAAGGTTTTCAACCACTCACTAAATGGCTTTAGATTATGCTTTTGCATGAAGAGAGAAAAAAAGACATAGTAAAATTCACCAATTTCCTTTTTTTCCTTGTTTTTATTGGTTGTTTTTTTGCCCAACCAGAAAATTTAGAAAGTCCCACAGATTAAATGATCCCCGCCCCCTCTCACTCTTTTCATTGTTTTAATTGGATGGTTAGAGTAATGCTCGATGCAACATATAAAGAAGAATGCGATTTTCTACTCTAAACACTTGTTAAAAAAAAAAAAACGCTACAAGTAATTTTATGGGAGATAAACCTAATAGATTTATTATGGTATAAAACTTTAAGTGTTTAATAACACTGTATATTTAACATTCAAACTGAAGAGTACTATTTAAACATAAATAATTTTGTATCAGTTTGATTTATACATTTGATAATATTTTATTGATATATCAATTTTTTTATTTTTTTTCTTTATCATATCATATTATTTATTATATTTTTTGCTATGAAGAATGTCTACCAATCATTTTTATTTAAAACTTTAAGTACTAACATTTTAATTTCTACAAATGAATGAGGAGAATATTTTTATATTTAATTATATAGATTAAAATAACTTTATTGTATTTTTCAAATGAATTAAATAATTATAAAAATAAAAATAAATTTTAATTTGTTTTAAATATAAAGATGATAGTATAATTTTAATAATAGCATTTTAAAAAAATATAATTTTTTCGAACTTAAAATAAATATAGTTTAATTTGTATTTAAATATAATATCATGATTATAACAATAATTAACACAAATTATTTAAGTTTAAAATATTATTTTTGTAATTTAATAATAAAAAAGATTTAATTTAAATTTGAATGTGAATATTATAATAATAATAATAATAAATTAAAAAAATATGTAAATCTTGAAAATTAATCTCACTCTCATAAGTTGTATATGTAGACTACTATATAAGGGTTTTTGGGGCTAGCATTTTTCCTATACTCAGTCCACTACACGCCCCGCGCAAAGCCTGACCCAATTCCCCTTCTTCCGCCCCTCGAGTCACCTCACCCAAAGCTCTATGTGCCCAATTAAGGTTATATATATGATAAAAAATATTAGTAGAAGGAAGTTTAAATTATTATTCTTTTACTTGCAAAAAATATTAATAAAGTCTTACTACTAAAATAAATGTCACATTTATAATTTGAATGTTTAATAATTGATGTAAGAAAGTTTTACTCAAACAATAATTGGGTAAAAGGCTTCAAATCCACATTATTTCTGTATGATACATCATGCTTCACACAATATAAGTAAAAAGGCTTAATTGTTGTTACTGTATCAAACACACATTATTACACCAAAATTAAAATTTTCTATTTTTGCATCATACAGCCAAATTAATCTTTTAAATAACTTTCCTTATCTAAACTAATTCTTCAGGGTTTGCTTAAGGGTGACGTTTTGGAAGAAAAAAATAAGTGGAGGACAATTTTTTTTTTAATTAAGAGAGTTATATAATGTTTATAAAATAAATACAAAATAGAACATTAAATTTATGTTAATTTTCTATGCTATTTTTTTTACTTCAAACAATTGTCAAATTTAAAACTAATATTTATTGGAAATGACAGTTTTTCTTCTTTATTTTCTTTCTCCAAAACCCCATACCCAAATACAACCCTAAAGAATTCTTGGAATAACATTATAGTGTGTTTAGTTTTGACTAGTTCCAAAATATTGCTTGGGAAAAAGGCACAAGAGACAAATTTTCCAAACACAGATTGATCATTCAATCTTTTCATTAGACGTAAATAAGATATATATCTCGTTCAGCCAAGAAAAAAAAATCTGGCTTTAAAGTTTAAACCTTGAAATGAGTGTTTTGGTGTGTTTGTTTAGCATAATATTTAACGCCGGGTCGTTTGCTGGTAGAAATTAAAAAATGTTAAACAAACAAGGCAAAGAGGATCAAATTCGAAGCAATAATCTTCTAACCATATCACTACAAATAAATGCATGTATATACATATCTATATCTGCTCTCATAGTGAAGTAGGTTACACATTAATTACAGAACAAAATTAACATGCTTCAGACGCACCAAAACGAACCTATGAGAGTGTTATTGCTCCGGCTAGCTTCTTGCTTCTGCATTTTTGCCTTGGTCACGACTTTGCTTCTACTTAAATACTAATTACAAGGAAGAAAGTAACCTTATTGAGAAGCTCCTACTACATGAATTTCTTCATTTTCCATTGGGCTAAAACTCACCCGTTTCTGCAAAATCATATGATTCAATTCAAGAAATAGCATTAACACAATCCCCTGAAGAATCGCATATTAGTTACTTAGGAAATTAAATGAACTGCTAGGAAACTACATACATGTGAAATGTTTCTTTTTTTACTCGTTATTTTAATACACCAACTCTCACCAAGTCTAAGTCTCGGATAATATATTGTTTCGTGGATCTATATGACCACAATCAGTAAACGACGAGTACTATAATTGGGTGCACATGTAATACTACCAAATTTGTGAATTATTCTTTAATTGGCGTGTTTGATTTTACATAAACTTCCAAAATCCTGTCTGTTTCCCTCGACGCAACTTCATTTTGTATGAGATAAAGTTAAATTTGAAGTCTTAATTAATGCTAATTCTTTATTGTAAAACCAACATTTTGCTATTTTTACAATAAACAGAAAAATATTGATAAAATTATTTTTCATTTAATATTATATTAATACCACCAAAACTACATATAGTATATTAAAATCACTTTCAAATAAATAAATAATTTTAAACATGGATTAATATGCTCAAATTTGTCTTTAACTGAGATTAATTTATCGAAGCAAGTCCATCAAATTGAAGCAAATAGTAAAACGTGGTGTATGATTGTATGAACACTGAAATACTCTCCACACACTAGGGGTGCAAACAAACCGATTCGGTTGAATTGTAACCAAATTTAAATCGATTTTTATTCGAGTTGGTTCAAGAAAAAAATATACTATTTTATAAAAATTAATTTAGTTAATGGAATTATTTTTACAATAGTTCGATTAATCAATTTTCACTTGAGTTTTATTTTATTTTTTTGAAAAAAATAATTCAAAAACTAGTTTAAAATTGGTCTTGTCCTTAGAATCAATTTAAATATCGATTGAATCAATTTTTTGAAACCAATTTAATTTTGAACCAATTTTCAAGATTAGTTTGACTATTTAAATGTAAAATTAAACAAACCGGTTTAAACAGTTCAAAATCAGATAGGTTTAATTTTTTATTTTTTTTACCTATTTGCAACCCCTATTCCACACGTTTGGAGATCGGAAAGAGAGTATTTGTTGTCCTCATGTAAGAAAGCAGTCGCAATTAATTAAAGCCAAAACATATTAGACTTACGGAGTGTTTGGACACGCGTTTTCAACACTCATTTTCCTGTATTTTCACATCAAATGGAAAAAACAAATGCAGAAACTACTATTTGTGATTTCTAACTTGATGCAAATCTTTCCGGATACAGTGAATGTTTGGTAAGTCGATGAGGATCCGCATTCAGTACATAATCAACACAAACAATTATTAATTGCTTCAACAATTGAAGTTCAGTGCAAACCAACTTGTTACCAAACACATTAATAGAACTAAACATGCATTTAATTAATACGAATTTGAGTTAGGGTGCTTATTTGAAGTATAATTCAACTTTTTAAAACAAAGTATGGCTGGTATTAAAATAGTTTGATTCTATTTCCTCTAACAATATAAAGAGAACTTATTGAGAGATTATTTAAAAGCAATTTGTAAGAAGATGTTTTTGAAGAAAAAGCAAGTATAAAGATGATGAAATCTTCAACTTGGAAGTATAAACGCTTAAAATATAACTATACTATCCCATGAAATCCGGTACAAGAAAACGACCCTGTCTAAGCAGCCACATGCAATTTCGCGTACGTCGACATCAGCATTAACCGACGCCTTAATAAGCGCCCGTGAACACAAACGACCAAACACTAACAGATACGAAAGTTCAACCCACTTTCAAAGATTCAAGAATAATAATAATGTTTTTTTTAAAGAGATTTCAGTGTCTCTTTACCTATTTCAACTAAAAATAAATATAACATAAGAATAATGAATAATTATTAAGAAAGAAATAATAACAATTTAAAAATAATCTAATAAAATATGCACATCAAATAAGGATATTTTCTTTATTATTAATATAAATAATAATAAAAAAACCAAGATATTCGCAAAAGAAATACATACCTCACGTGGTTTGTGATTGTGCACAGTCTTCCGGCCACCGTCCTCCGGCGCAGAAACTCCGGCAGCACCCTCGCCGGCATTGGTTCCCATATACAAACTTATGATTTTCTGGGCCACCTGGGAGCCGTCGGTGCTCTCCTCCATCAACTTATCCAGATGGGCCTTGGGGAGCCTCATCTTAACCCTGATGGGCCCATCAGAGCCCAGATTGGGGCTCTGCCTGGAGAGCGGGAGGTCCGAAACGGAGCGTTTGGAGAGCATGAGAAGCTGGAGCCTATCGGAGGCGTTCATGCCGCGTATCCCACTGGATCGCACCCTCCTCGGTAGCGCCGTTTTTTCCTCTTCGGGCTGAATCTTGGGTAACTCAACGAGAAAGTAAATCTTTGTGGGCTTCAGTTCCTGGTACGGCTCAAGAGGTTTGGCCCGAAGCCCGAAATGTTTCACCGCTTCGGAGTCCAGAAGCACGTGGCCCGGGTAGTCCTTTACGACGTCGTTTGCTCTCGCTGGTGTTTTCAGCTTCAACGTCTCTCCATCCACCTTCATCACCTTGGCCTTTTTACTCCTTCCCATGGTGTTCCCCATAGCTTCAAGCTTTCTCTTCTGTTCCTTTGGATTCTTTTTTTTTGTCTTTGGTTGATTTGGCGAAATTAAGGTAAGTGTTCTTCTTTTTTTTTTTTTTTTTTGCCTCACCGAATTTTGTGGGGGGTATTTATATTGGGATTATGGGAGGGATGCTTTAGTAGTAAGGGGTTGACAAAACCAAAGTTGAATTATCAATGATGGGATTGCATGTGTGAATTGGTGGAATATTGCTACTATGTATAAAATAAAATAAAAATAGGTTAGTTTAGTGATATGGATGGTAAATAGTAGTGGGGAAACTTTGGTTGTTAGGGGATAAACACTAGTTTGGTTGGTTTATAACAATAGTAGTGGGTAGGCCAAACCAAGCTTCAATCTTAATCAATGTCATTGTAGTTTTGTACAACCTATTTGAGAAAAAAAAAGAAGTGGGGTACCTCATGTTCTTTTCATATGTGGTTTGTCTACCTGTCAAGGGAAGTTGCGTTTATGAGATAGTATGATGACGTTGGATATTGTCAAAAAAGAGAAACAATTAATGATTTAGTCAATTTTGGTAGTCAGGCCACCAGATAAATAATAAATTCTTCATATATGGTGCAAATAATTAATATTTTTAACTACATAAATTATACTATTATAATTCAGATTCATAATAAATAAATATTTTTAAATATAAAATTTATATTTTAAATTTATAATAAACAATTTAGGTTTAAATATTTTTTAATTTGGGTAATTTAACATTTTTTCATTTTTATTCTTGTAATTTTTTTCTTTTAATCCTTTCAATTTGTTTTAGATATTTTTGTACTCTTTAAAGTGTTTTAAGGATGAAAAATAAAACACGCATTTTATAATGACTAAAACGAAAAATAATATTATAAGGACGAAAATGAAAAAAATATATATTTAAACCTATAATTCAATATGTGATATCAAATTATTATTAATTATGTATATTTTTTTAAAAAAAAATTTGATAATTAATTTAGAAATTGAGATAGAATATTATAGATTTAAAAAGGATGTGAGCGTAAGAAGATCATGCATGTATACTTATAAAAATAAGAGGAGTGTTAAAGAATATATAAAACAATGAATTAATATTTGAAATATAAATTTTAGAAAATAGGAGAAAATAATATGTGTGATATAAATTTTAAAAAACATTTCTCTATTATTATATATAAAACTCAATTTATCTAATTTATCAAGATTAATGAAAGTCATTGATTTAGTTGATAATAATAAATTTGTTTTAAATTTATAATTTTTTTAAAAACTATTATCATCATTATTATTTCTCTCTTCTAATAATTTATCAAGGCGTTATCTTTAATGAAAGGTATTTTTAATCTAAAAACAATTTATGTAAAAAATATTATATTTTAGATCTTATAAATAGAAAAAAAAAATGATGGAAATGCCTCCCCATAAAAAAACATAGCCCTACACTGTATCATTATTGTTAAAGACTTTAGGGAGTTTTAGGACACCTAAAAAATATAAACATTTTTATTGATACTTCATTATTTCTATTTATTATTTTTATCACCTCGCATCATTAATGTATTAATTATTGAGGTGTAGAAACTCCTTCGAGTGTTCAACTATCTTTTTCCAATTGATAATCTCCTTTGGGTTTCTGTTTTTACTTTATAGTGTTCCCATGCTGCTGCAATCTCAACTCCAAGTAGGTAGGCATTCACATTAGGCAACTCTTAATGGATAAGACCATCGAATTCGAAAGTACCTTTTTTTACTTTATAAAGTATAATTTAAAGATTTAAATATATTTTTATTATGTAATAATTTAAACGTTTCTTTTTAATTTTTTTCCTGACAAAATACGATTATTTCATTTTTGTGTTTAAAATGTTTTAAATAATATTTTTATTGTTTAAAGTGATATTTTTGGTCTTAGGTTAGAAATTATGAATGAGTTAGAGATTAATTCTATTCACGCTGTTATTTTAAAAAAAATTACATATAATAAAAATAAAATATGAATTTTTTTATCAAATAAATTATTTTTATTTGTGTAAATACAATAAAATTTTACATGACTGTACTAACTTTTTGAGTTCTTTAAAGTAATATTACATTAAAAATAAAAAATAAAAAAAATATATTTTATAAGAACTAAATAAAAAATCAGAAAAAAAAAACAAAAAAAACATTAAATTACATTAAAATAAAAATATATTTAAATCTAATTTAAAACTGTAAATTACCTGCTCTTCGTAAATCGTAAAAGTGGGTGTCGGCGTTAGAGAGGTGCTTCTCACACTCGCACTCGCACCTTACGTGAGATTATCTAATGTTTGACCACTTGACCTTCCAAATTTGTGTTCATTTTTTTTTTATGAATATGAATATTTCTATTCTTTCATGCTATTTTTGTCCTGTTTAGATTTAAATAATCCTACACGTACATATATATTATATTATTCTATAATTTTTTCACGATGATGACATCATATATTTTTTATTATTATTTAACATCTTATTGTTTAATTAATATTCTTATACTTTTATTTAATTATTTATTAAATAATGAAAGTTGTATAAATAATTAATATATATATATATATATATATAATTTTTCTCTAACTTTTTTATGTCTTTTCTTTGTACTTCGCAGGTACATATTAAAAAGCAACAATATGCAACTGTTCCGGAACAAATTGAAAATAATTATACAAATATAATTTAATGTACATCATATAATAATTGATTATTAATAGTATATTTTGATTAGTTAGAGATCTACTAACTCTACGTGTAGATGTTGTCAAACTTATTTGACTTGATAATATTTTATGACCATTGGATGGCAAGCTTATATCCAAAAAATCAAGTTTATGACATTTTATATAAATTAAATATTAGTTTGTATTTTATTAATCAAATTTATTTTAACATTACAAACTCCCTTTGTAGATGAAGGTTACCTTAAAAGAAATTGATATTGTTTTAGAAGTATAACAACTAACAAAGTTTTAATATTAATTTTTTTTTTACCTTCGTTAGAAGTAAATGGTGCCACTACATTTTTGTTTAAAACAAAGTTCTAGTTAATTAAGGAGTGCTATTTTATCAATAAGTATTTAATATATTGGATTCAATATTTTTAACTTTTTAAAATAAATTTTGAAATTTAAGATAATTATTTTTTTTAATTTTCTTAAATACTTTGTATTTAATACATTATTACTTTAACAACGCACGTTAACATTTTCTTACTTTTGATTAATATGCGCCTATTAATAAGCTAACAACATTACTATTAAGAATTGAATTAATTATGTTTTTAGTGTTTGAATTTTTTTCAACTTTTCACTTTTAATCTTTAAATAAAAAATTGATGGGTCTTCATTCCTAATATTTATCTCTATATTTACATTTGATCCTTGCTTTAAAAATCATCCTTAGAGGCTGAGGTGACAGTTTTTTTTTAAATTACGGTTAAAAATCCCAAACCAGATAGATAGCTTTGCGTTGCGACGTCGCGTAAAAAATGAAATTGGATTTCGAATAAAGAAGAATGAAGTCTCGATGAATCAATATTCAAACATAAAAATAAAAACGAAAATGCAAAAGGTAATATTTTGATTTTTCAATCTACAATTGCAGAAATTGTTTGGGCAAAGAGAATTTTACAAAGCATGAAATGCAGCACAAACAGAGTAATCTTTCTCTTAGCTCAAAAAAATTTGACGACAAATATCCCATTTTTACAGATTCGTTTTGAGTTCCATTTTTTAATACTTTTAAAAATATCAGAAAAACAATTTCTATCGATTTTACACACCGTTCAAAAATGGTCTAACACGTTTAAGACACTTTAACCAGGTATTTTCTTGTGGTTCAAAGATGCCAGAAAATAAATTGCCACAAAATACTTTAAAATAATTTTAAAAAACAGTCACCCTATTCAATAAGGGTGATTTTTTAAGAGATCAAAAACAAAAACAGAAATAAACATTAGGAAGAGTTGTTGTACCATTTTTTATTTTATTATTTTTGCATTTTCCTTCCAATAATTTTCATAAAGTAGTTTTCAGTTAGGAAAGACATTGACTTCTTTCATTCGTATAATTTTTTTTTCTTCCTTTCAATCCTTTGAGGTTTCGGTTATTGAAGATGAAGAGTGAACAGTTAAGAATGATGAGTTGATAAACTAAGTTGGGACGAGTTTGACTATTTTCATTCCGACTCCCATCATAGGCGAAATGAGTTTAGAGACAAGTTTAAAAGAAATGAATAAGGAAAAAAAAATATAAGCTCATTTATATAGGGATTGGAGAAATCTATGGAGCATCCACTCACCTTTCTTTAAAAAAATAATTGTCTTGTATATAATTTAAAATAAATCATAAGTTATTAATTTCGTTTAATTATATCAATATATAGAAGTTAACAAATAAAATAAATTACAAAAATAATAATTTTAAATACTAAATTGTTTATTGATAAATTGTGTAATTTTATTATTATTATTTAAATTATTTAATTATTATAATGACTATTTTATTAATTTTCAATAAGCATTTATAAGACAACAAATAAGAAAACAAAATGAATCAAAATTTTCGTATAAATTAAAATTAAGTTAAGTACTACTAATTTTGAAGAAATTAAATTATGGAACTTTAAGAAAAGATGTGGCAAGTTAATTTTAACTTTTTTTTTTCTCCCACAAATTTAAACATTTTGAATATCTATATGACTTCATAACTTTTATTTATCAGTGGTTTGCATTTATTATTTCATAAGTACTAGAAACATAATGGAAAGATCGACAAAGAGATAAAATTTAAAGAGTGCTTATAATAGTAAAATTGAAGAAGGAAAAGATAACACTACTCTTTTAGATTTTTTTTGGATTAATGGAAAGCTGATGGAAATTAAGAAAGCCAAAAGAAGGGGAAAAAACACATAAAAAACGTTTTCATCATTTGATTGATTTCCTTTCACTTGTGATGAAATGGTGCTGAATTGTTATTCTAATCTAAGAAAGCATATTATGAATTTTCACTAGTGATTCTTTTTAAGCCTTGCACTTTATCCTTTCTGCATCCTCCTTTATCATCCATCAATTTATCACTAAGATATTAGAAGTTGGATTCAAGGACAAAGCGTTCTTGGTCCTCCAATTCTTGCACATACATGCTTGACCTCCTATTATTATTATTAAAAAAATGACCAAATTGAATTGGCATCATATGTATGGATCTCAATTCTAATCAGCAATCAGTTTCCTAAATGGTAGTTCGTTTGAATTGTTAGAACTTTGAATATGTTAATGAGTCAGCGGATTTTCATCAGCTTAGTGAGATTACCATTAATAATTTGTGTCAATTGACATTTGACTGTGGTAATAAAAAGTTCATATGATGATTTATTTAAAACACGCTAACTAGGATATATAACAGAATTCAGAAGTTTGTGTTGGTCCAATTCCAATATAATTGTTATAGTATTAATAAAGACTACGTTTCTTCTCATCCTCTAGCATAGTAATTCAATGCATCTAAAGTTTTATACTAATTCAATTCATGGTAGTTATAGTCTTCTACATCTCAATGTTAAACCAATTAGGTACAAGAAATTTCTCTATTTTCACTACATTCCTAACGTGCTTGCTATTATGGCTCGATCACTAAATTGACATACTCAGGAGCATAACTGAAATTTCTACTTCTGTTGCCACTTTAAATGCGGACACAACTAAACCAGTATTGTTTGTGGGAGNNNNNNNNNNNNNNNNNNNNNNNNNNNNNNNNNNNNNNNNNNNNNNNNNNNNNNNNNNNNNNNNNNNNNNNNNNNNNNNNNNNNNNNNNNNNNNNNNNNNNNNNNNNNNNNNNNNNNNNNNNNNNNNNNNNNNNNNNNNNNNNNNNNNNNNNNNNNNNNNNNNNNNNNNNNNNNNNNNNNNNNNNNNNNNNNNNNNNNNNNNNNNNNNNNNNNNNNNNNNNNNNNNNNNNNNNNNNNNNNNNNNNNNNNNNNNNNNNNNNNNNNNNNNNNNNNNNNNNNNNNNNGTAAAAACAAATGATAAGAAGGGCCACGTTATTCGGGTTTTGTGTGAACCCAATTCTAAACAAAGGTGACCGAATGCAAGAGATATGAAAGCCTGTCGAGTGATTTTCTTTCTGCACCAGCCCTAAGAATTGAAAATGGGTATGAACCTTACGAAATAATTTAAAATCAATGGGAGGTCTCAAACCCTCTCACCAATTAAACTAATAACTTAATTATGTGAAAAAATAAGTAATATTATTATATAATACTAAAATTTTTAATATAATTTAATACATATAATAATAAATTTTGTAATAATTAAATTCGATCTAATAATATATTTATATATATATATATATATATATATATATATATAAATTTTAAATAAAAATAAAAAATTCAATAAAAAAATTTATATATATATAAAATATATTATTAGATTAAAATTAATTGCTATAAAATTTATTATTTAAATTTATATGTTTATTAAATTTATATTAAAAATTTTAATATTATATATAATAATATTAATTATTTTTTAATATAATTGATCTATTAATTTAGTTATTTTGAGAATTGCTTAGAGCGCCAGCTAACGTAACACTCACGTGTTTGTATAACAATTTTGTGGACTGCAGACTACATTATTAAAGTGTTGACTGTTGATAAATTTAAAGATTTGATTCTCATTCAATAATTCATATGGTGGTTAATTTAGCAAAATAAAAGTTATCAAGAAGGGGATTGAAAAATTATACCATTCCGAATCGATGAATAATTTAACGTGTCTGAATAATTGTTTTTTTTTGGTACAGTGTTTGAATAATAGTTTGAATCTTATTTAGTCTAGATTAATAAATTTTGCTTAAATATAATTTTTAGTTTTACTTAAGTTGAAATAAATAAATTGAATTATTATTTGCAAACTATTATCCACATAGGACTGCGTAAAATCAATGAGCATCTAGATCAACTTTAAGGAAAAAAAAAATTGTTTTTCTAGAGGAAGAAAAAAATTGTTGGTCAAAAGCTGAAATATCACGAAATTAAACCGCGTTCGTTATAAAATACGTAGATTCATTTGTAGTTTGTAAACGAAATGCCAGTTTACCCCAAACAAGCACATGCACGCATCCTTCTAAACACGCGGTCTTATCCAAAGTCAAAATATTATCATGCGTACATAATTGGCCAAGAATAAATATTTTTTTGAGTTTTAAAAATATATTCCCATGACATCTTTATAAAGAGAGATTAAAAATATTATGAATTTTTAGGTGAAAGTATTATTTTATAAAATTAAAAAAAATATAAGAGATATTTCAACTCATTGACAAACAGAAAAATAAAGTCCAATCTATAAGATTAATATGTCCGAAAAAGTAGTTAAATTGATACACCACTCAGTCAACAAACAAAAGTCCTTATTGAATTTGGCCGTTAACCATGGATCTCTAAGAGATCATATATATCATAATAGCATAGTCCTATCCAAAGTGGTAACTAAATGCACCTCATATTTGAGGGAAAAAAATGACTCTATTTTAAATGACATGCACCTCATAGTGAAACAAAATTGACTACGAAAATTTATTGGCTAATTAATGAGTATTGCAATATGTTTCAAATGGTTTAAGCTTTTAAAAATCCATATAAAACGATATGAATCATAATTAAAAGTAACGACATATTATAAAAAGAAGATATTTTTTTTGGTAAAAAATAAAAAGAAGAGATAATTACTTATATAATAAAAAGAAGAGATAATTACTTATATATATATATATATATATATATATATATATATATATATATATATATATATATATATATATTAGTAGTAGTTATGTCTATACTCTACTTGTTTAATTTGGACATTATATTATCTCCTTTACGCATTCTTTACTTTGTGTATTTTTAATTGTGTAACAATTTTAGGGAAGGCGGTGGTATTCTTTGACTAACAATTTTCTTAAGTTATGTGCAAATACGTATATGCGTGTGGAAAGGATACATTGCATTTATCTATGTATTTTGGATATATAAATTAAGCTTTTTGTTCGTGTGGGGTATACAATCTGCTTTAGGTGGTGTAGTTTCACTTCATTTGTATAAGACATAGTTATGTATAGAGAAAGGTCATGGAGAGTGCTTTCTTTCTCTATCTAGTAATGGGATTCCTATTCTATGTATAAGGGGAGGGCATCCCCTTGTACCCAATCTTAAAACATATGTTTAATTTGTTGGCTGAAAATAAAATTATGTGTAATTTTATAAAAAAAAATAATGTATACCTACCAAGCTAGATAACGATCTAAGTGTAATTATTACTAGTCTTACAAGAAATTAATGTACTTACCCTATGAAAAGAAAGCTAAACTTATATTATAGCCATAAAAAATATGTTATATTTTAATATTTAACTTATCAAAAGTATATATAATGGCATACATGATCATGTAATGTAACATATTATACTCTTAATAAAATGATATAATACTCTCAAAATATTTATAAAAAAATTATAAGGAAAAAATAAGGAATAACAATATATTTTCTTCTATTCATTAGAGAGAAATTGAAAGGAGAGAGACCTTGGTTTGACCCCCTGTAGTGGTCCTTGTTTTTAATAAAGCGGACCAATTTAGAAACAGAGATTCTCTTTTCATAAATTTTTCTTTTAATTCAAATTTTTTTAAAAAAATTCTTCTAACCAAACAAACTCTTATGTTGTGTTTGGGGCAAGTGATTTTCAAGGAGTGACTGGAGATCGAAACGAGCTTGTCTGTTTGGTAAAGGCTATTATTTTGTGTAAAAACAAGTTTCACGTGTACTAGGGTCTCACTCACAATCACTTTTGATGTGATCGTATAATATGTGAATGAATTTTTCTCCTTATTTTGTCACAAAAAATATTTGATGTTGGGTGAATAAGGATACAATAATATTTTAATTACAATGTTTTAATTTTATTTTTACTATATTTTTTATCTAATTATTTTTCTTTTATTTTTATTCATTTTATTTTTCTTCTCGCAATCAAATAAAAAATCAAGTTATCATGTGTGTGCATTTTTTTATATATTTAATATTAACTTTAGATGCCTATATAATTGGCGTGCCATTTAGTATATATATATAATGAACTTTGATTTGTTTGTTAAATTAGTAATTCTATTTATGATATTTTTTACGATTTGTATTTAAAAATGATGCTAATGTTACTCACTATAATTGACGTTGTAATGTCATTATCCATTCTCCCTCCCTCCAACTATTGCGAAAAGCAATTCCGACCATTTTTTTTCCTTTCTGAAATGAAATATATGTGTAAAGGACACAAATATTTTCAAAAGAATTTGAGGCCATTCCTCGTGTGAACCACCAAATCGTGATATATATATATATATATATATATATATATATATATATATATATATATATATATATATATATGAATGGTAGATGCCCCAACATGAGCTTATGAAGGGATAACTATGAAAGATATTTGTACTACCAAATTGTTAGATATATCAATTTGACACCTTAAAATTAATTTGTAACAAACAATTAGTAGTGGTTGTTGAAAATTATTTCTACCAAATTGTTAGATATATCAATTTGACACCTTAAAATTGCTAATTCATTTTAAAGTGATGATTTCATTGTGTGATGACGCTAAGAAAAGCTCGCTCAATCTGCATTCCAAATTTTACAAACCTATAGACACTTGAAGTTTGATTCATCATGATCACCTAGAGGTTTTGTGTAATTTTACTTCTGATTAAGGCTATTATATATTTTTTCAATAATAATTTATTTTGTGTTGAAATTTTATTAATATTTTTCTTCAAATAAATATTAAATAAGTCTCGTTTATTTTTTAATAGAAAATAAATAAACATAAAATTTAAATATGATCATATTAATTGTCAAAATTAATTTTGGCAAAAGATAATTCATTTCCATCGACTAGCTAGTAGTATGTAGCGGCACTTGTTTTATAATTTTTTTTCTTTTTTTTTCATATGAACAAAAATAAATGAATAGATTATGGGTAAACAAGTATGATTCACAAAACTTCAAGCAAGATTTACTAGCTGTACGTACGTCAGGATGATATATCTGAAGGGTCTTAAAGATTGTATGGTATCATAAGGGTGCTGATTGTTGCTCTCTCAGTATAAATCTATAGATTAGTTAAATTTAATTTCTACTTAATTATTTTAATATTGACATTATATGTATGCAAGAACTAGTTTTAGAAACGTTAATAAAGGTCTTGCCCCATCAAGAGAAGATGTCCAAGCGAAGTCAGTTGGCATGTATGATTATGCGTTGTGCTTGAAGTCTTGTGCTTTGAACTTCTGCATAATGGATAAGAAACCAAAAAAAGGTACGTACACAAACTAAAACTTTAAGCATAATAAATTACTTTAAGAAGTTTTGGATGCTCATCCCTATGGTGGTTGTTTGGTCTACTTAGTGCATAAAAATGGAATTGTGTCTTTACGGGGAAAAAAAAAACAAGTAGATTAAGCAAAAGTTGTGGATTACATAAAGGTTGATCTTAGTTGACTTCACAATTGGAGAGTTCTCTTTTTGTTTGTTATATTATTCCCTTACAATTCACGAGTTTTTTTCTTTTGGTGGGCGTTATAATTCATGAGGTCCTGGCAACATCTTTTGAACAAATCTGGTTGTAATGCGGGCTGAAATATCTCTCGTATTTTTCATAAATATTTTTTAATAATTTATTAAATTAATACTACTTAACTTTGAATTTTTTTTATATAGTTAAGATTGGGAATAGGAGGCATCTTCAAAATGCATATGCTCTTTACAAATTAAATCTAATATATTTTAAAAAAAAATCATTAATTTTATCATAGAAGTGTGAAAATGTGGAAAAGCGCATATATAAAACTATATAGATTACTTGTACCTCTTTTGATTAAAAGAGAGAAGTCCAATATGTATACTTTTTCTATGCCATGAGATGATCACATCAAAATAACTTTAGAGTTCGTTACTTTTCTTTTTTTCAAATGTTATTCTAAAAATAATCATACCTAGAAACTTGGTCAATTTTGTAGAATATCTAGCTAGTACTACTGTCAGACAGGTTTTGCATGGGTCTTCTGGTAGCTATAACCACCACTCTCAAAATAAGATTCATCATCACTTGGAAACTGAATGGAAATTGCACCCACTACTCAACTCCGAACTTAATGGAAATCTTGCATTCATTGATTTGATTCTTTACTTTAATGCTTTTCTCTCTATATATGAATACGTGTCCGAAAATTCCAAATCAACAATAAAACTCAATAACGACTTTTGCATCACTTTTCGCCGCATTAGCACTACATATACTTATAAGTAATAATCAAGGTCTAGCTTGCAGGAACATGCACATGAACCGAATTTAGGTCATCATAATATGTATATACAAAGGACACTTGCCATTACATGAAAATAACTCATGTTAAATCCTTCATTCATCCCTCAGCTTTCGTTGTCATGTATCTCTCATCAAGATCTAGCAGGAAAATTCTAGTACATTTTGTGTACTTAATTAATTCAACTTATTTTAAAGAGATAATCAAATTTTTTTAATGTTTTTTTGTTTGAATTGCTTTTGAAAAACTGATTATTTCTCCAAAATTAATTTGTAACAAACATGAAGTACTACTGCTGGTAATTAATACTCTTGCCAACAACTAAAAGTACTAACAGTTGAGATCTATATCCACGTCACATGTCTTGGCGGACTCATGATCAGAATTTTTGTTTTCTTCCACAGGCGAAGGTAAAGAAATTGTAAGATCAAGATTCAAAGGGGGTGATGAAATAATTGATGTTTCTTCTTTAGTGAACGAAATCTTATGATGATCAGTGGCAGCTGAACCACGGGAATTGAAGAAAGGGACTTTGTTGTTGTTGATGGACTCAGATGTTGATGCACCCTGATGATCAGCAGAAGAAACATGAGGACGAGGAAAGCTTTGGTGTGGCTTATGGCTATTTGGATCAATTCCCATCTTTATTAGTTTTCTTCGGATGTGAGAATTCCAATAGTTCTTCACCTCATTGTCTGTCCTCCCAGGCAACCTTCCAGCAATGAGTGACCACCTATGATTACATACATACATATATATAAGCATCCAATTAACTGAAGATGCTCTAATAATATGGTATATGTATATAAAATACCTTTTGTTAATAATATAGTAGTAGTTCAAAAATTTGATGAATGAAATTATTTTTTATTAGAAATCACGATAAGAAGGAATTTATAAAACTCAATATTGTGTTTTACAATAAAACTATTTTACTTCCAATTCTCTATTCATTTCTCTTAGGTAGTTAATGGTTAACAAAAACGGTAATAGTGTCTTTTAATGTCAAACGAGGGATTTAAAATTTTCTATTTCAATTTTCATAAATGTGATGTCGATATTTGGTACCTGTTACCAAGGAGGGCATGGAGTTTGATGATGAGGTCTTCCTCATCTTCAGCAAAGATTCCACGTTTGATGCCTGGTCGTAAGTAGTTTAACCATCTCATCCTACAGCTTTTGCCACAACGATGCAGCCCTATATATATGTTGAATGACATATGGTTATAAATGGTACTCAAAACGATATAACAAGAAATTAATTTAAGGTTTTGGTATTATTATTTTTTTAACTAATAATAGTTGAATGAATTTCTATTCAATGAAACTCTTTCTTCTTTAGTATGTCTAAATTCATTTAACTATTGAGTATTGACAGCAAAAAAATTGTATATCAAAACCCTCTTTGGATACTATAACAGCTCTCTATTTAATATGATACACCCTCATGAGTTAAGTTATAAGTTTTTGCTACCTAGTTAATTGATTGGGTGTACCTAGTGTAATCTTCTAAGAGAGAACTGTATGAAGAATGAATATAATTAACTCATGGTGGTTGAATAGAGAAAGAAAGAGGAAAAAGTCGTGGTAAATTTGAATGTTTCTCGTTAAAAAAAAAAAAAAAAAAAACTAACAAATTAAGACTAATGTTTGTTAATAAAAAATAAAAATAAAAAACTAACCAGCAGCTTTAGGAATGGAACGCCAACAGCCTTCACCATGGACTTGGATGTAGTCAATGAGCTTTTGGTCTTCTTGCTTGGACCAAGCACCTTTATTGATGTTTTCCTTGTCACAACAAGGTTTTCTCATTGTTTTCTTTTTGTTGTGAACTCCCCCTTTTGTACCTGCAGGGGTGTGCCCGTGTGGGTGTTTGGGGCTAACAAAAGGCTAAAAAATGTATATGGAAAGAGAGAAAGAGAGTGGAAGCCCAGACAAATAGCAGAAGAAAGGTTAGATATATATTTGTAAAGGAGTGAGGATGAAGGGTGTGGGATATGGATATTTTGACTTGGACTGGTGGTTTTGCCGTATTGTATTTTTTGATTTATTTTTGGTGATAGGATAATATTAAGGGTATGCATTTGCCCTTAGGTGTTCTTAGCATTCCATTGCTTACCGTTAAGTAAATGTCATTATCAGGTGTCATACATTTGTTGCACACTATTGAGATGGTCTTTATTGGGTCGAATTCACAAATTTTCGTACTGATAAGAAAAACATGGTGTCAAGAGTCAATAATGATGGCTTTTATTCGGAGAAACTAACGCATGATACTCCAAATTTTAGATGAAAATGGATGCAGGCCAAGACCAGCGTCTGCATGTACTAGGGATGGCAAATTGGCAGTTGTATCCCTGGATAACCGCAAAAATATATGTAAATAAGTCGAAAAATATTCACTCCTTTGGGGATGAGTTTGGGATATATATATATAAAAGGAATCAAATTATATCCATATAATTTTAATAGTTATATAATTTTTATAATTTGTATTAATTCAATCATTTAATTATATCAATTATTATTTGTATCAAATTTTATTAAAATCAAATAATAACAAAAAATAATCAAATAATTTATTATTTATTATATTTTGAAATGTTTATGTTATGTTAATATTAATTTATATGAAAAAGGTAACAAATAATTTTATATTAATATAAAATTTTAAATATGTAATTTATGTAAAAAAAATTTAACCCAACAATGAATTTAAAAAAATATTTTCCACTAGAAAGTTATAAAATGATTGTAATATATATTTTATTAATTATTAAATTTAATTACTAAAACATAGTACTTTATCATTGTTAATTTTATGCAATCAAACAAATATGATTCAATTTGTAGGGCATGTTGATCTTGTAGCCTTATAGGAGAATACCTGGTTTGATTCCAAAAAAAAAAAAAAATCATGAGAAGGAATCATTAACTTTTAAGTATAATTAAATCTTAAATTAATAATTAGTCTCATCATTAACTAAAAAATTAAAACATATAAAAATACATCAAAATTTTATCAGTGAGTTAAAAGACCTAATTTCAGTGTAAAAAACATTATCTTATTGTATTTTCTTTCTTTCTTTCTTAATTTCTTCTTATTTGTCTCTTTATATATATAGTGGTAAAAAAATTATAAATCTAATTTCTTTTAAAATAAAAATGACTCTAAAAAAGTTCCCCCTCTCCACCGACTCTAAACAACACCAAATCTATGTTAGCCACATAATAGCCGAGAAAATAAGTGGTGAAGATCTTGATGTCCCCCACAGAAATGACAACATGAAATTCACCGTGACTCATATCAGCACCTTAGTAGGCACGAAAACAAAGTTGTTTATTAATTCTGACCTCCGTCCTCACGTATACATAGTAACCAAAATATAAGACCAATTATATTACAGCAATCATCTATGTCAATTATACTACAATCATCGACCTATACCTAACTCGATAAAGATACCAGTCTCAACTACGAGTCCCATCTGCACTTCGTTTTTATACATCTCATTACACAGATGACGAGAAATATCTCTAAGGGTGTGTTTGGAATTTATCGGAAATAAATAGGATAAATAAAAATAAAAAAGAGATATAAAAAAATAAAATGATATGTTGTGTGGTTTAATTTAACAGAAATAAGTAAGAAAGAATAGTTTTTGTGTCAAAGAAAATTGATTTTTTTCCCAAAAAATTAAGATAGATTGTGATCCATATATATAATAATATAATCACATAGATACATATATTTAACTCGATATATCATAAATTAAATAGAAAATAATTAAAGACTAAAATTGTCTATTCAGTAGTCACGAGACAGGATCCATCTTTGTTGGACTTTTCTTAGGACAAAGGGCAACCACCAATAATTTAAGAATAATTACATTATGATTGATATTGCTAGGGTTTATGCATATTTAATAAAAACATTTGAAACGGAAACAATTTCTACAGTCACATTAGAAGTAGCTAGAGATTTCTCAAGGAGCATTATAAGTGGCTTCCTAACCCATCACGGTATTCTAAATAAATTAAAAATACTTACTTACAATTTCATTAACTAATCAAGTGTTATAATCAAGTTAATAGTCTCCATAATTAATTGATGTATTATATTAAATAATTCAAAGAATTCATTCTAAATATATGAATCTTATATCTCT-------ACAATTAATCATCATCTTTTCTCATCTCATCAATATATCCACAAGTATGAAAACGCAATATTATATATATTCAAAATATCAACATATAAGGATGTTGCATCTAGCAACCCACTTGCGTACGTATAAGGTGGCCTATCACATCGATCGACATACAATATAAACATAATATTAGGTATGGCCAAAATATTTAACAATTAGATTCACCGGTTAATGATTCCGGAAGCGACATAATATCATTGCTGGAATGAAGCATTCAAGAAAGGCAATAAGTACTATGTTCATGCCATCATATATATAAACATTGATATCTACCAAGAAGGTGCCTCTACAAAAAAAAAAAAAAAAAAAAAATACATGACAGGGGAAGGGAAAAGTGTCAGGTGAGATATATGCAGCCGTACAATGATATATACATCAAAAGACTCCAAGTCCTTCTCAGGTGAAATCAGTCACTACCCATCACCTATGGCTAACCTCTTGAGTAATGTAAGCATAGTGTCCCCTGCCATTCATAGATAGAACTTCTAATTAGTTCACTGGCATATTCTTTTGTCTTGTCAATAGCTCCCCTTCATATATAGGATTTAATCGCATATAACATACCAGACAAAATAGATAAAGCAAACGGAGAGGGATAAGAATCTAATATGAATAAATAGTCCAAGTTATATATATATATATATATATATATATATATATATATATATATATATATATATATATATATATTCTATATGTTAGTTAGGACCATGAAACTAAACTTTCTAAGAATTCCTCGTTTTAAAGAAATGATTTAGTTCCATGTCAACTAAATATATGGTTTAAATAAAGTTTATAAATTTGAACAGTTCTCATTTTATAAATTAATTTTGTAGGATTTTGAACTCAAATTCCATGAATTAGGATTTACTTCTCTTCTTAAACCAATGTTCTTGGTCCGTTGACCAAAAACAAAAAACATTCCACAATTTTCATCAACATTGGTTTTACTCTCCTCCTCTTCCCCACTCATGGCAACAAAAGATTGATGGTCTTGGGTCCTAGATAGAGCTCTGGTACGGTACCATGTAACAGAAACAAAAATCTTTTTATATAATATATATATATAATACAAATACTAATACAGATCTAATAATATTCAAGAGTTCAACATAATCAACTCTTTATTTTTATGCTAACTTACAATTAATTGATATTGATAGTTGATTCCTAAAGATAAGAATCATAATCTCCCAGGTGTTAAGGATATCATGCTAACACGTTTTTTTTTTTTTTTAATAAATCACTCGATGTGAAAGGATATGACAAACAACAGCGCGACATAATATCACTTTAATTTATATACATGTGCTCTTCTCCTGGCTGATCTTTGTGTACTCTTCTATATATGTGGGTGCCTTATCAATCTTACACTCTTACAGCATTACTCTGTATTTTTTAACTCAAAATAAAGAAAAAACATAAAAAAAAACAATTGAATTTTATTATTATTTTTTCTCCAATCAGACCTGGACAGGAGGGTATTATTATGAGCTGGTGAACAACATTTATTTGGACGGGTAGGTTGGACGCAATATAACATCCAACGGTCTTGCTTTACTCTGTTTGAAGTACATTCAGATTAGATATCAAAAATTCAAAATCACTTTTCTGGTTTGCGCTGAAGAATTATGCGCATGCACATCCAATGTTGATTGTTGAGAGAATCACACGAATCACATATATCATAGGTCAGCTTTGGGGATTAAACATTCAGTCATTCAATATTTGTGTTCCAACATCCAGTGCAAACCATGTGCATTCCATTTAACATTAAACACGGGAAAATTATGTCAACCATGTTTTTGAAAATTTGTCTTTACATTTACTAGTGGTTGAAAATTAAAATATAGTTGTATGATTTTTAGTCTCTTCTTAATAGCTAATTTTACTAATTATTAAATAAAAGAGTATTTTCATTTTTTTTATGTTTTGAAGATGTTTTAGGCTAATTCCAAAACCTTGGTCCAAATTAAAGTATAAAAACAAGTCTAAATCTCCATAGTAAGCCAAATTAGCCCAATCCAAACCTATCTGGCTGGGATATCACTTAACCTGACAAAACAGAACGATGGCACCCTAAATGTCACTTTAACAAAGTGTATTACACAATCAAGTAAGAACTCTCTTTCAAGATCCAATAGTAATATTTAATTATCTATCTATATACATTCACTAAAACACAATAAAAAAATAAATAAAAAGTCAGACAGTTATAAAGACCCAGAAATCTATTATAAAGGGGGGCAAAATTTTTTTTTTCTTCCTTTATAAAATTGTTTAACTTTTCAAATAAATAATAATTTTTAAAAAATGTTTACTATTTTTACACATAAAATTGAAACTAAATTTTATTTTAAATGATAATAACCTTAACTGTTACACATAATTAATTTTATATAATTTTACACCAGCTAGAGCCTTAATCATTGTATTGCACACCTGTTTTTACACAATTTTACACTATCTAATTAACCTTAACTATTATTATTATTATTATAATAACATAAACAATTAATTTTACACAATTTTATACTAACTAATATAAAAATATACATGAAAAATTCTAAAGGAGGGACTGTCCCCCTAGGTCCGTCCCTGAGAGGTCAGATGATATTGGTTCATAAAAAATTATCCCAAAATTAAAGGAAATGAAGAATCTGATTAATAAGTGAGTTTGTTCCATAGTAGTTAATAGCAGATCACGGAAGGAGTGGGATGACCACTGTTTTGATCCCTAAAAACACCTAGAATTAAACACATTTAGAATTAATATTCATAGCAGTTTCCCAAAACAACAAAAGTTGCATAACAACATATCACATGTCCAATATAGAAAAAGTCATTGTTTGCATATCCAAGACACCAAACAATTAAGGAAATCGAATAAAAAAAAGTTTAGGCCTCTAAGCCTAGGCTAGAGGCAATTTGCAAAAAACATTAAAAGGATTGAGAGGATGACTAAACAGGTTCAATGAGTGAGCCATAACTGTTGTTGCTTTCAACAACAGTAGGGCCGCCAAGTCATATTTTTTTTGGACCCCTCTCTGTGAAAGGCTTTTTGTGAAAGGCATCACTTATAGTTTAAAACAAAACTACCCTAGGTTGCGAATAAGTCATCCAGCCAGCCAGCCGCTCCACTACACAAATCCGTGAAAGCACCACTATTGACTACTCTAGTTTGTTCTGCTAGAAAGGGTTGTGAAACAATTCTAAATTACCATCTCCCTACCGCCCAAGTTACAAACACAAATTAATAAATAGTATTTAAGTCACTAAATAAATTCTAAAATGAAAATGCTCTCAGCAACACCATGTCATATTTCCTTTAGCCAATTCCTTGTTTCCTGTTATTGTCATAAACCTTTTACCCATGTGGTTCATGGCCAAACACTTGCAAATACTATTATACTTTCAGCTACACTTAAGAAAAAAACAGGAAAATCAAACCACCAACCCAACAGTTATAGAAGCTAAAATCAAGGTTCAAATGTTTAGGGAGTAAAAACAGGAAGACAGATCAAAAGAACAAGACAAACAGAGAAATCAAACCACTGACCCAACAGTTATAGAAGCTAAAATCAAAATTCAAGACAAACACCCTAAATCCAAGACCGATGAATACAGCACATGTTTGGAAGCAAAAAAACTTTTATCAACAAAATATCTAAGAAATGATCATTTTGATATTTAGAAAAAACGTTTCAAAATTTATAATGAATTAATGATAAAGTATTACAATCCAGCACAAACAAGTTAAACTCTATTTGTAACGCAACAATTTAATATTAGTCAATATAAGAAATAATTTTAAAATCATTAAGCATCAAAGTAAATCTCGCAATAGTTTTGGGCAAAGAAATACCAGTTTACTTATATCATAGCATCTTAGTAATATCAACAACAAACTTCTAGGAAAAGAATCATAGACACATCAATAACAAGTAACATGAAAGAAACTGATGAAATATATGCTTGAAAGCAAAAAACATCATCAGCGATACCTAAGAAATGATTATTTTGATATCTTAGAATTTCAAAATTTATAATGGTAAAGTATTACAGCAGCACAAACAAGCAAGTTAAATTCCATTCCTAACAGACTCAACAATTTAATATTTGCCATAGAACCTATAAGTTGTAGCCACTTTTTATGAAAGAAAGGATCAAACCTATCCTGCATATGCTAATATTCTCACAAAACTTAAAATTATGAATACAAATACAAATATTGAACCAATTGAAGTGTGTATTGTGCTATTGTCAAACAACAGCTATTGAAGAAGAAGAAAAGAATAAATTTTCTACAATGTCTGGAGTTTGAATAGATTTAATGGCATTAGAGACCCCGACACGCATCCACCCAAAAAATAAACAGACTGTCAATAGTAGCATTCTAGTGAAATTCAGAAAGACATATATTTATACTTCTGCACTCACATCTATTATTACTCACCGGATTTTGAATTACTTGCTTGGGCTTTTCTATTTTGGTCAATATCCTCATTATTTTATTCCTTTCTAACATATCCTTCAACACAAAGTCTACATACCCCTAATAATCACCGAGAATAAAAGGATAACATAAATCCACCTAGACAATAACCAACACCTTCGGCTGCTGAAATAGCTAAATAAATCTTTGAAATTTTAAAACAACTACTTATCTTTTCAAATTACAAGTACTAAGAGATTACTATTTACATCTCTGAAAGCAAAATATCCAATCCAACAGTATTCTTAAATCTTAGAAACACGTCAAACAAGCATGCTCAACTGTTTCCCCTTCTTTCCCTCCCCAAAGTTTCGCATTCCCTTCAAGATAATATGATACAATTGCAAAGGACAGGTAATTGCACATTCCATGTTTTCAATTATCATCTGTTGAGAAGATCACCTGAACTATATAAATTCGGAAGGCGAATTGGCATCTGGTTTTACATTACCCAATCCACCTCCATGATGCAAAACCTGAGGAGGCAATGCCCCCAAACCATTACTCAATCCATCAGTTCCGGACCCGAAGAACTGGCAAAGGAGTCTAGCCATGATCCCTAGAACCTGCATTTGATTCTGGCACGCCTCTACGTGCATCTGCATCATCTGCTTCTCGTGCTCGACCTGCATTGCCACCATCCTCTGCCTCCACTCCATCTCCTCCTCCTCCATCTTCTCCTCCACGCGCTTCCGCCACCGCCGCTCCGCGTCAAGCTCCCTCTCCAACCTAAGCCTCTTCTCCAGCCCCCTCCGGGCCCACCTCAACTGCCGCTCCTCCAGCTCCATCTCCCGATCTTCCAGCAACTCCCTTCGCCTCTCCCGCCGAAACTCCGACTCCCTCCGCTTCCTCTCCCGCTCCGCCTCCACCTTCTCCCGCCGAAACTCCCTCTCCCGCCGCCTCTCCTCGCGCTTCACCACCGCCTCCCTCAGCTCCACCACCGAACCCAACCTCCTCACCTTCAACACATCCTCCTCTTCATCACAATCCTCCTCATCATCATCTTCTTCTTCTTCCTCCTCATTCTCATCATCATCAGAATCAACATCAAACCCTAATTTGGCGGTGGTGATAGGTTTGGGGGATTCCAACAATTGCACATCGCCGAAGACTTCTTTGTATTTAAGAAAATTCTCCCAATGATTGTTACCGTCCTTCCAATTGAAGTGGTGAGGGGAGAGGCGGATCTTCTGCTTGACGCCGAGGTACTGGTGGCGCATGTTCTGCACCTTGATCGAGACGTCGCGCCACGACCACTTGAAGGGGAAGGAGGCTGGGTTGCGGAGGTGGTGCACCGCATTCACGTGCTCCGCCACAGGCTTGAACTTCTTCTCGCGGGTTTTGAGCTTGGCGAGGGTTCCTGAACGGAGGAGCTCGGAGTATTTGGAGAGTAGGGTTTGCTCTTCCAGCTCCGACCACTTCTTCCGCTTCATTGGCGCTGGATGTGAGATTGATTGGTGGGTGGCGTTGAAATCAAACGGGGAGCGACCTTGGTTGGACACTATTTTCCTATTCAGAAACAATCATATTCGACCCTCCCTTCACTTCTAGAACTAGAATAACTCTTCTATTTGAATTTCAAGGATTTAGTCAATAAGACTCAACTCTCTCTCCTTCTCATATTTAGTAGGACTAGATTGTGAATTCAAGTTTTTTTTTTGTTTAAGTTGAATTAATGTAAGTTTTCATAAGTATTTTTAACTATTTTTCTTACTTTAAACTAAGACTAAATCTCTTTATCTTAATATCTTGTAATTAAAAAAAACTTAGCAATATGAAGTAATTTTCTATAAATATTATTAGAAGAAAAGCTTTTTAACTAAATATGAAGAGTCATTTTGTTCAAAATAGTGTATGTTAAAGTCACTTTTATTTTTTTATTATTTAGAAATAAGCTCTTAAAGAAGTAACTTATTGACTACCAATTTGTATGTTATTGTAAATCTTAATACTTATTCTTTATTTTTTTTAAATAATTATTGTTTTATTGGATTGAATCCTTATTGTCCCGCATTAGGATTAGTTATGTAGATCTTGGTTTAACTGGTCTACTTTCGATCCATAAAAAATGACACGACAGGTTAAGTCATTCTCAACCTGTCAACTCCTATTGGTTTATCTCTCCTGATGTGTGAATTCAGTGTCATTGATATTTTTTGTTTCAAACAAAAAATCTTTATAACATTTTTAATTTTTTAAAATTTAAATAAAGCCTTCAATTGTTTTTCTTTTGTAAAATGCATTCAATTATTTTTCTTTCGCGTGGCTTTCTTCCATAATCCCTATTGGACAATGTTTAATTTTTTTGATGGATCAATATTGCTATTTATGTTTGGTGCCATGTAAAAACGGTATCCCCTTTAATGTGATATTTTCCCCCTTCATAGATCGTTTCATGCATTGTGTTTATATTTGAAAAGGAAATAAAATATTTAAATTGAGTTTCTAATGTTTAGGTGAAAGGTAACGAATGGGCATTATAGGGTTATTGAAAAAAAGTAAGTATAAATATTAATTTCATCCTCATAAAAACTTTCGTATTAATTTGATCTTTATAAAATTTAAACATATTTTTGTTAATTCTCAGGAGTTAGATAGTAACATAGAGGAATTAACAAACTTACAATCTAATTTGATTATAAATAAATTAAACAACTTGTGATGGTTAAAATTTTCCATAATAATTAAACATTCCTTAAAATTGCAAGTTTTGTTACTTTCTAATCGATTTTCTTGCATTTTTATGATGAGATTAGGGGAAAGATATAATAACAATAGATTCTCATGTCTTCTAAGTGGGTTTTGACAAGATAAAATGAAAACCAACAAAAATATATTTTAGTTTTACAAGAACCATATTAATAAAAAAATGAGGATGAAATTAATATTTTATAAATTTTCCAAGCACCCAAACATATTTTATAAATTTTTAAAAATGTCATAAATCCTTTCCTGAGATTGGAAATAATTGAGGAAAAATAATTAAATTTAAATTTATTCATAGTAAATATTTGATAATCATGAAACTCTTTTTCTAAAGATATTAAACTTTAAAAAAATGTTATAAATGATTTTTTGAAACTAGGAAATAGGAATAGTTGGGGAGAAATTAGTAATTTCAAATTTGTTGAATTTAATTATTTAATGTTACAGATGCTTTATTTAAATTTTAAAATTTTTAAAAATGTTAACAAAGAATAATTAAATTAGTAATTTGGAATTTACTACTTTTCATTAAAAAAAATGGACTTAGTGTAACCATAATCATCCAAAAACAGTTACAAGACCAAAGATTATACTCATAATTTTTCCCGGTCCATTATCTAGTAGTAGTAGTAGTATTAATCAAAAGTAATATAGGTAACAACAGCTAGGGGGAAAATAATAGAATACACATTATAAATCTTGGGCTCAATACGTGCTTCGACGACAACTCAACTCAATCATCTCAATTGTCGCACTGTATTTACAGAAGAAAATGATAAGCAAACAAGGAAATGATGAAAGCCGCAAAGTGAGGTTTAATGTGCGTGTCATGAAACAAGACCCTCCCGAGCGATACTGGTGGTTACACGAAGTACAGCTTGAGCACTAAGAGGAGAAAGTTTTGACTGACAGAAGCTTTCCCAAGAACTCACCTCTGGATTCTCCTCATTCACAGTATGCTCATTATTGACAGTAGGAGTAGCTGGCTTGATGAGATCATGAGATTTCTCATACACATTTTGAAGCTCGAGAAGTAGAGTTCGGGCCGCTTCCCTGGACTCTGGGAGCTGGTCACTCAACTGAGATGCAGCTACTTGGATCAATTTGTCAATCCCATATGTCTTTATGCCTTCTGCACCCTGTTTAAAAGTTCATGGATACAAATCAGTAAATTTTAATGCTCCTCATCCAGTTGCAAAAATAGACTGGCCATATTCATGACCCTTTCTAGATCAACAAAATCCCTTCCAAGTTCCAATTAGATAATGCAGGTTGTAAACTTAAAAACGTAGCAGTAATTTAAATCATTTGAGACAAACCCCCACCCTTCAATAGAGTTTTTCCAAGCATGGATCTATCAATAACAAGAATTAAACCAAAAAGAAAATAACAATATTATAGAATTGAGCTCTTTATATATAACTATCGAATAAAAAAGCCTGAAATAATTTTGAACAAAACATTACAGAGAAAGAGAGATACACAGATATATATTATATACACACACACACACACATTGATTGTTTTACAAGCAGTCACAGAGCATTGCACAGTAGAATTAAATAGATACATGTTCATTGCAACTAAGAAACATTATCCTTCTATTTGATGACACTATGTTTGTCCATATATCAACAAAAAATATGATTTATAGGAAGGTTCAAGATAAACCATTTCTCTAATCATAGACATAGAAAGCTTTGTTGAATAAATTTGGGAGTGAAACAAAACCAATTCAAAACTCAATCAGATTTCCATAATCAAGGCAGACATTTTGGAATTTCAAAGTCATTGGTGAGGAAAGTTCTTTTCCTGCATCATTAATCTGTTTCATTAAGTTTTGTGTTTCGTTTCATTTTGCTTAATAAAAAATCGCTTTCTGAAAATGTACTCATACCAGCTGAGGAACACTCCGAGAAAAGCACATTGATGCCTTTGCACGGATACGAGGATTCTTGTTCTTAAGGTATGGTTGCAATTTTGGCAATAAAGAAATAGGGGAAATCCAAATAGTCATTGATATCAAGGCTTTTTCAGCTGCCTCACATACAAAGCGTTTGTCTTGTGAAGACTTGAGAAGAAGTTGTACTAGCTGCATTGACCAAATAAATGTTTCACAGAGAAAACTATCAAGTGTAGTTTGAGATTCCATATTGATTAAGTGAGGAAATTTATTAGTACACATCATATGAAGCTGGCTTACCAGAGGGTCCAATGAATCTATTATAAGATCATTATATGCACTGAAAATGTCTGCAGATGTCATAATGGCAGTTTTGCAAACAGCACTTCTAGGACTTTTCAGTGACTTTGCAATAGATGTGATCACATCCCCCCTATTTACCAGATAACATATGAATAATTTAATAAATCCAAATAAAATCCATAACATATTAATCGATGATATTTTGATTTTAAAAACCATATTTCAATCAGAAAACCAAAAAAAAAAGATAGAGTTTGATACTTACAGCATATCAAGCATTGCTTCCTTATGAAATATAGACAATCGACGTACGTTATTCAGTGTGTCACAAACCAGGACCCAATCCTTTGAGTCAAGTCCAGCTAATAGGGTCTGTAGCAAAAACAAATAACTATTTTCACATAATACAAGTGTTGCATTTTTATATAAGGCTAATAACCAAAGGTAAATAAATAAAAAGAAAAATAAAACACCCACATTTAAGCTAGACCATTTTCAATGGTTATCAACTTTCAAACCCTCTAAGTTCCTCAACCCAAAATGTGGATAAAAAAAATACCTTGAGACAAGTATCAATATCGTCTACATCATTCAAGTTCTCAGATTCAATATATTCTACTTCTGGATTTACAACCTCCGCACCAGAATTAGCAGTCACAGCCAGATTTCCATTAACAGCTGGAGAAACCAAGGAGGGACTATTATTTTTCTTTTGCCATTCTTCAATATTTTCAACAGCATTGTCAACAGAAGGCTTGGATAAACATGCCTTACTGGAGTCCTCATTCTTCCTTTCAGTTCCAAGAATTGTATTGAGATCCCTAAGAGCTTTCTCCGACATCCCTGTCAGCTATAGTCTGAGATCAAAACTTCCAATCAAACTCAAAAATAAGAGCTGTTCAAAACACCATCTAATTTCTGAAAACAAACTCTTAAGTCAAGATCTGAACTTAACAACAAAGACACAGTCATGAAAATATGATGTAGTGCCATAACATCCCCTCCCTCCCTAAACAAACATACACTCTAATAGTCCATAGAACAAAAATGATCCATTCTCATTCTTTCTGATTCACTACTAATTTTCCATCCCTCCCCTAACTTTGGAATTTCAACACTGTTTCTCTTCTTTCTTGTTCTCAATCACACTCATTCAAAAAATAATAATAATACATCGAATTTCCAAAGCCAATTCCAATCCTAGGACTGAACTTCCACTTCAAACATGACATCCAAATACTCTACAAATCACCACACACAATTCTCTAGACACGAAACGAGAAAGCACAAGTCGAAGCATTACAGATGATTCACGAGCGTCAAGTCAGATAAACACTGCAAACTAAGGAGATCAAAGCAGAACCAAAATAAGAACACGGCGCAGATAAAATCCATAAACCAACAGATTCAATGCGAAATTGAATCCACGCAATCAAATCCCCCAAAAAATAAAGCAAAACAAAACAAATCAGCAAGATCTCGTTATCCCCCGCACTACACCCCTCGAATCTCCATTCACAGACACTCGCATTTCAATCCTAAACCCTAACACCGCAGCATTCGATTCGAAAACGGAGAAACAAAACGATACAGTAATCTCAATTGCGCTAACGGATCACCACAATTACAGTGGAGAGTAGAGAGAGGAGATTACCGAACGAAGAGAGAGAAAATGTGATCGGAGGATAAATGCAGAGAATGCGATGAGTAGCTGAGACAGTAGAGAGCGAGTTACGAAGACTCAGTCAACTCAGTGTGAAGAAGACGGAGAAGAAGAAGAAAGGGAAAGAGAGAGGCAATTAGTGTATTTTAGTAACCGACGAAACGAAGAGAAGGGACAATAGTCGCACACCCCAAAACGACGCCGTATAAGGTGAACCGGACCAGGGCCGGCAAAAATAATAAATACACATACATTGCATTTGCATTTGCATTTGCATGTGAACCAAATTAATTCCACCTTTTTTTTTTCATGAGGATTTATTTTACTACCTCAATTGCTTTTATTCAAATTAGTACTAATCACCCCCCCCCCCTCCCTTTTTCTCTCCCCTCGCGCCATTACATTATTGCTTTTTAAGAATTTTAAATTTTGATTTTGATAGTAATTAATGCTACTATGAGTCTATGATCATGCTTCTTTTGAATTTTGTTGTATTATTATTGTTGTTTATAAAGTTAGGTCGCCTGTTTCTCCAGCAATCAATGACGTTCCAACACGATAAAGGTGTAAGTTTTGAGTTTTGAAATGATGCTTTATCATTTTAGACAATGATTAATTAATTAATTAATTGTTGTGTTAAGAAATTGATAGCATTCGCCTAGCTCCTGGCTCTTGATTGAGATTTGAGAGTCAATTGGAAATAGAAGTCTAATATTTGCTGTCATATTATCATTATTATCATGGATGAATAATAAGAATATCTTTAATATGGATTTTTTTTAAAGATTTGTTAGGTGTCTTACTTTTTTTTTTCTCCATTAAAATAAATTTATGTAGTTGGAAAATTTTCTTAAAAATAAGATTTGTATTTTATGTAAGAAATTATTTCTTAATAATAAAAATATATTTATCTAATACATAACATCATAATTAAGTGAATAAAAAATATAAAGATATGAGCTTTTTTAAGTTTTTTATTATAAGAGTAAAATTGTATATAAATTTTTTACAATGATATAACATTATAAATGTTAAAAAATAACTTAAGAAATTTACTTTAAAAATTTTCATTGGAGATGTAGCATGATGTGATTTACTTTTATGTCCCTAACTCCATTTAATTTTTTTTTCTGAACCCTTAGTTCCTACCCTTCCAAAGACTACACAGCACCATAGCCACTCTAACAACATTTTACTGCTATGAAATGCTACGTTAATTTGTTTTTAAAAAAATGAAAAACGTACTAGTTTATTTTGGTATTCGACATTATATGATTTTGTTGATCCCGTGACTAGCCTCTCTATGGTAGAAGAAAATATCACAAGAGTCACAACACAACACAGTCCACGCAATGTTATTAAAAGGTAAGGAGATAAAAGGTGGTAAGTGTAAGGGTGTGCTTATGTACCATAAATAGATAGATAATCCAAAGGTTTTGTTACATTAGATCAAAAAAATTTAAACTAATAGCCAAAAGTGTATATCAAAATGTCAATACCACCCCACTTAATTACTTGAAAGACTCATTTGCCACCTCTACCAGCCAATGCTTATTATGTAGAAAAAACTAAATTTGGGATTAAGGAGGAAAATATTAGAATAAGTCACTACGTTATAAAAAAGTTTATACCTTATTTTATAAATTTAAATATATTTTATTGAAGAAAATTTAAATATATTTTTTAAAAATGCCTCTTTATTTTACATTTTATTAATATTTATTATGAAAATAATTCAAAAAAAATTATAAAAAAAAACACATGCATTTTAACAAAGAGAAAAATGATGATAAGATGACAATGTAAAAAGTTTTATATGTCATCCAATCACAACACATTATGTATAATAAAATTATTGACTTTTATGGTAATAATTTTTTAACAAATTAGTATTAAGAAAAAAAGAATAAAAAAAATTGGATCCTTCTAATTATTATATCATCATGACATTAGTGTGAAGTATTTATTTTAATATGTATAAATCTACTTACATCCAAGACATTTGTTCTTTCCTAAACCTCCACATTAATTATAACCTAACATATTAAATCTATAACTCCTTAGATATAACTTACTAATGCTAACTCTTAATCTTTTCCATCTCATTCAATCATTCCTTAAACATAAGGTACTACTAATAACTCCTATTCTCTTCATTCTATTTCTCCTTCTTTCTATCTATCCATGGATAAGAGTCCATGGTTCCGTTTATACTCCCCAAAATCTTTTTTTTTGTATGACTACAAATTGATAAAATTAAATCAATTTCATATTCCTACTTTTTTTTATACTAACTATGACTTGTTTCCTATCTTTTTTTTTTCATTTTCTTTTTATAGAATACTTTTGTTGTTTACATAGGAAACAAACACTTTGAACATGTGATAATGGAGCATCTAAATATGAATGATGTATATTAGGGATGGACTGTTATGGATCTTCTAGGAAAGCTTCATATTGTGATTGTTGATAAGGTTCTCCATGATTCATAATTTTCTAACATTAATTTTAATGTTTTATTTATTCTCATGGAATTATGTTGTCTTAAAGATATGACAACAAATTGATAAAATTAAATCAATATCACATTTTTACTTTTTTTTTATATATTACCTATAACTTGCTTCTTATCTATTATTTTTTTAAGGTTTAAAATAAAGTGACCATGTGAGAATATTAGTTTGGAACATTCATCTAACCACTTCTTAAAAATGTATTTGCTTATATAAAAAAAAAAAATACTTGAACCATGCTAAATTCTTCTATAATAACCTAATCATGAACTCTAAAATTATACCTATGTATTTTTTTTAAAATAATGTTAAAGTACTTTAGCTTTATGTATTATTAAGTAACCATGTTATTCCAAATTTAAAACTAACATATATTCTTTTAGTATCATTACATTTTTTCTTATATTCTATTCTTTCTTTTTTTTTCCTCTCTCTAGGTGTCTTATAGTATAATGGGTTTTCATAAAACATTTTTCAAATACAAAAAAAAATTATTATCTTTTAAATAATGTTTAAATACTTTTTTCTCGTCCTATAATACCTCATTTATTTATAATATTTAAAATCTCTAACAAACCAAATAAGAAAATTAAACACATCTCTTATCATCATCATATAAAATATTTTTTAAGAAAATCGAATTCAACATCAGTTATACCAATCACTTATTAATGAATCTTACTAATTTAATATTAAAAGATTATTCTTATATACCTATAGATGATAAGTCAGGTATAAAACTAATTTGAAACAGATAAATTAAAATTTTAATTAGACTACAATTCAATTACAAATTATGTATCAACCATAAAGTTGTTAATTTTTATAATAAAATTATTCAATAATATTTCAAAACAATGTTTAATTAATTAATACGATAACTGTATATATTTTCAAAATAATAAAGTGTGAAAATTGAACTCGATGTATGTGAAAAAATTGTAAGTCTTTACTATCTACTATTTAGCCTCCAGGATATAAAAACTTACAAAAATTTAATGAAAAACTTAGGAAAAAAAATCCAATTGTACTATTTAAGCCATCAATATTGACTGTTCACTATTTAGGATTGGGCATTGATACGAAATTGTCTTTATCAAAAGCAAAGTGATAAATCTTCTTTGATTGTGAGCACACATAGTATATTGTAACTTGAGATTAAGCATAAACTTTATAATAATTGAAGCACATTTTAAATATAATTTTATTAAATGAAATAAAAAGGCTAAAAATTTACTGAAATTAAAAAAATGTTTAATTTTAAATATAATCCAATTGTACTATTTAAGCCATCAATATTGACTGTTCACTATTTAGGATTGGGCATTGATACGAAATTGTCTTTATCAAAAGCAAAGTGATAAATCTTCTTTGATTGTGAGCACACATAGTATATTGTAACTTGAGATTAAGCATAAACTTTATAATAATTGAAGCACATTTTAAATATAATTTTATTAAATGAAATAAAAAGGCTAAAAATTTACTGAAATTAAAAAAATGTTTAATTTTAGATTATTTTAAATGGTTTAATTTGATTTTTAATTTTTAAATAGTTGATTTTGGTTCCAAATTAATAATTAAGTAATTTTATTTATTTATTTTATAATCCGTCCCCAGCTCTGGAAGAGTGTTCTCATTTCCCAATTGTTCTAAGTTGCGAAGCAGTTTGCAGCATAGCACTATCTCGAAATTGTTCATTTTCCTCTAATCTATGGATCCCGGAACAGCTTTAGAGCTTGTAAAAGCCCAAGCACGGTGTCACTCTTCTCTTCCTCGATGTTCCTCAGTACACCCTCGTCGCCGTCGGTACTCAGGTAAACTTTGTTCCTCTGTAACCTTTTTCGTACTATCGTGGATTATGAAGTTGTTGCCTTGTTTTTTTTATGGTATCTGAAAACTAAAACTTCAAGTTCGTGGGATATGAAAAGCCCAACCATGATTTCAACTTTGTTTCACACTGGCAATGTGACATTATTTTTCTTCTGTGTTTGGTTTTGTAGATGTTCTCTGTGGGGCCTACTTTTAAGGGTATTAAGATGATTCCTCCAGGCATTCATTTTGTGTATTATAGTTCATCAAGCAGGTTTGTTCATGTTTCCTAACTATCCAGGCTTTTTTTCTCTTTTGTTTAGTTCTTCTTATTCCTGCAAAATCCTATCTTCCCCTATTCATATATGTGGTGGCCTATTCTATTAAATTAAAAGGCAAATATAGGAGTGGTTGGTGTTCCTGTGTATGATAAAGCAATGCTTTTGCTATAGTGTTGTTGCTCTTTCCCACGTGTATTAGTGTCTTTTCAATCTTGTATACTGTGGCAATGTGTATTCTTGTGGGAAATAAAGTTGGATTCATATATTGGAAATAATATATCTCTTGCATATGGTCTCTCTATTATTATGTATGCTGACCACAGAAATGC-TAAGCATAGGAGATAGGACTTCACTGTTTCTTTCAGTTGCTAGAATCAGTAATGTTTCTTTCCTGTAGCATAATTTTTCAAATTGCTTGGTGCATTGATTCTTCTTCTTCTCCCTCTCTTTTTTTTCTTTTTTGATTCATGCAGGGATGGGAAGGAGTTCTCACCAATTATTGGATTTTTTATTGATGCTGGCCCTTCGGAGGTATGGGAATAAAAAATTCGTGTCTCAAATGATTCAATTAAATTTACATTAATTTTGGTTCACTGAGCTTTGACTGAATCTTTTTCTAGTTTAGAGATCATAGCAGACACTATATCTTAATGTTATAATTTATGTTCAATTCTCACTTATTATTTGACTATGGAATCACGGTTGAGATGGGGTGTAAGTAACCTTTATGCTTTGCTTTTAAATAATTTTTGTTGAAATCTTTGATAATATTGATATTTTGCTTTGTTTTTTTGATAAATTCTCAAATGAATTGATTCATGCAATTTTGTTTCAGTACTGGCCTAATGGCAAGATTTAAAAAAATAATTAGTTTTGAATATCAATCAATGACCAATTTTATGAAGATGGTAACTCAGAAAGAAGGCTAAGTGACTAAAACCTCTCCTGTTAAGTGATGTGACTTTCCTTGGCAAATGATGGTGAAGTTAAAATTATTACAGTAGTTATTGCCTTTTAGGTGTGCAATTTTTTGTTCTTACTTGTACCACAGTCCTGTCTTTCAATAATTTTGTGGTGTAAATGCACTTTAACCATCTTAATTATAACTAAAATGACATCTAAAATGGATTGATTAGAACATTTTTCTCCTGATGAAAAAAAGAATATATTAAAAGTGAAGAGAAAGTTAGAAATGTGAGAACCTAGAGGATAAAATCCTTAATAACTAAAAAAATTAAGACCGAGAAGAAAAGTGGGAAAAAAAATTTAAGAACAAGAAACACACAACACACCATGCCAATTTCTCTGTAAATCTTACGAAGACACTCCTCTAAAAAACGATTAGCAGAATTTCACAGAGAATCTAGGAAAACCACTTGATCTGTTAATCAATGCTCATCTGTTTGACCTTGTTTGTGGTTAATTTGTATACCAAAAACATATAAGAAAAAATGTGACACAGTGATTATGCGGTTTGGTCTCATGGCCATGCAGGTAATAGTTCGTAAATGGGATCAACAAGATGAAAGGTTAATCAAATTATCCGAGGAAGAGGTATGCATTCATTTAAATTTTTAATAAATATATAAATACTCGTAACATGCCTATTATGCAGCAAAATGTCATGATTGATATAGTTTACATCATGTTGGTCAAATGAGGTCATCATGAGAAAGTATTTAGGAAACAATAATTTTGGTGGATTTATAGAAAATGTGGGGTAGCCCCTAATATATTCCGTCAAATCAGTGCTAATTTGTGTTCTGGTTCATATATTGATTATGGCCAAGGAAACAATTTTTTTTATTTCATTTCCTTTAATTCCATGCTTTTTATTTTTAATGTGGCATATTTTGTTTTCTCTGCTTTTCCTCTAGGAAGAAAGATATAGTCAAGCTGTTAAAAATTTGGAATTTGACAGACAACTTGGGCCTTACAATCTCAGCCATTATGAAGACTGGAAACGATTATCTAATTTTATCACAAAGAGCGTCATTGAACGACTTGGTATGCTATTTGCTTGACTGAGGTGTTCTTTGTATTAAATAGTTCATTGATCTTTTGATATTGTATTAAATTGTTAATTTATAAGCAGAGCCCATTGGAGGTGAAATTACTGTTGAATGTGAAAATGAGATAGTTAGGAACACTACTAAAATGCCAATGGAGGAAGCACTAGACAAGCAGCTGAAGGTTGGTAATTCTGCAACATCTGTTGGCAAGTCCCGAAGGAAAGGATGTTATTATACCTCAATTCCACATGTTGTGAAATGCAAGGGGATTAGTGGGCAGGAACTTACTTCTTTGAATCTTGACAAGGTTGGTCCCTGAAAAGTAATTGTGAGAAAACATAAAAGGTTACTGTAATCAATACTCTTACCTTAAAATCGTACCTGTTATTGTTTGCTCATTTGTGAATTTTATTTTTGTTTGCCTTCTCAGACACATTTGTTAGAAACTCTACTGACAAAAGATTATGGAGATTCTGAAGACTTGCTTCTTGGAGAACTGCAGTTTGCATTTATTGCCTTTTTGGTATTGTGGACAAAACATAATTTTTTTATACATTTTGTTGATTTTGTTCAATCCAATGTGACATTTTGCGATGGTTCAGATGGGGCAATCACTAGAAGCATTTCTCCAATGGAAGTCATTAGTTAGCCTTTTGTTTGGCTGCACCGAAGCAGTAAGCATTACCTTTTATCCAGACTGAATAGTGAAAAATGCATGCATAGACTCTCTACATTGACTTTAGAGTTTCTGGTTTTTTTTGTGTACTTGTCTTTGGCATGACTCATAAACCAACTATCCCAAAAGCTTAAAGCAGTTAGGTGAAGACATGCGAATGGTTTTATATTGCATCTCTAACATGCCCCTCACACCAGAGCCCTTTAGACTTGAAGGGTGGATAACATTTGCAACCCACATAGTGCTGAAATTCAACTTTTTATTAGAAGAATTGGGGTGACAAAGTTTGATCACTAGACCACTTGGTCATAGTGACTTCGATACCATGTCATGATCCATCCCAAGCAGCTTAAGCTGGTGGGTGAAGGCAGATGAATGGTTTTATATTACATCTCTATCGGTCTGCTTTTCCACCACATAAAATAAATATATTGATTTGCTGATATTGAATATTTTAAAATGTTGCTTATTCACCAAACTTTCAAACCTATATGAGATATCTATATATAATTAATCACAATAGTTAAATGAGTTGCCACTATGATGTTCATTAATTAGATATTCAATTGACTTAGTACAAGTGATATATATGAACCACTAATATATATATATATATATAATTAATAAGCACATTCTTGAGCTCTTGATTAGTTGATTGACAGCTTAAGCTTTAATTCAAGTGATTCCATGAGATGTGCTTACTGTCAATTGTTGCTCTATGTTCAATAAGTACTTGTGCTTTCATTTGTGTTTTGTTAGATGCTTGTTTGGTCTTTCAACTTGGTGGGCCAGTTTGTTAAGTTCTTTGATTCCGTGGGCTTTACCATTTTGCCTTTGCATCATTTGCTGGAGGGTTCCCCATCTTTTGAGATTTGTGCTTCAACCCAGAAAATAGATATAAATATGATAAGAGTAATCATTTTCGATTCTTCTTATGGAAATTTCTGCAATATTTTTTCTATGAACAATTTTTACTTCTTTCTTAGGACATTTTATGGTGGTAGGGCCTAGGTTATGTTGCATATGGATACCAGACACTTATTGATTATGGTAAGATATCTAGTGTGGGATTGCTTAGGTTCAAATAAGCTTGAAGTTGTATCATTTCATAAATATATATCATTTTAATAAATTTGCATGACTTTGCATACTCTTTTGCAGCCTTTCCGCACACGAACTCATCTATTCACAAAGGTAAACATTATTAATGTATTTTTTTTTCTTTAGGTACAAAACATTGACATTAATACTTGGAATGCTGTTAATTTCATCCCTGATTGTAGTAGTTCTTCTGACTTCTGAATTTAGTCTTGGAACTGCTAGCAACTGATTCTTGATTAAGAAAATGAGTAATGATCTTGAATCTTATATTATTTGTTAAACTCATTTCAATGATGGAAAATCAGAACTTTCACCTTCACACTTTTGTGGTTTGGGACATGGAAGACAGGGAAAATAAAATATGTTCTGTTTAACAGACTATGTGCAGTCCTAGAAATAATGGAGAATTGTTCAGCAGAAAGCTCTGGTGTTGATATTTAATATATAGAAAGCACTGATTAGAACTAAAAAATCTACAAAGTAATTCAAAAGAGGCAGCAAATAATCAGAATTTTATTCTTTTCCAAAAGTTTAATGTGGTAGCTACTTGGGATAATTTTATATTTTCTATTTTTTCTTCCTTAACAATTTGTAATATATAAGTTATTATTTAAGATATTGTACATATCCTTAATACATATTGTAGATTAATTTGATTGACTTTTTTTTTTTGATACTTTAATGGCAGTCTAAATTCTTGTACCCTACCTCCTGTTTGCTGCTTTCTTTCCTCATCAAACTTTTTGGATTCTTGTAGTTCATAAAAGTCATATATAATCAACTAAAATACGGACTACAGAAAGATCACATGGATGAAACAGGATCTGCATTATTGGATGATTCTTGGCTTTCTGCTGATAGCTTTTTGCACCATCTTTGCAAGGTATTTTCACAGATGTTAACTCAATATTCATGTGCACAAATTTGATATGTGACCTACCTTTCTTAATTTTAAGAAGCTAGATTGGCGCATATTCTGGTCAATTATGGATTTTTAAGATCTTGAAATTCTAAAACTTGTCCTTTTAGCACCAAAAAGAAATGCATGAGTTGATCTTGAAAGTGGAGGTCAGCAGCTCATTTCTCCATATATGTGGTTGTTCTTCATTGATAATGGTTAGCATATTAGACTGCACATTGTTTCCCTCTACTTGACACTGTCCTCCACTTTCTTTATCATCCTTATTAATCTTTTTTGTGTTTTCTAAGTAGTTAGTGTCCATAGGACAAAAACTGTTAAACAAGCAACTCATTCCAGGGGGAAAATCAGAAAAGGCTGTCAATTTTCATAAGAATAATGCAGGCCTTTCAGAATGCAGTTTCCTTTCCTAACTGAACATCAAATCCCCCAGCCTCAAGCATACTTGCCTTTCCTACTGGATTCTGTATCCCAATTTACAGAATAACACAATTAATGCATGCCAATAACAAGCGGACATGTTTTGTTACTTTTGTAAGTCTACCACAGGATGTCAGAATTGATAAAATATAAAGATGTTTTTGTGGGAACTCTAACTTCCTAAAATCTTTTCAAGGGAGGCTTGGTCAAGGAAAATGTGGCTAGAAGAAAATTCCCCTTTCTTGTTCAATGATTCAATTATCCTCCTTATAAGACGGGTTGTATTTTGATGCCTTTGATTTTTGTGGACTAGTTGCTCAAAGTAAAGTATTGTCTGTTTCAGGCTTTTAGCTAATACTGATTGAATATTTCTTCCATTTTAGAAATTTGATATGCTTTCCTGAGCTCAAGTGCAACTTATTCCTTTTGATTGTTTTGGAATTGCAGGACTTCTTTTCATCATTGCTTGATGGGTCGGTTGTTGATGGAGATCTTTTAAACTGGGTATGAGCATGGAACCTGTCTTGACATAATGTGATATTATTATTGATATCTGCCTCCCTAACTTCAATCTGCCAGAGAGACAAAATAAGGCATTGATTTGAAAAAATAGGAAAAAAATTGTGAAAGTGAATATCAAAAGTATTAGAATAAAGTGACCTCAACCTGGGTATAATGTGCTTGAAATGCATTATGCAGCAAAGCAATATTCGGCAGGGATAGATTTGTGATTTTTTTTTAAAAATGCTACCTGGATATATTGCTCCTCCAAGTTATTTATGAATTTTTAGGCTAAAAACTTGTTGATGGATATGTATAATTGACTCTCTAAACAATCTTTTGTCGTTATATATAGGAAATAGGAAGTGATTATTAATTATAATCTTGAACCTTAATTCCTTAACACATCTAGGAAGTGAGTATTAATTCTAATCTTGCACCTTAAACACACGCATGCACACACGTGAAGTTATTCTGCACCTGAGTTTAGACTTCAGAGTATAATGCCAATTCTATGAGCACTGTTTATGCGCTTATAAAATTGGCTGCAGACTTGCATCATTTGCTGCTTGCTACAATGTATTTGTTTGTAACCTTCCTCTCCTTGCAGACAAGGAAATTTAAGGAGCTGCTTGAGAGAAATCTAGGGTGGGAGTTTCAGCAGGGAAGTGCTGTTGATGGAATATATTTTGAGGAAAACGATGAGGTCAGTATATGCGTTTATCTGAGTTGCTTTGCCACGTGTAATACGTTTGTTCACAGACCTTATTGGTTCACTTTGCAGTATGCTCCCGTAGTTGAGATGTTGGATGATGAAGCTCAGGTAGTTTAAAAATGTGGATTATATCATCACTGGGGAACTAAACCACAACTGTCACGAATACCACTTTGCATGGCCTTTGGCCAACGTACTCTCACAGGCATACTACCCTTCCCCCACATTGTACAGTAAAGCATACGTAAAATCCACCTTAGCAAAGCAAACTATAGGAAGATCATTTTGCAATATGTCAAATTTCAATTGTGCTAAAGTCAAATGTTGTACTTGAAGTAGAAATGCAATAACCTTTCTCTTTGGTGGGATAGACTTTCAATAACTTTGATGATGGAGATTGATATTGTATACATAGCTGAACAAATTTTGGTACTTCTCAAGGAAACTTGGGATTTGTCAATTTATTATGACATGTTCGAGTAGATTTGTCAACAATTGAAGGCATGCTTTCCTTTTATGTTGGCCTTTGAAGTTGGGGCAATATGATAAACAGACAGAAAGGACTACGGATGAAAAGGGATAAGCACGAAAAATGTTAAATTGTATTAATGAATTTTAATGAAACCATATAGGAACAAGTAAGGAAATTGAGTTTTGTTGGTTAACTATTTAGTTATCAAGTTTTTTCATATAAAAATTTCCATATCAAGTACTAGTAGCTTTTTTAGTTTTTACTTAAGAAAAGATAATTTAATGAACATGGTCAGCTAATACTGAAATCTCGAAAATAGTAGTAAACGGGCCATCAGTGAGCCCCTATTCCCTCAATCCTCTTCAAGAACCATGGTCAGGGTTTGCTATTCGCACCTTTCTTTTTGCTCTTTGCATCACCTATCAATTTTTTTTATTGTTTATGAAAATACTTATATATATATATATATATATATATATATTAAGCAGTAAATTTTAAGAGTTAATTAAATTTTTAGTCCCTCAATTTTTTTCATATTTTAATTTTTAATTCCTTAAAATTTATTTGACAACTTAAAAGTCTTTGTTAATTTTTTAAACATTTTTAGTCCCTCAAATTTTTTTCCAATTTTTAGTCAGTCATGCATTAATTAAATTTTTTTCTCTCACAATTTCTGCTTTTCTCACAATTTCATGACTCAAAAGTAGATTTTAATAATTCATATGCTATCGTATGTATTTTAAATACGTATTTGTACAAGTTAAAACGAGCGAAATCATTGATTATGTACATAGGTTCGTCGTGTAGTATGTTTTGGTTTGAGATATTGTATTGCATAGGCCTATTGGGTAAATTATACTCTTTATGTATATGACCTTAAAGAAGAGCAACACTAATTTATTCTAAATTCTTTGTTCTTCGTCATGTTTCATCTTCCGTACTCAATCTTAATCTTGTACAGTTATCATGTTGACTAGTAAAAAAACGTGTAATACACCCTGTATTTATGCATATTTATATGATCTACTAATCATTCACATGATTTCTTAAATGTGTAATCTCCTACATTTTTCCTGATTTTTTAAACATAGGCGCATCTGCTGCAGATTTATATATTTTTAATAATATGAAAAATTATTTTTTAAATACTTAACTATTTATATTTTTAGATTAACTATTTCAAACTTTTAAAAAATTTACGTTTAATAAAGGCAAACTTCTAACTACTTTACTTATTTATTTAAATTAGTTTATAAATTTTCTTGTAGTTTCAATTATTTTGTTTATTTTTAAAAATTTTACTTAAATTTTTCATAATGACTTATTATTGAGAAAAATAAATGAGAATTTGCTGAATTAAATAATGGCCAAGAGTTTATTGTACTACTCGAACTCAGCAAAACTTTGCACTTGGTGGTCAGGTGCTAGTTGAATAGCCCACTCAGAATTCAAAGAATGTATTTAAGTAAGAAAAGAGAAAAACTCCATCTTCTAATAGAAAAATAAAGATATCTTCTAAAATAGTATATTATCTATTATTAAAAGAAAAATGAGATAAAGTCACTTATTTTTTTTTATTTACTTTATCTTACGAGAAAAATTGAGATCCTAACATCAAATTTCATCTACATAAAAAAGACTATCAAAGTTAAGATAAATTAACTCTAATTCAATCTACTTTAGGATATTTATTCTTATCTTCACGTCACTAATTTAAGTGTTGGAGCGTCTTCACATACTCACCACTGTTCGTGAGAAGATTCTACCAAATTTGATAATACGACCCATATTTATCCTAATCACAATTATTGTTTCTGTTAATTTGAGTAAATTCCTGTAGTTACCTTCAACAAATATAAATTTTAATTTTTGGGATATTTCTATTGTCAATTTATCGACTAATAATTCAAAGATTTATTGTTTTTATTATTTTGTTGCACTGTATTAAGAAGTTATATACTTGACATTGACGGCACCTGTTATGTGATTATGTAGATGTTGACTTGACTAAATATACGTTTGACATTAGGAAACTTTAAATAAAAAAAAAATCTGGATGACAAAATGTATTTTTAAGTGACCATAAAAGGGTTTACACTCTTTTTTCAAATCTACATGCTTTTTTTTTCTTCTCTTAAGCATACATGGTGCAAGAAATAATGGGATGAGATCATGGGAGAATGAGATGCTCGTATAATTTTTGCTAAGGAATAACATTGCTGATTGGTTGGTTCACTATGCACTTACTATTGATTTCGATGTTAAAAATGTTTATGTTCCTTCTCCAAGCTTTGGTAGATTGTTATCGATAATGATGATGATGATCTTCTTGAATATTTTTTCTTCTCAGTAGCTATTAGTTGTTCGTAAAAAAAAAAAACTATTAGTTAGTTTATTGGGCTATGCCTTCTTGTAATAAATAAAAGTAATTGAAATATAATGTAAAATGATTTGCTCCATTTCTATTATTGTGTTCACAACTTTACATTTCATTCAATAAATTCAATTATATTTAATAATCAATGAGATTAATGTAAAATTTATTAAATAAAAATAAAAGGATTATATATTATTAAATACATGTTTACTTTTTAGGCATACAATTTATTTAAATTAAATTCATTAAATATTTTATTTTCTTAAAAAAAGTTGGGCAAGCCATGATGAGTCTTTGAGTGACAAATTACTTTAATAATTTTTTACATTATCATTCAACTAATATATATATATATATATATATATATATATATATATATATATAAAAGGAGAGATTCACTTATTTAATTGATTTTTGAAATAATTATTCTAAAAATTATATCAATAATATTTTTATTAAGTTAAAAGTGTAAATTTTTTTTATCACTAACAATTCATAACAATTAAACTCGTATATAAATGTATAATGAAAACAAACAATAAAATTATGCCGCAAAAGTATCATATTTTTGCTTCAGTCCAAAAATGATACCGCTATCTAAAACTCATGTATAAATTCAAAAAAATCATATTTGAGTGGTGTAACTGTGTTTCCAAAGATTAATTATAGAGTGTTTGAATTTTTTATGAAAAAATATCAAATTCTAATATGAAAAAAATTAACTTTTTTTAAACGAGAATCCTCAAACTATTACCCTTCCTTTGGTAGAGAGGAAGATGAAAATGTAAAAGATAAAAATAGAATAAATTTTTTGAAATTAAAATAGAGTGTTAAAAATGTGAATCTCACATAAAATATCCTTTATTTCTCTCCTCATTCACCCTATCTCTCTCCTGGTAAACACACCATAATATGAATTGGCATTGTGGACTTTCATGTCTTTTTCAATTCTATTCATTAACATCTTCATTTTTTTAATGAATACTCATTTCTTTTATTCATCACTTTTGAAGAAAAAAATATTAAATTATATTCTCATATAAAAAAAGGAAAATAATAATATGGTAATAAATAAGAGAGATGAAGAGACATATTAAGAAATAACTTACAAATAATTTTAACAAAAATAAACAATTAAATGTTTCTCTTAACCTATTTGTTACAAGCACAATTGCCTAAAAACAAACAAAATGAATAAAAAAGAGAAAAAATGTTT
