# Supplementary material for: Fine Mapping and Identification of a Novel Phytophthora Root Rot Resistance Locus RpsZS18 on Chromosome 2 in Soybean
Source: Front Plant Sci. 2018 Jan 30;9:44. doi: 10.3389/fpls.2018.00044 (PMC5797622; doi:10.3389/fpls.2018.00044)
Supplement: Supplementary file 5 [file DataSheet1.ZIP › Zhonghuang47.txt]

AGAGCATGCTTCCCTTTGACAAACATCTTGAAAAGTGTGTCTAATGTGTGTTTGGATTGTAAGTGGGAAAGTTTCAACCG
CAGGTTGAAAAAAGTTTGAAAGCTTAATAATAAGTGCAATCTTATGATTCTTCAGCATGCCTCAATGGCTTGAAACTAAT
TAATCTTTTTTCTCTTCACACGCATTGTAGTGTTGTGGAAGCACCAGATCTAGGAAATATGGATATGGATACTACATGTC
GCATGAGTAATATGATATAATACAGACGCAAGGCTATACAACATATGGAACCAAATATAAAATTAACATAAAAAAAACAA
AGATCTTAAATTAAAACCAAAACAGTAATACTCCACTCAGTTTTTTTTTTTCCGGTAAAAAAATTATAGGATGCACATTA
GGGGTATAAGATGGAGTTTGGGAGGTATCTATATAAAAAGGATACATGTCCAAGTACAACAATCATTTTGAAATGTCTAC
ACTTCCTTGCCTCTCTCACCTGGGAAAGTTAGTTGCCAGATAGGATAAATCCTTTAGCTAATATTCAAAATATCAACATA
TAGAATCTGTTTGCAAATGCTAAAATATTAAATTTTACGAAAATCGAGTACTTTGTTATTTAAGTTTCACTTATAGGCTT
CTAGTAGTTGAGGCTATAAGATCTATCTTAATACCCCATCTTTTTTTTTTTTCTTGAATCAGAACCAACTACCAACACAT
CAACTTCCAACTTACATTCATGGTAATGCCATATGTGACTCACAATAAAAATAGTCCCAAGTATGATATCTGTCGCACAT
TCCAACCAATTTCATAACCAGCCCATGTTAATTGGTTTTATGAGATATCTGAGCAGTATAGAACTAACAATCTGCTAATT
AAATCTTGATTGATCAGTGAATCAATATTTAACATTTTGTCTGTTTCAAAATATTAAATTATCAATACGATGAAAATAGA
CAGAAAATACAAGTGAGGATGTTACAGTACGCAAACACCACGAATACGTGCACGGATGCACATATATAATATTCTTAATT
ACCTATTATTTTAAAACATAATCTTATATCACAATTTTAATTATTTACCATAAATATAATATAATTTATTTATTTAAAAA
CAAATATAACAAGCCTATCATTTGAAGCACGATCAACTTTTAAATAAAAATATAGAAATCAAGTTGTGTCACTAATTTTT
TTAAAGATTAAAAAAATGAATATTAACTATTTTAAATATTAAAAAGGAATAACACACTCAAAAGATTAAAAAAAGGAATA
ACACGTATACAACATGTAGCACCCTCATTTTTGTGGCACCCTCTACCCCAACATACATATTTATATAATATCGTATATGA
AAATACAAAATTAATTAAAATTACTTTATTCAATAAACATAAAAGAGTGCAGGTAAAAGGTTCGCATTTGCATTAATCAC
CAAATTAAAAACTTATCAAATAAGAGTATGAAAATATCTTTGACTCAAACCAAGGTCATCCAATTTTTACAAAAGGAAAT
AAGTTAAACAGTGAAAAATAACATAAGTAGCATGTTCAAAACATTATGCAAATATTACAGAAACCTATGTCTCAATTTCA
CATCATATTAGAGTATTGTATTCTAACGTCCTCTAGCGTGAAGTTCTCTATAGTTATTCACCTAACCATCTGCTCCCACG
AACACAAAGTTCGAGATCATCACAAGATTCAAACACAAATAACTCACAGGGAGTGGGTTATCACATTCCTAACTAATAGA
GAGAAATGAGACAACATAAATGTATATATCATATAAATGAAATACAACTTACTTCAATACAGCTCACGTCATTCCATCAT
TTATCGTGTAACATCACATATCAACATTACACATTTTACACATTTTTACATCATTCATGTACTGAAGGATCAAAACACAA
TGTCACTCAACCAATCAATATCGATCAGTACACAAGCGTTATGCAACAAATATACTAAGACTCAATTCTATATGCAATAT
GGTGTCTAAGAGTACATGGCAAGACAAACCACACACTGGTAAGTCAGGTCACTCTCACTAGGTAAAATCATAAGGAGATC
AGTCAAGGTCACTCTATTTTGCGAGAACGCTCCAACCAAATGAGATCAGCATAAGTTTCAAGGAACATTCAAACTGAGTG
TATTTACTCTTAAAGCCTACACTCCGAAGAGTCCATCAAGGTCTCTCCCTTCTGATTCAGGTCTAACTCAAAAAATATTA
ACACACAACTCCTCAATTATTCTCAAAATAATTTTAACTCATTGCGCCTCAAAGTGATTAAACTCGCCGGGTTCCCATAG
TGAATCTCATTGCAATATTTGTCGCCCTTAAAAGGTCTTACCGTCGTGTGATTATACGGTTCATAACCCACACCTCAATG
CACACAACATCTCAATACACATATGTGATTTCATAATTTAACACATACTCAACTTGTTACTTACACATAGTTCATCACAC
TTCCATGATTCCAACACAACACATTATCATGTCTCATGCATTATATACATCTCACACAATAATAATATTAATATGTTATA
CGCATATGATTAAATCCCTTGAATAATTTCATATAATCATATCAAAATCAAAGAAATCAAAATCATAGATAAAAAATATG
AAAACATCAAGAACACTAAATTTTATCAACCAATTCGTATCAGGACATCAATTGACTCATCAAACACAACAATCTCGTAA
TTATAATCATAAAGGAAGAATCACAATACAGTAAACATTCCAAAATAAATCCAATTTGATCCTCAAAGGATCTATACACA
TGTTCATTTTAAACCCAATTGCGATAAACTCATCCCTTACATCTAAGCGGGCTTACGTGTATAGTCTGACAATGATAGCG
GCGTCTCTAGCAGTTTCCTAAGATTCCTCAAGATTTTCCTCTGGTTGCTCTGCTAGGGTTTTCAAGCGTTAGAGAGAAAG
AAAATAGATTGGAGTCTTCATTTCACTATATCCATGCAAGGGATATTTCTCTCAGTGTGGACATTATTTTGCAAATCCCA
ATGGTGGGAATATGAGAAAACGAGTTTCGAACCTGGTGTTCAAATTCCACAACGATCCAACGGTTAAAGAATTTAGGATC
GTAGTTTTACGGGGATAAGTTTGAGTGTATGCGAGAAAAAGAGAGTACCGTGCGAGGGACATTGCTCTCACCACATACAT
TATTTCCAAAATACCAACGGTGGGGATGTGAGAAAATGAGTTCCGAACCTGATGTTCAAATTTTATTATTTTATAAAAAA
AATTATTTTACTTCCTATCAAATGAATAAATAAATAAAATATTCTTTTTTATTTTCTTTCAAACCATTATTTTAATTAAT
AAAATTATTTCTCCTTATTTATTTAATTACAAAAATCTCATTTTTTTTAAAACTCTATTTATTTTTAAATAAAATCATTT
GAGGTTGAGGAATTTGAGGCCTGTGGCCATGTGAAAGAGAGAAAAAATTGTAATATTTCTGCCAAACATACATAAGGTAA
CCCCAAATACCACTTGTCATCTCTGATGACTTCCAAAGGACCTCTTTAATTTGAGGCTTTAAATCATCTCCAATATCTAG
TTATGTAAAGACATGTTGCAAAAACCATCAGGTACTTGATTAGATTTAAGGGTTTTCCAATCTCTAGAAGCAAGATAACT
GTCTCTGAAAAGGAGCAAATTCCACATCTATTGTCCATAATAAAGCCACAAGCCCGACTCTTTACATTAGACTTTAAACC
TCCTTGTACCAGAGTCCATAGCAGGGGAACATTTTAACTCTTTCGGGGCCCTCCCACCTCCATATATTGGTCCAATTAAA
ACCAGTATCTATCTGATTGGACTATTGCTTCATGCACTTTCCATGTTGCTTACTACACTTCCTTTGAATGTAAAATTACA
TTCCAAAATACATTTTATCTTTTCTTTCAGAATAATCATTCCAAAAGGTTAAAAAACATTCCAGAAAGAGTGCACGAAAC
AACAAAGGATTACAAGAAGCAATAACCATTTGTCCCCCTATTTTGTTGCTCCAATTTTATTGAAGTAATTTTATTTTTTT
AAAAGGAAAAAGTATATTAATATATATAATCAGAAACTGTCTGTTCCTTGCAAGGAGTACAAGGAAACAACATAACAAAA
AACAGGGCAGTAACCTAGTACACTCCCTAAAACCTCTCTAAATGAAGTATTTAATTCTCAAAGCATCCTCTCGGGTTAAT
ACACCAAGAAGAGAGAGAGAAAAAAAAAAAAAAAAAAAAAAAACAGGTTTGACACCAAATCTATATACATCATCCAATGC
CACGATATCACCTTAATATGTGTTAGCTTCTTCTTAGCCGAAAAACATTTGTTCCTAAAAATAACGGAATTTCTTGTGAG
TCCGATGCGCTAACATGTCGCAGGCCACACCATATATTTCATCCGTTTAACCTTTTTCCCCACCAAACATCTCCCTATTT
GCACATATAATTGTTGTATATCCCGCTGCATAACAAAAGCAATGTCCAGCCATCTAAAAATCGCTTCCCACACCCCAGAG
ATAACACGACACCCTCTAAACAGATGATTACAATCTTCACTGGCTTCTTTACAGAAAACCCAAGATGAGTGAAAATTGCA
TACCAGGACCCCTCTTTTGTAACTGGTCACTTGTTGGTAGTCTATTTTGAAGTAGTCTCCATGAGAAAATTAGCACCTTG
GATGGAGCTTTACATTATCAAAATCTTCTATATATTACTGTGTTTGTTCGTTCTTCCATGGACCTTACATGAATTAACCT
AATATCGATCCAATCTATGTTCAAGTCAAGAAAAGTTAGATATTCCAAATTGTTACAAGAGCTGGGGTTGAATTACTCTT
AGTATGATGCTTTGTCTTTAATTAACTTGTGAATCAAGAGCATATTAGAAAAATTGTCACGGTATAAATGAAAGATTCAA
TTATATTATCTAAAATAATGTAAAATTTAATATGATACTCTAATTTTTATTAATATAAAAGTTTTTAAAATGAATATTCT
TTATCAGAATGAAAAATATATTTGAGCTTTTTTATTTTTTATTTTTCAGGACAACTTAAGAGAGAGAATAATATTTCAAG
GATGAAATCGGTGGTTCTTTAAAAAAATATGGTTAGTTATTGGAGTTTTGTTTATCTGATTTTGATTTTTAATATTTTAT
TTTTATTTCATTTTTTCTTATTTCTTACATATTTTTTATTTTTACTTTTAGTTATCTATAAACAATTGGGTATTCACATT
TTGTTTACATTATGATTGCAATAAGTAGATACTTTTAGAGTCATTTGCATTTGATAAATGTGAAAACAATATTAATCTTA
TTTTTATAATAAGATTATGCTTCTTAATTATTTGACAAGAAATAAAGGATGTTCAATTTTATTTGTGGAATTTTGCAAGC
AAATTCAACATAAAAATGAATAGTATTGTGAAAATTACCAACACAAAACATAGAAGGATGGAAAGACAACTTCAATATAA
TGATAGTAACAATATTTATTTTTGAACTTCATTTAAAGTCCGGTTAAAACAAATTAATTGCCACAATTGCCACCAAATCC
TCCAAATTGGAGAACATATCCAAGCGTTCCTTTGTATCCATAGTAGTCAACACCATAACAATTAGGTTTGTCTATGAAAC
TATGTATTTGATAGTTTTCAGGTTCATAATTTTGTCTAAATGCATTCTGAAATGAGACAAACATAAAATAACAAGCACGT
CTCAAGTTTCTATCAAGAAAATGTTCAGATCCCATTGGAGGATTAAGAGTACCAAGAAGAATTCTTGTTCTCCCACCCCA
CTTGATCCGTTGAGACCATGTTGAAACAATATTGTCGGAATATATCCAATGCCCATATGGTTGAAATATAACCACCAGTT
TTTGGTCAATGGGTCCTAAAAACATATATAAACTATTGTTAATGTATGATTGGTAATTTAAAATAAATATTAATCCCATA
TGAGTTTGTATATAATTTTATCTTTCCTACAATGAAATTTTTTATAGCATGAACATGATCTGAGAAATAGAAATGTCATA
GCCAACAATCTCTCCACTATAGGTAGATACATCGGTTAAGCGTCCACCAAGGTAATTTCCTTTTCTAGTTTGAACAAAAC
CTAGGCATCGAAGATTATAGCATCCTATCTTCCTGAAATTATTTGGCTGTGTCATTTTTTAGCATCACATTAAGTTTTTA
GGAAATGAAACATGTAACATCCCAAAAATTAGAATAATGAGATTAATAAGATAAATAAAAAAATAGTTTTCTTGTCAATT
TATAGAATGTATACATCCACCTAGCTTATAGAGAAAAGAGAGAAGGGAGATAAAAAGTAATAGAAGGAAGAAAAAAGGAA
AAGAGAGAAAAAAAAAAAAAGTCTTCACCCATTACCTACACCTAGAACTTCTTAGTGAGTGCATGAGTGCATCACCTATC
TTGTTTTCCATTTGTAATATCCCATTTTTTTTGTGAAATAAATTAAAAAAAGATTTTTCATTTAAAATAAAGAGTTTTAG
AAAAAAAAATATGAAATTTTTGTAATTAAATAAATAAGGAGAAATAATTTTATTAAAATAATGGTTTGAAGAAAAATAAA
AAGGATATTTGATTTATTAATTTGATAGAAAATAAAATAGAGTATTTATTTATAAAATAATAAAAATAAAGAAAAATAGA
GTAAATAATAGGCTAAGAGTACTTAGCTATAAATAGAGACATGTTAGGTCAGTTTTTAGATTGACGATAATATCTGCGTT
TTCTCTCTCTTTCAATTTCGTTTTCTCTTCTCCTACTCCCAAAACCCCTCTTTTTTTTGCATACACTCAAGCATGTCTCA
ATAAATTGATGATTTTGGACTCTTTAACCGTTTGATCGTCGTGAAATTTGAGCATCAGTTTTGAAACTCATTTTCGAACA
TTCTCAACATTGGAAATTGCGTAAAAATGTTAGATGTGACAGAAATTCCCTTTGCATCGTAACTTTCTCCTTTCCCACAA
AGACCCAAAACTTGTCCCAGTAAAACTACGATCGCGGACTCATTAACCGTTTTATCGTTGTGAAATTTGGACACCAAGTT
AACAATTCATTTTTGCACATCATAACCGTTGGGATTTTCAAAATAATGTTTTGGGGGGTAGAAATACTCATTGCATGCAA
ACAGTAGAATGAAGACTTCAATCTTTTTTCATTCTCTCTAACATTTGGAAAACCTTATTAGAGCAACTAGAGAAAAAGCT
TGAAGAATGTCAGGGAACCACTAGAAATGTCGCTATCACTACCGGAACACACGTGAGCCCGCTTAAAGGTAAGGGATGAG
TTTATTGCAATTGAAGTTGGAATGAACATGTGTAGGAATCCTTATGGGGTCAAATTGGGGTTTATTTTGGGATATTTATT
GTATTGTAATTCTTTTTGTATGATTATGTGAATTGTTTGAGGGATTTTACTCCCAGTGTTGTGAGAAACATTTTTGTATG
ATTTTTTGTGTTTTGGATAAGATTTAGGGTAATAAATAATTATATTGAGATCGTAAAATTGTGATTGAAATTGTGTATAA
GTGATAAATTAAATATGTGATGAATTGTGGGATAACATGTTGCTTTGAAATTATAATATTGTTATTGAGATTGAGTATAT
GTGCAAAGTTGAACATGTGTTAATTTGTGAGATACACGTAAACATGTGATGGTAGATTGTAACATTATGAGATGTGAAAA
ATACTTGTTATGAGCTATGAATTATACAATAATTTGACCAGTGTTTACCTTGAGAAAAGTGTTTATGTGCGGTGTTAAAG
GAAAAATGTAGATTTCCTTGTTAAGAACCGGTGTTAAATTGTAGCGCAATGTATTAAACGTGTTTGAAACACGAGTGTAA
GCTCATGGGTATTGTATAATTCATGAGCAGTATTTGTGTGTAAAAAAATTGTTTTAGGGGTTGGACCTCAATTAGGAAGG
TGAGACCCTAACAGATTTTTTGGAGTCTAAGCCTTGGGGGTAAAGACATTCGGTTTGAGTGCTCCTTTAAGCCTATGTTG
ATCCCATATAGTTGGAGTATTCTCGAAAAACAGAGTGACCCTGACTGGTCACCTTATGATTTTACTTAGTGATACTTTCT
TGACATACTCATTGTGTGATGTGACTTGTTATGTACTCCTAATCCCCCCAGGGTGGCTTTTCACTGACATGGTACCACAT
TGCATATAGGCTTGAGTCTTAGTGTATCTGTTACATAACGCTTGTATATTTATTGATATTGATTGATTTAGTGATATTGT
ATTTTGATCTTTGAGTACGTGAATGATGTAAAAATAAATGAGACGTGTTGTGGTTTGATGTAATATTACACGACAAAGTG
GTGGAATTACGTGAGTTATGTTTAAGTAAGTTGTATCTCATTTACATGATACATATATCTAGTTGTCTCGTTTCTCTCTA
TTAGTTAGGAATGTGATAACTCACTCCCCGTGTGTTATTTGTGTTTGGATTCTATGATGATATTGAATTTTGTATTCGCG
GAAGCAAATGGTTAGGTGAATGACTATGGAGAACCTCATGCTAGAGGACGCGGGAACACAATGCTCTGATAGGATGTGAT
ATTCAAGTATAAGTTTCTATATTAATTGCATGAAGTCTTGGACAACCTTGTTTGAGCCGATATGGTTTTATTATTTATTT
AGACAAGTTTTATTATGATGCGAGAAAAATGAATATGAGCCTTTTATCCTTTTGAAAGAATTTTATTTAAATGTGTTTTA
AGAACTTTTAATTAATTATAATTTCTTTTCCTTTTATTATTATTACATATATGTATGAGGTAGAGAGTGTCACATCATTT
CCATTTAGTTTTTGTTGGTTGTTACTCCTTTTTCCCTTTGATTTTGAATTTTTGTATACAACTCATATTTGGGGAAATGT
TGATTTTTTAATTACTTGCATGATTGATGAGTTAAAAGAAGGGTTTTCATGTTTAAGGAAGTAATACTTGAGCATTCATT
GGTGTTTTGATAGGTGAACTAAGTGCATATATGCAAATCTTCCTTTTTCATCTTGTAGATTGTTGCTTTGAGCTAAGCGT
AAGCCATCCCAGAGCCCATGGGTGGGTTATGTGTTGTGGCACTAAGTGCAAAACCTCCATATAGCATGTTTTGCATAAAA
TGCTAAGTGCAACACCCTTAGGTGCACCGAGCACAAGAAATCCAAAGTACATGCTTGGAACTTTTGTGTAGTGGAGTTGA
ACATCATCTAAGTGTGACACTACTAGAGTAATATATTTTTACTCAAGTAGTTACTTTCAATATTTGAACTTTATGTCCAT
TTATGACTACATAATGATAATAAATGCCTATATATGAATGAAATTCTTCTTTGGTGAAACAAGGGTAATTACCCCTTCAA
TCACCAAAGGATGACAAGAGATGGAAGTTAACAAGATAAACATCAATACAACTTTTATATACCTTTTTTGGCAAGGAAAG
GATTTTCGTCCCCTTAGGTCCTCCAAGAGCATTAAGGGAACAATAATGACAAAAATAAGATGGACATCTCTTAAAAAAAT
TGAGCTCAATTCAACCGCAAGATAGAAAGAGAAAAAAAATATAGACAACACATACAAAATTTTAAGATTTATGTCAAGGT
GCTTTTATTTAAGCATTTTTTCAAGCAATACTTCAAATTAAGTTGATCACATAAACAAAAGTTCCATAAAATTTATGTAG
TGATGACATATATGTTTAAATTGTTGAATATTAAGGCACTCATTGAGATGTTGTCTCATTAGTTTCAGTTTCATGTTCCA
CACTAAGCAAGTTTGGAGTGACCATGTACCAAGAGTGAATTTAGTTTGATATGATTCTTGTATCTTGTTAGGCTTACTTT
TGAGGTATTTGCTTTGTATTTTTTTTAGTTAGGGACCTCTATGTTTGGGGATTCACTCTTTGCATGTATATAATGCTATT
TTTGAAAAACATGTGTGCACAAGAAATGTTATTCTCACATAATGGTTGTCATATACTTATGATTTCATTATCCTTTAGAG
TTTGATGAAAATTTATTGTAATATCCTCTAGGTAATGGAAAATAAGATTCAACTGGAGCAAAATTGAAAATATTTAGTAT
TCGTATAAACAAATTTCCCAAGTGTTTCATTTCTATAAGCTAAGCAAAGATAAAAAAAGTTAATGATATATTTCCTTACC
GTCCATGATGCATAAGTATGGCTGTAATTATCACCATATAAGTGTGGATGCACCTAATACCAATGTGAGATTAATTAAGT
ATTGTTTTCTATATCATCAAAATGATAACAATTAAAGAACTTGCATATAAATTTTTGGAAAAAAATTATAATTAGAACAA
TTAAAACTCACATGCCATCCAGTTGAGATTTTGTTAGTAGCATTTATCGGCCCATTTTGAACCCATATATTTGAAGTGGA
GATTTGATCCATTCTATTAACTCTTGGATTATAAATGTTATTTGTTCCACTAACTCCTTAGTAAGAACCAAATTGTGATA
AAATGGATACTTTTGCAAGCTACCAAATTCAATATATTTAAATAACTAGTCAAATTGAAAAAAATATGTGATGTAATTTA
TAAAAATAAACTACGAACATTTGAAATTTAGTTGTACTAGAGATCTTACAAGAATACTTTGAATTTCATTAGTCATGATT
TCATTATTTAATAATGATTTTTCTCAAATGAGATAATCTTTTGTTGGTCTCAAAATAGGAACACTCCCCGTCAAGCATAA
GTCCTTATTATCGAGCCCTAATATCAATCTAGCTAGTGAGTTCTTTACATTTATTTTTTCAATTGAGTTTTAAAAATTGG
GTTTTCTTTATAACTAAGGAAAACAATAAAAATAATTCAATTAAGAATAAATATAATAAAAAAATCTTGATCATAATTGA
TATAGTATTTATTATCGAGCCCTAATATGGTATTTATATAGCATTTATTATGTATAGCATTTTTATTTATCATAATTGAT
ATAATAAATATAAACCGGAAATTCAATGATAATAAATACTATATTGATCATATAATAAATATCTATTGTAAAAGAATTTA
AAATGAGAAAGTATTTAAAATAAATTACATAAATTTTCTTTGAGGTTTGGAAAAATTACAAATACCTCCTCTCCATTTTC
AAAACCTACAAATATCCCCCTAATTGTTCTAAGCTTTACACAAACCTCCCCTTACTCACTTTTAACCAAAATTGTTTCCA
AAATTCTCTCTTCAACCTTTCAACAACTAAACTTTTGAGAAAGAAAAAAGAAGTAGATCATGGTTTAAATCCAATGTTCT
CCCCCACCAATGACTACTGCATCGCTCAAAACATAACCTTTGCCCTTATTAACATCAGTTACACTAACCTTGTCTCTATC
TCCTCCTATGGCAACAACAACCCAACCCCTCGCCCCTCCAACACACCTTATTTGGCAGCTACGTTTCCTCTATAACAATG
TGATTTTCATAATATTTGATTAAGTGTCTTAATTAGATTGCAATAATCATTAAATTAAATTAAAGTATTTGTAATTAATC
CATTAATTATAAGGTGATGATTTGTTATGTTTGTATATATGATTATGATTACTTATGTGAAAATCTAGTTTTAGGGGTGA
AGAGATAGAAGCCAATTGTGTTACTTTAGTTTTTTGGAAGATTTTTTCTATGGAAGTTTTTTCATAGTAGACTTTGTGAT
GGATTACCTGATGTTTTAAACAATATCTACTCATGTTACTAATAATATGTCCGATCCATTGAGTAACTTAGACCCAAACA
AACCTTCGAGTCATGATCTAGTCGATCTGGTCTGTCCGATTTTTTTAAAACACGAAACACTGATAAAACTTTTAAATTCT
AATTAATTTTAATTATTTTTTATACGGTAAAAAGTAAAATACCTCACACATATTTCAAACCTCGTAAAGAGTAAAATATA
TGATTTTTAAATATAAAAACTAAAAGGTAAGGTTCAAAGTCTAAAAGGTAATTAATCCTTTATATATCAAAAGTAGAAGA
AAGGAGATTGCGAATAAAAGAATATTTTCATTTTTGTAATAAAATAATTTGTAATGAAAAAATAATTTATAAAATATATT
GAAGGTAGAAGAAAGGTGAACAGAAACTCTTTCCTGTACAAGAATAATCCTATGATTAACTAAATTAAAAAAAATCACGA
GAATTATTAACATAATCAAAATAATAATTTTTCTAAACTAAAAATGTCATTTCTGATTTATCTATTAATATTTTTATATC
ACATAATAATTTTGTTAAATATGTAACAATTCGCTTAATGTTCTTTCAACGCAAAAAAGATTACAACAAGGTCATTAAAA
AATATTTTAATTTGTTATTCTATTTAAGCAACTAACACACGAGTCTAAATTTACTTTTATAAATAAATTATCATTTTTAT
CACATGAGGTTTTAATATAGTATAAAACGGCGAATAGTTGAAAAAAGAAAAGCGAGAACTTCACCAAAACACGCTAGAAG
GAGGGCTTGAACCTCCGACCTTGTGGTTAACAGCCACACGCTCTAACCAACTGAGCTATTCCAGCTTTTGCTTCTTATGT
TGCATATAATATTTAAAAACAATTTTATGAGGAAATAACCAACTTTTTGTTGTTGCTTCAATTGCTCTCTCTTTGATTAT
AAGTTTTTTCTTGTTTAATTATAAAATTTATCTCCCTATTTTGTTTATTTCACAAAATCAATTTTATATTTTTTTAATTA
ACTATTTAAATCTCCTTATATTTCAAAATACACTATTTTAGTCCCAAGAATTTATTTTAATTATTGACTGTTAAATTTTA
AATGTTGACTAGACTAAAAAGTTGATCAATATTTTCTTAGAAAACAAGAACTTAAAAAAATCTTGAGTAAGGACNNNNNN
NNNNNNNNNNNNNNNNNNNNNNNNNNNNNNNNNNNNNNNNNNNNNNNNNNNNNNNNNNNNNNNNNNNNNNNNNNNNNNNN
NNNNNNNNNNNNNNCAGGGCGGCCCTTTCGGACTTGTATGTTGTCAATTTCATAAAAAAAATAACTTTATAATAAAAATG
ATCAACAAAAAATTTTAAGATATAAAGTTGTTTTAGTACATAACTTTATAAAAACAATTTTATATCACAATTTTAATTTA
AATATCAAATGAAACAAACATTAAAAATTAAATCACAACGTTTTTAATATTTACTATACATTTTTTTATCCTTTTTAATA
GTATTATATTGAATTTTAAAATATGTAAAACATTCCATTGAATTTAATAATTTAAAATTAATGTTATAAAGACTTCTCAA
CGACTTTAAATTGACTTGCTAGTAGTGATGTCAATGTTTCGGCATTTCCTACGCAATTACCATTGTTTTTTTTAAAGTCT
TTTTCCAATTCTATAATGATAAACGAATTTTGTAGAAGACTATTTTGAAAGTTTAATAAATTAATAAACAAAAATTTGAT
ATTCATAAGATAATTATCTAATTTTACGTGGTGTTTATAACGTACGGCTTCAACATTGGACGACAGCAAATTACATAAAA
TAATAATAAGATATTGATTTTGTACTTTTATTATTGTTATCACCGTTATGTAAAATCTATTTATGTAAAATTTGTTTAAG
AAATGAAATTTTTATAATTTTGATGAACTTGTCTTGAAGGAAAAATAAGAGTGCATTTAAAAATCGATTAATATGTGAAA
TAAAATCGAAAAGTTAAATATATTATCAAAAGAATTTATTTTGATAGAAATTAATGTTTTCTGCTACTCTATTTGAAACA
AGTGGATTTGGAAAACGTCAAAAAACAATATCATTTTTGAAATTTAAAATATAAGTGAAAACAATCATGAAAGAAGTCAT
GTGAAGTTGTCAAATAATAGAATTTGACTATTAATGTTCCAACTTTGTAAATAGTCCTCTAATTACTCATTTTTAGTTAA
TTGAATCATTATCATTTAATTTTTTTTAATATTGATAATATCACAAATTAATTACTAATTTAAAAGAGTACCTTATATGT
ATCCATTCTCATTTGAATGAATTCATATTTTTTTATTTTACTATAACTTTCTAAATCCTTCAACTTTTCTCATCTCCATT
TCTTCTAAATATATTTTTTCTTAATCTCTAATGATTATCAAAACTAACTTTTAAATCGAAAATCCTATTATAAAATTTAT
TTTGGAACCATATTACAAATCATTATACAATACAATTATAATTATTTATGGATATTTTTATCAAAATTATTATCAATATA
TATATATATATATATATATATATATATATATATATATATATATTAAGTATTAGACAATTCTCTAATAAGTTAAAAACTAT
AAAATTAATTGTTTGATTAAAAAAAACTTATAATAAAAAATAAATTATATATTTCATCTTAAAATATTTATTTGTTAATA
AAATAATTTAGTAAAAATTATTCAATTATAATAATACGAATAGATATAATTTTCACCATTAATAATATGGCTATAAGTAC
AACATATATATTATTCTATAAGTATATAGTTTTTAATATGTTAACATAGTTTGAGTAAATTACAAACACTTTTCAATTTC
GTCTAATAAAATTCAAATGACACCCGTACATTTTTTTCTACGATAATTTCTGTTAATTAAACGTATTAGGCTGACACTTC
TTCATGTTAGTCAATTTGGACTTTTCTCAGTTTCTATAACACCAACGACCTCCTCATAATTACACAAAAAGAGTACTTAT
TAGGTGTGGACTAAAACCCCCTGAGGGGATAAATACAAACCTACAATCCCCGGAAAATGAAAGATATTACTAATTGTTAT
TAAACTTCCTATTTTGACGCGCAAACCCAACCCACCCAATTCAAGTCAATTCAAAGTCAACCACGCGTTGAGCTCAGCAG
CAACCATCACCATTCACCACCACTCCCTTCAGACCATAACGTGACGCAATGAACTGTTCATAATGACCAAAACAAACCAT
TCACGCGTTTTCCGTTTATTAATTATTCATCGGAATTCCAAGTTGCAGATAACGCGCACAGTGACAACACAACACCAACC
AACCAACCAATCGTTTATAACATTTCATCCACGTCATTCATCACACACAACTACTACTCGTTACGAAAACACTACACGCT
ACGACTTTTCCTCTTTCTGTTTTCTGATACTACGTTGAGAAACAAAAATATCTTACAGTATATTAATTTCGAATTTGCAA
ATCGTGCAAAACATCTGTCAGAAAATTAAAACAAAACAAAAAATATCGCAGTGCATGAAATTGAGAATCAGTAATCATAT
TCATGAGTTTTAGTGACAAAGGAATTAAGAAAAAACAAGCAAGAATTATCATCATATGTATAACTACAGAACTGAGTCCT
ACAAATTCTACTAACCCTACTTCTTCGTTCTTCAATCTTCAATTCCTAACCTAACACCTAAAGCCACATGTCACGCTAGA
GAATGTACAGAAAAGATGTTAATAACTACTTTATGTGCAGGTCTTAGTTCTTTCTAACCTAACATGAAGATGCGTAAACG
TACGTACGTACCTTTTAAAAATGAACTTTATTATTGATTATTGATTCAAACCTAATTAAGAGCGAGTCATCATCTTCTTG
AATTCCTCGAAGTTAACGTTGCCGTCGCCGTCAGCGTCGACGTTGCTGATCATTCTCCGGCAATCGCTGAGGGAGCACTT
CTCGCCTAGATTCCGGAGCACGTCGTGCAACTCCTTCGCGGAGATGAGGCCGTTCTTGTCGACGTCGTAGAGATCGAACG
CGTCGCGGAGCTCCTTCGAGTCGTCCTTTCCGGCACCGCCATTGCAGTGAAAATCCGCGAACTCCTTGAGGTCGATGAAA
CCGTCGCCGTTCTGGTCGAGCTCCTCCATCATGCGTTTCAACTCCTCGTCCGTCGTTTTGGATCCGAGGGCCGCGAGCAT
GTCCTTCAGCTCCGTCACCGAGATTTTTCCGTCGCCGTTCTTGTCGAACTTGTTGAAGATCTGCCGCACCTCGACGTCCA
TGATCAAAAAGAGAATGAGAAACGAAGATGAAAAATCTCAGGGTCTCGAGTGCGTTAGGGTTTTTTTTTTTCTTTTTTCG
TTCTCACGCAAATTGGAACGTCGTTAATTATGGTGTTAGTTGTTGTATTTATAGTGCGCCGTTTCTTTCACGCGGTTTCT
TACTTAACGCGTTAATTGGGGCCGTGGTGGGTTGGTCAACGGCAATTGAGTGTAGTGACGACAAGGGAACCATGATGTGA
CCGTTGGCCAATAGTGTTTCGATGGATGCGTATCAGTACACGTGATGGTCCTGATGGAATGCACGAGAAGATCGTTTGTG
TGGGAAGAGTGAAAAAAAAAAAAAACAAGAATTTTGGTACTCCATGTCCATGGTATATTGGTATTTAAAAGGTTATCTTT
GGTAATTAAATTTAGAAAAAGGGTAATTTGTTTCTATATTAAAAGTATTAACAAAGGAAATAAAACAAATAATATTTATT
ACAAAATTAAAATGATTACTAATTGAGTTTTTTTTTGTTGTTGTAAATTTACTTAAGAGGAGACAAATTCTTCCAAGGAT
AACTCTAAGGAGAAGTTTGATAGGAAAGAAGTTTTTACTTTCTTGAAATTATAGGTTTCAAAACTCAAGGGTGTAATGAA
TTAGAATTTCAAAAGATTTTAAAAGTTTTTTTTATAAAAAATTATTGTGATATTCAATTATAATTTTTAAATGGCATAAA
TAAATTTTGTAGTATTTAATTAAAATTTTTAAGATTTTTTAATAAGGACAAAAAAAATTTGATGGTATTCAATTATAATT
TTTTTTATAACTTATGAAAACTCTTTTAGTATTAAAAAATATACAAATTTTGATTAATTATTTTTTAAAATTTTTTTTGA
TGGATTTTATCATACTTTTTTAATATAAAAATATCTACCAAATAATCTCACACTAATCCTTGAAATTTTACTAAACTCTT
TTCTTTTTTTTTTCTATTGATTACTAGACTTTCTTTTTCTCTCATCACACATATTTTTTTCTCTTTTTAATATTCTTCAA
GATGCATGTTTTATATATGTTTCTCTCATCATACATGTTTTATATATGTTTTATATTTTTTTGGAATAAAAAAATGTCAA
ATATATTTTTCCTCTTTGCACTTTTTTGTTTGTTTTTTAAATTAATTTTTGTCTTATATACTCCGGCTAATCATATTTTT
CTTATACTCACTATGTTCATCACTTGTTCGATACAATATTTTCATGTTTGTCACTCTTAATTTCATCATTCACATAACTC
AATAAGGCTCCTACAAATTTTCTACCCTCACCACTCTCTTCTACCCCATTTAAACATGTCATTAGATTTATCATGAAATA
ATTGTAGTGATAAAAAAATTAAAAAATGAACGTGTAATTTTAAATTTATTTTTCAATCCAAAAGTGAGAATTAGAAAATG
CTATTGCAAAAAGAGTTAGTACAGGAGGACATAAGGCTAAATTCAATTTAATTATTAAAAAATTAAAAATTATATTGGTT
TTACTTTTTTTTATCCAAATTTCATCACTTCTTCTTATTTTTTCACTAACTCTTATACTTTTAAATGTGTTTTTAAAAAT
TCACATAATTCTTTCAAATTTTATAAATCTATAAAGTCACTTCAAATTCTTTAAATTCTTATAATATAAATCCATTAAAA
TCCAAAATATCATAAAAGTTTTGTAAGAAATTTGATAAGTCATAATATTTTTACGTAATCTTTATAATCCACAAGGCTTT
TTTATGCTAAAATAATTTTTTAAAATTTCAATCCAATACACCTCCTAATTTTCATGTTTGATATGCACTTTTCTCCTACT
AAATACTCCTTAAGGGAGTTACTCCCTATCACCATCTTTATTTTCTTAAAATTTAATATTTGACCATTAAATTTTAAGAA
AATGAATAATGAGTATAAAAAAGATTTTTGTTGATATGTCCTTTTTAACTAAAAATGATTTTTCTAATTTTGTATACGCA
CAAATTTTTATTACGAAGATAAAGATAAAAAATACTACCTAAAAAATAAAATATTTATTATCATGAAAACATGAAAGTTA
TTATATATATATATATATATATATATATTTGAAAATTGATTTATAATATTTAATTTTAATTTATTAAATTATTCAATTGA
TATTAAAAATATAAAAAAATATATAATAAATACAAGTTAAAATTGTAAAGTCAACTCTTTTAAAGTGAGAAGATTGAAAT
AATGAAAAAATAGATAGTTTTGCACGTTTATATGTAAAGATTTTAACAGAATAGTACAGTAGTTTTATCATTTAAACATT
ATCATTATCCTATTTTTATTTAGCACGCACCAAAAATATTAAATAAGATTAATATTTATATTGCTTTTTTTATCTTTTAT
GATATTCTTATATCTTATCATATCATACACTTCAAGCTAATCCTTTGTATTTTCTTGGGACATATCCCATGTTATTTTTA
AAGTTGATCGTAAAGGTTTAACTAATAGATTGTTTGGGCCCCATAATGATTCCTCGGAGGTAGGGGCTATTATATTGCTG
ATTTTGTTAGCTTTTCCAAACTTTTCTTGTAAAGTTTGTTAAGAGAATGACCAATATGGTTGCTCATTCCTTAGTTAGAA
CTGCCATCTCTTGTGTCAGCCTATAGACACTACAACATTTCTACTTGTATTTTCCCCTCTTTTTTGATGAATGAAATGAG
CTAACTTTGTTTCTCTAAAAAAAATAGCAAATCCTTTGTATCATTCCTCGTGAATTCACATGAATAAGTTTCAGCCATTT
AAAAATATTTAAGATACTAAACTCGATATCATTAAAAGTGAATCCATAAAAAAAATATCATTACAAGTGAATGAACATTA
AAAAAACGTGTGTAAAGTAAATTCTTCTTATATTATTGAAATATTTGTTTTAAAATCTATTAAATTATTCTCCTCCAATT
TAAGCACTTATTGTCTCCGTTCGTCCGTGAAACGTAATAATTATATTATGATCCGCATAAAAAAATATATTCAAATGTAT
ATTGTGGACTTGTCGTAATTACAAAATGGACTACACATTCATTCTTCAATAAAAGAAAATATATATTTTTAAAATAAAGG
GAAAAAATATTAGTTAGACAGGTATAATTTATTCTTTTTTTTTTTTACAATTCTAAAAGATTGTGCTATTGAAGAAGAAC
AAATGTAATTAAGTATAAGTGACTTGGGAGTGAGGAAGTCAATGCAAGGTCAAGTTATATGATCCGATACTCGTCCCTGT
TCCACGCGTTGCTATTGGTTGAGTATTTTTTTTTATTCAAATAAATTATTAATTATTAATTTCATTCTTGAAAGTGTTAC
ACGCTACTAATTTAGTTTCTAATAATAAAATGATATTTTTTAAAAAGTACAATTTTTAATTCATTTTAGTCCAAAATTTT
AAAATTTATGTGACTTAGGTGATAATGTTAACATATTTTTGAAAACTAAAATGAGAATAAATAATAAAGTTTAGGAGACT
AAAGTAACAACATTGAAAATTTCAAGGATATTTTTATCAGTTTATTTCTTTTATAAACTAAATTGTTCATACTTTTAGAA
ACGAAATTAGTTATCTAGTTATTTTTCTTTCATTTAATAAAATTATAATATACGATAAATTTATTAATTTTATAAGAATT
ACTTTGAAAATTATACTAATGAAAATTTAAAATTAAGAAAAATATTACCAATTCACTCTATAATATAACACATATTTTAT
TATTAATTAAAACTTATTGATAATTAAAAATTTATAATTAATCATTCAATATAAAGTGAGAGTAAAAAAAATTATCATTT
TTTTTATAAACTTTAACTTTTAGTAAATAATATATTTAATAGAATATTATTTTATTTGTAAGAATTAAACTCAAATATTA
AAAAGTTTACAATTATTTACGTATACTGTACAACTAATTGAACTACACCAAAATATTTGCTATAATTTCTCTTCTACTAA
CTAATTGACAATATAAAAATTTTAGGTCACAATGTACAATTTTTTTTCGAAAAGCGTGTGACTTGCTTGCTACCGGGTAT
ATGGGAAGCATGTGGGAAAATAATAGGCATTGTTGTCAGTTTCGTTTTTATTTTTTATTATTTTTCTATGATCAGGTTAT
CAGTAACAAGCAGCTCTCGCCAACGATAATAATTAATTTTGTTGGAAATCATAAGTATATCGAATAAGCTAGTATTCTGT
TAAGCCAAAAGGATATTTAATACATTCAAGTCAGAATACCCTCACAGCAACATATTCACATATTTGGTGTAACATGTCTC
GAATTTCGGCAAATACAAATGATGAGTACCCTTCAACTATAATTATCACTAATAAATTTAGTTAAGGGCAATTATTTGAT
TAAAAGTATTAAGAGATAGATTATTTAATTGACAATTAGGACGTGCATATCCATAGACTTGAATAATAACTCTGACTTAA
ATCCTAACTTCAGCATTGAATATTTGAATAAAAAATATAACAAAATATATATCAAAATATATTCAATCATGTTTTGAATT
AAAAAATACAGTAAAATAGATGTTATACTTTCATTCTGTCAATTAATATAGTAATATTGATCACTGTGTATTAGCTAAAA
CAAAAACAAATAGTGTAATACAAAAAATAATAGCAAAAATGGATGATAAAATCCTACCTAATGTAAAAAGAGTAAAAAGT
AAACTTGAAAAATATTTTTAAAATAAAAAAGAAAAATATAATAAATTAAAAGTTAAAATATTACTTAAAAGTAACATTTA
CCAACTATAAACTACTAAAAAGAATCTTGTTTTTGAGAGAATCTTCTAAACACTACTAGGACATAATCATTACTAATATA
CGAGTTTAACAAGCTTTCATCAGTAATAGAAAAACAAACCCCCAATGTTCTAAGAAAAGCTAACCATTATAGCTAAGAAT
CTCCCACGTGTTGGCGCCAAAAAACAACACCAATTCCCCTCTCAATATCAGAATTCATCATAAATGCTACAGGATGCATG
CCAACATTATCTGTACAAGAACATTATTGTGACTTGAAAATACCGACTACATATTATCATCATCATCATCAGCCCGAGCC
CTAAATTTCTCAATCTATTCACGAGATAACCTTCATATTCAACTGCCATTGAGCAAAGGTACCCACATCAACACACATCA
AATTTTTCAACCAAAACCAACCAAAGAACTTCATATCTTGTATGAGCTTCTCTTTATCAAAAGTGACATTGTTCTATTAT
TCCTTGTTTTCCAAATATTCCTGAGCACTGGTGCCCATAGTACCCATCTCATGTGACCAGTTGTTTTTGATGAAGTAGAG
CCCCGATGCTTAAGGAAATGAATATCCACGGAGTTGGGCATCACGGTGCACTCGTCCAACCAATGGTAGCATTCGCTCCA
TATCTGGAACGCAGAGTGGCAGAGGAAAAAAACATGCTCAATTGTCTCAATCTCCAAGTTACAAAAAGGGCAAGAGAGGG
AGATTAAATGGATTTCTCTCCTCTCAAAATTTTGTCTACATGATAATCTCCTATGCATTAGCCTCCAAATGAAACATTTC
ACTTTTGGTGGCACGTTCATGTTCTATATATTTGCGAATACATTCTGACTTTGACAGTCTTCAAATTCTTCATATATAAC
CCAATATGCTGAATTTGTAGTGAAAGCTCCATTGGGACCCCGATGTCATAACCACACATCTTGAGGTAGCTTTATGCCAA
CATTTTCGAGCTTTGAGAGTAAGTCTTCGTGTAGAACCTCATCCCAAACAAAAAGTGACCTTCTTCATTTTAGGTTGCAT
TTCCAAATGTTTTCTTCCCAATAACCCATATTTTGAATTGTTCCATGTTGATAATTAAGAAGATATCAAGTACAACCTCG
GGTACATAGAAGCTAAAGATTGTTCACCCAACCAAATCTCATGCCAAAATTTTATTCTATCACCACAACCAACATCCCAT
CTAAAATTAGAGACTAAGAAATTTGATTGTTCTTGTCCTCCACAAATAGAACACAAATCACGCCGCTAAATTGATGAAGA
GCTTGATTGTTCTTGTATGACTTTGAGAGAATAAATTAAATTTCCATTTTGTTAAGAGTGCCGCATTAAAGTAAGCAACA
TTTTTTACTCCCAAACCTCTATCCTCTTTTGATCTACACACTCTTTTCCAACTCACCCAATTAATTTTCCTCACATTTTC
TCAACCACCTATAAGGAAGTTTCTTTGAAGTTTATCAATCTTCTTGGTCCCCTTGGAATTTTAAAGAAAGACACGTAAAA
TAAAGGAAGTGAGGAGATTACCAAATTTATCAAGCAGACTCTTCTGCCATAAATAGTGATCTATGTTTCCCTGAGCTTAG
TCTTTTAGTCACTTTGTCAACAATTGGCCTCCAAGTTTTCTCTTTCCTTGGATTGGCTCCAATGGGAATGCCAAGGTATA
CAAATGGCAATTTAGTGATCTTATAATTCATGATTGTGGTAAACTCCTCTAATACATAATCCTCCACCCCGATAGCACCA
AAGAAGCTTTTGTGATAGTTGACTTTAAGACCCGAAATGAGTTCAAAGCTTCTCAACATATTTTTGATAGTAAGGACATT
AGAAAGTGTTGCTTCACCAAAAAAAAAAGTGTCATTGACATATTGTGGAAGATTAACTTGAATCTTTGACTTTCCCACCA
AGAAACTAGAATAGATGACGTTAGCAATAGCCTTTCCCATTATACCACAAAGGTCATCCGCTACAATGTTAAACAAAAAG
GAGGGATAGTAGGTCCCTTGTCTAAGACCTCTTTGGGTCTTGAACTTCAAAATTGAACTTTCATTCACTAACATCAAGAT
GAAGCTAGTTGACAAACAAGATTTAATCCAACCATTCCATTTTTCACCAAAGCTCATTACTAAATCAAAGGCTTTGTTGT
AATCAACTTTTTAAAAAAGGCATTCTTTCTTCTTTCTTTTAGCTTCCTCAATAGCCTCATTTGCCACCAAAGTGCTTTGA
AAGAGGAATCTATCTCCAAAGAAGACACTTTGTCTATCATCTATTATACCATCCATCACTTTCTTCATTCTTTTGGTAAG
TAATTTGGCAAGGATTTTATAGATGTAACCCACCAAAGATATGGGTCTAAATTCACTCAAACTTTGTGGGTCATCTACCT
TAAGGGACAAGAGCAATGAAAGAAACATTAGTACCTCTAGGGAGCATTCCATGAGCACGGAATTTGGAAATGAACCTCAA
AAAGTCATCCTTTATCATTCCCCAAAAAGTTTTAAGTAGGATAGAATATCATCCGGGCTCGGGCTTTTAAGACTATCACA
ATCCCAAATAGCTTCTTTGATCTCTTACTCATCAAAGCTTGCTTCAAGTGAGAGTGCCTCCTCCTCCTTGATTGACTTGA
AACTTGCTCCATCTAACCTTGGTCTAGGGCAACATTTCTCCCTAAACTTCTCTTCAAAGAATTTTTTTACCTCCATCGGT
TTGCCACCCATCTACCATCAATATCAAGGATTAATTGACTCTTTTTATAGTTTTTTTTTGTGAAACTCTTTTTATAGTAT
AATTAATTATACAATTTATTATTTTGTTGATTAAAAAAATTATACAATTTACTATATTTGTACATGGCACATGAACATTT
TAAATAAATATATTTAAATTTAATCTTCTAGATTTAATCCTTTGTCTTATCGGAACAAAATCTTAATAATATGAATGTCT
TATATACCGTCCTTTTTGTGTTTCTCTTTTTCATTTGTAGTATTATCCTCTCATTTGTTGCCTCAAAACATGAATGACAG
ACCTGAAGAACATACCAGCAATATCACTTAATTAATGTTTTTTTAATCGACAAATCTATGATTTTTTCTTTTCTTTTTTT
CTTTCTTTGCTTAATCACTCAATCAACCTTATATTTCTTATCACTTCATTAATGTGATTGTGATCATTTACGTGCTTTAA
ACTTAAACTCTATTCCATATGCAGATTAAGAATGTAAGAATGAAAGTATACCCATGCAATAAAACCGTCCTAGTATTGAA
ACGGAGGTCCTTCAATTATAATCTAAATTTAAATATCACGAAATCATTAAAATTTCATCCTTAATTTGATTTGTTAATGA
CAAAATTTAACGGTAATTAATTTTTTCCTATTTTGAGGCGTTCATCATTACTTTCTTATTATTTTATTTTCTTTTAAACT
TATTTGCTACTTCACTTATTATCACAGACAGTATGAAAGAGGTAAACTAAAGATTTTATTTTTATCCTATCTATTTCAGA
ACTAAATTTTTTAAACCCTTTCTTAAGTGACTATACTATATTTGTTTCGATAACCCTTTTTTTATCCAACCAAATTTTTG
TTTCGATAACCAGCTTTCTCAAACTTAACCAAATTTGTGTCCTTACTTTGATACAGATTTGATATCAAAAGTATTTTAAT
CATACCTATTATGTTTATCATTTATGCATATAAAAAAATTTCATTTTTTCAAATATTTCCATACCGGTGGGCGGTGGCAG
GGGTAAATAAAACTAGGTATTGTTATTTGAGGGTTTTAGCAACATGGCACGATTCTCAGTTGGACGGCGTCATCACTAAG
CAAATCCAAAACATGCAAATGTTTTTTTTTTTTTTTTAGAGGATGCAAATGGTTAATGAATCAGTTGTCTGAAAAGTTAA
TAAAATACAAATAAATAAGCAAAGACAAATTATAATTTTGGAATGTACAAAATTAAACTTTTATAATCATTTTTTTTAAA
GATTTTTATAATAAATATATTTTTTTAATGTCTTAACGAATGCGGGCACCGGTAACCAAACCCATAAATAAAAAGCATCA
CAGAAGAAACTGCACACTGTACCCTCTCTTCCCTTTGCTTACATTATATCCAATTTTCGCCCATTCCAAAGCCAATTTTC
ACACAAACCCCATCAATTCTGACTCCCCCATAACTCCAACAAAATCCTCAATTTCAGGTTATTAAGAGAAGAAATTGAAG
AGCCAAGGGTGTGAGGGGTGTTGAGTAGTGATTTTCTTTTTCCTTGTTTGATATGGCTCTTCACTGTGGTACTTTCTGCT
TCTGGACTGTGGCTTCTCACCCTCCAAGTTCTGTCAAGTTGAGTCAACCCACTATAAAAGCTTCCTCCTTTTCTTCCCCT
CTTGCCCCTCCACTTGTCAAATTGAATGTCAGAGGTAAATCCAAATTTTATGCATGTTATAAGATGAGCAACTGTTTTCT
GTTCTGTTAGAATCCTTGCAAACGTTTTGGAATCTGTTTGTTGCAATTAGGGGAGGATGCTGTTTATGTTTTCAATTTGA
GTTGTGTGCTTGTGAGGTTTTAGGTGTCTTTGGAAAATCAACTTCATTAAGTGCTTATTTAGTAAGCCTGGCTCTTGTAA
GCTATGAAGTGCCAATTTTTGTAATGCATTTTATCATAGGTCTTATTAAGATAGGAGTTTAATAGACATCCACGGTTAGT
ATAAAATGTTTTTTCACTATTAACCAATAAGAAATCATCCTTGTATGACTTTTATAGTAAGACAAATGATAATCAGTGCC
TTAAGCGTATTGGGTAAAAAACTAAAAGGAGAAAGATTTTTATTGGTATGCGTAAAATTGCACTGTCCATGACTTTTTTT
ATGCTCTCCTATAATCTCCACAATAAATACTTTCTCTCTTTAGTTCCTTAACCAATGCCCTAAGGATACTAGTTAGCAAG
ACCCTTATAGTAATTATAAAAATCAACAAACTTGTTAATTAGTTTGTGATTAGACCATAGTATAATAAAACTTAAAAATG
TTATTCTTAAAATAAGCTTAAATTTTGTTATAGGAGTTATAAACTATTTCCATAAGTACAAATAAGCTTTGTAAAAGCTC
TTTATAATGCCTCCTTAATTTAAAGATTGTATTGCTTCTTCTGGAGATGCCAAGTAATGATATGAATATATTTTCACTTC
TCAACTTTTCTTTGCTATACAGGAAAGGCTTTTCCTGGTGATGGGACACCTGAAACAAAAGAATCACCTCTTGTGGTTTG
TTTTGGTGAAATGCTCATTGATTTTGTCCCAACTGTTAATGGCCTTTCTTTGGCTGAAGCACCTGCTTTTAAAAAGGCTG
CAGGAGGTGCCCCTGCTAATGTTGCAGTAGGCATATCCAGATTAGGAGGTTCATCAGCTTTTATTGGAAAGGTGTTGTAT
AAATACTTAATAAGGTTTTTTCTATACTTTTGATAGGTGTAGGAAACATCATATTTTAATGTGCAACTTAGGCATACAGC
CAACGTTTACTTTGCTTGTAAACTTGAAATTGTCCCATCATCTCATATTCTTGTGCTATCAAACTTTTTTCCCATACCAA
GGGGTTTACTTTGTTAATCCCATCATGCTTGTTTTCATAATCAGTTTTAATGAAAAAGAAGATAAGGTTGATCAAGAGTT
AACTCCCATTTTGGTCCTTGAAATGTTTGTAGGATGTTAAATTAGTCCTTAAAAGATTTGTGTCATTAGTATAATCCCTC
CATAATGGAATTTATCACCATGATAGTTCCTATGTTAGCCTCTGTAAAAAAGATTTACTAATGGATTCCAAAGTGACCTG
TTAAGTGCTAATATGGCTTGTTAATGCCATCTAAGCATTTATGTGGCAACATCACCTAAGCATTCAATTGGTGGCAAAAA
AATGATTATCTGATGAGACATCGATTTTTCAGAATTAAAGTCTGACATGTGAATCTTTGAGTGACACAAACAGGGGTTAA
CTTTTTTTTTTTCCCACTCACAATACTAATTTACAGTACCAGGGTGGTTGAGGCAGGGGTTGTGTTAGTGGTCTCTTTAG
GTGGCTCTTAGGCTCTGTATTTTTAGGAATTTGGTTCTCTATCATATAGGTGTGTGGGTTTGGATGGTTTCTAGGCTTAA
TTGTTCATGGCAAAGGGTTCGTGGTGGTACCACATAATGTTTGCAGGTGGTTTGATGTTGGCTTTTGGTTCTTTCTTTGT
TGGCTTGGTTAATATAGGAGGTGGAGATTCTGTTTAGAGGTTGCTACGGGCAGTGTATTCAAGTGGGGTGGTTTTGACTT
TTCTATTCTGTGTAATGTGCTGGAGGTGTGGGTTTCTTGGTTGTTTGATAGGTACTGGTTCATTTAAAAAAAAAGAAGAA
AGAAAAGTTAGGATTTTATTGATGAGATCTCCTTTATTGAAGAGATAGTATGCATATAAGTTATTCCTCACAGTATTTCC
AAAATCTGAGATTTCCCCCCGCCCCCCCCAAACCAGCCCCTAACCAAACAGAATACCCCTAATAATCTCTTTTTATCTCT
CTATAGCCTATCTTTGCCAAATTCTATTAGAATTCTAACTAACACTGACTAACTCTAACTCCCATAACTAACAGAAACCA
ACCCATTGGGCTTACCTAACATAGAGGTCAGCAAGCTATAAAAGAAATGCGTTTGTTCGTGAAGCTGAAATTTGGATGTA
GTAAATGTATAAATTCATCAATAATCAATCAACAATAAGAGATCTTTTTCATTAGTATTTAGAATAGACTAAGTTTATCA
AATTTCTCAATGTTTTGCTGACTTTACTAACCCACCCCCTTCTTCTGGCTCTTGTGTATGGTTCCCAGAAATTGAATCCT
AAATTATTATATAGCACTTGGTGTTTTATGACCTTGCTTGCTTGTTGAGTAGTTCCATTTTACGAGACTTAATTTTACAA
TATCAGAGTTACGTCCATAATTGTGTGTTTAAAGCTAATTTTCAATTGTGCCCTTTACTATGTAATTTTTCCTGCTGTTG
AGTATGAAAGGAAAATGAGAATTTGATATCAAAGATAAATAAACTCAAATTTTGGGCATTATTCTATTTTATTTTATTTT
ATAAATCAGAAATCATAGTTAAAGTTTCTCTTTGAAATTCATGCTCCACAAGAGTCTAATGCTTTGTGCAACATGAACAG
GTTGGTGAGGATGAATTTGGATATATGCTTGCCAATATACTCAAGGAAAATAATGTAAACAATGAAGGGATGCGTTTTGA
CCCTGGTGCACGAACTGCTTTAGCATTTGTTACATTGAGGAGTGATGGAGAGCGAGAGTTCATGTTTTATCGTAATCCCA
GTGCTGATATGCTGCTCCAAGAAGATGAACTTGATTTGGACCTAATCAGAAAGGTAAAAACAAAAGCAGAATTTGTGGTA
GTCAAACTAAAGCAAAATGTATGCCATAATCCATGAGTTAATCGAAGGGAAATCAGACCACTATTGAGCCACATTCTTTA
TGTTGCACTTTTCTCAAGTAATCTTTGTTCCGTTACTCAAAGTTACTTCATTGAACCAGTACTTTGTGAATTTTTTAAAC
ATTAGAACTCACTGTGTAAGGATCTAATCTAAACCATGTTTTTGATTACTTATATAGCATTATTGTTTCTGTAGTTTAAG
AACTCACTTTCAGGTTTCCTTAATATCAGGTAAAACATCAAAATGATTGCTAAGTCTATTTCCTTTTGATATTTTCCACT
TTGACTCAATTCATAAATTCTAGTAATATTGTTCTATTATTTCTTTCTGGCAGGCCAAGATCTTCCATTATGGTTCTATA
AGTCTTATAACAGAACCATGCAAATCAGCACACATAGCTGCAGCAAAAGCTGCAAAAGAAGCTGGTGTAGTTCTGTCTTA
TGACCCTAACCTGAGGCTTCCTTTATGGCCTTCTGCGGATAGTGCAAGAGAAGGAATTCTGAGTATATGGGAGACTGCAG
ATATCATTAAGGTTCCTTTCCTATCAATAGGGCAGAATATATATTCTATAGCAATAGACTTTTTCTTGTTCCCTTTTTCA
GGAGTACAGATTACAAGGGAATGTGGAATAATAGACTACAATACCATCTCTAACAACTAATCTGATAATTATTCAGATAA
GTGAAGAAGAGATTTCTTTTCTTACAAAAGGTGAGAACCCATATGATGATGCTGTTGTTCATAAACTATTCCATCCAAGC
CTCAAGCTACTCCTAGTTACTGAAGGTGCAGAGGGTTGCAGATATTACACCAAGGTAAGCCTTCCAAAGATGCTACTTCC
AAAAAATCATTTCAACTCTTGCTAATATTTGTTTCATGGTCACCATTTAGTGTATCTTCAAAGGCATGAAAGTAATATTT
GCCAATTAAATAGTTGTTGCATAAACTGTGCCCTCATATTAGCCTTTATCCACTATATGGGGTTGGCTACATGGATTGCA
CTACTCCTTTGACTCAGTTAAAAATCAAACTTTTAGAGATACTATTTATGATGAGACCCTCTTAACAACTAACCCTAATG
TCCTTCTAAGTCTCCCTTTCCCCGTTTTCACTAAACTACAAACCGTGCAATCTAGTCTCTATAGGGCTAATGATGAAAGA
GATTGATATGAAATAATTAAACTTCTATAGGTGTCAAAGGCTAATGTCCTTGTTGCAATTCTTGCATAAATTAGTTGGAT
CTGAAAATGATGGGAAACAATATCATGGATATTTATTTATTAGTTGATCCTCTGTGATTAACATCCATATCTTCTGGAAT
TCGATCACAAAAAACAACTAAAAAGAAGTCCTGGAAAAGTTATTTAGTTCTAAATTCTTATAACATTGATGCTGCTAGTT
ATAGTGTATGAATGCATTATTGATAACTATGATTTGAAACCTGTCCTACTATTTCTTTGCAGGAGTTCAGTGGTAGGGTC
AAGGGATTAAAGGTGGATGCTGTTGACACCACTGGTGCTGGTGATGCATTTGTGGCTGGAATATTATCACAATTAGCTGT
GGATCTTTCAATACTTCAGGTGAGCAAAATTATTGTTTGAATTATTAACCATCCCAAAAGTTTACTCCACACAACTGCAG
AAACTCATGTACGAAACATCTATTATTGTTTTAATTATTAAAACAAAACTCAATCTCTTGCATCTTAATTATGCATTTTT
ACGCCTAATCACCCAATTTAAAACTGAGAGGAGTTGAAAAGTGGCTTGATTAAAATAATCTCCCTGCACATGGCAATCCA
CATGTGAGGTTAAGTCTTAAGAATTATAATTGAAATGAGCTGATAATATGAAAACTACATACATTGTCGTTCAATTATAG
ATTGCCATGTATGGTAAGATTGACGATTTTTGTGATTTATGATTGCAGAACGAGGACGAGTTGAGAGATTCTCTCAAGTT
TGCTAATGTATGTGGTGCATTGACTGTGACCGAGAGAGGTGCAATACCAGCTTTGCCCACCAAGGAAGCTGTTCTGAATG
CCATGCTTAAGCCCGTATCCTAGCTTTACAGACATACTCTCTGTAATTATGTTAATCAATGAAGATCAATTTTTTGTTTT
TGTTTGGAGGGAAGTATTTAAATTCTTAGGAACTTGTGAGCTAGTGCAATAAATAAGAGCTGATCGTTTCAATAATTTGG
CAAATGCTCAGTTCAAGCAAAATTCTACCAATCCATCATTGGGTAATGGAGAATCGTTCTCTATGCATCAATTTATACTA
TTTGTAAACCTAGCTTCTATATATTCAGTTCATGGTTGCATATTGAACTTATGACCTACTTCGCAAAATCTTTTCAACCA
CTCTATCATGAAATAATTGCTTTATCTAACATCAGTCCTCCTGCATCATCAAAATTGATGTCTTGATCTATCACGGAGTA
ATTGCTATGTCTAATTTGTAAGTATTCGTGATATTTTTTTTATTCAAGTGAAATATAAAAATAAAAAAGGAAAATTTTAT
TCAAGAGAAAACATTTAAAATTACAAAAGAGATGTACATAATTTAGTAGATTAAATAATATTTGTTAAATTGATAAATAA
AAAATAAGCATATTTTGTTTTGTAAGTTATAAAAAAGAGAGATAAGATAATGGATTTAGAGTTTTAAATGAAAAATAGAT
TTTAATATGATTTTAATTTATGTAAATGTAATTAAATTTGATTTTAGTCTTTTAAAAAAATTGTTAATTTTGATATTAAT
AATTTATTTTCTAGAAATCTTTTTATCATTTCTTAATAATAATGTGACATGGATCTAACTATACAATATTAGCGTGGGCT
CTAGCCCCCCACCCCCCTCCCTCATGACTTTCATGGTTAATTTGAAATATAGCTTTCTTAGTTTTTTTATAGCACTGCAC
AGCATAGCTTAATACCCTTTTCTGGCACTCCAATTCCTATTTATAAGTGTTTTCTTTACGCTCCAATGGGACCCTCTCAC
CATGCCATCCTCACTTAGCATTAATTGGTGAGTGAAAGATAAAATATCTGTATAAACTATTTTAATAAATTGAAAAACAA
TAAATAAAATATTTTACACACTTATTTTATTTCATTTACTACTACTATTTTGATAAATTGAAAAACAATAAACAAATTAG
TAAATAGATAAAATATTTGTATAAACTAAATAATTTAGTAGATTTGCATCAAACAATTATTATACTATTCAATTTTTTTT
AAATAAATAACTATTGTATTTCCTTTCTTTTAAAATAATAAATATTCTGATAATTAAAGATTTTTTATTGGTTAAAATAT
GGTTTTTCAGTGATAGAAGTATTTATTACTTTTTCTATTTTTATCATTTGAAATAAAAATCAGTTTTGATTTATGTGTAG
AATGAGTAAATATTTTATATAAATAATTCTTTATTAAAAATTAGACATTTAAATAACTGTAGAATAATTTTTTTTACCTC
CCCCCATCTAGTAGATTTCTGGGTCCGTCCTGTATAATCATATGTCACCTTATTAGTAAGTAGTGACAAGGATTGTTTTG
GAAAGAAAGACAAAAAACTAATCGCAATATTTTTAAAAAACTAAAATCAAATTTTATAAAAAAATATCTTTCCCTAAACA
ATAATAAAGTAGAAAAAAGAACATGCAACACAAGGGGCATTGAAGAAAAGAGTTCATAATTTTATTTTTTTTAGGACTGA
GAACTTTCATCTATATCTATGACTCTATATTCGGCTAAACTTCGTTACCTGTGTTGGGCTCTTGTGCAAATGTTTTTTCT
CGTCAATGGATTTTTGGTTATTAGTAGTACAGATAACCAAAAGTCCATTTTGTATACTAGCAAATGACTTTATTGAATGG
ATATTCATATTTGCTTTTGACCTGGGTCTTATTTATCCAAGCAACGTTACGTTATTAAAATAATCGAATTCATCAAAATG
ATATATTACTTTTGTTTCTTTTTACACGTCCTTTGAGATTATAACATACAAACTAAGAAATATATAATAATGGAATTGTT
TTTACATGTTCTTTTTTCTTTGATCTTGATATTTTTTAAGGAAAAATATTACATGATCTGAGATCATAGGATCTTAATAA
ATTTACACGTCACATGTAATTACATTTTTTTTATATCAATAACGAGCTTTTTTTGCTGAATAAATAACAATTAACCAAGA
CACATATAATTCTAGATGATATAATAATTTCTCGGATTTTCAAATTATCTTAAGATAAAGCAAATTCACAAAAAGAGAAG
CCACGTGGACGTAGTGGTCTTTGACATTCATTCTCCCCTTGCAAATAGAAGCAACGGTAAAACAATTTCAACCATAAACC
TCCATTCCATTAATTTCCTAAACATTTTTCAACCATAGATAAGTATGGTAAAAACTGTTGTGAACTATGACCAAGTCTCA
TTATCGTTGTGCAAAAAAGGACACAAGACCCCGATATTAAAGGGTGTCCTTACATCATGGGCACCCTCCTCCCTCTTTAA
GAACCAAGTTCTAAATCCTTTGACCAATCTCCAATTTCAGTGCAACTCCAAAATTAAACTAACTAGAAGGAGCTCTTTCG
TTGTCATACAATACACACTCTATCAATCCACCACAATGGCTGAAGATCCTCAAGACGTAGCCGACAGGGAGCGAATTTTC
AAGCGTTTCGACGCCAATGGCGACGGCCAAATCTCTTCAGCTGAGCTTGGGGAAGCACTCAAGGCCCTTGGATCAGTCAC
AGCAGAAGAGGTGCAAAGGATGATGGAAGAGATTGACACCGACGGAGATGGCTACATTTCATATGCAGAATTCACAGAAT
TCGCCAAAGCCAACCGTGGCCTACTCAGAGATGTTGCCAAGATTTTTTAAACTTAATTACTCCCACTCTTTTTTAATTAA
TTAACGAGACGGGATACACATATAATAATTATTTGTACACCATTATTTCTTGTGGGTATCTCTTTTTATTACATCATTTT
CCTTAGTTGTACAATATTTGCTTTTGTACAATTCTTTGTGCAAGTAATATTTCTCTTAATTAATTAATTAATTAATTAAT
TAAACTTCATTATTACTTCTTTGGTTCTATGTTGTCAGCAATGAGAAGAGAAAACGGTTTGTGTGCGCATGGTTTCTAAT
TTTCTATATACATTGTGATGACAATTAGAGATTCATTCATTTCATGATGTCAGCTTCTTTGGGACTTTTTTTTCATATTG
GAACCGCCTTAATAGCTGTGCTGTTTTGTGATATGACTTATTTTGTATATAAGTATCATATACTAAGGTCCTCCCTCAAG
ATGCCAAGATAGGTGTACCAAACAATTAGAGATGATCTAATCTTATTAAATGAAACTTACTTTAAAACATACAAATTTTA
AGTTTGTACGTCATGCAAACAAGTATGTAGACACATGACATTGTTTTATACTTTATATTCAACTAATGTTCATCAATGCG
AAATTGGCTTGGTTGTGTGGGTGTGTGTATCTTCTTTTGACCTGAATCGGTGGAGAGAGACCTAGAATAGGGGTCTTCTA
AAATTTGTATGTTCTAGAGCCAAGAAAAACAATCCCTAGAACTCATAAGGATAGACAGATAGAGTTTTCCTACACAGGTA
TAACATTATCCTTAAAGAATGAATGAAAATAGAATTTAATTAAAATGTTCTACCAATAAATAAATTTTTCTAATATTTAT
CACGTAATTAAAAATTGTTAATTTTATAATAATTATTTTGAAAATTTAAAATAATTTTTAATTGATAGAGAGTGTGGAAA
TTAAACTCAGAAAAATATATTGCACTTTACTCCTAAGGTAAAGGGAAGAAAAAAATATACAAACAAGTTACAAGTAAAGT
CCCTCTTTGCTTCTACTTCTACTAACAACTTTAAAAAGTTCACATCTAATTCCTGCACTATGGTGAGAATCATGGCAAAA
ATAATTCTCAATGACAATAGACAAAATCTTCATCCTCACACTCTGGAACTCCTAGCATAGCTAAAGCCAAGTGACTTTTC
ATCTCATTATTTGTTTCTTGTAACTTAGGGTAATTATCAATCATATATCCATTGCCAAAATAACCAGATTTCCTTCTTCT
AGAGAGAACATGCTCTACTTCACCTTTCAATATTGCAACAATCTCACCTATGCTAGGCCTCCTAGATTCTTCACTTGTAA
CACAGACAGAAGCTGCATCAATCATTCGAACCATTTGATCTGTGTAACTCGAATTGTACTTGACTTGAGGATCAAGCAAC
TCCTCAATGGCTCCTTTTCCTTTTCTCAGCAAGGGTTTTGCCTACAAATGAATGTCGGATTGGATGTGTCAGAAATACCA
TGTGCTTTTGTAGGATTTTGGCCAGAAGTAATTACTGTATCACTATTATTTTACTTTTCCATATAATAAAAAATTAAAAA
CTGTGTTAGTTATTTTGGCTCATTAGATATCTAAGATCTTCTATAGTTTGAAAAAAATGTTTTTTGTTTCTATGTTGATT
AAATATAAAAATGTTACCCTGATTTAACTTTAATCCATTTTTAAAGATTTCTTATACAAATCTTTAAAATCATGAAACCG
ATAAAAGCAAGATGACATTTTTGTAATTAAAAGTGAAATAAAAAACATTTTGTTTAAGCAAAACAGTCTTAATTGTCATA
ATTTACAGCTAGAACATGCAATTTTATTATAGAACCAGATAAAATGACCAATTTTCAACTTTGTTATGTTTTGGTCTAGT
CTTTTAGAAGTTACAAACTGATGCAGAAGTCATGAGTTATATGATTGCTTTGTTCATTAATTATTGGCTTAATTGATAGG
AGTAATTGATGCTCAGAGGGTTTGGGTTATATACAAAATTACAAGCCATACCATTTGATCATTAACTCACCCATACTACT
AAGTTTTCCTCTCCAGGGGGTCGTTTTGCTTCAATTGGATTGCGGCCAGTTAAGAGCTCCAATAGAACAACTCCCAAAGC
ATAAACATCAGTCTTATCTGATACTTTCCCATGTTCAAAATACTCAGGAGCCAAATAACTGTTGAGAAAGGGCAGGTATA
AAATACTTATTTCAATTATCATAATATTAAAACAAATCATGCAAAAAACCAAAAAGATCCCAAAAAATAAATTAATCAGT
ATGAAGGGGTTAAGTTCATACCCAAATGTTCCTTTCACAGTTTTGCAAAGGAAAGGGACTGAAGGTGCAGAAGTCCATGA
AGCTAGCCCAAAATCGCATAACTACAATTTAACAAAAAAAAAAAAAAAACCAATAAGAATGACTTGTAAGGGTTTCTTAT
GATACAATTTCCACTGTGTAAGGTATACTCCTACTTATCGGCAATAGAGCAACACAACCTACCTTGGGAATCTTCTTAGA
GGAAAGCAGAATGTTTGAAGGCTTTATGTCTCTATGAACAACACATCTTTCTGTTCCATTATGCAGATAAGCCACAGCTT
CTGCAATCCCAATTGCAACTTCGTACCTCACAGACCATGGAAGTGGTGAACTACCCTTCACACCCTTCTTCCTCCCTATA
AAAAAAGCCAAACTATAATCAGTGAAAATCATCAAACTCAATTCTAATCATTACACAGCTGGCAGGAATCAAGAAAAATA
AAATAAGAGAAAATGAGTACCATGTAAGTGATGCTCTAAGCTTCCTCCTGACACATACTTGTACACCAAAAACAAACCCT
CCTCCGAGTCAATACAAAACCCCACAAGAGGAACAACATTTGTGTCATTCAGAGAACTAGCAATCATCAATTCTCTACAA
AACGCCTTGGCACACTCCTTGTCTTCCTTATCCAACCTTTTAATAGCAACAGCAGTCCTCCAAATCCCAACTCTTCCTCT
AAATACACAGCTCAAGGCACCTCTCCCCAACACTCTCTCTGTCCATAGCAAAACAAAGAATCACAATCTCATACAAAGGA
ATCAAATTCAATTCCATCAACAGAATATCCACAGGCACGCACACACGAAAAGTTACCTTTGGAGAAATTGCGAGTAGCAG
ACAGAATTTCATCATAGCTGAACCTGATCAAAGTGTTGGCCACCGGAGACAGGCTTTTCTCCAGTGACTGTATTCTCCTC
CATTTCAACTCCCTCACTTGAGACTCATAGTCCAAATTCACCATCAAAAAGGTTGCAGCAGCGGCAGCAGAAGCAGAATA
GCTCATGTTGAAGGACTCAACCTCAACCTGAGAACAGAAGCTGAACCTGAAAGACGAGTGAACCGATCGAGGGTCAGCAC
TCGCCAATTCGGCTCCAGAATCCGCCAGCAACCACGCCTTGTTGTGCTCCAAAGTTGTCTTCCTTTGACCGTTAAGGTCG
TTATTGCCGCCACAAGGAACAACACCAACACATGCCAAAGCATACTCCCACATGGTTTTTCTCAAAAAGGTTATGAATTT
GTTGTTGTGCCTTTTTTTGTCAGAAGAGTAATTTCCAACAGTAGAAGAGGAAACGTGTGCATTGGTGTCACCAGAACAGG
TTCCTTTGGAGGAACACAAACTCATCATGAATGAAGTAGAGAGAACAAAAGGCTTAGAGAGAAAAGATAAAGAAGAAAAG
TGAGGAGAAGCTTCTTTGCTTGTTGTTGGATTGGAGCATAGTTTTTTTTCCTCAACTGCACAGAAAAGAAGAGAGAAAGA
TGGGAAGTGGGTGGGACTGTCTTTGAATAATTGAAATTGGACTAATTTAAAGGTTGCATCAAAGTGAGAGAAGCTGAAGA
TGACCCTGCCTTTTGAAGTTTTTAGTTATGTTATGGCAAAATGTTTATTATATAATAGAGGGTGGAGAGAGCACGAATTG
ATGGTGAAAAATGAGGAAGAGAATCTTGTGTTTTTAAGACTGAAGATGACAAGGTAGAACACGGACCAGGGAACATTTTT
CTGCATAATTTAGTTGTTTAAGTAGGTGGGGACTAATGAATAAAAAACATACATATAAAAATAAGAAGAAACTAGTTATC
ATGTTTTATTTTTTCTAGGGGAAAGATAAAGTGTCTCCTCTAATCTAATGGGTCATGAATTAATCTTGCACTGTGTGGTG
AACCCAACAAAATTTTACGCATAATTTTTTTATTAAATAAATTATTCCAATCTAATAATTTTAATATACATGCATTTTGA
GTGTAAAAATTATTTATTATAAAAGTTAACAAATTTAACTTACATCTAATATTTATAATTGAATGGGTGGAAAAAATCTA
CTAGAATGTCAACAATTTTTTTATAACACTAAAAAATATTTACAATATCAGCACATATATTATTTTGGAAAATTTTACAT
CTACACTCATTTTTAAAATGTAAGGATAGATGAAAGGAAAAGAGAGATTGGGAGAAAATTTAAATAGAGAGAAAATAATA
GATGCAATGATATAATAAAAATAAAGATATAGTAGAGAAAATATGATAAAAAAAAGAAATAGAAGAGAAGTTGAGTGTAA
GATAAGAATGTCAGTGTTATCTATTCTTTTAAGTAATTATCAGAGGCTTTAAAAGAGAGAAGGTTGGCTTTTTTTTTTTT
TATATATATATATATATAAGATGTGGCAGATGAAGTTATCAGGCATAAAATTAATAGCGGTGCACAATTTGAAGATAGAG
TTCAGTTTTTATTCTTCTTGGTTACATAAGAAAAAAGAAGTATATGATGTAATGTAATGACTTTGAATAAAAAAATACGA
ATGCTTGTGTAATGTCTGCACAAAAATTCTGAGATCTTTAAAAGGGGTTTGGAACGTCAAAAAGAAAAATTAAATTTCAA
CATTTTTTCTCTCTTATGTTATGGGAAAGAAAACTATGAAAATAATTATGGTGAAGCTATGAATGTTTATGCAAAATCTA
TTGAATTATTTTTGCATTATTCTCTCAAGACATACGAAAAATTATGAGGGAAGGATCATGAGAAGTTTAAATCCAGCAAA
ATCAACACCGAATATTCGATTGGCTTTGCAGTTTGGTGACCATACAACCAATTCCTTCAAACCATATGCTTGTTTCATAT
AATTGACTCAATTAATAAATCTTATTTTGCATATATATTTAAGTTTAAAACGTTCGAATTCAATTAAAATTTTATATATA
AATAACTGAATTTTATTTATTTAAATAATGAAATCTATTTTACCTCTTTAAATAATAATAAAATGATTTTTTATATATTT
GTAAACTTAAATTAATTACATCTATAAGTGAATAAACAATGACTATGTTACTTTTGGATTTTGATTGAGGCTTCTTAAGG
TGTACTTAATTAACAACTACATATATAATATCACCAGTAAGTACAATTAACTTTAAAGTGGAGTTAACCCTTTTACGTAA
ATATTACATGGGTGTTAAGCTAGTTAGGGTTTAAATACAGCGAAAAAAAAAGCTAGTTAGGGTTTAAAAAATACGTCCTT
CCGAACAAGAAGAAATAGCACAGCAAACCCATGACAATTTTAATTTAGTATAGATGGAAAGGTTGCTTAAATTTAGCTTG
CGTAAAATTACGATGTCTTTTAAAAACAAATGTATAATAATATGTATATATTTGTTTTGTATTAATATTTTTATTAAATG
ATTAAATTTAAAAATAAATCACCGTAAATCAATTCAAATATTTCAATTTATAGTATAGTGATATATACTTTTTATATTTA
TCTATCTATTACATCATTTATTCCATTTCATACATCCTTTTCTTTTTTTTCCTCTGAATTATAAAATTTATTACACCGTT
TACTATAGAAATAACATTTCTCATAATTTAATACTACGCTAATAAAATACGTTAATAACCTAGATGGTCCCAAATTCTTG
TTTGTGGTTAAAGGACTAAGTCTATCATGACACGTGGAGTGCGATTCCGTATCAGAATGGAGCCTACAAACTACCTGAAA
AAATGGACATCAATCATCCATTGATCTCCAACCATGTTTTCTTTAATGTGCATTAAAATATCTTATTGTTGATAGTTTAA
AGATAATTTTTAATTATAAATACCATCAAAATAAATTTACTTTTACCATTTTTTATACAATTTTATTTTTTTATTGTCTT
AAAGATAATATTAAAAATATTTTTTTATTAAAAATACGATAAGGAGACATTAATAATATTTGATATTGTATTTTAGAAAA
AACATTATGGTTATTTTTTCAATCATTACTTTCTAAAATAATGAAACCCGTTTATAAATACATCCAAAAATTAAACATTG
GTCAATATGTTTAAAAATTCAACTACTCTTATTTATTAATTATATCAGACTTCATTAGCTCCTATACATTTGCCATTGTT
ATTTGAGAAAATAATTAGAAAGTATAGAAACACAATTTATTTTTAGAGATTAACCTTGATATACACTATATGTCATCAAT
CATAAATTATTGTAAATATAATTTTTAAAATATTTTTTTTAAATTAACAAACTTATCATAGATGATAATTTTTTATTGGT
CAATAATTTAAAATTATTTTATAATATCAATGCACACCTCATGTTTTCTCTTATTTTTAAGTGAAAATAAAATAAATATT
ATTTTTTATAGAATAAAACAACTATTATAATTACATTAACTTTTATAATAATGTTAATTAAGTGATCCACCATTTGAATT
TTGATTAGCCATAAATGAATGATATTGAAAGGAAAATATGTAATGAAACTATACTCGGAAAAAAAACTCTATTAAGCTAC
TGATAAAAATAGTAAATCTATTACTATTAATGAGTTTTTGTCTATTGGACTCGAAATCAGTCCCTTATGACATATAATTA
TTATTTAGAAATAAGTTAGTTGATGAAATAATTATTGTTTAGAAATAAATAAGAATATTATTGATTATTTGATTGCCAAA
ATTATTTCAAAGAGATAAGGTAAAATCAACTGATTGAAGATAAGTAATTAATGTGTTAGAGTTAAAATTGAATTATTTAA
ATATTATCTAAATTTAATCTTTAGCATAAATAATTTTTAGTTAAATTTTAATTATTTTTTGGTCAAATTTTAGATTTATC
AGGATTTCTTTTTTTGATATTAAGAAAAAAAGAATTAGATAACTAAATGGGTCATCATAAATAGATAAATAGAGGAGAGG
GACGATAATAATGTGATGTATGATTTTGAATACTAAATTACAAAAACTTATGTAATAAGCTACCTCTTAGCTTTTTAAAA
AAAGAAGCTACCTCTTAAGTCAGAATGATAAATATGCTTATGGAAGTTCTGTGAACTTTTACTAACGTTAATAATCACAT
GCTACAAAAATGTTGTTCGAGTTAAATGGGGTTGCCATTTTTTAAAAATATATATATAATCACCAATTGAAAATATTTAT
TCAGAATAATTCACTTATGATTTTAAGCATATGGTTATAATTATAGGTTTATCTTTATATTGTTTTAATTTTTTATTCAT
AATTAGTTGGATTAGTTATAATTATATATGAATATGTTTGATTTAAAATGAATTTGAATGAATTTGAACTGTCAGTGTAA
AATTAAAATACAAATGATTGTGGTTATAAATATGAGTTTAAGTGTTGATATGAGGGCAAACATTATAATATTTTACTAAG
ATCCTATCATTGTCATTTCTTATAAAATAAAATTTAACATTATAATGTATTATATATATGATCTTCAAGACTCAATTATT
TTTACTGCAAATAGTAATTAATAATTTAAATTTTAATATACATATAGGTATTTATCATAAAATTCTTATTGCTTTTAATT
CATAATTTGTAATTCAATTTTTTCATATGTTAAAAATTTAAAATATTTTAGTACTTTATTGGAGACACGGTTGGACATGC
CTGCAATGCGTGTACACTAGGAACTTTAATTTTAGATTGCTTGAAATATCATTTCACAATAATTATTTATATTACAACCT
TACATAAGACATAATTATTTTTTATTTCTCTCATTTATTATATCTTAAAATCCATAATCTATCAGATATATAATCAACTA
CTATATATAATTGGAAAACAATAATTAATAATTGATTAAGTGCCTTCCAAAAAAACAATTAATAATTAATATATTATACT
TTAATTTTAAATAGTTTTTAATACAACTATAAAAATTATTTCAATATTTATTATTTTATAAAAAAATTCATATACAATAT
TTTCCGTATATGACACAAATTACACACCCACTCTAGTATTTACAAATATCAAACCACAGATCATCAAAAACTTGAAAAGA
ATGAAGAAAGAGGACCATCGTGAAGTTATGAAGATTTTTTCAAAGTTTACAAAATATATACTTCTTTAATTAAAATCAGA
ATATTCATTATTAATATTTATTTTAAACTATTTTAAGACAAAAACAATAAATTATTAAATTAATATACTTACAAAAGAAA
ACTAATTACCGTGAAAGGGTTGAAAAATTGCTTCTACCAATCTTAGCTTATATACGGACCGCCCATTGATCTCCAACCAC
GTTATTTGATAAATGTTTATAAATGATTGCGACACTTTTGATTTTAAAATTAAATATATAAGTATTTCTTTATTTATCGA
TCATTAGTAATCTTAAAAATATAAATTATTGCACTTGTAAAACTATAAACAAACTATTAATACCAAATTAATTTAATAAT
TATTGCACTTATAAATAAATTTTTAGATATATATATATATATATATATATATATATATATATATATATATATATGTATAT
CAATTTAATTACTTAATAAAAGAAAATTATTGAAATAATAAAATATAATTTTAGTATTTAGTGTATATATATTTAAAAAA
CAAAATAATATTTTATAATTATTTAATTAAAAATAAAAGTATTTTCTTAAATCAAGCCTAGATTTATAATTAATGAGAAT
GAAAATCACTTTACATGTCACTTTCGATGACAAGCTTCCTTATATTTAGATTTTTGGCAGTTACTATCCTAGTACTTTTT
TTTCTTTGGCAGAAAGCAGCTAACTAGTGACTAAACGTAATTGTAGATGTTTTTAGTACTATATTTTTTTTTTATAAATT
CATAATTTTCATAAAAATATTCTTATTTATGAATTTATATTTTTTTAATGAAATTGTAATTTCTGATGAAACTTTTTAAA
AATTTTCTTCGCAAGGCTTTCTTATCAGCAAAATAATATTAATGTTAGGAAAAATAAAATCACTGTAAAAGTTATGCAAA
TGCTGAGCAGCCAAAAAAAAAAAACATGTTATACAATCAAATAAAACAGTATACCCCATATTAATCTTAACAACACCAAC
CACCCAATACAAAGCATGTTTGACAATTCCAAACCTTTACAGAATATGAAAAGGAAGCATCAAAACTCAGTTTCCTTGGG
CAACAAAATTTATTTGTAATAATAATGGTACTGCTTCTTTTATCAAACTTGTGAGAGTTAAATCCTTGGGCAACAAAACT
CAGTTTCCTTGTGAAATTTTCTGATACTAATATCTTCCTGAAAACTAAAAGCCTGTGATAGGTTGCAGGGTGATTTTCAA
GTTAGATTCTTTAGCATCACAGAGAGAGAAGTATGTGATATAACAACAAAATAACTTGCAAAAGTGCATTGTAATTTCTT
ACAGAAAATTTACTTATACAGACAAGGTCCATCTAGGCAAATACATACACAAGCTAGGAAGAATAGGTTATAGAAAACTT
CTCAGGTTATCAAACAATACCTTCTTCTTGATAAACCAAAAATTTTTTGTTAGGAAGAAACAAGAAAAACAAAGATCTAA
TGCAGGATAACAGACATTCGGAAAAAATGCAACATTCTTCCAATTTCAAAGCACTAGTATGTTTGCCAATCAGATGCAAA
GTAAACATAAAACAATCTTAATTTATAGCAGTCTAAAATTTTGGAACATATTAGCATACATTGGCTCAAAGTTACTTAAC
AGTCTATATGAATCAATCAACTGAAGCTACACCTACTGAAATCAACACCAACAATTTTGCTGCGACACACCTCATAAACA
AGAGATGGTGCTTCATGTTGTGTCCTCCTAGAGAGGCACTTCAAGGCAAGTGCAGTTTTTAGGTGGGAAAAAAGAGGATT
GAGAAGTGTAACACACACCATCAACCCACGCCCTTGACTTAAATTTGGAGCATGTTGTCCCTCATTGAAAGTTTCATATA
TGGGAAGTGCAATGTTTGACTGACTTTTGAGCAAACTCTTTAAATGATTCTTGTGCATCAATTGTTCTGAAAAAGTAAAA
AAAAAAAAAAACCTCATGTGAATAATCCATGATGTTAGAGATCACTTTGTGTGTTTAACATAGATGCATACCCCAAATCT
CCCAATGAAAAAAAGTGTTTACGATAGTAAACATGAGCAAAGGCAAAGCATGAATATCAATTATCAAGTTATCAAGCATT
TAGAAGTCAAAATACAACATTTGCAATGCAAATTGCCAAATACAACGCTGCTTAGTAAAATTATAAGAATTTGTTTAAAA
GAATCATGCTTTGGAAACTAACTATCAACTTAAAAGCTTGACGAGCAGTTTGACTAAATGTGAAATTTAATTTATTATTT
GCAAACCCACTTTCTCCGAAACAAATATAAAATATTTCCAAAATAAGCTATAATCCAAACATTCAAAATATTTTTTCTCT
GTAAACACTTCAGAACAACAGAATAAAAAAGTAAAGGGAAATAAAATAAACTTTCCCATGAGTTAAAATTAGTTTATACA
TGAATTAAAATCAGTTTAGACTGGACCCTAAATAAAATCAGCTTTTGATGAAGCTTCTCTCATTTAGCTTCTTTAAAAAA
ATTGATTTTAACTTGTGAATAAGCTAATCTTGATTTATGAAATAAGTTTTTCTTTTCTTTTATTTTTTGTGCTTTCTGTT
CTTACAAGTATAAGTATTTCCAGAAAAGCTTATCCAAACACGATCTAACTTTTAATCAAAATTAATTTTGCAAAAACTCA
GCTCAACAATAATGATATTGTGATGATACAAAAAACTTTCAACAAATACTTAGAAATATTTTATGGCATACGAGCAGAAG
GTTGAACGGGAAGAGATAAAGGAGATGATTGAGGAGAAGATGAAGCCATGCAAGGGTGAGTGAGTGAGAAGACAATGTAA
AAGGAGAAGTTCTCTCACGAAAGTTTTCTGATAACTGCCGTGTCAGTGTCTTCATGTTTTTCTTGTTTCTCTTTTTGGTG
CATGAAGCCATGAACCCCTCTACTCGTACCATGAGAATGGGAAGATTCAAAAATAAATAAAAATACTACTTTTTTTATAA
ACAAAATGCTGATTATACTTATTTTACTATCTAATAAGTGTTACTTTAAATCAAATACTTAATATATTGAAATTAAGAAA
TACGCCACGCGGAACAAGATTGCTAATTATCAAAAACTTATTTAATTTCAAGAATTGCACGATGATATCTTCTTTCTATT
GAATTTAATTTAATAATATCTCTAATTATTAGCAATATTATTTTGAATTTAACTATTATATTTTAATGTTATAAATCCGA
TTTATAAACTAGCCTAAAAAAATGGTTCAACAATATAGAAAAACCAATTCCGCTCTTAAAACCGATTTAAAATTAGTTCT
GCACTAAATTGGTTTAGAATCGATCTAAAACCGGTTCACCAAAAATCAAACTATTTTGTCAAATAAATTAAAAACCAAAC
CATAAAAATTGTTCAATGTGGTTTGGTTTACCAAAACATGCACAACTCTATTTGTTAGTATCACTAAAACCAAAATAATA
GGCTTAACACAAAAAATTGATTTTAAAAAATTTAACTGGATAAAAGAAACCAAATTGTTAAAAAAAAATGGATTTCAAGC
CGGTTCAAAACTAATTTTGTTTTAAAACTCGATTTAAAACCAGTTCAGTTTAAAATAAGTTTAAAACCAATTTAGAATTG
GTTCAGTTCAAATATCAAACCATTTGTCTAATTCAAAAGAGTTTGGAGTAAAAGTTGATGACTAAATTCAATTTGATTTT
AAAAACAAAAAAAAAAATCATGCACACTCCTAATTGAGATAAATTTATCTTAACTTTTACCCCATTCAAAATTTTAATAA
GTACATTTATTTAAGTTCAAATCCAACCAATAATATATGACACCATTAGGTAAACATAAAAATCAATTTTAACATGATAT
AATATAAAGTTTGAACCCAAAACATGTAAGACCTGGGCTTAACAAACAAAACCGGCCACTAAAGAAGGATTTTAACAACA
GTTCCTAAATTTTAACCAGGAACTACGGTTTTCTCTCGATGAACTTTAGTCTTAAGAGTTTGCAACATACACAAGAATTC
CATCACACTTTACATTTCTCTACTGTGCCACCTATAAAGAAGGGACTTTGTTCATGGGAGCTGCCGTACAAGGAGCGACC
TGAATCATGGGAGCTGCAATGCAAGGTGGGACTTGGTTCATGGGAGCTGCAGTGCGAGGAGGGACTTGGTTCATGGGAGC
TGCAGTACGAGCATAAAGTTGGTTCATGGAGGGACTTGGCTCATGGGAACTGCAGTAAAAGGAGGAACTTGGTTCATGGG
TACTGCAGAACAAGGAGGGACTTGATTAATGAGAACTGCAGTACAAGGAGGGACTTGGTTCAGAGAAACTGCAGTAATTG
GTAACCTGCAAATTTTCACAACAGAACAATCAATTAATCACAAGACACGTCCACAGCAGAAGAAAAAAACTAGCTTTGCC
TCCCAAACAAGCAAATACATGTACATATCTATCCAGCTTAAATCATGTCACATTATAAATCCACCAAAACAAGTATTACA
TATAACGTCCCTCACTACATAATACAAACACAAACTTCTTTTATCCAGGTACAAGCTTTGGCATTTCACCAATGAAACAA
AGATGATCTCAACAGATTGTAAGATGAAATGCATGTTCCTTCCTTCCTCTTCTTAAATGGCTTGTTGCGCTTTGGCCCCA
CGTCATGCACTGCATGCTCATAGAAATCACCATTTGCAAATCCTGGTCCTTTCCTCGATCTCCCATTCCCAAACAGATCA
AAACATTCAGTCCCAAACCAGAGATAAACAAACCCTAGAAAATTATCCTTGGGCTTCATTTCTCAGCAATTGAGCATCGA
AGCTTTTGGATTCAACTCCTTTGTGAAATCAAACTTTGATTGCAGAACAGATAGCGGCAAGGTAAAGTGAGATAGCATTG
GAGGGGAAGTGTGGTCAAGGGAGAGGGGGGCTATCAAATGTCAATTTTTTGTATATGAAATCGAATTTTGGTTCTGTTTT
ATGATTTTCAAATTTTTGTTTGATGCTGGTGCAACAAAGTGTATTAGAATTGTAGAATTAATGGGAATTGTTATGGAGAT
GATAGAAGTTCACAGTTTGAAATTTCTCAAATCAAAGAGAAGCATTTTTTCTTCTCTTTATGACTGGACGAATCATCTGA
GTTTGGCACTAAAACAAAAATAGAATATCTTTATGTCACTATGATCTATGTTGGAAGTCTGCTAGGAAGAAAGATGTAAA
CCCGTGAAGGCACTCAAATATCAGAGGGTAAAAGTGCTAGGTTGGTTCCAGGCATGACACTAAAAATGTAAAGATCAAAA
AAGGAGGCAGCAGATAACATTATGTAGGAATCTCGGGGAATTCAAAATGTGAGTCGACGTCTTTTAACTTGTTCTGTTTT
GTGTTAATTTGAAGTAATTATAACAGAATCTCAGAGTGGAGGACAAGTATCAAAATGCCAAAGGGATAAATTTGTGTAGG
AGAGCTTTGTGCAGTATTCAGAACCAGTCAAGTGTGGCAATTGCAGCTATGTTACTGGTTTTTGTATATGACCATGTGAG
GGTTAGGGGGCCTTTATGTATTTTCTGTAGCTAGGGGGAGTGGCATTGTGCGAGGGGGCAAAGAATTGGATCTGTAAAGG
GGTAGTTTACTATGTGCTAACTGAAAGAAGTTTTATTCCATTCTTGTGTGATGTAAACATCATAATTAATGAAAAAGCTT
GATTGCTTCCATTCTCTACTTCCATTCAACATAATTTCAACATTTAATCATATTGTAGAAACATGTGGTAATTATAAACT
TGGACTCTCAAACTGAGAATAGTTTATGATAAAATAAGAACTACTCTCGTGAACACTAACAAGCTTCCCAAAAAGAATAT
CACATCTAAGCACTAACAAGCTTCATACTAACAATATTCAGGGACACAATTTGTAAAACCCAAAAAGCATAAAACACCAA
ATCTCTTCCTCACGTGCACTAACACCACTCAAAACGTGATGTCACTTCTACAAAACTGCATATATCCACACATAAAAATA
TCCCTGACATACATCCAAACCAGAACCACAAAACTGCATAAAAATCCTCAACACGTAAACACACCGGGCTTCTTATCCTC
CTCTCAAACCCTCCAATATCACAAACTAAAACCAGCAACAACCTTACTGTATATATTATTAATATTCATTGCAAGTTCAC
CTCACTGGGAATTGACTAAAACAAAGCATTAACAATTTAACATTCATCTGAACAATGCAAACTTCAGAAATTATGGATAG
ACAAGGGAAACATGTAGAATAAATGCTAAATAATTATTTTGTTTGCAGAGACAGTTACTCAGTAACATAAATGAGGGGGA
GAAAAGACTCAAGAAAATAAATAGCAAAGGAAGCAAAAGAAACACCAAAAAATAACAGATATGAGATTGTAGAAACTTAC
GGCGGAGTCTCCAACCGTAACTTCTTATTATTAGACTTCTTCTTGTTCTTTTTCCGCTTTTTTGAAGTTGAACTATTATC
AATGGAATGTTCTGAACCTGGTTGCAAAGACACATTATTGGCTTCAAGGGAAGATTCTTGTTTTATCATTTGGAGTTCTT
GACATGTGGAAAGCATCTTAGAAGACTCAGGAAATTCAACTTTAGCTTCAATATTCTTATTATTATTATTATTATCAAGC
ACGGAAGCTGTAACTCCTGTATCTCTATGACCCAGTGTAACAGAGATCTGTCCTGTATTTGTTGTGGATAACACTGCACT
AGGCTGTAACAGAGGTGGTCCCTTTCCTTTGATTGCATCATAAAATGTAGACTTTGACTTAATAATCTCAATGAGTGTAG
TTCCTGAGGTAGAATCACCTGCATTAAATGGTCATTTAGTAGATAAGCACATTGCTACCTAAAAAAGCTATTGTAATAAA
GCATACACATAAGCATACCCATAATGGAAAGAATAGCAGCCTTTGTGGCTGACTGCTCAGCTTCCTTTTTTGTTCTAGCT
GGATCACCGGTGTAACTTGTACCATTGAAAACTAAAGAAGTTTTAAAAACACGAAGCACCCCTCCTAGCTGTTCCTGAAC
GGTGTCATATGTAGGTTGCACATGCAGTTTATCAGCATACTCATTCATGATAGACTTGGAAAATGGAGAAATCTGGAAGA
CGATAACAAGAGTCAACATTTTACATAAAGATAACATTGAATGATAATACCAAACCAAACCAAAATGAAGCAATAACAAA
TAATTAAGAATTAATGCTATTTCACCAGCAATTTATTTTTTATAAGTTGGCAATGAATTGTTTCAACAGTAATAAGCACT
TAATATTAAATCGCTTTTCCAAGACAAAAATTTAAGAATGATTACTTCAAGCTATACAGGATTAGTTTAAATCATTAACA
AAGATAAGGAAGGATCTACACTCTAGTTCCATTGGCAACAAAAATTATTTGTTGTAATGATACTTCTTTTGGATCAAACT
TGCATGGTTATCTGATACTGTTACCTTACCTGCTGAGAACCAAGAACCTCTGCAACATGATACAAGATGATCTTCAACCA
GTGTTGTTAAATAGCAGAATGGCATGGCAGATTTTTTGCCAACCACCATAGGCAATTTGTGAAGGGAAGCCCGCCATAAG
GCGCAATGGCGTGTTTATATAGTGGAATTTCAGCCTTCCACCATGTTCTGCCATTAATAACAATGTCCTCAACTAAGATT
CTCTATCATTACAAGAGATATATATCCAATAAAAATATAACATTGCACAACTTAATTTATTATAGAAAATCTATTCAAAT
AGAGAAGATCCAACTTAACATATATGTACACTAACTGAAAAATATCCCAGGTCATTAGACAAAACGTTTTTCTATCTAAT
AGACAACAATATTTTGTTAGAACAAACATGAGAAACTACATTACATCTAAGGGAAGATAGCAGACATTTTCACAAAAATG
AAACAAATTATTCTAATTACTACAAAGCACTAGGATGTTTGCCCACCAGATGAAAAGTAAGCATAAAACAAGCCTAACAT
ATAGGCAGAGTTCAGTGTCTAGACTATAGAAAATTATTATTAACAAAAATTACCTCAAAATTACTTAACAATTCTAACAT
GGTCAATCAAATCGAAATTGCACCTACTGAAAAATTGAGAACAACAAATTTTAACACACCTGCTGATTGACAAGAGAGAG
TCCTTCATCTCTGGTCCTCTGAAGCATACCTTCCAAAGCAACTCTAGCAGCATCCTGTTCAGCAGCTTTTTTCTGGGAAA
ATGTGGATTGGGAAGCGTAACCCATCTCAGTCACCCACACAGTCGACCTAAACTTTGGAACATGATCCTGTCCCTCCCTC
ATTAACAGTCTGATACACAGGAAATTTAATGCCTGACCTTGAAGTAAACTCTTGTAAACGATTTTTGTACATCAAGTGTG
CTGGAAAATCCCATGAGAGCAATTCAGATCATTAGCGATCTCTTTATGCATTATACATAGACACGGGTAAAAGACTCTGA
ATAAAAAATGTGTGACGATAGCAAACAACTAAACATAAACATGTGCAAAGTAAGCATATCAGTTAACTTATCAAACATGC
AAACACAACAATGGTAACATGATTCTAAATTTGGGTTGTGGTTTCACCACAGTCCTTGACATTGCAGAAAATTGTGAAAA
AATGCAGCTGATGCAACCAATTGCGGTAAGTTGAAAAACCTTCCGGTTGCAGATGGCAATTCAGAACCATGATATGTAAG
GTAAGGAAAACAACCAAATACATTCCACAATAATGCTGCAAACAAAAATTATAAAAATCATTTAAAAATAATAATCATGC
TTATGAGTTAACTAATTCACTTTAAATTTTACCAAACATTTTTCAACGTGGTTTTAAGGAAAGGGTGTCCATGACAGCTA
TATCCGCTGCAACATCAAGGTTTTGAGCTCGATTGCAACTGCAGCCGCATTTACCCACAATTTCCAGCAAACACAATTTA
AAACCTTGTTTTTAAATTCTTTTGTTTTTCTTTTTTTGAACGGCAAAAGAAATTTTATTGAGACCAACTAATACGAAAGC
ACAAGACTGTATTAGAAAAATTACAAAAGCAAGGAAGGCTCTGTAAAAACATGGCAGCCATATCCTCCACAAAGTCTCAC
CAGAACTCAAAAAGCAAAGGCTATGAAACGTTTTTCACTACTTCACTTCCTAATGAAGCACAAAGCCATGAGCCTAATTA
AAACCCACAATTTCGAGTATCGAAAACCTATGGAAATGGAATCCACCACACACAAAAATACCACTGCTGTTGCTGATTCT
GACAGAGTTTCCGCAAACCATCCTATCCATTTTGAGTCAAAACTATATATATATATAAAAAAAAAACATTCAAAATCAAA
TGCAGCAGAAGAATAACAATAATACGGTTGGTTTCGATGCTAGTATGTTGAAGAAATGAAGGACTTACGAGGAGGGTGAG
AATGAACGGGAGCAGGAACTGGAGGTGGAGGCTCAGAAGAAGACGAAGCCATGGAGTTCCTCACTGGCTAGTGTTGAGAG
AGGAAAATTAAAGGGTAAGAATTGTGCTGTACCCTTTTATAGATTCACCGGTCAATCAATTCAAGAGGTTCCACTCACTG
GTAACTGCTAAGTTCATTTAAAATGCAGGAAATCTATTCTTTCTTAGAATAGCATTAAAACATGGTTCAATTTTGTTTTT
TTATTCAGGGATTGATTGTTCTTATTGACTAGTATTCAAAATATTATAACTTCTTTATTTTTTTTCTAATTTTATCCTAT
ATTAATTTTATTGATTTTGTGATTTTTTTTACTAAGTTTATTAATTTTTTTAAAAATCATTACTATTTATTATCCCATAG
TCAAAATTAATGCAGGAAGTGAAGATATTTTTAGTAAAATTGTTTCAATAAATAATTTGTTTATTGCTACTCCTAATCCG
TGTTAAATATTATACATTTTGAAATACAGGGAGTAAATCCTTATTACATTTCATTCCAAAAAAATAAACCCTTACTACAC
AAGAATGATAAAACCATATGTTATTAGCCACTTGTAATAAAAAAAAATGTTATTAACCATGTAGTAAAATTTCAGAGTGA
GTCATTATTGCATAAAAACTTTTGTCATAAATTTTTAAAATTCAATAAGTTATTATCTTTTGAATATATATATATATATA
TATATGTCGAAAATTACTTACACGATTTTAGTATTAATTTTCACGGAAAAAAAATGTCACTAATCATATTTAGAAATTTT
CTCTCAATCATTTTTTTTATTATTTACAAGATGCAAATTTGATATTTTACTTAAATGAAATTGATTTTTTCATTAAAAAA
TTATATATATTTTTTAGATTGTTATACCAATATTGATTAGAATACCAAAATAATTAAATATATTTGATTATGTTTACAAT
AATTTATTTTGTTTTTAAAAATATAATTTTTTTTCTTTTATGATTTATTTATTTATTAATTTTATGTATTATATTATAAT
CATGTTGTGTCTTATCCTTTTTAAAACTTATCAATTTTTTTGTTTTCATAGTATTAGTGTGAATTATTCATCAACTAATT
ATATTAATGATCAATCTTCATCTATTCAACTTGATTTGTTACCTTTTGTGAAATCTCTCATTCTAATCACATATTTCTTA
TTTACAAGACTAGAATATGAAATCGTATATAAGGGGATCGACTTTCCATTTTAGATTAAATTAAAAAAATGAAAAAGATT
AAAAACTAAAATTATGAATTTTATTTTAAAAAAAAAAACTATCCAAACAATTTTTTTACACTAGTTTTGAACTATTTTTT
TGTTATCAATGTTAGAATGGTTTGACTTTCCTAAGAACTTATCATCTATCTTATACAAACAAGGTCCAAATGATGCTGAG
GTGAACATGACAGCGTTAATGTGTCGCAATGTCAAGCACTCTCATTCCCGTCCAAAAACGTCATTGTCATGGTGCATTTA
TTAGTTTTCGTCTTTTGCGTTTTTTTTGCTCCGGTTACCGATACATGTATGTTTTCAAGGACATTTATTACGCTTTTGAA
ATGACTGTTGCATTTATTAGTTTTCGTCTTTTGCATTTTTTTTGCTTGAGGCATGTATGTTTCCAAGACCGCCATTTCGA
ATTCCCTTCTATGACGAGTATCACTTTTCAATTTTTCCCCATTTTTATTTTCCTCCTCTGATGACTCACAGTACACTTCC
ATTTTCATTTTGGATGTCAACGAGAACCCATATAGAAGCTGAGCACTATGTATCCCCTCCCTTAATTACAGGTTCATTTT
CTATACCAACATATTGTGTTTTATTGATTTGTTGGTTGTAATGGTGCTTAGTTTTTGTTTTTATGCCATTTTCAGCTTAG
TTTTGCATCATTATCTATATTTTTTTAGTTGTCGAAACCTAAATGGTTAAATCTTTTTGTTGTGGTGCGTTGGTTTGTTA
ACTTGACAGTGTTTATTGTTTCCTATACCAAGTTTTTTGTGCTTGCGTCATATGTTTGTTGGAATGGTTGGTTATTTTTG
TTTTGAAAGCATTTTCACATTAGATATGCATCATTTGGTACTTATTCATGACAATCAAGGCAATCCAAAAAATACTACCA
TTAATGTAGTATATAAAGAAGTATTTGCAAACTTATAAACAAGGTATGTTTCCAAAATTCTTATTGTTACATATGCATTA
TCATTACTCAATTTCATTTTCTATCAAACTATATAGTAACATATCCTATGTTTCGTGCCTACAACATTATTCATTGACTT
GATTTTGAACATATCAATTTCTAATCATAGAATTACAATACACTACATATTTTACTTTACCGTTACTTTATTTGATTTAA
TAGCTTTATTTCTTTATGATGCAGGAGAACAAAAACAAGAAATGCTGCAAATTTGTTATTAGGTCACAACCACTAAAGCA
TATTCACATCAATTTACCCCTTTTATGTTAGTATTGTATATAGTAGCAACATTCTATTTGAGATTTTTAAATTTACAGTA
ATCTTAATTGTATATGAAATCAATACATTCATTTATGTTCACTTTGTAGTCTCTCATTCACTACAACAACATGTAACTCA
TGATAATCACAATAATACCATCCAAAACTATCTACAATTGCATCAAGTTAGTTTCATATTCATTCTGTATTTAATGATTT
TATTCTATCGATACATCAACAATATTATCATCCTAATTAATAGGATTATAAAATTGTATACATGTAGTAATATTTTATAT
TTATCATTATTCAAATGGCGCGTATTAGCCCGTGCTCGATGCACGGGCGCCTATCTAATTTTCTAGAATAATATATCTCT
TATTTTCATCTCAATCCAACCCATTTTGGGATGTACATATGTCATTATTCTTTCAGATTTTATAAACTTTTCTATGATAT
GCATTATTTCTATACAATTTTTGGATTAAAATAAGTGATAAGCTGGAATAGCTCAGTTGGTTAGAGCGTGTGGCTGTTAA
CCACAAGGTCGGAGGTTCAAACCCTCCTTCTAGCGTTTTCTCATTTTTCATTTATTTTAAATTTTTCAACTGTTTCGTCA
AAAGAGAAAAAGTAAAATGTTAAAAACGTGAGCGGCAGGATTCGAACCTGCGCGGGCAGAGCCCACATGATTTCTAGTCA
TGCCCGATAACCACTCCGGCACGCCCACCTTTGCTGATAACGTTCTTCCATATTAAATTATACTTCTATCATAAAAATTC
AGAAAAACATGAATGAAATATACTACTAACATGATAGAATGGTGATGAGGGATAGGAAGTTATAAAGTGATTTGATGGTT
AAGGTGAGAAGTTTTTAAGAGTTGGAATGATAAAAATGTCATGAGTTTGAATTCTCTCACTATATAATATACTTTTGGTG
ATGAAGAAGCTTAAGAGTTGAAACGATAAAGATATTATATATTTGAATTTTCTCACAAACATAACATACTAATTGCTAAA
ATCTTCGGATTATAAAATAAGCGATCAAGGATCAACTTGATGATTTCTTTTTTTTTTTTAAAAAAAAAATCAAAATCCAG
AGTTATGTTAAGGCAAATTGAAAAGGGCAACCTCAACTAGATTCATCAACAACTAAAACAACATATTCTACTATATTAAT
GATAAAAAAAATAAAGATCATCGGAGATAAACAGCCAAAATTCATGTATAATCATTTGAACCTAAAGCAAAGAATATCAT
ATTTATTCCTAAAAAAATTATTCTCCAATAAAAGATGAAAAAGAATCTCACCAAACTAACTCATTGGTGATAACACCATG
AGAGACAAATATAATTACACAAAAGTTACCCTCACAATAAATGTGAAAAATAAAGAAAAACATAAAATGAGTTAGATTTA
TATAATTTAACCATCTATTTTTAGGTCTCCAAGACTCCACTTTGGACGATTTGAAAGCTTGGATAACAAGCATCACATCA
CATTCTATCAAAACCTTTCTTTCTCCTTGTATCAAAAGTTGTCTCAATAGCTACCATAATCCCAACTAACTCAACATGAA
GAGCAAAAGAGTTACCAAGATTAAAGGAGAAACCACCCATAAAAGAAACTCTATAGTCCCTGAAAATACCCTCACAGACA
ACTGAACTCGAGGCACCCTTAGTTACCCCAACAGGGTTGCATTTCACCCATCCCCTTTTAACCATTTCATGGCCTAAAGT
TAGTCGATACCATACATCCATTGTGTCACATTGAATAAAGTTAGTGGAATTGACAAATATTGTTTCATGCTTTGTCAAAC
TAATGTTGTTTTTTAGATGATGATGATGCATTTGAAATTAAATCAATATTGTTGCAGTATAAGTTTGAAGTAAAGTCTTA
CATAATGAGAATGTTGAATACCATATAAGTGAAGACAAGATTCATAAATGTGAACTTTAAAGTTTTAGATTAAAGTATCA
TGTCAGGTTTACTTATAATTGTTCACTGTCCATTTGTGTACATCTACATGATGTTTGTCCACCTTTGTTGCATAACAATT
AGTATTAAAGTCAATGATGATTCAACTTGATGATCGACTCAAACAAGTAAAATGGTGACAACGGATCTATAGACATGAAG
ATCCTTAAGGTTTTGGATTAAAATATGATGTCAGATTCACTTATATGATTGTTCATGATCCATTAGTATAAATCTCCGCG
GTATTTATCCCCTCATACGCTCACCAAATATACCAGCTATCCTTGCTCACTTTGGTGACAATTCAAATTCACTTTAATTA
ACAAAGGGATATCCCTTATCAGCTGGCTTAACTGAACAATGCCTTAGTTGTTGTAATTATCTTTTGGTATCCGAAAGAAA
AAACAAAGTTCACTTTAAATATTACAGGGGTAATGAATTACTTTTACATGAGAATATTTTGGCACATACAAGTTCTAATA
TCATGGAGGCTTTTTTTCGTGGAAAAAAAATAGCGAATGGCATTGTATCTGCTAAATGCCAACGTAGATTACAGCTCAGA
CACCCTCACTACTATATATGATGAAGCGTGTAAATTAATACCAGACTGTTACTCATTGGAGAGGTGGCCTGAGACCAAGA
GATTCTAGCACATTAATTCCATCTTAGTCATCGATATATGATTTTTGTTTTATCACTGTACATTCATATGCGCTAGAAGC
ATTTCATTATTAAGTGTTAACCTGTAATTAAGTGTATAATTGTATATTATATAATTTAAATTTGCCCGGTGTATTCAATA
AATTAAACAATGGGAAAGCTAATGACAGCACTAATTGGTTGGTTTCAAAGATGTTTACATAATGTTTGAATGGGTTTGGA
AGATATAGAAAATTCTGATCTTCTCCCTGATTAAGAGTTTCCAAGTTCATGGCAAGAAGGACACAATTAGACATTCTCCA
TGAGACAAGGAAAAGGAATTGCTAACTTAATTTTCAATGTCAGCTCTTGTTTTTCCCCCTTTGCCCCAAAATTGTTGTGT
GTAGAACTAAACATGTGGATGATCTTCTTTGTGTCTACAAAAGATATACTTAACTGTATTTCATGAGCAGCCAGAAATAG
TCCTGCACCGTATGAAAAAGATAACCCTAAAAAAATGAACATGATTAAACTGAGTTGACCACAAGAATTCCTTTTGGTTA
AAAAAATTCAGTATGATGGAATCTGTTCGAGAGAATGTTGACTTTTTTTTTTCTTTGCCAATAGCTAATTAATGCTAAGT
GAATTGTTTAAACTTATAGAAAAGCTATCTTTTCGGTGTTGATCCGTGACAGTGGTGAATAGTGTTAAAGAGAGTTAAGT
AATGTCAATAGAAATAAATAAAAGATTAGACATTGATTAATATATAATTGTATTTCATTTATTTTAATGTTTGTAGAAAT
AAGTAAAAGATAAGGATCGACATAAATAATAGTATATGTTAATCTGTCATTTTATTTCGTTTATTTTAAAATTGATATAT
TAGAGAATATTTATTAAATATAAAAAATTATCCTATTTTCCCCTCTAATTAATACTAATTTCCCAAACATACTTATTTAT
TTGGTTTGGTTTGAAGATAAGAGAAAGTATACCTTGCTTTGATTTTTATAAGCAGAGAAGAAAAATATGAAAAATGCATT
ATATTCTTATAAATAATAATAGAGGATATGAGAGACAAAATAAAAGTTCAAATCAAATTAATCTCTATAGTTCAAAAATA
TTATAAAGTACTTTTCTTCTTCTTCAAAATATCTCAACACTAGAACTACATTTAGTTTAGAAGAAAGAAATAAAGTAGAG
ATAATTTAAAAAATAAGAAATAAAGTAACAATGAAATGATATGTTTTATTGTTTAGTTTAAGAAAAATAAGTGAGATTAT
AAAATAAAAATAATATTGTGAAGTTATTTAGTATAAATGAGATAAGGAGGAGATAATTAAATAAAGACATAAAAAATCAT
TTTTTTTGTCTTAATATAATAGGATAACCAAAGAAAATCATTTTATCCCGTTAAGAAGTAAGTAATAATACATTTTAAAA
TACATGAGATTAACGTGGATTTTCAAAGTAGTATTTTGTTGATTCTTTTCCTTATTTTTTTTTTACTTAATTATACTTTT
GATCCCCATTAATTATTATTTAAACATTCAAATTTGGTCTTCCAAGACACAATTGTAATCTTTTCATCAGATCCTCACTA
ACAGTGTTTGCAGTGTCAGGTGACATGGCTTGGGAGGTTAGATATGTGATCGTTGGCAACGCAATTAACTTCATCTTTCC
CTTTTTATACCCAAACACGAAATTAGGGCTTTCCCCATTCCCAATTCTTCTTCTTCTACGCCTTGTTCTTACTTGGAAAT
GTCGTGGTTTGAAGGTTCTTCATCTGGTGACATTAAGGAAATCGTTCGGTGGTCGTGGTGTGAGCGGCGACGGTGCGAAC
AACAGTGGTGTCAGTGATAGAGCTCCACTGTCGCCTGTTTGCAATTGAAAGCAGTTGGTGGTTGTGCAAACAACGTTCAC
AACAGCCTCGGGAGAAGATTTTGGGGTTGTCCTAACTACAGGGTGAGGGTTTTATTGAAAGTGTTGTGTTGATCCCTATT
TTTTTATGGCCATGGTTGATTTGTATTTGTGTTTTTGTTTGAGAAACAACGTGGGAGTGCGAGTGGCTGCAACTTCTTTC
AATGGTGTCCAAATGACATTAATGACAAAGATCTTGTTATTGCCAGACAGAGGAGGAAGATTAACAACCTTGAAAGTTCA
TTGAAGGCAAAGGAAAAATGGCTGAAAATTTTCATTGTAATTTGTTGTGTTCTGTTAGTCATGATTGTTATACTCATTTG
ACTAAACATGGTTGTCAAAGGAGTTATCCATGGAAGGATTATGTATCTGTAATAGAGTTCCTTTTTACATTGTAATTTGT
TTGGTTATGTTAGGTTGAAAATCATTTTTTACACATTCTGGTATCAATGAGATCACTTATTAATGTCATTTGATTACACA
TTGTGATCCAATTTGGCAAACTACGTCATAATTTGAGTGAATCCACAAAGTAACATTGAATAAAAATACCAATAACACAA
CAAGCATCACAAAGCCATAATCAAATGTATTGAAACTTGTCAAAATACATTCCAAATGTATTTCAAAATACATACCAACT
TGCCAAATACATTCCAAATGTATTCCCAGAAAAGTATAAATGTACTTAAACTGAACATAAAGATACTAATTAGTTTTCAT
TTAGACACTGTAATCCAAAAAAATAATTCTCATATCAATATTCAGTTTCATGGTTTCCACTGAGGTCTTCTTATTTGCAA
CTTTTGCCTCCTGGAGGAGGCCTTCTTTGGGGCAACTTTTCCACTGTGGCTTGTTTGTGGTGTTTTGGTGGGTTGTAGGG
ATTGATTAGTTTGGGTACTTTGAGGAGTTTGGATCTGTTGTGGAGGTTGAGTAGTTAGGGTTTGTTGAGGGGTTTGGGTT
TGTTGTGGAGGTTGAGTAGTTTGGTTCTGCTGTGTGGGTTAGTTTGGGTTGCAGCCTTGCAGGGGCATTCTTGCATGTAG
CTTTGTTTTGACCATATCGGTGACACCTACTACATTTTTTTGTCTCACCCCTCCTGGTTACCATGTCACTATCATTTTTC
TTTTCCCTTGCTTCCAAATTACATTTTTTCTTCGGTCTTCCTGGCATTTTTTTCTTTGGTGGTGGGAGGACATCAGGCCA
ACATGTCCTTTCCCTTACATTTTCCCCGCCAACTGGATGAATTATTGGTGCATAAACTTGGAGGGATGTAGTCAGCTGGT
TCATTGTTTCTGAACTTCATGGTAGCTATGACGTGGAAATACAAGATTTTAGTCAACAACCATTTTCTGCAATTGGATTC
ATTTGTATGCATATTAACTGAGAATTTGTCACCATTGTTGCAAATATGTATGACTTCAAACAATTCATCTCCAACAAAAC
TATATTGAACAACACATAATTATGTTAATGATAGTAACATAATTATCTTAGGCAGAGGACACGAATTAATACAGAATTAT
TACCTTGGAACCCACATATTACTATATGTAGATTCTTTCTGCAACCTCTTATTTATCTTAGGTAGAACAAATCCTTCAAA
TAGAGCTATTTTTTCTCTGTTTGTAGCCTACCTATTTAGCAAATACAATCTTATGTCTTTGAGCATTGTATAGATATGCT
TTGCCCTAGCATCAACAATGACACTATCGAATGCTTCACTCATATTATTTAGAAGCATATTAGGCTTATTGTTACTAGTA
AACCTGGATTTACTCCAAAACTTGCCCCAAAATGTAGAATTAGTACAAAATTTAACTAGTTCAGTAAATATTAACAAATT
TACCTTGGTGGTTCCTGCATCAAATACTTATATCCATCAACATTTAGGGCTTTTATATCTCTCATCAACCTTTCCCGTTT
TTGTGGATATGTTGCCTTTGCTGCTCTCCACATTAGATCTTTTAATTTTTTGTTGTTCTCATCAACATTCAGGGCTCCAT
TTACATTTACCATCAACCCTTAAGCATATTGCCCTCCTTCTTTTTTTGTCATTTTTCTTCATCTTCATGTTTCTTCCTGA
GCTGACTACATATGTAACAACAACATCTTTCACTTGTTATTTGTCAAGAAAATAAGTTCCAGGCTCCCATTTGTAATCTG
CCATTTTTGTAGGCTGTACAAAGGTGGGATACTTCATTTTTGGCTCCATTTCTTCATCACTCTCAATGTCAGTAGCAACA
TCCTCAAAATCATATTCAGAATCAGACAAGTCTCTAGCATATCCACCTTTTGCAATATTTAATGCCCCAAACAAATCATC
ATCTGATGTAGACACATCTGCTTCAAAAGTAGGTGCTGGCAGACTACTTCTCCCTATTGGTCTTCCTCTCTTCCTTTTCT
TTTTTTCAGTAGCACCTACATGTTCACAGGCACAGATCCATCATCACCAACCACAAATCCATGTCCACCAGCCACAGATT
CTTCATCACCATATCTTCCTCTTCAGAGTCATAAAAAATAACATTTCTGGCAATGTCATCCCTCTCAGTGTCATTGTCCC
TCTGGTTTTCTACTAAAATTTTCTTACCTTTGTCTTTATTGACATTAATTGAACCACAATTTCCACTATGATCTACTGGC
CCGATGTTAGAATCTAACCAAAAGTTATCAGTAAATAAAGTTATAAAGTTACAAATAAAATAATAAACTAACCAAGTGTG
CATAGTGTTGGTATTGACCTGGGCCATTGTCATCAACTTGGATACTATCATCAACAACTGCTCCATTTTCTGCTACTGGG
CCATTGTTTTGTTGTCCTAGGCTATTGTCTGCTACTGGCCCAATGTTATTCTCTGCAAAATTACACAAATCTTAGCGATA
AACATATCCATATTTAAATTAAATCACTCCTACATAGTCTTAATTTTTACCTTGATCAGCTGGAACACAATCTATACATT
CAATGGCCTCTCCTACATAAATTGGATGCAACACATACAAATGGACATTTCCATGTTGGTTTGCTATGTTAATCGTCTGC
ATTGCCCCATTGTCATCTGTCAAAGGCCTCAGTCCAGCCTCCACCATGTCAACAATACTCAAAAACCACATTTCCCGAAC
TTCATAATTCAAATCCTTCAATATTCCAATCAATTCAAAATAGCTCCACCCGGGTCACAATTCTGTGTTGACTCCAACCC
ATCATATGTTAGGTTTTGTCTATTAGTAAAAGTCCCCCTATAGTGAACCACTACATCAAAGTAACCATCCATAAAAAATG
TCACAACTACATAAAGCACTAACTGTGTCACCAAAAGTCTTACTAATATTACCCATTTAATAATAACACATTAACAACAT
TTTACCAACCATATCTAACATCCAACAAATGCTAAATACAACATAATCAATTTTTATAAAAAAAAATTAGACAACCCCAG
TAATCAACAGTGTTTTCAAAACTGTTACTCGACCAAAAATGTTCACTTTGACCAAAAAAATGTCAAGGAATCACTAACAT
GCAAAGTGGACCACAACAAATATAATATTCACATGGTCCCCATAAAAGGGGCACATTGACAAAAAACTAATACAATATGT
ACCCATCAATGTATCACTGCACACTATTAAAGTAAATATGAAAATCTAATAACACGTAGCATTACCAAATAGAAAATAAA
CTAACCTTTTAATGTGCTTGAAACCCTACCAGCAACGAACCCTAACTGCCATGAACCCTAGCCACCATGAACCCAAAACA
CTTGAACCCTAATCACCTCCAACCCAAATTGCCATAGCCATATGTTTCCTCAGAGTTTCAATTTTCCAACAAAACCTCTC
CAATTCATGTAGCCAAAAATGATATCGTCCTGTTTAAAAAAAATTATTCATATTAATATTAATTTTTATTATACACATCA
TTTATTAATTTTGTAAATTAATGTTTCAACGACATGTTGGCAACCTTATTGAATATTTAATATAATTAATTGAGGGTACA
ATTGCGTGCTTTAAATTAATTGAGGGACCTTATTGAATATTTAATATAATTACGGAACTAAAATTACAATTAATCTTTTT
TTTTCAATTGTTAGGAATAAAAAAGTATAAATTCGAGCGGAAGATATGAAAAATGACATTAAATTTGTTTTTAAGAAAGT
ATGTTGGATTAGTTTGTACGTGCAATACTTAACTTTATATTTTATGATGTTTTATCTAAAATGTTCCAGTTGCATGCACT
CAAACCATTTGAACGTGACCATAAGTAAACTATTATGAATTCATGCATGAGACTTTTAGCTCGTAAGCTATGAAGTCCAT
TTATTAATAGTTTGTGTACAAGAAACCAATTCATGCTAAGGTTCAAAATATTCCACGTTACTTTCCCCTGCACATTTTCC
AACTTAAAAAGAAAAAAAAAGGAATTCAGAAAATAAATGGAATTATATACAAAACCCACCATGCTTAATGTTCATAATAA
TGCCAATCAGTGCTATATCTTAGCCAGTTCAATAGCTAGTGCAGACAGCTACACAGAATGTTAACCTATATATAATAATA
TGGTACATAAATTGAATAGAGTATGAGTCCACGTGCTTAAGTTAATTATAAAAAGGAAGCATGTGAGAAGCTGCAACCCC
AAGAGTAGCTCCAGCTTAATTCTTCATCAAAGTGAGAGTAACAAAAATGGGGAATCAAAGAGAGACGTGGGTTTGGCGAA
GGATCCGGCGATCCTTGTGCTACTTAATTTGCTCTTCTTTTATATTCTCAATTGCATTCTCTTTTGCCAGCCAATTAACA
ATCCCAACATTAAGATAAATTAATTAATAAATTAAGAGAAAAAGGATAATATACTAATAATATAAATTTTTTTATATTGG
TTTGAATCACAACTCATCATATAAGATAAATTTATCGATTTTTAAAATAATTATTTTAAAGTAATTCAAATAATAATTTA
TAATTGAATGATAATACAAGACTATCAATGCATAAATATTAAACTCTTAAATTAATTAATATTTTTAAAATTCTTAAATT
AAGACACCAGTATTTTAGTATTATATTTTGATTTCTTGTTAAAGATTTCAGTTGACTACTATTACTCCATAAATCTCAAT
CAACACAAAATGGTGGTTGGTTTTTGAAGGCTATAAATAGGCCTTCTTCACTAGTTGTCATACTCATTATTCACCTTAAC
AAACATTATAGTTGCTTTTGCATTTGGGTTTCTTTTACCTCCTTAATGGCACTCTCTTTGACATCTAATGGGGTCAATGA
GTACCAAAAATGTGTGGTTGAAGAGGAAGATGGCTCACAAAGTACTAATGGGCTCAGCAATGATTCAGCTTCAGCCATAA
CCCATTCTCCTCCTCTATGTAGCAATAGCAATGAGTATGTTCATAATAAGAGCACACATTACCAACTTGAAGAAGCAGAA
TCTCTGATTAACTTCAAAGCCAATGAGTACAACACCCTCATACAAGGTAGTGAATCTTTTCTTAGCGTTCAGAAGAGTTG
GCTGTTCCCCAAAGAGAGTAATTTGCATGAAGGTTATAACCAATGGAACCATGCTATTAGTCCAAAAAGCACCACAGATA
TGCGCCTAGTGCAAAATTTCAGTTGCTTTGAAACTTCCGCTGACTATAGTTCCATATTCAATGGTGCAAAAGAGAAGCAA
CATGGTGAAAGTTCATCATCTGGGTGGCTATACTCTGAACCAAATGTCCCTAGCGATAGCCTGCTTGAGTCAGCAGCACA
AGAGTTGGTCTTGACAAAACGCTCTTCTATGGTATTTTATTGTTTCCTAATCAATACTTTTTTAGAATAAGTTCATAAGA
ACTTTATGAAATTATAATGGAAGATATTGAGGTCAGATTTGTGTTTATAGGGAGAGAATATGCAAGCTACCAATGCCAAG
AAGCCATGCACAAGTGCGAGTAAAGCAGCAAAACCAAAGTTAAACCCATTCAAGGATCCTCAAAGTGTTGCTGCCAAGGT
TTGCTTCAAACCTAAGTTAAATTGTATTTGATACATATGTACTAAGTTTTGTTTGCAAATTAAGAAAACTTAAAAATATG
AGATTCAATGCTGATAGAATGTTTGTATGAATATATCACAGAATAGAAGAGAGAGAATAAGTGAGCGGCTTAAGATACTA
CAAGAACTGGTCCCCAACGGTTCCAAGGTAGGTTTTTTTAAACTAGGTAGCAGAAAAAGTTGCTTTCTTTTGTACTTTCC
TACATATGTTGCAGAGTTGAATTTCAACTCAACCAAACTCTATGAAATTTTACTAACTAGAATTATGATTTGGTTGATGA
ATTTTGCAGGTTGATTTGGTCACAATGTTGGAGAAAGCAATTAGTTATGTGAAGTTTCTTCAGTTGCAAGTGAAGGTGTG
GAACTTGCAAACAGTGCACTACTTTTCTTCTTCTTTTGATAAGCAGTTTCTTAACTTGGTCCTATTTACAATTCTTTTGC
ATACTCAAATCTTCAGTTTCTTCAAACTAAAGCACATGGCTTAATTTGAATTGGAATCTCACATGTGGCATCTTTGTTCT
CTACTGGTTCATTGTGAAGGTGTTGGCAGCTGATGAATTTTGGCCAGTCCAAGGTGGAAAAGCCCCAGACATTTCTCAAG
TGAGACAAGCCATCGATGCTATTCTTTCATCTCAAAGATGAATTGCATAAAGATCATGGGTCCAAGAAATAAGTGTCATC
ATAATTCATAATTCAAACACAACTTTGCTGAACAAGAAAAAACTTTGTTCTGGAAGTTGGTCGTTCTGAAGGGCATTTTA
GTATTTCGGAATGCTTGAACTTTTATAAATTGTTAATACTAAGTCAAGATCTAACAGAAAATTTGAGCATCTTGTGTTAG
CGTTTGTGTATATGCTGGGGCTGGAAATTAAACCTCGCCCGTCCCAGGATTTATTCACAAAATATCTAAGTGTCTACGTT
CTGTACCGTTCTCTGTACTAGTGGCGATGGAAATAGGGCAAATAATAAATTAAAAATATAAATCATAGTCTTATTTGACT
TTTCTCTCAATTGAATGTCATCAGAATGAGCTGCTACCATTTAATTTGGTATTACTTATGGTAGATGAAACATCTTGGAG
GTTGGGGTATTTCTTATCATATTATATCATGTTATATAATATAATATATATATATATATATATATATATATATATATATA
AAATGAGAATGAAAAATGATTTTGAAGTAACTTGATCCCTTTTCATATTTACTTCAAAGTTATTTTTTATTTTTATTATT
AATTTTTTTAAAATTTAATGATTGTAGTCATTAAGAATCTTATTTGTTATATTCTAAAAAAATGATGATGTATAAGTTGA
CTCCCCTCATGTGTCAGTTACTGTTCACACGGAAAACGGATAGCCCAAGTGCAGCAAATGATTATTGAGAGCATAAGTAA
TAAACCCACATGAATGTTTTTCTATTCCAACTTCCCCAAAGCCTCCGGTATCACAGCCGAACGAAGAGTTTTCTTCCCCA
GCATAAATGGTTTATGGATGAGTTCTATTGGGGTAGTCGATTGGTTTATTACGAAATTAAGGATAAATAATAATAATAAT
AATAATAATAATAAAATATAGATGATAAATTTAGATGTTACTTTAATAATTAATGCTATGCTTGGTACAAACATCCCAAA
AAAAATGGGAGAAAGGAGGAAATGAGAGGAAAGAAATGATTCTAAAAATATAAATAAATTGAGTTATATGTGAATTATCT
GGGATAAAGTAATTGAGTGTTCTATCAAATTTTTGTTAGTTTAATTAAAATAAATAATTTTAAATTTATGAATAAACTTG
ATTACTTAAATGAGGAAAGTTCAAATTTTAAAGTTGCATATATACATGCATAAAGTTCACTATTTATAAGAAAACACTTT
ATTTACTAAATTATGAAAATAATATAATGTAATATTCAATTTTGGATTTTTGAATTTCATATTTTTCCATAAATCCAAAT
TTCCGACTTAGTCAAAATTTTATATTAAATCTAATATGATCATACAAAAACAACAACTAAAATTATCATAATAAGTAGCT
ACGCCCAGTAAAAAATTGTATAATTAAACAAAAGATACTAACTTATAGAAAAGAGATTTAGTTTTTAAAATATATGATAA
CAATTTAATTGATAAGAATTTTTTTTATTTAGATATCATGTTTAAAGGTTTAAAAATAATAATTGACCTTCAATTTTTAT
CAAAGCAAAATTTAATTTTTAACATGAGAATAATAAGAACAATAGTTATTTGTTTCAAACAATGAAATAATATTTTTTTT
TATTAAAAATCGTTTAGAAAAATATAGAAAGGTCTTGAAAACTATTGAAAATGATGGTGGTATATTTTTTGAAAATGGTA
TAATCTTCATTAGTAAAAGAAACATCAAGAAGAGAGAAACAAAATATGAAATCTAATAAGAAATGCAAAGAGAATTGATT
GTAACAATAAAAGAATGAGGAATTAAAACACTAGAATTTGACTTATTTAATTTTAAGCTTAATATCACTTTTGTCTATTA
TATTGTACAATTAGTTTATTAACTTAAATTTTTTGAAATAGTAATTTAAGATAGTGGTGACTAAAGCCGCCACTATGTGT
TTTTTTCCAGGCAAAAAACTCAAACACCACATCCTTCTCCCCCAACAAGAAATCAAACAATCAAGCAATAAGATGTACAA
AGTATAGTCTAAATTACTTTTTATGAACTAAGAAGTTTCAGAGAATAAGAGATGACTGACAAACAGAAAATAAAAAAGGG
TTGTGGGGATGATTGTGTGGATATGGGTTTTTGAGATGGGAGAACGGAATGGGTGACGGTGGAGGTATTGGCGGCGTTAC
AGTGGTGTTGGGGCTGCGTGGTTCAGATTCCTTGCTCCTTCACTGTCATTGGCGACAAGGGCCACCATGCTATGAAAACC
TCAATGTCGCTCGCACACTCTTCCACTCCATGTTGCTCAGCAACACCGTTTCCCGGAACTCCATGGTTGTGTGTGTTTCT
CTGTGTTAGTTGAGGAGGAAAGAGTTGGCTATGTGTGGGGTGACTTGTTGGGATAGTGAAAAAAAGAGATTGTCGAAGGT
TACTTTTGGATAAGATTTTATATGACGTGTGAAGATGAGCTCGTTTGGTTAATTAGAAGAAATGATGAAAACGAGACACT
TTAAAAAACTTAAATTGGATAAATAAAACTTTTAAAATTTAAAAATATGATCATCAAGATATTTTAATTAACTTATAATT
GTTTTTACTATCTAAAAAATTCATTTGAGTCTTCCATAAGCAGGTTTCTTTATAGTAATTTTTCAATTATTTTTAACTTT
TTCTAAATGTTAGTTGAAATAACATTTTTTGAAAAATATTTCTAGTTTATAATATTTTTTTCACTAAAATATTTATTTAT
TTTTGTTGTTATTTTTAAAAAATAAATTATAATTTTATTATTTTTCTATTATTTTATATTTTTCAGTTATTTCAATAACT
AATTTTATTAAACTCTTCTAATTTAATAAGTTAATTTTTTAACTTTTAATTTTTCAACTAGTTTAAACATCATATGTGCA
AACTTTCTTCTTTTCACAATCTTTATTACTTGAGTGAGTAATGTGTGTCAACGGACGAAGCTAAAGATGCCCGGCCGACA
TTGATAATCCACAAATTCACCACTTGTTTTGCTATAAATTTTAACATTTTATTGGATGAATGAAGTTGACAAAGATCCAA
CTCTAACCCACTTGGTTATGTTATAAAAACAATTTAATTAACTTATAGAATTAGAATCATTTGGAAAAAGGTTTTCAACT
AGTTAATAGATGTAAATTTATATAAAAGACATGTTCGTGTGAGATTTTATATTTTCATTTTTTAGATAGAAGTGTATCTT
TAAATAAATTCAATTTTAAGTTTTTTATTTAATTTTAATCTCTTATTATTTTTAAAGGATCAAATATATAAAATGAATAG
CAGTTTGTTTGTTTTTTTCCCTTATAACAGAAGACTATCACGTTCATAAGAAAAATGACACGATTATATTCAATCATGCA
TACAAAAAAAATCAGCGTTGATCGTGGGATGCATCTTCATAATTTTTTGACTATATACACATAGAACAATCACTGCTTAG
TAAAGTAGGAAGACTTCATCTTAAAGCCTAATTAATGTTTTCTAATAACATATCTAATATCTATCCTATTAATTTTTCCA
TTGCAGAGAAAGAGTTTCAACTTGAAATTCATTCATTTATGCTCCCTGTATAAGTGAAGAACTTTAGTTTAGCATCAACA
ACGTACAATTTAAAAAATTGTAACGAATTTCAAGTTGAATTCAAGAGTTTAAAAAAAGAGATAACTCAAATATAACCAAA
AAAATTTGAAAAACAAACAATAAAAATTAAAAGAAATGAAAACAAAAATTCAAAGTAAAATGCCAAAGAAAGGAAAGACT
AGAAGACTAAAAATAAGAATAACACAAACCAACAGCACAAAATCCTTTCATGCTATCATATTCCCTATCATTAAAGCACA
TAATTAGTACTGGTAACCGTAATATCCTAATAAACTCAGATTTAAAATCCTTCTATATCTAGTCCAAAGCGAATGAATTT
TGATCTCTATAAATTTGAGTTGTTTATGAAATATATATGATATGACAGTATATATAGTAGATACATACTTATAAGATAAG
ATACACACCAGTTTTGGACTTGCATGTAGTTAATTACATGCATCTAGTTCCATTGGTTTTAGCCTTAAACACGTTTGATA
TACTTTTTGATTCCATGATTTCTTCAACCCCTCTCGTGCCTTTGAGAACCTAATTGGTAACGAATGTGTTGTTATCTTGA
TGAGCTATGCATGCACATGAGTCTCCGTACAGTTTTATGCTTTACTCTGTCTAAACAAATAATTATATATCCTGTACATG
TAGAGATTCACTCAGTCTAATTAAGTTGCATTTCAATAATTCTTTTTCCTACTATAGCTTCTTTATTATTTTGTTTGGAA
TGAAGTGGGGAACCATGCATTAAGCACGTGTAACTTTTAATAATTAAGGATCACATGGGCAAGGGTAATCACATGCCCAA
ACCCACAAAAATCGGTGACACTATACTATACAATATACATTCCAATGAATAATGATTTGGGATTAAATAAGTCTTTCTGA
AATTTAAAATGAACGAATAATTAATTGGTTAATTTATTATTCCTCTCATCACATATAATTCCTTCCCTTACTTGGACATA
ATCATTTCCCGGCCATATCCACTTGGACATTATCAATTTGCTTTTCAATGGTTGGCTTCATTTAAATTAATTTTGGGTAC
AATACAATGATATTAATTGTCACAATAAAAAAAAAACTTTATGTACTCATTAGAGAAGTCAGGGAAAAAAAATAGAAGAT
TACTGCTTTGTAATTAGTTAGTCAGAAATAACGAACACTCATAAAAAAAAAAACTTAATTATGTGAAAAAAATTAATTTT
TTATATTATATTTTAAAAAATAATATATAAAATTATAAAAATATAATAAATTAAAAAAAATTGAATTATTTTCAAATAAA
ACTTATATTAATACTATATTTTACACTAAATCTTCAAATGAACACTTGGGTCTTATGGTAAAAGAGTTTTTTTTCTTGTT
GTAAGGATCATGGTTATAGTTGTTGCTTAACGTTTAAAACTTAACTAGGAACTAAGATAGTGTATTTTAAAATATAAGAG
AACTCAAATAGTAAATTAAAAAATAGGAAGACCGATTTAGTATAACAAGGAATGAATTTTACAATTAAACCTTAAAAAAG
TCTAAAATTAAATAGTGGAAGACTTAATCATGTAACTTTCACATTATTAACTCAACGTTCTAACCAACTAAACTAATAAG
TCAATTATGTTATAAAATAATTAATATTGTTATGTATAACACTAAAATTTCTAATATATATTTAATACACGTTTACATAA
AAAATTTTGTGACAATTAATTTACCAAAATGCATATGTAAATTTATATAATAAATTTTGTGACAATTAATTTTTAAATAA
AATTTATTATTTAAATTTACATATGCATTAAATATATATTAAAAAATTTAGTGTTATATATAACAAAATTAATTATTTTA
TAACATAATTAACCTATTAACTCAATTGGTTAGAGTATTATTTTAATAATATGAAAGTCAACCGTATTTAAATATAATCC
GTATTTACATACAGATTGGCAATACCAATCCATAAATTTATGGATTATGAATCCATAAATTTGTTAAGACTAATTTTAAA
AATAACGAAAAAATGTTGAGTGTAAAAAAAAATATTAGATGCATAAAGCAATTGTCTTATTTCTTGTTAGACAACAAATC
AAGCCTCGTAAAAACTAGTACAATTTAACCCAACCTCCCACAGTTCCACCCCCCAATAGGGCACATATATAAATGATAAA
ACCCACACCAGTGCACCACACACACATTGGAAACTTTAAAAAAAAAAAAAAAAAAAAAAAAAACTACTTCATTTGGGAGG
AAGAGGTCAAAGTACCTCGCTTCTAATTATACATCTGTTTTTAGTTGCAGGGAAAAACTAAATAATTCTAATTTCATTTT
TTTCTTTCATAATTGCAGGTTCTATAACAGTTGCATCAGGTGGAGATTTTCGTTGCATGGCAAAATATTACAAATTTTAT
ATTTTGTTGAATACTTTTCTATGAATTAATTATTATATGTAAAAATAAATGTCTCACGTATCATTTCGACTTTCGGGTTA
GCAGAAGCACATGAATTGTGTGTTGCCAAAAAAAAAAATGAACTACGACTTGTCAATAATCCATAAATTCATATTTAAAA
TGATCACTTCACAAGCCAATTTCGCTGGGTTTTGATGGCTATAGGGATGCATATGTTTACATCACGCATGCACATCTTAT
AAATTTGACTCCTTAATTAGGCTACGATATAATAATATAATCGACCGACTTACATACATAATTATGGGTTCAAACGTAAG
GAGAAATGACCCTATTCCTATTTTGTTTTATGCATGATTAAGGGGACTGTTTAAAAAATACGTGGTCACATGAACGTGAA
ACAATTGAATGGTATTGATCCAATATTTATTTATCGATACAATCACACAATTGCCAATGGGGGCTGCTATTTTTTGGTTT
ATGAATATGGACCCTCCGTGTAATTTAATATCTCGAGAAGAAAAAAGAAATAAAAAAAAAAGAAAACAAGAGAAATAAAG
AAAAGTACAAAGAATCAAATAAGTGTTTGCAATATACGTACATAGACGTTGATATATCATTCCTTTTAGTATATATATCC
TGACAGAGTAACATAGAGCACTTATCAACGTGCTAAAAGTAATTAATTGCCTTGTGTAACGTTGCTTGAACAAAGATTCC
ACATCTTTTGGCCTTTTATTTAGAAAATATAGTACTTTTGAATAATCCTAGAACCTGCATACATACAAACGGGATATGTC
GTCGTAGATTAGCCATGTCGTTTCATTCATCCCTTCCTTGATTCCCTATTTTTTATCAACTAAAAGTCACAATGCCTCGT
GTACTCACTTTAATTACTACTTTTTTTAATCAATATAAACATAATTATATTCTTTTCAAATCAATTTAAATAATATTTGC
AAAATATACGAGATACTTGCTATTTTTCAATAAATTTTATTAGAAAGAATAAACACGCACTTGTAACCAAAAAAAAAAAG
AATGAATAAACACACAGACATAAGATAAAATAATGTTACCACACTGTGTGACTTCCCCCTTAGGCTGATGATGAACCTGT
TTTATTTTATTTTATTTTTTACCAAAAAAGGAAAGGAATTTCAATGAACCTGTTTAATTAAATCTGTTCCAGGTTAAAGG
CTTATAGAGATTAGGAATTTATGTTCATCACTTGAGGTTGTAAGAGATTAATTAGGACTCCGAAGGGTCAATTTTTTTCT
TGGGCCGTATTTTTTTATTATGAAATGTCCTATAAACTATATTTTCCTTGCATTTAGTCGTAGATGTGTGTGTGTAAGAT
TATTCTGTATTATATTTTAAAAAATTACAATTAGAGGGACTAAAATAAAATGTTTTAAACAATAGAAACTAAGAAAAAAT
ATTACAATTATTGGGGAGGAAATTAATTAAACCAATTTCAATTTAAATATCAAAATCACAAATTACGTGGAACCTGCAGG
GTGGGTCCTGGATTTTTATTTTGGATTTATGTGTTGTAATTTGTTTGATTTGGAAAGCGTTTGGCATTACAAAAATAATG
CTTCTTTGTATGAACGAGGTGTCAGTCAATTCGGGATATAAATGGCGATGTGGGGCTTGACGTTCGACCCTCCAAACTGG
GCCCCCAACCAATTGCACATTTTTGTTAGGAATGAAAAATTGGTATTGATGCAACAAAAAGAAGAAACAAAAAAAGTATT
TGATCTTGAGGGATTGGGAATTTTCTTCGTCTTTAGCCTGATCATTTTCTTTGAATTATACAGAAACATATGTTTGGATA
AACCTTTTTATAGATACACCAAAAAAAAAATTGAAAAAATAGGATCATAAAATACATGGAACTCTTTTTATAAGTTAAAA
CAAACTTAGGTATTTTTTATTTTTATAAGAACTATCTCATGTAGCATTTTCAAAAAGAAGTGAGAAGTTGATTTTAATTT
ATAGAAGAAGCTTAATTTATTTTGTCTTTTTTTTCCTTTTATAAGTACTTATAAAAGAAGTATATTCAAATAAAGTTTAA
ATATTTCATTTCAATTAATAAATAAAAATATATTTTGTAAATTTTCATAATTAAAAATTCAACCTAGTATTAAGAGTTTC
ATATATTATCAAATAATTAAAAAAACATTCTAAATTTATTAATAATTTAAGTACATATGATAATTTGTGATTGAGTGTAT
GTATGATGTATTTTAGTTAAATTCGATTATTAATTAACATATAAATTTCATTTCATAATTTTATTATTATTATTATTATT
ATTATTATTATTTTCACGTGAAAATGAAATTGAGGTTGACAAACTTGACAGTTGCGATTAGCATTTACGTCTTTACAGAA
AACTATACTACAATTGTCCATGTTTCATGATTTACACGTCGGCTTATTTTTCCTTTAATTAATTAATAAAAAAATGGCAA
GACAAGTGTTTTTATGTATGGATAATTGGATATCTTTTTCATATTCACGAATTTAACATAAATTTAAAATTTTATTGAAT
ATCGTGAATTTTAATCAATTTACTAATTTAAAACGGTTTCTTTTGACCAACATGTAATTGTAAGAGTAAAATTGTGCTTA
TTTTTTTTAAGTAAGTTTTATGAGAAAAAATATTTCAGGAGAGAATTCACTGAATGAAGATGTTGAGTCACATGTTTTGA
CATAAAATAATTACCGACAAATATTTCATACCAATATTATAATAATCTTTAAAAATAACTTTTGTGAACATGTCAATTTT
ATAAGTTTGAGTGGTAATGCATAATATTAAAAGAGAAAATAGATTATACATGACAATGTAAAATAATTTTACATCACAAT
TCATCATAATTTATTATGTATGATAAATTTATTGATAATATTAAAAATCATATTAATAATAATTTATGATTAAATGATAG
TATAAAATTATTTTAAAGTGTTAATATATAATCATTAAACTTATATTAAAAATAAAAAATTTGAAAGTGTGGCATGTGGC
AAGCTTTTATGATTATTTAATTAGTTTTGTTTGTTAAAGTTATTTCAAATATCTACTGTTTTTTAGAATGGAAAACAGCT
TAAGTTCTAATTTGAGATTTATTAAAACCAGGTAAAAATAACAGATGAAGTATTTTTTCAAGAGGGATAATAATAATAAT
ATAAAGTTATATAACTAAAATGTAATATATAAAGAAACTTTTTTTTAAAAAAATAATGTTTCCCATAAGATATGACATGA
CATAGGAGAAAAGTTTCCACGAGCTAACTTATATAGTAATCTTTATTGAGAAAAATGGTACATGAAAATTGGTTAATTCA
CCATCCAATTGTAAAGCTGTAGGCATCAAGTAAATTTTCATGACTACAAATCTGCAATGAAAATTAAAAAATTTAAGCAA
TGATAACACTAATAATGATGATGATAATAGGGACCACAAATATCATGATGTCGATCATGACAATTATGATATTAATGATA
ATATGATCATGATAAGTATGATAATTTATGTCCAGGAACANNNNNNNNNNNNNNNNNNNNNNNNNNNNNNNNNNNNNNNN
NNNNNNNNNNNNNNNNNNNNNNNNNNNNNNNNNNNNNNNNNNNNNNNNNNNNNNNNNNNNNNNNNNNNNNNNNNNNNNNN
NNNNNNNNNNNNNNNNNNNNNNNNNNNNNNNNNNNNNNNNNNNNNNNNNNNNNNNNNNNNNNNNNNNNNNNNNNNNNNNN
NNNNNNNNNNNNNNNNNNNNNNNNNNNNNNNNNNNNNNNNNNNNNNNNNNNNNNNNNNNNNNNNNNNNNNNNNNNNNNNN
NNNNNNNNNNNNNNNNNNNNNNNNNNNNNNNNNNNNNNNNNNNNNNNNNNNNNNNNNNNNNNNNNNNNNNNNNNNNNNNN
NNNNNNNNNNNNNNNNNNNNNNNNNNNNNNNNNNNNNNNNNNNNNNNNNNNNNNNNNNNNNNNNNNNNNNNNNNNNNNNN
NNNNNNNNNNNNNNNNNNNNNNNNNNNNNNNNNNNNNNNNNNNNNNNNNNNNNNNNNNNNNNNNNNNNNNNNNNNNNNNN
NNNNNNNNNNNNNNNNNNNNNNNNNNNNNNNNNNNNNNNNNNNNNNNNNNNNNNNNNNNNNNNNNNNNNNNNNNNNNNNN
NNNNNNNNNNNNNNNNNNNNNNNNNNNNNNNNNNNNNNNNNNNNNNNNNNNNNNNNNNNNNNNNNNNNNNNNNNNNNNNN
NNNNNNNNNNNNNNNNNNNNNNNNNNNNNNNNNNNNNNNNNNNNNNNNNNNNNNNNNNNNNNNNNNNNNNNNNNNNNNNN
NNNNNNNNNNNNNNNNNNNNNNNNNNNNNNNNNNNNNNNNNNNNNNNNNNNNNNNNNNNNNNNNNNNNNNNNNNNNNNNN
NNNNNNNNNNNNNNNNNNNNNNNNNNNNNNNNNNNNNNNNNNNNNNNNNNNNNNNNNNNNNNNNNNNNNNNNNNNNNNNN
NNNNNNNNNNNNNNNNNNNNNNNNNNNNNNNNNNNNNNNNNNNNNNNNNNNNNNNNNNNNNNNNNNNNNNNNNNNNNNNN
NNNNNNNNNNNNNNNNNNNNNNNNNNNNNNNNNNNNNNNNNNNNNNNNNNNNNNNNNNNNNNNNNNNNNNNNNNNNNNNN
NNNNNNNNNNNNNNNNNNNNNNNNNNNNNNNNNNNNNNNNNNNNNNNNNNNNNNNNNNNNNNNNNNNNNNNNNNNNNNNN
NNNNNNNNNNNNNNNNNNNNNNNNNNNNNNNNNNNNNNNNNNNNNNNNNNNNNNNNNNNNNNNNNNNNNNNNNNNNNNNN
NNNNNNNNNNNNNNNNNNNNNNNNNNNNNNNNNNNNNNNNNNNNNNNNNNNNNNNNNNNNNNNNNNNNNNNNNNNNNNNN
NNNNNNNNNNNNNNNNNNNNNNNNNNNNNNNNNNNNNNNNNNNNNNNNNNNNNNNNNNNNNNNNNNNNNNNNNNNNNNNN
NNNNNNNNNNNNNNNNNNNNNNNNNNNNNNNNNNNNNNNNNNNNNNNNNNNNNNNNNNNNNNNNNNNNNNNNNNNNNNNN
NNNNNNNNNNNNNNNNNNNNNNNNNNNNNNNNNNNNNNNNNNNNNNNNNNNNNNNNNNNNNNNNNNNNNNNNNNNNNNNN
NNNNNNNNNNNNNNNNNNNNNNNNNNNNNNNNNNNNNNNNNNNNNNNNNNNNNNNNNNNNNNNNNNNNNNNNNNNNNNNN
NNNNNNNNNNNNNNNNNNNNNNNNNNNNNNNNNNNNNNNNNNNNNNNNNNNNNNNNNNNNNNNNNNNNNNNNNNNNNNNN
NNNNNNNNNNNNNNNNNNNNNNNNNNNNNNNNNNNNNNNNNNNNNNNNNNNNNNNNNNNNNNNNNNNNNNNNNNNNNNNN
NNNNNNNNNNNNNNNNNNNNNNNNNNNNNNNNNNNNNNNNNNNNNNNNNNNNNNNNNNNNNNNNNNNNNNNNNNNNNNNN
NNNNNNNNNNNNNNNNNNNNNNNNNNNNNNNNNNNNNNNNNNNNNNNNNNNNNNNNNNNNNNNNNNNNNNNNNNNNNNNN
NNNNNNNNNNNNNNNNNNNNNNNNNNNNNNNNNNNNNNNNNNNNNNNNNNNNNNNNNNNNNNNNNNNNNNNNNNNNNNNN
NNNNNNNNNNNNNNNNNNNNNNNNNNNNNNNNNNNNNNNNNNNNNNNNNNNNNNNNNNNNNNNNNNNNNNNNNNNNNNNN
NNNNNNNNNNNNNNNNNNNNNNNNNNNNNNNNNNNNNNNNNNNNNNNNNNNNNNNNNNNNNNNNNNNNNNNNNNNNNNNN
NNNNNNNNNNNNNNNNNNNNNNNNNNNNNNNNNNNNNNNNNNNNNNNNNNNNNNNNNNNNNNNNNNNNNNNNNNNNNNNN
NNNNNNNNNNNNNNNNNNNNNNNNNNNNNNNNNNNNNNNNNNNNNNNNNNNNNNNNNNNNNNNNNNNNNNNNNNNNNNNN
NNNNNNNNNNNNNNNNNNNNNNNNNNNNNNNNNNNNNNNNNNNNNNNNNNNNNNNNNNNNNNNNNNNNNNNNNNNNNNNN
NNNNNNNNNNNNNNNNNNNNNNNNNNNNNNNNNNNNNNNNNNNNNNNNNNNNNNNNNNNNNNNNNNNNNNNNNNNNNNNN
NNNNNNNNNNNNNNNNNNNNNNNNNNNNNNNNNNNNNNNNNNNNNNNNNNNNNNNNNNNNNNNNNNNNNNNNNNNNNNNN
NNNNNNNNNNNNNNNNNNNNNNNNNNNNNNNNNNNNNNNNNNNNNNNNNNNATTTTAGATAAATCGAATATAGCCAAAAA
GTAATTTTATAATCGAAATGCACTTATATTTTAAAATTTATATTACTCGCTAAATTTGATTCATTTAATATTAAAATAAT
TAAAAAATTTATACAAAATTATAAACTTAATCTATTTAAAAAAAAATTAAAGTATATAAAAAAATGATTAAATTGAATAA
CTCTATTAAAAATTTCATTTGAAATAACTTGTTGCCCATTATCTATTTTAAACAACTTAATAATCTCGCTTCCTTAGACG
TTTTTGTCTACCTTTTTAATTAGTCACCATGGCACTCTATCACGCACGCGGATGTTTAGAAATATCAAAACTAAGACATA
ACCCAAGAGCTAAGGACACGTACGTATTAGAAAAAGAAAAAAAAAGAAGAGAATATGCTCGAAAGAAAAAGCAAAAGACT
CTTGTAGAAAAATCACTTGAAGCTCAAGGAAGGAATATTTTATTTATATATTATTACATGAGTTAATTTTATAAATTACC
CCCTTTGCCTTTTTCTTCCCCGTATAATAGCTACCATTAGTACTGCGACTATTTATCTTGTGTAAGTTATTATGCATACA
GAACGTGTACTCTACGATAGCTTTAAAAAAATACTTGTACTTTACGAACAAATATATGTCATGTGGCAAAAGTACACAAG
TAATGTGCCAACAAACGGTTCTACATCTAAAACAAAATTCTAACAAACAGTTTTAATTTTATATATTCTCCTCCAACCAG
GTAGCTCATCCGAAACTTTTAAGCACATTTTTTAAGATGGCAATTGGTGATTTCCCTATTGAACTATGCAACAAAAGGCT
GTAGTCATCACACCATTAATTAATTCATAGATGCTTAAATTCAAAATTGAGTTAATTAGAAGCATACATGGCAGTGGGGC
TTATGAGGAAGAGTCTTGACAGTTTCAGATTTGGCAACCACCACCTTCGAAAGTTGTTGATTGATTCTGTATATAATTTT
CATTTCTCATACTCTTACAAAATGAAATGGTCAAAACATTGTATGCTTGGATTAATTTTGTGATAATTAATTATGAGTAA
AAAAGCAACCTTAACTTTTTTTAAATAAAAGAAAAAAAGATAAAGGATATAAAAAAAAAAGTTCAAAGCAAAGAGCTTTT
TAGCATAGCTTATTGGAAGTTACTTTGAGATAATGCACTTACAAAGGCATGAACTGGAATAATTTAAAGTTGTAATAATA
CTAGTGGTAGGTAGGGGAAATGTTATCTCTTTCATTCGAGTTTTTTTTTTCATATTAAAAATTACAATTCACTTTTAATG
AGAATAAAGCCAAAGTGAATAAGGATATGTATTTTTTATTTATCCCAGTGGAAATACCAATTAACCTAGCTATTTCAAGC
CTAATTCCGTTTGTATTAATTAACTTATCAATAAATGAGCACATGATGTAATTGAAATTCAATAGAGATCAATTACCCTT
GTAAAAAGAAAGCTGCATTAACCGAACCATAAAAATTAATCTTTGCCGTTTATTTTTACACCTACGACTAATCCACTAAT
CCCCAATACATGATTGTAAAGTAAAATTGATAGCATCTTTAAATCAAAGAGAAAATTATTGCAATGACTAACTTTTAGAT
GTAATTATAGCTAAAGCTATAGTCAACTGTACCTAACTGCCAATTAAATTGTCTACCTAGCAATTCTAATCAAACACTCA
CATCAATAGAAACATTTCTTAATTTCACCCACATTTTATGACCTAAAAATACGTCATTCAAGTTCAACACATGTGGTGGG
TATATTGGCCATTAAAAAAAAATTCCAAAACTGAAAATTGGACTCAAAAGGTTTAACATATTAGCTGAGTTAGACCATGC
ATTACCACCACCGTGCCAAACATGCAACGACAAAATGCAATAAAGAAACAACAACTCCTATAGTTTCTACCAAACTTACC
GAAACTAACGACTACGCATCCTTATTTTTTTCCACCGTATTATTACTATGAAGTGTACACTTCAAGTTGGGATGGTAATC
CGATCTTGGTAACTTAGCCTTCTAGTACCTCATATTTGAGGGCTCTTGGATCGTAATTCGATCCAAATATTTTGATATTG
TATTCAATTTGATTATTCTCATAATACTAGACTTATCATAAAACTGACATAGATGTAATCACATATCCATGATGGATTCA
TAATATTTTAGCTGTGACTTATATTATAACTTATTTTTTAAACTAATTTTTAAATTAGAAATAATTTATAACTACCTATA
TATGTTATATTAAGAAAAAAAAATAAAAATTTAGTGAGGTCAATTGTCCCCTTACTCTTAAAAGTAGATCCGTCCTTACA
TACTGAAATCCTAACATTTTGATACGTCATAGTATATTCATCCTTAAATATCGAAGACAGGATGGACATGTAAAAGAAGA
TAAAGTATTTTTATTTTGACTTAGGAAGATAGATGAAACAATACATTTTATTTAAATGTTTCAGACTAGATTGTCTTCAT
CTACTAAGAAATCTTTTATAGAACACAAAGTATTAACCAATTTTATTAACAGTGAATTTTCATTGAAAAATTTGATTTAT
TATTTTTACTAAAGTATCATTTTTAACTACACTTTTTATCTACAAAAATCAAGTAAAAAACTTTATTTTTCAGCTCATTT
TTTATTTAGATTTTTTTTCTTAACCTTCTTACTCATCAGAAAAAAATAACTCTGGTTAAGACCGGAAAATAAATAAAATC
TATCTAAAAATTATTTTTGCCAAGAATCATTTTTATATAAAGGGGTGTTTGTTTCATAGACTATTTAGTTATTCTCAAGA
ATATTGAATTAGAAAAAAATTATCCCACATTTATTATAAGGTCATAAAAATATTAATCATGAGTATATTTTATTTATCAA
AAAAACATTTCATGTTTTTATCAATATTTAATCCTGACAAAGGAGATGGGGGAATTCTGAGACAAAAATATCTCTTCATT
AATAAAAATTGATATATATCCTCTTACTAATCACTATCCACTACTCTCTCATTGTTCTTTTATGATCCATGCTTAAATTT
TTTCCAATCTCACAAATATCATTCCCGTCTCATTAGTCTTCCCACAATTTGATTTAATGTCAGTTTCATTCTTACATTTT
ACGATAATTTATTCGTTCTTCTCTAATGCTCCTTATTGAATAGGCGTTCTTATGGTTCTTGTGTTTTCCTTTCAATCAAT
TATTGTAATAGTCAAACACATGAAAAGGAAACAAGAGATGAGATGTAATGAAAATTTTTCTAATAAAAATATTTTAGTAA
TTATAATATATAAACATTTGTTATAATCATTCCTAAAAATATAAAAAATAATCTCAACCAATTTTAATAGTTAACCAGAC
ATATTTTTTAATAATATTAAAAAATAATATTCTGATCTTATATTTCTAAAAAAAAGTATTTTTAGGACTAAAAAATATGC
TTAAATAAACGCCCGTTGGAGTAATAGTATATATGTTGAAAACGACTATACATTCTTATGTATACCAGTAAGAACTCGCC
TGAACAGTGGCACTGCTCATTAATTATCCGAATCATCATTATTTCTTGCTATTAGTGTTGAGTCATCAAAGTGAAATACA
ATACCTGACTTAACTTGCCTAACTTTTTTTTTAAAACTCAAATAAATACAAGTTTAGGAGAAAAGAATGTTCTTTATTTC
ATTCACTATTAATTATTAATGGTATTAACTAATAAGATAAATAAATTACAAAATCCATAAATTTAATTCCCACAGATTAT
ACACCAGACCAGACGATCCGAAAAGGATAAGCTTCGTTTTTTTGGTAAAAGCTTAAAGTGTTTTTCACATTATTGAACTA
AAGTAATTTTTGCTTGAACGTTTTTTACATATGCATCATTTTGAAAATAAATTTAATTTATTAAAATACATTCGTAATAT
AAAAATATTTTACACCATCATTTTTAAAAATGAATTTAGTTATCGTGTATAATACGGTTGTTAATAAAGCAAAAAGGAGA
GACCGGCTTAGGGGGACCATGATCACTTTCAATTTTTTTTTAATTTTATTTGAATTATTATACAAATAATTTTGAATTTT
TTTACATTAAAAATATATAAAAAAATTATTTACACTAATAATATAAATAAAAAAATTATTTACATAAATGATACAAAATA
TTTTCACGTTGAAAAATCAATTCCTCAAGAATCGTTTTTCAACATCACAACTTTTTTTATTTATTTTCACATTAGTTAAC
AAATCGATTCTAGAGAAACCAATTTCTTAACTAGTGCTTGTTTTTATTCTAAATATGATATTTTTATTTTTTAAAAAACT
CAGTTAACATAACTCGTTTTTTTCTTAACTGATTTTTTTTAACGTTTTATAAAATGTTTTTTAATTATTTTAAATTTGTT
TTTTATTAATTTATATGTGTATATATATATATATATATATATTATTTTATATTAATTTTTTTGCATGTGTTGTTGTTAAT
TTTATATTAAATTTATTTTGTTTAAAATTCTTTATAAATATTTCTATCATGTTTAAAATAATTTTTAATTATTTGATAAC
AAAATTTTTGCCTTCAAAAAGTGTGGAAATTAAATTTTTGAAATAGGTTATTTCATTCAATATTTTTTTAACAATAACAT
CAATATACTTTTTAACTAAAATTGAATATAACTCACAAAGTATCATTTTTAGTTTTTACTCAACAATATTTCATTTTTAA
TTCATTATTTTAATAAATTTTGATTACCAAAAAAAATTTTAATTAATAAAAAACATATTAAATAACAATTGTTATTCATA
CAAATTAAATACAAGTAACAAAAAGTTATAGTAATTTACACCTTGTTCAATCAATTGAACTAAATTTTTTTAATTTACTA
AATTACATATGACAAATGTTTATTGGTATTTAATTAAAAAATTAAAAAATAAACTTATTTATTAAAATATATAAAATTAT
ATTATTTATAACTTTTTTTAATACTCATGTATGATTTTTATTATAAATATTTTTTATTTAATTTTTAACCAATATTCTAA
TACATAACAAGAACAGTAACATATCAGTGACACTCATAAATTCTTGCTATATAAAATCAAAAAGTAAATCCAAATCAATA
AATTCTTTACAAGCTTTTATTGTGAAATCTTACTTGAACGCTAACTAAGGGTGTTTGACTGGTTTGGCAAGGGAATTTTG
AATCAGATAAAATGTTAGTATAACTTGGCCAATTCAAAAGAAAGAGAGAAACTGTCTCAACCAACAACTACCCTCTCTCT
CTCTATATCTATATATAGACAGTGTTGTGAGTTATAACTACTGTTGCTTGCTTAAACCAATCTCTCTCTCTCCTCTCTCT
CTGATTAATAACTTATGGAAGGTTTTTCACCGGAGGCGGAGGCGACAGCGGTGGCCGTACGGCGGGCGTTGGAGCTGCTG
CAGCTGAACGACCCCGTTTTGAGGGTCCAAGCGGCGAGGGACATCCGGCGCCTGACCAAGACCTCGCAGCGGTGCCGCCG
CCAGCTCCGGCAAGCCGTGGCGCCACTCGTGTCCATGCTCCGCGTTGACTCGTCCGAGTTCCACGAACCCGCGCTTCTCG
CTCTGCTTAACCTCGCCGTACAAGACGAAAAGTACGTACCTCTTCTACTCTTGAACAATCTTTATTAACTGGAATCAACA
CCTTTTCTCAATTTGCAATTTTGGAGCCAAAAAAAAAATATTTTGTCTCAGAATACATAAATGTTGAATGGTAATACTAT
AATAGTAATTGTTGCCGTACTATTTTATTTAATTTGGTGAAGAGTGTTTGTTATAATTAATTTGTGACTTTGTGTATAGG
ATTTACGGTATCGGAGTCCTGAGATATTCCTCTGAGGAATCCTCCTCTGAGTTTTTGCGAATAATTTTGGTTTCTTTATT
ATATTAATTATTATTTTTCTTGTAATTACTCAATCTGTGTGGATGTTGTGAAACATATGGGATTCACGGAATCGTCAAGT
TGGGAATAAAATATTTTCAATTTGGTGAACAAACAAATACATACATGCCACAACAATGGGTTTTTTATTCGTAGATATTT
AGAAGAGATTATGAGAAGTTTGTAAATATATAGTTTATGTCTTAGCTTTTTGTTTTGTTTAACTTATTAAAATAAATTTG
ATTAGCTTATTTCCTTAAGTTTCATAATTTAATTTACGATCTAAACTCTCAAGTAATAAAACTTTATTAAATAAGTACTT
AATGAAGTTATTTACTCAAATATGCTCTTTAGTCTTTTCCTATTTTTCTATTTACATCCCTTTTATAGGTGAGAAAAATA
AAAGAAATTTTAGGGTTTTTTTTAACCTCAGCCAGATTTCTGTTAGGATTTAGGAAAGAAAGATGAGCATGAATGGAATT
TTCGCGGTTGGTATTCCCATTTCTGTCAGAAAAAAAAATTAAAATTTCATGGCTTAGAATTAGAGTGCAAAAGTTGGTTG
GTTGAATTGATGAAATATTCTGAAGAAGAAAAGAGAAAATTCTAGGCGAAGTTTGAGTATTTGCTTGTCATATTTTTCAT
TTTTAATGTTTTTCACTTTTTTATACCGTGTCACGTGTACTGATTGGATATTGATTTATCATGGTTTCTTATAGATTCAA
TGCGTGCATAAACAGGTTAACAAGAAATAATTGGATGCTTTAACAATAGAATCTTATCAAATTGGAGGGTGGTTTTTGTT
TGGTAAATATGGTGCACTTCACCGTTTTAACGTTTTAGGCTTGTCTTTAAATGAAGTTAACCTGATATCATTTGTTGGCG
AAATATTATTAGATAGATAAAAGGTGGGGCCTGCAAAAAGATGCACTGGTTATAAATCAGTATAAATTTGTCAACGGGAA
ATAGTAAACAAACTTCAAACAAATGAGCCATGATTTAGATGTGGTTTATTATTTCGTCCTAGTTTTAAAATATCACAAAG
AAAATAATAAAAGTAAAAATATTCTATAAAATTATTAAATCATAGAGTAAAAACAATTTATTTTTATAATTCTGGCTATT
GTTTTACTATTTAACTTTTCTTTTACGCTTGATTATATAAGTAAGCTGTGCCCTCTCGTTTTAATGTTTATTGTTGGAGA
TGTTACATGTCCCTTCATTCAATGCGGTATTCAATCACCGAATGGCTTTTTTTTTCAACTTTCGTACTCTTCGCATTAAG
GCTATGCTTGTGGTTGTATGTGAAATGGATATAAAAAGATAAAAAAAATGTTTTGATTTTACCTATTGTTGCTAATGAAA
TCACTTTCATATCTCACTTTCAAGATGTACGAGTGGCCAACATATTACGGCGGAGTGTAAAAATCATTTAAGTTCCATCT
TTCATACTTTCTTTTTCTTCCCTAACATTTTTGTTCTATCATTAACTTTGACGTGATTTTCAATTTAAAATTTTCACTTC
TCGATTTTCCATGTAGTCAAAAAGCATAACCAAAAATTTATAGTTTTAGGTCGGTGTTTTGATTCCTAATTACCTTTTAT
ATTGAATGCTTTAAGTAAAGAGAAAACCATACTTTTATATGTGTTCCACATTCAAATTTCCCTTCTCTCTCTTTTTTGGG
TCCCTGGGGTGGATAGCATATTTTGATGATTATATTTTATCTAATAACTGGTAGATTGTCGGGTCCATAAATGAGCTATA
ATCATAGAAAATTTCTGCTATATTCGACTTTTGGAAGAAATAAATTTATCACAAACCCAATAATTCGGCCTAATGGCTTT
TAAACTTCATTATCCTCATTGTACTCACACACACAAAAAATAAAAAAATTATGACATACTCTAAGCCATCATCATATGTG
TGTAAATCAGGGGATCTAATGTTAATCTGGCTTAAATATTGGTCTTGGAATTGTTTCCCCTTTGTAGCTTGGCATTAATC
TTGCATCTGGGGCCTGTTTGAGCATGTCCAGCTTAGGATTGAAGATAATCTGATAGTGTCTTTTATTAGAAAATGTAGTC
TAATAAAAAGAAAAAAACAATATTCAGGATTATGATTGTTTTTCTCGGTCTTTCTGGCAGTTAAACATGCACTAAATATT
GCCCTCTGTTATATTTTGTATCCTGTTCTCTTTATAACAAGTACCAGTCACTTAGTCTTCCTTTATCAAATGGTTCATAT
TCAATGATGTTTAACTATCTGCTATGTAATTTCTATGGCTTGAATTTAATTCATTCCCATTGTTATCAAGCAGGAACAAA
ATTAGCATTGTGGAAGCTGGTGCATTAGAGCCAATAATTAGTTTCCTCAAGTCACCAAATCCAAATCTGCAGGAGTATGC
AACTGCATCTTTGCTCACTCTATCTGCCTCTCCAACCAACAAACCAATCATTAGTGCTTGTGGCACCATTCCTCTTCTTG
TGAATATTCTAAGAGATGGAAGTCCTCAAGCTAAAGTTGATGCTGTGATGGCACTGTCCAATTTATCAACAACACAACCT
GAAAACCTCAGCATCATTCTTGAAACAAATGCAATGCCTTTTATAGTTAGTCTTCTCAAAACCTGTAGAAAATCCTCAAA
AATAGCTGAAAAATGCTCTGCTTTGATAGAATCCTTGGTGGGTTATGAAAAGGGAAGAATTTCCTTAACATCTGAAGAAG
GTGGAGTTCTTGCAGTTGTGGAAGTTCTTGAAAATGGGACCCCCCAAAGTAGGGAACATGCTGTTGGGGCATTGCTGACT
ATGTGCCAAAGTGATAGATGTAAATATAGGGAACCAATTCTTAGAGAAGGTGTTATTCCAGGACTTCTTGAGCTTACAGT
TCAAGGAACCCCCAAGTCTCAGCCAAAGGCACGTACCCTTTTGCAGTTACTAAGAGAGTCTCCATATTCAAGACCTAAAG
CTGAACCTGACATTCTTGAGAACATAGTGTGTGACATCATATCACAGATTGATGGGGATGATCAATCTGGTAGAGCAAAG
AAGATGCTGGCTGAGATGGTCCAAGTCAGCATGGAGCAGAGTTTGAGACATTTACAGCAAAGGGCTCTTGTATGTACCCC
TAGTGAAATGCCTATTGCAAGTTGTGCTTCTGAAGTTTCTTCAAAATATTAGTTGGGGCTTTTCTTAATTTGTATCTTTT
CACCCTTTTTCTCTCTGCTCTTTTTCTTTCCAGTTGGAATTAGCAACATAAATTTTCTGTAATATATAAAGAAAAAAGAA
AAGTGAAAAGGAAAATATAACATAATAAAAAAATGCCAGTCCAGGCCATCGTAGAGGTATCGAGTGACTGGTAATTGCCA
ATAAAAATGATGTTGTATGATAATAAGAGCTTGATTTTCTAGTTGATTTGTAAAGGAGCTGTTGCATAAAATAATTTACA
GTAGTTAAGAATCTTATCAAACCTTCTTCCTCCTCTATGCACAATTGCGTATTAAGAAAGAACTTCTACAAGGTAGATCC
GGATAGGACTTTTTTCTTTATTAAGTTTGGTATTTTAAACATCAGAGAAGGACTCTTCAATGCTACTTTTATCAGTGCAA
GAATTTTCTATTTTGGTGACAAATAATGCAGTACCTATTGTTGTGGCAAATTTGATGTTGATGTTGATGGAGTGAGGTTT
GTGTGTTTGACTATTCAATCGAATCATTTACAATAAATTTAGGGAGGGCTTAAATCTTTTGATGATGACGGATAACAATT
GAATCATTAATTCATTACACGCATACACACCTACCCACTCACACACATATTATAGGATCCACAAAAATAAGTGAAGAATC
CATTTAAGAGCCTTAGCATTGGAGATGCACTAATTATCGAAGAGAAACCACCTAGACTGAACGCTACATATTTCTTTATA
GTGCTTATTAGAGTAATTGAGTTTTTCTTTCATAGAATCTGCTGCAAGCCTGCAACACTAACTCATTGCTGTCTAGCTTC
AATAAGTCCAAGTCCAATACCTTATTCCACGAGTTTCTTTGATAGAGTTCAGATTTTGTTGCACTTTTGTTCTGGTTTTG
TCGGAACCAACTAACCATCACTTAAAATAGTTCCCAATTACTGTTTTTTTCTCTCTTCCACGTCCAATAAGGCAATAACT
GAATGCTCATCTTGAATGAGGGGTGGCATTTTGAAGAGGAACAAAGAATAATAAGCATAACCATTATCTGAAACACGTGC
ACTCCAACAATAGCTAGAGACAATTTAGTGCATGTATGTTTGGTTTTTCAATTGAGATCCACATTTAGTGCAAAATTACA
TCAAAGACAACGCAAAAGCATTTACTAGTTCATGATCATTAGTTGTGTTGGGGATCCACATTTACTAGCTAGGACCTAAC
ATGTTTCCAAACACATTGTTTAATCTTCATGTGAGGTATATACTTTTAGACATCCGAGGAAAAAAATATAGAAGATCTAC
TTAAAATTCACACCGAGTTTGCCTTGACAAGCTGAGTGATATGATAGCAAAGGTTTGGAAAGTGCTAAACTTAGTTTAGT
TTGAAATTTTTAATTGTAAAATTTCGTGTTAGCAGCACTGTGTTTTAAATTCTAAAATGGATATTTATCCTAGTTTATCT
CAACTAGTCAACCGGGACGTCTTGTTTTCAACACAAATAAATTTGATTTTAATATTAATTTTTATTGAAAGATTTACTTT
AATCAAAAACTGAAAAAAAAAATGATTTTCTAACCCTAAAACAAACAAGAACTAAAGTTTTGGCTTATATCAATTTAGAT
GTATCGTTTTCATTGGGTATCCGAAACAAATTCCCCAGTGGTTATTATCTTTAAAACAGAATCTATCTAAAATCTATTTT
TCCGTTGTAGTATTACGAATTTGCACGAATTTTGTTGCTTATTGAAGTTAAAACAAGAAAAAAAAAGTTGATAATAATTT
GTCAAAAATCACAGAACAACCTTTGTATATAACTTGGCTCAATCATTCTTTTGGTAACAAACAGCATTTCAAAATCTCCA
AGTGAGATATATAGTGTTTATATCATAAAGTGCATGCCACTCTGACACATTAACAGCAATGGCAGCCAAATCTGAAGGCA
TCCAAGAAGAAGAAATGTCAAGTATGGAAGAGGGTGTTTCTTCCCCCAGCTCTTCCAGAACATGTTCCATGTCACATAAC
TGTTGTTCTAACGTTGTAACCCTCGCGCAGAAGGTCAGTGACCACTTGATCTTTTGTCTCACAAGAAGAAGTGCATGTTC
GGTTTCAGGTGAAAAAAATACTTTTGAGATATAAGTAATTTTAGCAAAAGATTAAGGCCAAATCAAGATCTTTATTTTTG
TAATCATTTTGTTTTTATCCATTAGATTTGCAATGAAACGCGTGCGCACATCATTTCTAACTTCAATCCAAATATAATCC
AAATATATACCGGTTAATTAACAATTGCACACACACAAGTAAACACAATATTTATAGGAGTGAAATAAAATGAGGGTGGA
ATGTTTCTTTCTCTCTTTGGATTGTGACTAGGTGATGGCAGAAGTTATTGGCACATATTTTGTGGTATTTGCGGGTTGTG
GCTCTGTGGCAGTGAATAAGATCTATGGCTCAGTCACATTTCCAGGGGTTTGTGTCACATGGGGACTGATTGTAATGGTC
ATGATTTACTCTCTTCGTCGTATCTCTGGAGCTCACTTCAATCCTGCAGTCACCATTACTTTAGCCATCTTTCGCCGGTT
CTCATATAAAGAGGTAAACTTTCTTTTGTTATAGTCTTTGGATTTTTGGAAAGACCATACTTAAACACAATTCTTTCTGT
GCTTTTAGTTATGTTATTTTAACTAAAATAAGAGTTTCCCCTCTTTTTCTAGTAAAGGTCAACATATTTAAAGTCTACAT
TGAATTATCCTGAATAGTAAACATAAAAATTACTTAAATAATTGTACCTAAATTTGCAATATGCCTTAAACTGAAGAGTG
ATTATTAAAATGTTGTTGGTCCAAGTAGAACCAGCATTTGAATCCTTTTAAGTGTTTAAATCTTGTGGATGGGTAAAAGA
TACATATGAGAAGAGAAGATCACATTAGAGATATATAGGTAGATTTTTCGGCAGAAATTAATCATCGATAAAATTTAAAA
ATTTCTTGTTACCAATAACATACAAAATTATTTTTAAATATAATTGTCTACAAAAAGAGATACTTACAGGAAACCAAATG
AAAATAAGGCACGAATGCTCCCTTAAGTGCTCACAATTAAGGAGCATCTCATATTACTCAATGTCCTGGTGACTACACTC
TACGATATTTAAGATTTAACACTATACACTTATCTTTTCTGGTCAGCCTCTCCTTATTTAGCAGTTATGGAGACTTCACG
ACTAACTCTAATACCAATTGATAAACAATTAAAAACTTGGGTAACAAATTAAGAATTAAACCACTTAAATACTCCATCCA
ACCTCTTGTACTACTTGACATAGAAACCCTATATATAATACCAAGTCCCTATTAATAGTCTTCACCTATCTTGTTACAAA
TTACTAAAGAAAGAACATGTAAAAAAAAACTCAACTGCCGATAAAAAACCAAGAGGCATAGATGAAAACCAGGAAAAGAA
TCCGGGGTGTTTATAGATACGAGCGCCTGCACGGTTTAAATTTCAAGATGAAGCTATAAATTTGAAAGGAAAAAAAAAAC
ATGGATTAATAATCTTGGTATGCTTTAATTTTTAGAAAAATATGCGAGCTATAATTTATAATGATTAAATTTGATGGTCC
TTTGTTTGAGATTGAGTCTTAGTGTGTTGCTATGATGAGTTTTGTGCATGTAGGTGCCACTCTACATTTTTGCTCAGTTG
CTGGGGTCGATCCTTGCTAGTGGCACATTAGCCCTAATGTTGGATGTAACGCCTAAAGCTTACTTTGGAACGGTACCAGT
TGGATCCAATGGCCAGTCTTTAGTTGCTGAAATCATTATCACTTTTCTCTTGATGTTTGTTATATCTGCCGTTTCTACAG
ATGACAGAGCGGTTGGCACTTGTTCATACAATCTATAATATAAGGCTTTAACAAGTTAATGGTTTTCACTTTCTGTATTG
ATTTCTTGTGAGTCCAAGATTCTGATAATAAGCATTCTATGTTTGGCTTGATAAATTCCCAGGTGGGTGACTTTGCAGGT
GTTGCAGTTGGGATGACTATAATGTTGAATGTCTTCATTGCCGGGTAATTACTAATTAGTCATTCGTTGGCAGGTTTTAA
ATATTGATTTTAGGCATGACTGATACAGATAAAAATTGGAGTATAGTTTTTTTTTAGTGTTTTGTTGTTGTGTCTAATAA
GAATTGGAGTTTTATTTCCACAATTATAAAGGCATTTATAAAAGAAATTTGAAAAATTAGGTTAAGTCATACACTGACCT
CACAGTATAAAATAATTATAGCATGTCATCTTATCATAAATCTTCAGGTAGAGTAAATTTATTTTCATTTATAATAACTA
TCTTAATAGTCATATCAATTAATCATATTTGATTGGTTGACAAAATTTTACACAACACTACATAACTATTAAATACAAAG
AAATAACATTGTAAAAGATTGCACTAAATATTAATATAAATTATATTGAAGTGAAACTTTAATTATGAGGGAACAACAAT
GCTAAAAATACGTGAGCAACTGCAGATAAGTTTTGTCCTACTAAGAATAGTTCGAGAGTCTGCTATATATGTTGGTTTCT
TATTAAAATTGAAATTGATTTTGCAATTGCATGCAGGCCAGTATCAGGAGCTTCCATGAACCCTGCAAGAAGTATTGGTC
CCGCACTTATCAAACATGTTTACAAAGGGTTATGGGTATACGTAGTTGGTCCCGTTGTTGGATCCATTGCTGGAGCACTT
GCCTATTATTTTCTTAGATCCATAGACAAGTCATCTTCAGAATAAAAACCACACGGCTAGCTTTCTTGAAGAGCAGTTAA
TAGGGCTACATAACATTGTTGGGGGGAGTCGATGGGAATCTATTTTCTCACACTAAATTTCATATAGTTTTGGACGTTGA
TCCCCAAGCTCATTTCTTGCATCAATTCATTGTTAAATGTTAATTCTTCTAAGAAGAATGAGGCTTCGAAGTTGGTATGG
TGCTCTGCGGTATGGAATATATGGTCGTGTAAAAATAAAAGTATTTTCAAGGGAGAAAATTTTGATCAAAAGAAGTTAAT
TGATCATATTCTTTTTTGGACTTGGTCCTGGCAGGCTCAAAGGATCTAGTTCTGAATTTTCTTACTCCTTTGTGCAGTGG
AGGTCCAATCCTACGGCTATTTCTCTTCTTTGTAAATTTAATCATATAAATTTAAAATATAATTTATATGTTTAAAAATA
TCTGCTTATTAAGATTTTAATTATAATATAATTTATATATTAAAAATATTTGTTTATTATAAATTTTAAATGTGTCAAAC
GTACTAAAATTGATTATATTATATACTCAAAAAGAAAAGCACACGTCAAAGATTGAGGCCAATAAAAGAAACAATAAAAA
ATAAATTATTAATTTTTTGGGCTCTCCATTTCATTATTTTCATGTATTATATCGGATGAAAATATGACAAAAAAAATTAT
GATCACAAGTTTAAATCTTAAATATATAATTACGTTAAATATATGAAATAAAAAATTTCTAACTCAAGCTTGTGAAGTAG
AGTTGATGCTTCTCAAAAGGTGATTAAAAACTAAACTTATACAGCGATAGACTACTTTACCATCATGTGACGGGCTTATC
TGAACTAAAATACTAGAGCGAAAAGCAACGAGCATCACATAATAAGAACTGAATTTTTTTACGTCAAATGTTAAGGTTGA
ATTGTTCATCGGCATCGCACATTGGAATCAGTTCACCAGGAAAGACAAAAAACAATGGAAGTAAAAATAAAAATGAAGAC
GATGATGATGTACCTAAAGTTAAAAATAAAATGAAGATGAATAAATAGACAAAGTTTTGAACAATGAAGCTAGCTTGATG
AAGTCATCACCCAAATAACATTGTGACTGACAGTGCTCCCAAACCAGCCAAAACTAGCAACCCCACAAGTCTGTTTTGTG
CAGCAGAGTAATAGTATGCATATGCATCCCCCGGCACACCGGTTACATATATGAACCTTGGCGGCGGCGGTGTTGGAGGT
GGCCGTGATGATGATGGTGGTGGTGGTGGTGGTAGTGGCGATGAATCATCACAACTCTCTGGTGGGGTTGGAGAGGAAAT
ATCTGGAAGGAATAACGGTGGCGGCGAAGGTGGAGGAGGTGATAGAAGTTGATCATCACATGGGCTTCCACAAGGACATG
ATCCACATTTGATTTCAGTGTGTGTTGGCTGAGAACTCAGTGATTGGTCTAATTTGCTAGAAAATGTGTTGGCATAAACC
GGAGATGAAATTGTAATGCAGAAAAGAAGCAGCACTACTATTGTGAGTTTTTGAGGAGTCAAACTCTTTGTTGGAGGAGA
CACCATTGTGTTGTGGAGTTGTAGGTATTTGGAATTTGGTTCCTTCTGAGCCAAGGTATATAAATTAGAGATTGTATAAA
TATAATTTTTTGTAACTGTTGTAAGCATATTCTTACCTTTTGCATGAAGTATATGGTGACGAGACATCAATTACAAGACA
AAGCTCTCTTCCTCATCATTCTCTCTGATACACCTCAGGGCTTATTTGGTTATTCTTTTCTAGAAATATTTTTAAGAGAA
AATAAATAAGTTTCTAAAATGAATTCCCTACTAAATAATCATTAGTTAATTCACAGATGTCATTACATCTTTTAGGAAAA
TTATATGAAAAATTTCTATAAATTAACTAATGATTACTTAACGAAGAATTCATTTTAATTTATAAAAAAAATTCATTTTA
TTTTCTTTTTATTCTTCTTAGAATTGCTTTTAGAAAAATGCATCCAAACATACACTTGTTTAATTTCTATGGCTTTTGCA
AGGTGTTCAAACGTCTAAGTGTTCAGTTTCTAGCGAATTGGACTATCTATTAAAGGAAAAATAATGAGGTAATATAGAAT
TATATTCGTAATTAATTAGTTATTGTTTCTACCAGTCAATAATCAGTTCTCCTTAATGTAGCAGAGAAAGTAAACTCAAT
TAGATTACAAAGCTTAGTTGTTACACAAAATTCTTAATTAGTTGGATTTGCATCAGGAAACAATAGAAGAGAATGGCTAC
TTCACTTTGTATAAAGTGGAAAGCTGGCATTATTCCTCCCCATACGTGAACAAATTATTGGCACCTTCATTTTATGTACC
TTTCACCTAACATATTAGTATCTCATTATTCTGTTTTTTTTTTTTTTTCCTTTTAGAATGAACCTTGTAACTATTCTGCG
GAAGTAGAATTACACTAGCCTTTAGCATATTTTGAATAATTTATTTAAAGACTATAGTATAGATTTTCTATTCAATCGTG
TAACATTTAAGTTGTACCTTCTTTAAAAGCCAACATTTGACGCGTTGTAGTAAAAGATTGTATTGGGATAAGAAACTAAG
AAAGGAATCAGATGTTGTGGAAGGGGATTAAGAAAGTGCACTTCCAACCTGACGCCAGAATTGAACCATTGCCTTTTTTC
TCTCATCAATCGATCAATTAAACTCTCCATTTACATCACAGATGCATCTAGAGACAGATTTAAAATGGAACATGAACAGA
AAAGCAGAAGTTTATGAATAATTTTACTTTTATATAATCTTTCTTTTTTATCTCTTTTTTCTGTAAAAATTAATATAAAA
ATAGCCTTACTGAAAAAAAATTTAAAAATCATAGACAGCAAAGGTGCATGGGAAATACGAAAATAGAGGATTAGTTACGT
GTAATATTTTTTTCTTGATGGCATAAAAGTTTGTGTTTGGTTCTAAAATTAAATATTGTAAGTTTCTAATGTTTCATTTT
TTCTCTCGATTAAATTAATTTGTAGGCAACTACTAGATATTAGAAATACTAATACCCTCCTTTGCTATAAGAAATAGGAA
AAATAGTCAACTAATCTCCTTGTCTAATGTTAGAATAGTCCCACTTCCTATGTTTAGTAAATTTGATAAGTGTTTATATA
GTTGGGTAGGTCACCCCCTTACGAACTGATTTTTAAGGGGACCATTCGGATATCTTTGTTGCACTATAAAATTTAATATC
TAAGACCTGTTTCCATACTAGATTATACTTAAGAAAATGTCAGACAACTATATTGAACAAACGTATGCCTTATATAATTC
ATAAAATAGCTTGACTAATTTCCTCCTCAAGTAGTCGCATTGATTGCTAGATATTTTGTCATATTTTCAAGCTATAATTT
TTTTTATTTAGTCATTATTTCTGTTCTACCAAATAGGTTGTAAACTTTATGAGAAACAAATCCAAATTATTTTTTAGCAT
AATAACCAAATTATTTACAAATTAGTAGTTAGTTAGAAAAATAGGTCAAAAATATGATTTGAAATAAGCCATGTTTGGGA
ACATAGTGAAAATCTTACAGAAAAGTTGGTGGTAAGTGTTAGTGGATCGCATGGCCCACTACAGTCAACAGGGAAGGGTG
TATTGGGCTTTGCTAGAAAATGTGTTGGCATAGCAAATAAAAGGAGGCTGTGTTGTTACGGGCATCAGCATAATTGTTAG
TACATCCGGTAAAGTAAAATAGTAAATTCCATTTTTCCCTAAAGCTAAATATGGATTGGTATATAAAAATATATTTTATA
AATTAATTTAAAATTAATAATACATGTAGAAATTAAACTTATGACTTTGGCATTATTAATATGACACTCTAATCAACTGA
ATTAATATATTAATTATATTATAAAATAATTAATGTTGTTATATATAACAATAAAATTTCTAATCTATATTTAATACAAA
TATAAATTTAGATAGTAAATTTTATAAAAATTATTCGTATGGTGCTTACGGATTCGCCAAGCTTTACATAAAAATGAAAT
TTTACGGTTTTAATGGGTATAGCAACAATTATGTTGGATGCCTGTATCAAGATGACTTAATTAATAAAATAAAGCCATGG
ATCTCCACTGTCACTCCATGAGTGTCAAATGAATGGTGATTTGAGAAGTTCATGACCATAAGGAATTGACACCTTGACTG
GAACAGCCACTATTCATCTTTTTTCCCTCAAACCCAAAATAATTATTGGAGCCATAAATTAAAATAAAAGTATGCATAGT
AACCTAATAGATTTGGCTACAGGACCTTTAGTAAAAATCCTTCAGTGGTCCCTTGACTCCTATCAATTTAATAGGTAAGA
GCCTCTTTTTTAAATCCTTTTAAATGGAATTTTGGTGGAAGTAATTTTGTTTTTAGAAAACATTTTTTTTGTGTTGTTCA
GTTAAAATTAGAGTTTAAAACCTTTAATCTATATTGTTATTTAATAATAAAAAAGTAATATTATAACCTTCGATTAATTC
CCCTATAAATCTTCTTATTATCTTATAAAGAAAATATGGAACGAAAAAATAAGTATTTATTATCTTGAAAATATGAAACG
CGTATAATATTTACCATATTAGAGCATTAGTATGAGGATGCTATATAATATTTAAAATCATTCATTCAAAAAATACCTAA
AATACCTTATGTTGTTTTTCCCTTCTAGAGGATCTAAATATAAAATGACTCAAACCAACATCATCTAGTAGTACATAACA
GCTCCTGAAAACACAGACTTGCAAAATTTAGTAGCTACCAACACCATCTCTACCTCTTCAAGTTCATAAAAGGGAAATGG
CCACCTTGTGCCTAAATCGGCCAACTCTGAACCTTACCAATTAATCAAGCACGGTGGTTCAATTCAAGCCCCATATATAA
ATACTAGCCAAGACAATTGTTCCAAAGGTGCTGGTAACTAACAATCATAAATAATTAATTAATTAGCCAGAGATGAAATA
ATGAAAAACCTTCAACTATCTACTCCCAACTATTTTAGAATTTTTCAGATGGTATTGGGAGTCCTGTGGTCTTTGCTTAG
AAGATTCTCCAGTTTTCTTCCTTCTCAATTAAAGCAACATTAGACAATTAGAACATAGTTTAAAGTAAATGTGTATGACT
AGAAAGAAGACGTTTTACAAATGGAAAACAAATACTGACAAAAACAATGACCCAAAAGTCTACCAGTCTAAGTCAAGTAA
AACCCTTTAGACAAGCAATGCCCATTTGTACTTACATACACTCCTAGGTCATTAAGGAATTTTGGTATTTGCTCATTAAT
AATGATCTATTATCTTTTACACCTTTTTATTATAAAATAAAAGTATATTTGAAAAGTCAGTGCAAAAATTATATGATAAA
TAACGGTAGTGATATTGTAAATTAGCGTTTGGGATTAGATACTGTTTAATAAGAAAAATATATTAATAGTATATATTAAA
AAAAAGTTGCACAACTTATGTGAGGTATGTATATAATTTGACTTATTTAAAAAAAAAGACAGAGAAATCACTTTATTTAG
ATAAAATTGACTAAGATGGGTACACCCACGTAGGGGTGGGGGCTAAGTAAGAGAAATTCCTTAACAAATAGCTTGCATCA
AAAGATGTGGACAAATGATGATATTTGATTTTTTATAATTAATAATATATTTTTATTTTAAATTACAAAAAAAGAATATC
ACCCTTTATAATTTTGAATTAAAAACATAGTGACTCAAAATAAAATAAATAAAACCCGCCAAAGTACCCGTTGGTTTGTA
CTCTGTAAAAAGACTTGACGAAATTGTTATATTTTATTAGTACACGGCTATTCAAAAGAAAGTTTTTTATAATGTCCAAG
GGAAAGATATGTATATTTGCTTTTTCAAATTTCCATGTTCTCCAGAGATAAAAAAAAGAAAAAAGAATACTGCACAGTAT
ACAAATATATATGTAATGATATAGTGTAGAGTTCCACACGTATTTTACAGCTTGGTAATGGAGTGTCAAAATCTTAATGA
CAGGCAAATAGGAGTTGTTGGCATTTAGAGCGTGTGACATACTCTTAAACCAAGGTTTTGCTCTGTCTCTTTTTATTGCA
CCACCATCCAACCCTTCTCTTCTAAGTAACTAACTAACTTCATTTCATTTCTCAGTTCTCACCCATGGCGAGGCCTCTTC
TCACCTCTTCCATGCACAATCTTCTATTCTCCTCCATGCCCATCCCCACACTTTTCTTAGCTATACTCTCAGTCTTGTGT
TTATTTTCCATCATCACTTTTCTCTGTGGTTCTGACAAACTGAAGAAGCTCCACTTAGAAGCAGAGAAAGAAGCAGCAAT
AAAAACGAATTCCAAGGAGCACAAGCTGATTTCGAAGCTGAACAGCAATATTGGCAACAGGGCACTCTCCATGGTGAAGA
TGTTGTCTTGGAGGAAAGTGCAAGAGGGAGAAGTGGAGGGAGAATATAGTGATCAAGATGAAGAAGCCCTTTGGAGGAAG
AACATCTTGATGGGAGAAAAGTGTCGTCCTCTTAGCTTTTCTGGGAAGATTGAGAATGATTCTGAAGAGAAAAATTAACA
CTTCTTTTTCGTTTGTGTTGTGGAGATGAGTATGGTTAGAAATTGTATTTGTGTGGCTTCAATTAGAACTTGCTAACTAA
TTGCTCAGATTTTGGACAGTATCTAGAGTTTGCTACTATATTGTAACATAGGAAATAAACTTGGCAACTTTTTTTTTGTG
GGAACTTGTGTGAAACGTGTTGGCTTTGCAGGGATAGACACGGAGCTTAGAAACTTTTCCATGAAACTTATAATGGGATT
GATTTCTTCTTGGTCTCTTATCTTATTCTTTAAAATTTCTTTTTAATTTTGTTATCAGGTTTTTATAATTTACAGAAGGA
AATGCTAGAAATAAACGTATCTAGCTCATGACACTTTTCATTATTGATTGATTTTGGTACCACGTAATTCGAAATGAATG
GATCAAATTAATTGTCCAGTTCTCAAGTTGCATTGCACAGACACACTTAATTGAAGCAGGGATTGTATTGTGTGAACAGT
GAAAAACTTTCATTTTCTCACCCTCTACACGGTTGACTTTGTGAAGTCTTTCAATCGTGTAATTGAAGTTTAATTTAATG
TATTAGGATTAAGGAGGCTTTTCCCGTGTTTGACGATTAAACATAGAATCTGTTATGTGTTTCTTGTAGCTTTGATTCTC
TTTTAGTAGTCACCACATGTTTGTAGCTTTAGTTTGGTAGTTGTAGAATGTGTCTGTCGTTCTGGACATTTCATTCAGTG
CACGCTTTTAAAATATTTTAAAGTAAATAAATACATTTTGCTATTTGTTAATAAATTGGTTTAAGTGTCTGTTTGGTTAA
GGGATGCTATGACCCCATGTTGCTTTTTTTTTTCTCATGGTGTCTGCGAAGCAACTGTTTGTTTCTAATTTTTCACGGTA
ACACCTCGGTTTTGGGATCAAAATCGATTCCGATAAGGTTTTCAACCACTCACTAAATGGCTTTAGATTATGCTTTTGCA
TGAAGAGAGAAAAAAAGACATAGTAAAATTCACCAATTTCCTTTTTTTCCTTGTTTTTATTGGTTGTTTTTTTGCCCAAC
CAGAAAATTTAGAAAGTCCCACAGATTAAATGATCCCCGCCCCCTCTCACTCTTTTCATTGTTTTAATTGGATGGTTAGA
GTAATGCTCGATGCAACATATAAAGAAGAATGCGATTTTCTACTCTAAACACTTGTTAAAAAAAAAAAAACGCTACAAGT
AATTTTATGGGAGATAAACCTAATAGATTTATTATGGTATAAAACTTTAAGTGTTTAATAACACTGTATATTTAACATTC
AAACTGAAGAGTACTATTTAAACATAAATAATTTTGTATCAGTTTGATTTATACATTTGATAATATTTTATTGATATATC
AATTTTTTTATTTTTTTTCTTTATCATATCATATTATTTATTATATTTTTTGCTATGAAGAATGTCTACCAATCATTTTT
ATTTAAAACTTTAAGTACTAACATTTTAATTTCTACAAATGAATGAGGAGAATATTTTTATATTTAATTATATAGATTAA
AATAACTTTATTGTATTTTTCAAATGAATTAAATAATTATAAAAATAAAAATAAATTTTAATTTGTTTTAAATATAAAGA
TGATAGTATAATTTTAATAATAGCATTTTAAAAAAATATAATTTTTTCGAACTTAAAATAAATATAGTTTAATTTGTATT
TAAATATAATATCATGATTATAACAATAATTAACACAAATTATTTAAGTTTAAAATATTATTTTTGTAATTTAATAATAA
AAAAGATTTAATTTAAATTTGAATGTGAATATTATAATAATAATAATAATAAATTAAAAAAATATGTAAATCTTGAAAAT
TAATCTCACTCTCATAAGTTGTATATGTAGACTACTATATAAGGGTTTTTGGGGCTAGCATTTTTCCTATACTCAGTCCA
CTACACGCCCCGCGCAAAGCCTGACCCAATTCCCCTTCTTCCGCCCCTCGAGTCACCTCACCCAAAGCTCTATGTGCCCA
ATTAAGGTTATATATATGATAAAAAATATTAGTAGAAGGAAGTTTAAATTATTATTCTTTTACTTGCAAAAAATATTAAT
AAAGTCTTACTACTAAAATAAATGTCACATTTATAATTTGAATGTTTAATAATTGATGTAAGAAAGTTTTACTCAAACAA
TAATTGGGTAAAAGGCTTCAAATCCACATTATTTCTGTATGATACATCATGCTTCACACAATATAAGTAAAAAGGCTTAA
TTGTTGTTACTGTATCAAACACACATTATTACACCAAAATTAAAATTTTCTATTTTTGCATCATACAGCCAAATTAATCT
TTTAAATAACTTTCCTTATCTAAACTAATTCTTCAGGGTTTGCTTAAGGGTGACGTTTTGGAAGAAAAAAATAAGTGGAG
GACAATTTTTTTTTTAATTAAGAGAGTTATATAATGTTTATAAAATAAATACAAAATAGAACATTAAATTTATGTTAATT
TTCTATGCTATTTTTTTTACTTCAAACAATTGTCAAATTTAAAACTAATATTTATTGGAAATGACAGTTTTTCTTCTTTA
TTTTCTTTCTCCAAAACCCCATACCCAAATACAACCCTAAAGAATTCTTGGAATAACATTATAGTGTGTTTAGTTTTGAC
TAGTTCCAAAATATTGCTTGGGAAAAAGGCACAAGAGACAAATTTTCCAAACACAGATTGATCATTCAATCTTTTCATTA
GACGTAAATAAGATATATATCTCGTTCAGCCAAGAAAAAAAAATCTGGCTTTAAAGTTTAAACCTTGAAATGAGTGTTTT
GGTGTGTTTGTTTAGCATAATATTTAACGCCGGGTCGTTTGCTGGTAGAAATTAAAAAATGTTAAACAAACAAGGCAAAG
AGGATCAAATTCGAAGCAATAATCTTCTAACCATATCACTACAAATAAATGCATGTATATACATATCTATATCTGCTCTC
ATAGTGAAGTAGGTTACACATTAATTACAGAACAAAATTAACATGCTTCAGACGCACCAAAACGAACCTATGAGAGTGTT
ATTGCTCCGGCTAGCTTCTTGCTTCTGCATTTTTGCCTTGGTCACGACTTTGCTTCTACTTAAATACTAATTACAAGGAA
GAAAGTAACCTTATTGAGAAGCTCCTACTACATGAATTTCTTCATTTTCCATTGGGCTAAAACTCACCCGTTTCTGCAAA
ATCATATGATTCAATTCAAGAAATAGCATTAACACAATCCCCTGAAGAATCGCATATTAGTTACTTAGGAAATTAAATGA
ACTGCTAGGAAACTACATACATGTGAAATGTTTCTTTTTTTACTCGTTATTTTAATACACCAACTCTCACCAAGTCTAAG
TCTCGGATAATATATTGTTTCGTGGATCTATATGACCACAATCAGTAAACGACGAGTACTATAATTGGGTGCACATGTAA
TACTACCAAATTTGTGAATTATTCTTTAATTGGCGTGTTTGATTTTACATAAACTTCCAAAATCCTGTCTGTTTCCCTCG
ACGCAACTTCATTTTGTATGAGATAAAGTTAAATTTGAAGTCTTAATTAATGCTAATTCTTTATTGTAAAACCAACATTT
TGCTATTTTTACAATAAACAGAAAAATATTGATAAAATTATTTTTCATTTAATATTATATTAATACCACCAAAACTACAT
ATAGTATATTAAAATCACTTTCAAATAAATAAATAATTTTAAACATGGATTAATATGCTCAAATTTGTCTTTAACTGAGA
TTAATTTATCGAAGCAAGTCCATCAAATTGAAGCAAATAGTAAAACGTGGTGTATGATTGTATGAACACTGAAATACTCT
CCACACACTAGGGGTGCAAACAAACCGATTCGGTTGAATTGTAACCAAATTTAAATCGATTTTTATTCGAGTTGGTTCAA
GAAAAAAATATACTATTTTATAAAAATTAATTTAGTTAATGGAATTATTTTTACAATAGTTCGATTAATCAATTTTCACT
TGAGTTTTATTTTATTTTTTTGAAAAAAATAATTCAAAAACTAGTTTAAAATTGGTCTTGTCCTTAGAATCAATTTAAAT
ATCGATTGAATCAATTTTTTGAAACCAATTTAATTTTGAACCAATTTTCAAGATTAGTTTGACTATTTAAATGTAAAATT
AAACAAACCGGTTTAAACAGTTCAAAATCAGATAGGTTTAATTTTTTATTTTTTTTACCTATTTGCAACCCCTATTCCAC
ACGTTTGGAGATCGGAAAGAGAGTATTTGTTGTCCTCATGTAAGAAAGCAGTCGCAATTAATTAAAGCCAAAACATATTA
GACTTACGGAGTGTTTGGACACGCGTTTTCAACACTCATTTTCCTGTATTTTCACATCAAATGGAAAAAACAAATGCAGA
AACTACTATTTGTGATTTCTAACTTGATGCAAATCTTTCCGGATACAGTGAATGTTTGGTAAGTCGATGAGGATCCGCAT
TCAGTACATAATCAACACAAACAATTATTAATTGCTTCAACAATTGAAGTTCAGTGCAAACCAACTTGTTACCAAACACA
TTAATAGAACTAAACATGCATTTAATTAATACGAATTTGAGTTAGGGTGCTTATTTGAAGTATAATTCAACTTTTTAAAA
CAAAGTATGGCTGGTATTAAAATAGTTTGATTCTATTTCCTCTAACAATATAAAGAGAACTTATTGAGAGATTATTTAAA
AGCAATTTGTAAGAAGATGTTTTTGAAGAAAAAGCAAGTATAAAGATGATGAAATCTTCAACTTGGAAGTATAAACGCTT
AAAATATAACTATACTATCCCATGAAATCCGGTACAAGAAAACGACCCTGTCTAAGCAGCCACATGCAATTTCGCGTACG
TCGACATCAGCATTAACCGACGCCTTAATAAGCGCCCGTGAACACAAACGACCAAACACTAACAGATACGAAAGTTCAAC
CCACTTTCAAAGATTCAAGAATAATAATAATGTTTTTTTTAAAGAGATTTCAGTGTCTCTTTACCTATTTCAACTAAAAA
TAAATATAACATAAGAATAATGAATAATTATTAAGAAAGAAATAATAACAATTTAAAAATAATCTAATAAAATATGCACA
TCAAATAAGGATATTTTCTTTATTATTAATATAAATAATAATAAAAAAACCAAGATATTCGCAAAAGAAATACATACCTC
ACGTGGTTTGTGATTGTGCACAGTCTTCCGGCCACCGTCCTCCGGCGCAGAAACTCCGGCAGCACCCTCGCCGGCATTGG
TTCCCATATACAAACTTATGATTTTCTGGGCCACCTGGGAGCCGTCGGTGCTCTCCTCCATCAACTTATCCAGATGGGCC
TTGGGGAGCCTCATCTTAACCCTGATGGGCCCATCAGAGCCCAGATTGGGGCTCTGCCTGGAGAGCGGGAGGTCCGAAAC
GGAGCGTTTGGAGAGCATGAGAAGCTGGAGCCTATCGGAGGCGTTCATGCCGCGTATCCCACTGGATCGCACCCTCCTCG
GTAGCGCCGTTTTTTCCTCTTCGGGCTGAATCTTGGGTAACTCAACGAGAAAGTAAATCTTTGTGGGCTTCAGTTCCTGG
TACGGCTCAAGAGGTTTGGCCCGAAGCCCGAAATGTTTCACCGCTTCGGAGTCCAGAAGCACGTGGCCCGGGTAGTCCTT
TACGACGTCGTTTGCTCTCGCTGGTGTTTTCAGCTTCAACGTCTCTCCATCCACCTTCATCACCTTGGCCTTTTTACTCC
TTCCCATGGTGTTCCCCATAGCTTCAAGCTTTCTCTTCTGTTCCTTTGGATTCTTTTTTTTGTCTTTGGTTGATTTGGCG
AAATTAAGGTAAGTGTTCTTCTTTTTTTTTTTTTTTTTTGCCTCACCGAATTTTGTGGGGGGTATTTATATTGGGATTAT
GGGAGGGATGCTTTAGTAGTAAGGGGTTGACAAAACCAAAGTTGAATTATCAATGATGGGATTGCATGTGTGAATTGGTG
GAATATTGCTACTATGTATAAAATAAAATAAAAATAGGTTAGTTTAGTGATATGGATGGTAAATAGTAGTGGGGAAACTT
TGGTTGTTAGGGGATAAACACTAGTTTGGTTGGTTTATAACAATAGTAGTGGGTAGGCCAAACCAAGCTTCAATCTTAAT
CAATGTCATTGTAGTTTTGTACAACCTATTTGAGAAAAAAAAAAGAAGTGGGGTACCTCATGTTCTTTTCATATGTGGTT
TGTCTACCTGTCAAGGGAAGTTGCGTTTATGAGATAGTATGATGACGTTGGATATTGTCAAAAAAGAGAAACAATTAATG
ATTTAGTCAATTTTGGTAGTCAGGCCACCAGATAAATAATAAATTCTTCATATATGGTGCAAATAATTAATATTTTTAAC
TACATAAATTATACTATTATAATTCAGATTCATAATAAATAAATATTTTTAAATATAAAATTTATATTTTAAATTTATAA
TAAACAATTTAGGTTTAAATATTTTTTAATTTGGGTAATTTAACATTTTTTCATTTTTATTCTTGTAATTTTTTTCTTTT
AATCCTTTCAATTTGTTTTAGATATTTTTGTACTCTTTAAAGTGTTTTAAGGATGAAAAATAAAACACGCATTTTATAAT
GACTAAAACGAAAAATAATATTATAAGGACGAAAATGAAAAAAATATATATTTAAACCTATAATTCAATATGTGATATCA
AATTATTATTAATTATGTATATTTTTTTAAAAAAAAATTTGATAATTAATTTAGAAATTGAGATAGAATATTATAGATTT
AAAAAGGATGTGAGCGTAAGAAGATCATGCATGTATACTTATAAAAATAAGAGGAGTGTTAAAGAATATATAAAACAATG
AATTAATATTTGAAATATAAATTTTAGAAAATAGGAGAAAATAATATGTGTGATATAAATTTTAAAAAACATTTCTCTAT
TATTATATATAAAACTCAATTTATCTAATTTATCAAGATTAATGAAAGTCATTGATTTAGTTGATAATAATAAATTTGTT
TTAAATTTATAATTTTTTTAAAAACTATTATCATCATTATTATTTCTCTCTTCTAATAATTTATCAAGGCGTTATCTTTA
ATGAAAGGTATTTTTAATCTAAAAACAATTTATGTAAAAAATATTATATTTTAGATCTTATAAATAGAAAAAAAAAATGA
TGGAAATGCCTCCCCATAAAAAAACATAGCCCTACACTGTATCATTATTGTTAAAGACTTTAGGGAGTTTTAGGACACCT
AAAAAATATAAACATTTTTATTGATACTTCATTATTTCTATTTATTATTTTTATCACCTCGCATCATTAATGTATTAATT
ATTGAGGTGTAGAAACTCCTTCGAGTGTTCAACTATCTTTTTCCAATTGATAATCTCCTTTGGGTTTCTGTTTTTACTTT
ATAGTGTTCCCATGCTGCTGCAATCTCAACTCCAAGTAGGTAGGCATTCACATTAGGCAACTCTTAATGGATAAGACCAT
CGAATTCGAAAGTACCTTTTTTTACTTTATAAAGTATAATTTAAAGATTTAAATATATTTTTATTATGTAATAATTTAAA
CGTTTCTTTTTAATTTTTTTCCTGACAAAATACGATTATTTCATTTTTGTGTTTAAAATGTTTTAAATAATATTTTTATT
GTTTAAAGTGATATTTTTGGTCTTAGGTTAGAAATTATGAATGAGTTAGAGATTAATTCTATTCACGCTGTTATTTTAAA
AAAAATTACATATAATAAAAATAAAATATGAATTTTTTTATCAAATAAATTATTTTTATTTGTGTAAATACAATAAAATT
TTACATGACTGTACTAACTTTTTGAGTTCTTTAAAGTAATATTACATTAAAAATAAAAAATAAAAAAAATATATTTTATA
AGAACTAAATAAAAAATCAGAAAAAAAAAACAAAAAAAACATTAAATTACATTAAAATAAAAATATATTTAAATCTAATT
TAAAACTGTAAATTACCTGCTCTTCGTAAATCGTAAAAGTGGGTGTCGGCGTTAGAGAGGTGCTTCTCACACTCGCACTC
GCACCTTACGTGAGATTATCTAATGTTTGACCACTTGACCTTCCAAATTTGTGTTCATTTTTTTTTTTTTTTATGAATAT
GAATATTTCTATTCTTTCATGCTATTTTTGTCCTGTTTAGATTTAAATAATCCTACACGTACATATATATTATATTATTC
TATAATTTTTTCACGATGATGACATCATATATTTTTTATTATTATTTAACATCTTATTGTTTAATTAATATTCTTATACT
TTTATTTAATTATTTATTAAATAATGAAAGTTGTATAAATAATTAATATATATATATATATATATATAATTTTTCTCTAA
CTTTTTTATGTCTTTTCTTTGTACTTCGCAGGTACATATTAAAAAGCAACAATATGCAACTGTTCCGGAACAAATTGAAA
ATAATTATACAAATATAATTTAATGTACATCATATAATAATTGATTATTAATAGTATATTTTGATTAGTTAGAGATCTAC
TAACTCTACGTGTAGATGTTGTCAAACTTATTTGACTTGATAATATTTTATGACCATTGGATGGCAAGCTTATATCCAAA
AAATCAAGTTTATGACATTTTATATAAATTAAATATTAGTTTGTATTTTATTAATCAAATTTATTTTAACATTACAAACT
CCCTTTGTAGATGAAGGTTACCTTAAAAGAAATTGATATTGTTTTAGAAGTATAACAACTAACAAAGTTTTAATATTAAT
TTTTTTTTTACCTTCGTTAGAAGTAAATGGTGCCACTACATTTTTGTTTAAAACAAAGTTCTAGTTAATTAAGGAGTGCT
ATTTTATCAATAAGTATTTAATATATTGGATTCAATATTTTTAACTTTTTAAAATAAATTTTGAAATTTAAGATAATTAT
TTTTTTTAATTTTCTTAAATACTTTGTATTTAATACATTATTACTTTAACAACGCACGTTAACATTTTCTTACTTTTGAT
TAATATGCGCCTATTAATAAGCTAACAACATTACTATTAAGAATTGAATTAATTATGTTTTTAGTGTTTGAATTTTTTTC
AACTTTTCACTTTTAATCTTTAAATAAAAAATTGATGGGTCTTCATTCCTAATATTTATCTCTATATTTACATTTGATCC
TTGCTTTAAAAATCATCCTTAGAGGCTGAGGTGACAGTTTTTTTTTAAATTACGGTTAAAAATCCCATAGCTTTGCGTTG
CGACGTCGCGTAAAAAATGAAATTGGATTTCGAATAAAGAAGAATGAAGTCTCGATGAATCAATATTCAAACATAAAAAT
AAAAACGAAAATGCAAAAGGTAATATTTTGATTTTTCAATCTACAATTGCAGAAATTGTTTGGGCAAAGAGAATTTTACA
AAGCATGAAATGCAGCACAAACAGAGTAATCTTTCTCTTAGCTCAAAAAAATTTGACGACAAATATCCCATTTTTACAGA
TTCGTTTTGAGTTCCATTTTTTAATACTTTTAAAAATATCAGAAAAACAATTTCTATCGATTTTACACACCGTTCAAAAA
TGGTCTAACACGTTTAAGACACTTTAACCAGGTATTTTCTTGTGGTTCAAAGATGCCAGAAAATAAATTGCCACAAAATA
CTTTAAAATAATTTTAAAAAACAGTCACCCTATTCAATAAGGGTGATTTTTTAAGAGATCAAAAACAAAAACAGAAATAA
ACATTAGGAAGAGTTGTTGTACCATTTTTTATTTTATTATTTTTGCATTTTCCTTCCAATAATTTTCATAAAGTAGTTTT
CAGTTAGGAAAGACATTGACTTCTTTCATTCGTATAATTTTTTTTTCTTCCTTTCAATCCTTTGAGGTTTCGGTTATTGA
AGATGAAGAGTGAACAGTTAAGAATGATGAGTTGATAAACTAAGTTGGGACGAGTTTGACTATTTTCATTCCGACTCCCA
TCATAGGCGAAATGAGTTTAGAGACAAGTTTAAAAGAAATGAATAAGGAAAAAAAAAATATAAGCTCATTTATATAGGGA
TTGGAGAAATCTATGGAGCATCCACTCACCTTTCTTTAAAAAAATAATTGTCTTGTATATAATTTAAAATAAATCATAAG
TTATTAATTTCGTTTAATTATATCAATATATAGAAGTTAACAAATAAAATAAATTACAAAAATAATAATTTTAAATACTA
AATTGTTTATTGATAAATTGTGTAATTTTATTATTATTATTTAAATTATTTAATTATTATAATGACTATTTTATTAATTT
TCAATAAGCATTTATAAGACAACAAATAAGAAAACAAAATGAATCAAAATTTTCGTATAAATTAAAATTAAGTTAAGTAC
TACTAATTTTGAAGAAATTAAATTATGGAACTTTAAGAAAAGATGTGGCAAGTTAATTTTAACTTTTTTTTTTCTCCCAC
AAATTTAAACATTTTGAATATCTATATGACTTCATAACTTTTATTTATCAGTGGTTTGCATTTATTATTTCATAAGTACT
AGAAACATAATGGAAAGATCGACAAAGAGATAAAATTTAAAGAGTGCTTATAATAGTAAAATTGAAGAAGGAAAAGATAA
CACTACTCTTTTAGATTTTTTTTGGATTAATGGAAAGCTGATGGAAATTAAGAAAGCCAAAAGAAGGGGAAAAAACACAT
AAAAAACGTTTTCATCATTTGATTGATTTCCTTTCACTTGTGATGAAATGGTGCTGAATTGTTATTCTAATCTAAGAAAG
CATATTATGAATTTTCACTAGTGATTCTTTTTAAGCCTTGCACTTTATCCTTTCTGCATCCTCCTTTATCATCCATCAAT
TTATCACTAAGATATTAGAAGTTGGATTCAAGGACAAAGCGTTCTTGGTCCTCCAATTCTTGCACATACATGCTTGACCT
CCTATTATTATTATTAAAAAAATGACCAAATTGAATTGGCATCATATGTATGGATCTCAATTCTAATCAGCAATCAGTTT
CCTAAATGGTAGTTCGTTTGAATTGTTAGAACTTTGAATATGTTAATGAGTCAGCGGATTTTCATCAGCTTAGTGAGATT
ACCATTAATAATTTGTGTCAATTGACATTTGACTGTGGTAATAAAAAGTTCATATGATGATTTATTTAAAACACGCTAAC
TAGGATATATAACAGAATTCAGAAGTTTGTGTTGGTCCAATTCCAATATAATTGTTATAGTATTAATAAAGACTACGTTT
CTTCTCATCCTCTAGCATAGTAATTCAATGCATCTAAAGTTTTATACTAATTCAATTCATGGTAGTTATAGTCTTCTACA
TCTCAATGTTAAACCAATTAGGTACAAGAAATTTCTCTATTTTCACTACATTCCTAACGTGCTTGCTATTATGGCTCGAT
CACTAAATTGACATACTCAGGAGCATAACTGAAATTTCTACTTCTGTTGCCACTTTAAATGCGGACACAATTACAGAAAC
AAAAACTTTATCACTGAAGTGCAACGAAGTAAAACCAGTATTGTTTGTGGGAGNNNNNNNNNNNNNNNNNNNNNNNNNNN
NNNNNNNNNNNNNNNNNNNNNNNNNNNNNNNNNNNNNNNNNNNNNNNNNNNNNNNNNNNNNNNNNNNNNNNNNNNNNNNN
NNNNNNNNNNNNNNNNNNNNNNNNNNNNNNNNNNNNNNNNNNNNNNNNNNNNNNNNNNNNNNNNNNNNNNNNNNNNNNNN
NNNNNNNNNNNNNNNNNNNNNNNNNNNNNNNNNNNNNNNNNNNNNNNNNNNNNNNNNNNNNNNNNNNNNNNNNNNNNNNN
NNNNNNNNNNNNNNNNNGTAAAAACAAATGATAAGAAGGGCCACGTTATTCGGGTTTTGTGTGAACCCAATTCTAAACAA
AGGTGACCGAATGCAAGAGATATGAAAGCCTGTCGAGTGATTTTCTTTCTGCACCAGCCCTAAGAATTGAAAATGGGTAT
GAACCTTACGAAATAATTTAAAATCAATGGGAGGTCTCAAACCCTCTCACCAATTAAACTAATAACTTAATTATGTGAAA
AAATAAGTAATATTATTATATAATACTAAAATTTTTAATATAATTTAATACATATAATAATAAATTTTGTAATAATTAAA
TTCGATCTAATAATATATTTATATATATATATATATATATATATATATATATAAATTTTAAATAAAAATAAAAAATTCAA
TAAAAAAATTTATATATATATAAAATATATTATTAGATTAAAATTAATTGCTATAAAATTTATTATTTAAATTTATATGT
TTATTAAATTTATATTAAAAATTTTAATATTATATATAATAATATTAATTATTTTTTAATATAATTGATCTATTAATTTA
GTTATTTTGAGAATTGCTTAGAGCGCCAGCTAACGTAACACTCACGTGTTTGTATAACAATTTTGTGGACTGCAGACTAC
ATTATTAAAGTGTTGACTGTTGATAAATTTAAAGATTTGATTCTCATTCAATAATTCATATGGTGGTTAATTTAGCAAAA
TAAAAGTTATCAAGAAGGGGATTGAAAAATTATACCATTCCGAATCGATGAATAATTTAACGTGTCTGAATAATTGTTTT
TTTTTTTTGGTACAGTGTTTGAATAATAGTTTGAATCTTATTTAGTCTAGATTAATAAATTTTGCTTAAATATAATTTTT
AGTTTTACTTAAGTTGAAATAAATAAATTGAATTATTATTTGCAAACTATTATCCACATAGGACTGCGTAAAATCAATGA
GCATCTAGATCAACTTTAAGGAAAAAAAAAATTGTTTTTCTAGAGGAAGAAAAAAATTGTTGGTCAAAAGCTGAAATATC
ACGAAATTAAACCGCGTTCGTTATAAAATACGTAGATTCATTTGTAGTTTGTAAACGAAATGCCAGTTTACCCCAAACAA
GCACATGCACGCATCCTTCTAAACACGCGGTCTTATCCAAAGTCAAAATATTATCATGCGTACATAATTGGCCAAGAATA
AATATTTTTTTGAGTTTTAAAAATATATTCCCATGACATCTTTATAAAGAGAGATTAAAAATATTATGAATTTTTAGGTG
AAAGTATTATTTTATAAAATTAAAAAAAATATAAGAGATATTTCAACTCATTGACAAACAGAAAAATAAAGTCCAATCTA
TAAGATTAATATGTCCGAAAAAGTAGTTAAATTGATACACCACTCAGTCAACAAACAAAAGTCCTTATTGAATTTGGCCG
TTAACCATGGATCTCTAAGAGATCATATATATCATAATAGCATAGTCCTATCCAAAGTGGTAACTAAATGCACCTCATAT
TTGAGGGAAAAAAATGACTCTATTTTAAATGACATGCACCTCATAGTGAAACAAAATTGACTACGAAAATTTATTGGCTA
ATTAATGAGTATTGCAATATGTTTCAAATGGTTTAAGCTTTTAAAAATCCATATAAAACGATATGAATCATAATTAAAAG
TAACGACATATTATAAAAAGAAGATATTTTTTTTGGTAAAAAATAAAAAGAAGAGATAATTACTTATATAATAAAAAGAA
GAGATAATTACTTATATATATATATATATATATATATATATATATATATATATATATATATATATATATATATATTAGTA
GTAGTTATGTCTATACTCTACTTGTTTAATTTGGACATTATATTATCTCCTTTACGCATTCTTTACTTTGTGTATTTTTA
ATTGTGTAACAATTTTAGGGAAGGCGGTGGTATTCTTTGACTAACAATTTTCTTAAGTTATGTGCAAATACGTATATGCG
TGTGGAAAGGATACATTGCATTTATCTATGTATTTTGGATATATAAATTAAGCTTTTTGTTCGTGTGGGGTATACAATCT
GCTTTAGGTGGTGTAGTTTCACTTCATTTGTATAAGACATAGTTATGTATAGAGAAAGGTCATGGAGAGTGCTTTCTTTC
TCTATCTAGTAATGGGATTCCTATTCTATGTATAAGGGGAGGGCATCCCCTTGTACCCAATCTTAAAACATATGTTTAAT
TTGTTGGCTGAAAATAAAATTATGTGTAATTTTATAAAAAAAAATAATGTATACCTACCAAGCTAGATAACGATCTAAGT
GTAATTATTACTAGTCTTACAAGAAATTAATGTACTTACCCTATGAAAAGAAAGCTAAACTTATATTATAGCCATAAAAA
ATATGTTATATTTTAATATTTAACTTATCAAAAGTATATATAATGGCATACATGATCATGTAATGTAACATATTATACTC
TTAATAAAATGATATAATACTCTCAAAATATTTATAAAAAAATTATAAGGAAAAAATAAGGAATAACAATATATTTTCTT
CTATTCATTAGAGAGAAATTGAAAGGAGAGAGACCTTGGTTTGACCCCCTGTAGTGGTCCTTGTTTTTAATAAAGCGGAC
CAATTTAGAAACAGAGATTCTCTTTTCATAAATTTTTCTTTTAATTCAAATTTTTTTATTTAAATTCTTCTAACCAAACA
AACTCTTATGTTGTGTTTGGGGCAAGTGATTTTCAAGGAGTGACTGGAGATCGAAACGAGCTTGTCTGTTTGGTAAAGGC
TATTATTTTGTGTAAAAACAAGTTTCACGTGTACTAGGGTCTCACTCACAATCACTTTTGATGTGATCGTATAATATGTG
AATGAATTTTTCTCCTTATTTTGTCACAAAAAATATTTGATGTTGGGTGAATAAGGATACAATAATATTTTAATTACAAT
GTTTTAATTTTATTTTTACTATATTTTTTATCTAATTATTTTTCTTTTATTTTTATTCATTTTATTTTTCTTCTCGCAAT
CAAATAAAAAATCAAGTTATCATGTGTGTGCATTTTTTTATATATTTAATATTAACTTTAGATGCCTATATAATTGGCGT
GCCATTTAGTATATATATATAATGAACTTTGATTTGTTTGTTAAATTAGTAATTCTATTTATGATATTTTTTACGATTTG
TATTTAAAAATGATGCTAATGTTACTCACTATAATTGACGTTGTAATGTCATTATCCATTCTCCCTCCCTCCAACTATTG
CGAAAAGCAATTCCGACCATTTTTTTTCCTTTCTGAAATGAAATATATGTGTAAAGGACACAAATATTTTCAAAAGAATT
TGAGGCCATTCCTCGTGTGAACCACCAAATCGTGATATATATATATATATATATATATATATATATATATATATATATAT
ATATATATATATATATGAATGGTAGATGCCCCAACATGAGCTTATGAAGGGATAACTATGAAAGATATTTGTACTACCAA
ATTGTTAGATATATCAATTTGACACCTTATTAAAATTGCTAATTCATTTTAAAGTGATGATTTCATTGTGTGATGACGCT
AAGAAAAGCTCGCTCAATCTGCATTCCAAATTTTACAAACCTATAGACACTTGAAGTTTGATTCATCATGATCACCTAGA
GGTTTTGTGTAATTTTACTTCTGATTAAGGCTATTATATATTTTTTCAATAATAATTTATTTTGTGTTGAAATTTTATTA
ATATTTTTCTTCAAATAAATATTAAATAAGTCTCGTTTATTTTTTAATAGAAAATAAATAAACATAAAATTTAAATATGA
TCATATTAATTGTCAAAATTAATTTTGGCAAAAGATAATTCATTTCCATCGACTAGCTAGTAGTATGTAGCGGCACTTGT
TTTATAATTTTTTTTCTTTTTTTTTCATATGAACAAAAATAAATGAATAGATTATGGGTAAACAAGTATGATTCACAAAA
CTTCAAGCAAGATTTACTAGCTGTACGTACGTCAGGATGATATATCTGAAGGGTCTTAAAGATTGTATGGTATCATAAGG
GTGCTGATTGTTGCTCTCTCAGTATAAATCTATAGATTAGTTAAATTTAATTTCTACTTAATTATTTTAATATTGACATT
ATATGTATGCAAGAACTAGTTTTAGAAACGTTAATAAAGGTCTTGCCCCATCAAGAGAAGATGTCCAAGCGAAGTCAGTT
GGCATGTATGATTATGCGTTGTGCTTGAAGTCTTGTGCTTTGAACTTCTGCATAATGGATAAGAAACCAAAAAAAGGTAC
GTACACAAACTAAAACTTTAAGCATAATAAATTACTTTAAGAAGTTTTGGATGCTCATCCCTATGGTGGTTGTTTGGTCT
ACTTAGTGCATAAAAATGGAATTGTGTCTTTACGGGGAAAAAAAAAACAAGTAGATTAAGCAAAAGTTGTGGATTACATA
AAGGTTGATCTTAGTTGACTTCACAATTGGAGAGTTCTCTTTTTGTTTATGTTATATTATTCCCTTACAATTCACGAGTT
TTTTTCTTTTGGTGGGCGTTATAATTCATGAGGTCCTGGCAACATCTTTTGAACAAATCTGGTTGTAATGCGGGCTGAAA
TATCTCTCGTATTTTTCATAAATATTTTTTAATAATTTATTAAATTAATACTACTTAACTTTGAATTTTTTTTATATAGT
TAAGATTGGGAATAGGAGGCATCTTCAAAATGCATATGCTCTTTACAAATTAAATCTAATATATTTTAAAAAAAAATCAT
TAATTTTATCATAGAAGTGTGAAAATGTGGAAAAGCGCATATATAAAACTATATAGATTACTTGTACCTCTTTTGATTAA
AAGAGAGAAGTCCAATATGTATACTTTTTCTATGCCATGAGATGATCACATCAAAATAACTTTAGAGTTCGTTACTTTTC
TTTTTTTCAAATGTTATTCTAAAAATAATCATACCTAGAAACTTGGTCAATTTTGTAGAATATCTAGCTAGTACTACTGT
CAGACAGGTTTTGCATGGGTCTTCTGGTAGCTATAACCACCACTCTCAAAATAAGATTCATCATCACTTGGAAACTGAAT
GGAAATTGCACCCACTACTCAACTCCGAACTTAATGGAAATCTTGCATTCATTGATTTGATTCTTTACTTTAATGCTTTT
CTCTCTATATATGAATACGTGTCCGAAAATTCCAAATCAACAATAAAACTCAATAACGACTTTTGCATCACTTTTCGCCG
CATTAGCACTACATATACTTATAAGTAATAATCAAGGTCTAGCTTGCAGGAACATGCACATGAACCGAATTTAGGTCATC
ATAATATGTATATACAAAGGACACTTGCCATTACATGAAAATAACTCATGTTAAATCCTTCATTCATCCCTCAGCTTTCG
TTGTCATGTATCTCTCATCAAGATCTAGCAGGAAAATTCTAGTACATTTTGTGTACTTAATTAATTCAACTTATTTTAAA
GAGATAATCAAATTTTTTTAATGTTTTTTTGTTTGAATTGCTTTTGAAAAACTGATTATTTCTCCAAAATTAATTTGTAA
CAAACATGAAGTACTACTGCTGGTAATTAATACTCTTGCCAACAACTAAAAGTACTAACAGTTGAGATCTATATCCACGT
CACATGTCTTGGCGGACTCATGATCAGAATTTTTGTTTTCTTCCACAGGCGAAGGTAAAGAAATTGTAAGATCAAGATTC
AAAGGGGGTGATGAAATAATTGATGTTTCTTCTTTAGTGAACGAAATCTTATGATGATCAGTGGCAGCTGAACCACGGGA
ATTGAAGAAAGGGACTTTGTTGTTGTTGATGGACTCAGATGTTGATGCACCCTGATGATCAGCAGAAGAAACATGAGGAC
GAGGAAAGCTTTGGTGTGGCTTATGGCTATTTGGATCAATTCCCATCTTTATTAGTTTTCTTCGGATGTGAGAATTCCAA
TAGTTCTTCACCTCATTGTCTGTCCTCCCAGGCAACCTTCCAGCAATGAGTGACCACCTATGATTACATACATACATATA
TATAAGCATCCAATTAACTGAAGATGCTCTAATAATATGGTATATGTATATAAAATACCTTTTGTTAATAATATAGTAGT
AGTTCAAAAATTTGATGAATGAAATTATTTTTTATTAGAAATCACGATAAGAAGGAATTTATAAAACTCAATATTGTGTT
TTACAATAAAACTATTTTACTTCCAATTCTCTATTCATTTCTCTTAGGTAGTTAATGGTTAACAAAAACGGTAATAGTGT
CTTTTAATGTCAAACGAGGGATTTAAAATTTTCTATTTCAATTTTCATAAATGTGATGTCGATATTTGGTACCTGTTACC
AAGGAGGGCATGGAGTTTGATGATGAGGTCTTCCTCATCTTCAGCAAAGATTCCACGTTTGATGCCTGGTCGTAAGTAGT
TTAACCATCTCATCCTACAGCTTTTGCCACAACGATGCAGCCCTATATATATGTTGAATGACATATGGTTATAAATGGTA
CTCAAAACGATATAACAAGAAATTAATTTAAGGTTTTGGTATTATTATTTTTTTAACTAATAATAGTTGAATGAATTTCT
ATTCAATGAAACTCTTTCTTCTTTAGTATGTCTAAATTCATTTAACTATTGAGTATTGACAGCAAAAAAATTGTATATCA
AAACCCTCTTTGGATACTATAACAGCTCTCTATTTAATATGATACACCCTCATGAGTTAAGTTATAAGTTTTTGCTACCT
AGTTAATTGATTGGGTGTACCTAGTGTAATCTTCTAAGAGAGAACTGTATGAAGAATGAATATAATTAACTCATGGTGGT
TGAATAGAGAAAGAAAGAGGAAAAAGTCGTGGTAAATTTGAATGTTTCTCGTTAAAAAAAAAAAAAAAAAAAACTAACAA
ATTAAGACTAATGTTTGTTAATAAAAAATAAAAATAAAAAACTAACCAGCAGCTTTAGGAATGGAACGCCAACAGCCTTC
ACCATGGACTTGGATGTAGTCAATGAGCTTTTGGTCTTCTTGCTTGGACCAAGCACCTTTATTGATGTTTTCCTTGTCAC
AACAAGGTTTTCTCATTGTTTTCTTTTTGTTGTGAACTCCCCCTTTTGTACCTGCAGGGGTGTGCCCGTGTGGGTGTTTG
GGGCTAACAAAAGGCTAAAAAATGTATATGGAAAGAGAGAAAGAGAGTGGAAGCCCAGACAAATAGCAGAAGAAAGGTTA
GATATATATTTGTAAAGGAGTGAGGATGAAGGGTGTGGGATATGGATATTTTGACTTGGACTGGTGGTTTTGCCGTATTG
TATTTTTTGATTTATTTTTGGTGATAGGATAATATTAAGGGTATGCATTTGCCCTTAGGTGTTCTTAGCATTCCATTGCT
TACCGTTAAGTAAATGTCATTATCAGGTGTCATACATTTGTTGCACACTATTGAGATGGTCTTTATTGGGTCGAATTCAC
AAATTTTCGTACTGATAAGAAAAACATGGTGTCAAGAGTCAATAATGATGGCTTTTATTCGGAGAAACTAACGCATGATA
CTCCAAATTTTAGATGAAAATGGATGCAGGCCAAGACCAGCGTCTGCATGTACTAGGGATGGCAAATTGGCAGTTGTATC
CCTGGATAACCGCAAAAATATATGTAAATAAGTCGAAAAATATTCACTCCTTTGGGGATGAGTTTGGGATATATATATAT
AAAAGGAATCAAATTATATCCATATAATTTTAATAGTTATATAATTTTTATAATTTGTATTAATTCAATCATTTAATTAT
ATCAATTATTATTTGTATCAAATTTTATTAAAATCAAATAATAACAAAAAATAATCAAATAATTTATTATTTATTATATT
TTGAAATGTTTATGTTATGTTAATATTAATTTATATGAAAAAGGTAACAAATAATTTTATATTAATATAAAATTTTAAAT
ATGTAATTTATGTAAAAAAAATTTAACCCAACAATGAATTTAAAAAAATATTTTCCACTAGAAAGTTATAAAATGATTGT
AATATATATTTTATTAATTATTAAATTTAATTACTAAAACATAGTACTTTATCATTGTTAATTTTATGCAATCAAACAAA
TATGATTCAATTTGTAGGGCATGTTGATCTTGTAGCCTTATAGGAGAATACCTGGTTTGATTCCAAAAAAAAAAAAAAAT
CATGAGAAGGAATCATTAACTTTTAAGTATAATTAAATCTTAAATTAATAATTAGTCTCATCATTAACTAAAAAATTAAA
ACATATAAAAATACATCAAAATTTTATCAGTGAGTTAAAAGACCTAATTTCAGTGTAAAAAACATTATCTTATTGTATTT
TCTTTCTTTCTTTCTTAATTTCTTCTTATTTGTCTCTTTATATATATAGTGGTAAAAAAATTATAAATCTAATTTCTTTT
AAAATAAAAATGACTCTAAAAAAGTTCCCCCTCTCCACCGACTCTAAACAACACCAAATCTATGTTAGCCACATAATAGC
CGAGAAAATAAGTGGTGAAGATCTTGATGTCCCCCACAGAAATGACAACATGAAATTCACCGTGACTCATATCAGCACCT
TAGTAGGCACGAAAACAAAGTTGTTTATTAATTCTGACCTCCGTCCTCACGTATACATAGTAACCAAAATATAAGACCAA
TTATATTACAGCAATCATCTATGTCAATTATACTACAATCATCGACCTATACCTAACTCGATAAAGATACCAGTCTCAAC
TACGAGTCCCATCTGCACTTCGTTTTTATACATCTCATTACACAGATGACGAGAAATATCTCTAAGGGTGTGTTTGGAAT
TTATCGGAAATAAATAGGATAAATAAAAATAAAAAAGAGATATAAAAAAATAAAATGATATGTTGTGTGGTTTAATTTAA
CAGAAATAAGTAAGAAAGAATAGTTTTTGTGTCAAAGAAAATTGATTTTTTTCCCAAAAAATTAAGATAGATTGTGATCC
ATATATATAATAATATAATCACATAGATACATATATTTAACTCGATATATCATAAATTAAATAGAAAATAATTAAAGACT
AAAATTGTCTATTCAGTAGTCACGAGACAGGATCCATCTTTGTTGGACTTTTCTTAGGACAAAGGGCAACCACCAATAAT
TTAAGAATAATTACATTATGATTGATATTGCTAGGGTTTATGCATATTTAATAAAAACATTTGAAACGGAAACAATTTCT
ACAGTCACATTAGAAGTAGCTAGAGATTTCTCAAGGAGCATTATAAGTGGCTTCCTAACCCATCACGGTATTCTAAATAA
ATTAAAAATACTTACTTACAATTTCATTAACTAATCAAGTGTTATAATCAAGTTAATAGTCTCCATAATTAATTGATGTA
TTATATTAAATAATTCAAAGAATTCATTCTAAATATATGAATCTTATATCTCCACAATTAATCATCATCTTTTCTCATCT
CATCAATATATCCACAAGTATTTCTCATGAAAACGCAATATTATATATATTCAAAATATCAACATATAAGGATGTTGCAT
CTAGCAACCCACTTGCGTACGTATAAGGTGGCCTATCACATCGATCGACATACAATATAAACATAATATTAGGTATGGCC
AAAATATTTAACAATTAGATTCACCGGTTAATGATTCCGGAAGCGACATAATATCATTGCTGGAATGAAGCATTCAAGAA
AGGCAATAAGTACTATGTTCATGCCATCATATATATAAACATTGATATCTACCAAGAAGGTGCCTCTACAAAAAAAAAAA
AAAAAAAAATACATGACAGGGGAAGGGAAAAGTGTCAGGTGAGATATATGCAGCCGTACAATGATATATACATCAAAAGA
CTCCAAGTCCTTCTCAGGTGAAATCAGTCACTACCCATCACCTATGGCTAACCTCTTGAGTAATGTAAGCATAGTGTCCC
CTGCCATTCATAGATAGAACTTCTAATTAGTTCACTGGCATATTCTTTTGTCTTGTCAATAGCTCCCCTTCATATATAGG
ATTTAATCGCATATAACATACCAGACAAAATAGATAAAGCAAACGGAGAGGGATAAGAATCTAATATGAATAAATAGTCC
AAGTTATATATATATATATATATATATATATATATATATATATATATATATATATATATATATATATTCTATATGTTAGT
TAGGACCATGAAACTAAACTTTCTAAGAATTCCTCGTTTTAAAGAAATGATTTAGTTCCATGTCAACTAAATATATGGTT
TAAATAAAGTTTATAAATTTGAACAGTTCTCATTTTATAAATTAATTTTGTAGGATTAAGTTAAATTTTGAACTCAAATT
CCATGAATTAGGATTTACTTCTCTTCTTAAACCAATGTTCTTGGTCCGTTGACCAAAAACAAAAAACATTCCACAATTTT
CATCAACATTGGTTTTACTCTCCTCCTCTTCCCCACTCATGGCAACAAAAGATTGATGGTCTTGGGTCCTAGATAGAGCT
CTGGTACGGTACCATGTAACAGAAACAAAAATCTTTTTATATAATATATATATATAATACAAATACTAATACAGATCTAA
TAATATTCAAGAGTTCAACATAATCAACTCTTTATTTTTATGCTAACTTACAATTAATTGATATTGATAGTTGATTCCTA
AAGATAAGAATCATAATCTCCCAGGTGTTAAGGATATCATGCTAACACGTTTTTTTTTATTTATTTTAATAAATCACTCG
ATGTGAAAGGATATGACAAACAACAGCGCGACATAATATCACTTTAATTTATATACATGTGCTCTTCTCCTGGCTGATCT
TTGTGTACTCTTCTATATATGTGGGTGCCTTATCAATCTTACACTCTTACAGCATTACTCTGTATTTTTTAACTCAAAAT
AAAGAAAAAACATAAAAAAAAACAATTGAATTTTATTATTATTTTTTCTCCAATCAGACCTGGACAGGAGGGTATTATTA
TGAGCTGGTGAACAACATTTATTTGGACGGGTAGGTTGGACGCAATATAACATCCAACGGTCTTGCTTTACTCTGTTTGA
AGTACATTCAGATTAGATATCAAAAATTCAAAATCACTTTTCTGGTTTGCGCTGAAGAATTATGCGCATGCACATCCAAT
GTTGATTGTTGAGAGAATCACACGAATCACATATATCATAGGTCAGCTTTGGGGATTAAACATTCAGTCATTCAATATTT
GTGTTCCAACATCCAGTGCAAACCATGTGCATTCCATTTAACATTAAACACGGGAAAATTATGTCAACCATGTTTTTGAA
AATTTGTCTTTACATTTACTAGTGGTTGAAAATTAAAATATAGTTGTATGATTTTTAGTCTCTTCTTAATAGCTAATTTT
ACTAATTATTAAATAAAAGAGTATTTTCATTTTTTTTATGTTTTGAAGATGTTTTAGGCTAATTCCAAAACCTTGGTCCA
AATTAAAGTATAAAAACAAGTCTAAATCTCCATAGTAAGCCAAATTAGCCCAATCCAAACCTATCTGGCTGGGATATCAC
TTAACCTGACAAAACAGAACGATGGCACCCTAAATGTCACTTTAACAAAGTGTATTACACAATCAAGTAAGAACTCTCTT
TCAAGATCCAATAGTAATATTTAATTATCTATCTATATACATTCACTAAAACACAATAAAAAAATAAATAAAAAGTCAGA
CAGGTAAAGACCCAGAAATCTATTATAAAGGGGGGCAAAATTTTTTTTTTCTTCCTTTATAAAATTGTTTAACTTTTCAA
ATAAATAATAATTTTTAAAAAATGTTTACTATTTTTACACATAAAATTGAAACTAAATTTTATTTTAAATGATAATAACC
TTAACTGTTACACATAATTAATTTTATATAATTTTACACCAGCTAGAGCCTTAATCATTGTATTGCACACCTGTTTTTAC
ACAATTTTACACTATCTAATTAACCTTAACTATTATTATTATTATTATAATAACATAAACAATTAATTTTACACAATTTT
ATACTAACTAATATAAAAATATACATGAAAAATTCTAAAGGAGGGACTGTCCCCCTAGGTCCGTCCCTGAGAGGTCAGAT
GATATTGGTTCATAAAAAATTATCCCAAAATTAAAGGAAATGAAGAATCTGATTAATAAGTGAGTTTGTTCCATAGTAGT
TAATAGCAGATCACGGAAGGAGTGGGATGACCACTGTTTTGATCCCTAAAAACACCTAGAATTAAACACATTTAGAATTA
ATATTCATAGCAGTTTCCCAAAACAACAAAAGTTGCATAACAACATATCACATGTCCAATATAGAAAAAGTCATTGTTTG
CATATCCAAGACACCAAACAATTAAGGAAATCGAATAAAAAAAAGTTTAGGCCTCTAAGCCTAGGCTAGAGGCAATTTGC
AAAAAACATTAAAAGGATTGAGAGGATGACTAAACAGGTTCAATGAGTGAGCCATAACTGTTGTTGCTTTCAACAACAGT
AGGGCCGCCAAGTCATATTTTTTTTGGACCCCTCTCTGTGAAAGGCTTTTTGTGAAAGGCATCACTTATAGTTTAAAACA
AAACTACCCTAGGTTGCGAATAAGTCATCCAGCCAGCCAGCCGCTCCACTACACAAATCCGTGAAAGCACCACTATTGAC
TACTCTAGTTTGTTCTGCTAGAAAGGGTTGTGAAACAATTCTAAATTACCATCTCCCTACCGCCCAAGTTACAAACACAA
ATTAATAAATAGTATTTAAGTCACTAAATAAATTCTAAAATGAAAATGCTCTCAGCAACACCATGTCATATTTCCTTTAG
CCAATTCCTTGTTTCCTGTTATTGTCATAAACCTTTTACCCATGTGGTTCATGGCCAAACACTTGCAAATACTATTATAC
TTTCAGCTACACTTAAGAAAAAAACAGGAAAATCAAACCACCAACCCAACAGTTATAGAAGCTAAAATCAAGGTTCAAAT
GTTTAGGGAGTAAAAACAGGAAGACAGATCAAAAGAACAAGACAAACAGAGAAATCAAACCACTGACCCAACAGTTATAG
AAGCTAAAATCAAAATTCAAGACAAACACCCTAAATCCAAGACCGATGAATACAGCACATGTTTGGAAGCAAAAAAACTT
TTATCAACAAAATATCTAAGAAATGATCATTTTGATATTTAGAAAAAACGTTTCAAAATTTATAATGAATTAATGATAAA
GTATTACAATCCAGCACAAACAAGTTAAACTCTATTTGTAACGCAACAATTTAATATTAGTCAATATAAGAAATAATTTT
AAAATCATTAAGCATCAAAGTAAATCTCGCAATAGTTTTGGGCAAAGAAATACCAGTTTACTTATATCATAGCATCTTAG
TAATATCAACAACAAACTTCTAGGAAAAGAATCATAGACACATCAATAACAAGTAACATGAAAGAAACTGATGAAATATA
TGCTTGAAAGCAAAAAACATCATCAGCGATACCTAAGAAATGATTATTTTGATATCTTAGAATTTCAAAATTTATAATGG
TAAAGTATTACAGCAGCACAAACAAGCAAGTTAAATTCCATTCCTAACAGACTCAACAATTTAATATTTGCCATAGAACC
TATAAGTTGTAGCCACTTTTTATGAAAGAAAGGATCAAACCTATCCTGCATATGCTAATATTCTCACAAAACTTAAAATT
ATGAATACAAATACAAATATTGAACCAATTGAAGTGTGTATTGTGCTATTGTCAAACAACAGCTATTGAAGAAGAAGAAA
AGAATAAATTTTCTACAATGTCTGGAGTTTGAATAGATTTAATGGCATTAGAGACCCCGACACGCATCCACCCAAAAAAT
AAACAGACTGTCAATAGTAGCATTCTAGTGAAATTCAGAAAGACATATATTTATACTTCTGCACTCACATCTATTATTAC
TCACCGGATTTTGAATTACTTGCTTGGGCTTTTCTATTTTGGTCAATATCCTCATTATTTTATTCCTTTCTAACATATCC
TTCAACACAAAGTCTACATACCCCTAATAATCACCGAGAATAAAAGGATAACATAAATCCACCTAGACAATAACCAACAC
CTTCGGCTGCTGAAATAGCTAAATAAATCTTTGAAATTTTAAAACAACTACTTATCTTTTCAAATTACAAGTACTAAGAG
ATTACTATTTACATCTCTGAAAGCAAAATATCCAATCCAACAGTATTCTTAAATCTTAGAAACACGTCAAACAAGCATGC
TCAACTGTTTCCCCTTCTTTCCCTCCCCAAAGTTTCGCATTCCCTTCAAGATAATATGATACAATTGCAAAGGACAGGTA
ATTGCACATTCCATGTTTTCAATTATCATCTGTTGAGAAGATCACCTGAACTATATAAATTCGGAAGGCGAATTGGCATC
TGGTTTTACATTACCCAATCCACCTCCATGATGCAAAACCTGAGGAGGCAATGCCCCCAAACCATTACTCAATCCATCAG
TTCCGGACCCGAAGAACTGGCAAAGGAGTCTAGCCATGATCCCTAGAACCTGCATTTGATTCTGGCACGCCTCTACGTGC
ATCTGCATCATCTGCTTCTCGTGCTCGACCTGCATTGCCACCATCCTCTGCCTCCACTCCATCTCCTCCTCCTCCATCTT
CTCCTCCACGCGCTTCCGCCACCGCCGCTCCGCGTCAAGCTCCCTCTCCAACCTAAGCCTCTTCTCCAGCCCCCTCCGGG
CCCACCTCAACTGCCGCTCCTCCAGCTCCATCTCCCGATCTTCCAGCAACTCCCTTCGCCTCTCCCGCCGAAACTCCGAC
TCCCTCCGCTTCCTCTCCCGCTCCGCCTCCACCTTCTCCCGCCGAAACTCCCTCTCCCGCCGCCTCTCCTCGCGCTTCAC
CACCGCCTCCCTCAGCTCCACCACCGAACCCAACCTCCTCACCTTCAACACATCCTCCTCTTCATCACAATCCTCCTCAT
CATCATCTTCTTCTTCTTCCTCCTCATTCTCATCATCATCAGAATCAACATCAAACCCTAATTTGGCGGTGGTGATAGGT
TTGGGGGATTCCAACAATTGCACATCGCCGAAGACTTCTTTGTATTTAAGAAAATTCTCCCAATGATTGTTACCGTCCTT
CCAATTGAAGTGGTGAGGGGAGAGGCGGATCTTCTGCTTGACGCCGAGGTACTGGTGGCGCATGTTCTGCACCTTGATCG
AGACGTCGCGCCACGACCACTTGAAGGGGAAGGAGGCTGGGTTGCGGAGGTGGTGCACCGCATTCACGTGCTCCGCCACA
GGCTTGAACTTCTTCTCGCGGGTTTTGAGCTTGGCGAGGGTTCCTGAACGGAGGAGCTCGGAGTATTTGGAGAGTAGGGT
TTGCTCTTCCAGCTCCGACCACTTCTTCCGCTTCATTGGCGCTGGATGTGAGATTGATTGGTGGGTGGCGTTGAAATCAA
ACGGGGAGCGACCTTGGTTGGACACTATTTTCCTATTCAGAAACAATCATATTCGACCCTCCCTTCACTTCTAGAACTAG
AATAACTCTTCTATTTGAATTTCAAGGATTTAGTCAATAAGACTCAACTCTCTCTCCTTCTCATATTTAGTAGGACTAGA
TTGTGAATTCAAGTTTTTTTTTTGTTTAAGTTGAATTAATGTAAGTTTTCATAAGTATTTTTAACTATTTTTCTTACTTT
AAACTAAGACTAAATCTCTTTATCTTAATATCTTGTAATTAAAAAAAACTTAGCAATATGAAGTAATTTTCTATAAATAT
TATTAGAAGAAAAGCTTTTTAACTAAATATGAAGAGTCATTTTGTTCAAAATAGTGTATGTTAAAGTCACTTTTATTTTT
TTATTATTTAGAAATAAGCTCTTAAAGAAGTAACTTATTGACTACCAATTTGTATGTTATTGTAAATCTTAATACTTATT
CTTTATTTTTTTTAAATAATTATTGTTTTATTGGATTGAATCCTTATTGTCCCGCATTAGGATTAGTTATGTAGATCTTG
GTTTAACTGGTCTACTTTCGATCCATAAAAAATGACACGACAGGTTAAGTCATTCTCAACCTGTCAACTCCTATTGGTTT
ATCTCTCCTGATGTGTGAATTCAGTGTCATTGATATTTTTTGTTTCAAACAAAAAATCTTTATAACATTTTTAATTTTTT
AAAATTTAAATAAAGCCTTCAATTGTTTTTCTTTTGTAAAATGCATTCAATTATTTTTCTTTCGCGTGGCTTTCTTCCAT
AATCCCTATTGGACAATGTTTAATTTTTTTGATGGATCAATATTGCTATTTATGTTTGGTGCCATGTAAAAACGGTATCC
CCTTTAATGTGATATTTTCCCCCTTCATAGATCGTTTCATGCATTGTGTTTATATTTGAAAAGGAAATAAAATATTTAAA
TTGAGTTTCTAATGTTTAGGTGAAAGGTAACGAATGGGCATTATAGGGTTATTGAAAAAAAGTAAGTATAAATATTAATT
TCATCCTCATAAAAACTTTCGTATTAATTTGATCTTTATAAAATTTAAACATATTTTTGTTAATTCTCAGGAGTTAGATA
GTAACATAGAGGAATTAACAAACTTACAATCTAATTTGATTATAAATAAATTAAACAACTTGTGATGGTTAAAATTTTCC
ATAATAATTAAACATTCCTTAAAATTGCAAGTTTTGTTACTTTCTAATCGATTTTCTTGCATTTTTATGATGAGATTAGG
GGAAAGATATAATAACAATAGATTCTCATGTCTTCTAAGTGGGTTTTGACAAGATAAAATGAAAACCAACAAAAATATAT
TTTAGTTTTACAAGAACCATATTAATAAAAAAATGAGGATGAAATTAATATTTTATAAATTTTCCAAGCACCCAAACATA
TTTTATAAATTTTTAAAAATGTCATAAATCCTTTCCTGAGATTGGAAATAATTGAGGAAAAATAATTAAATTTAAATTTA
TTCATAGTAAATATTTGATAATCATGAAACTCTTTTTCTAAAGATATTAAACTTTAAAAAAATGTTATAAATGATTTTTT
GAAACTAGGAAATAGGAATAGTTGGGGAGAAATTAGTAATTTCAAATTTGTTGAATTTAATTATTTAATGTTACAGATGC
TTTATTTAAATTTTAAAATTTTTAAAAATGTTAACAAAGAATAATTAAATTAGTAATTTGGAATTTACTACTTTTCATTA
AAAAAAATGGACTTAGTGTAACCATAATCATCCAAAAACAGTTACAAGACCAAAGATTATACTCATAATTTTTCCCGGTC
CATTATCTAGTAGTAGTAGTAGTATTAATCAAAAGTAATATAGGTAACAACAGCTAGGGGGAAAATAATAGAATACACAT
TATAAATCTTGGGCTCAATACGTGCTTCGACGACAACTCAACTCAATCATCTCAATTGTCGCACTGTATTTACAGAAGAA
AATGATAAGCAAACAAGGAAATGATGAAAGCCGCAAAGTGAGGTTTAATGTGCGTGTCATGAAACAAGACCCTCCCGAGC
GATACTGGTGGTTACACGAAGTACAGCTTGAGCACTAAGAGGAGAAAGTTTTGACTGACAGAAGCTTTCCCAAGAACTCA
CCTCTGGATTCTCCTCATTCACAGTATGCTCATTATTGACAGTAGGAGTAGCTGGCTTGATGAGATCATGAGATTTCTCA
TACACATTTTGAAGCTCGAGAAGTAGAGTTCGGGCCGCTTCCCTGGACTCTGGGAGCTGGTCACTCAACTGAGATGCAGC
TACTTGGATCAATTTGTCAATCCCATATGTCTTTATGCCTTCTGCACCCTGTTTAAAAGTTCATGGATACAAATCAGTAA
ATTTTAATGCTCCTCATCCAGTTGCAAAAATAGACTGGCCATATTCATGACCCTTTCTAGATCAACAAAATCCCTTCCAA
GTTCCAATTAGATAATGCAGGTTGTAAACTTAAAAACGTAGCAGTAATTTAAATCATTTGAGACAAACCCCCACCCTTCA
ATAGAGTTTTTCCAAGCATGGATCTATCAATAACAAGAATTAAACCAAAAAGAAAATAACAATATTATAGAATTGAGCTC
TTTATATATAACTATCGAATAAAAAAGCCTGAAATAATTTTGAACAAAACATTACAGAGAAAGAGAGATACACAGATATA
TATTATATACACACACACACACACATTGATTGTTTTACAAGCAGTCACAGAGCATTGCACAGTAGAATTAAATAGATACA
TGTTCATTGCAACTAAGAAACATTATCCTTCTATTTGATGACACTATGTTTGTCCATATATCAACAAAAAATATGATTTA
TAGGAAGGTTCAAGATAAACCATTTCTCTAATCATAGACATAGAAAGCTTTGTTGAATAAATTTGGGAGTGAAACAAAAC
CAATTCAAAACTCAATCAGATTTCCATAATCAAGGCAGACATTTTGGAATTTCAAAGTCATTGGTGAGGAAAGTTCTTTT
CCTGCATCATTAATCTGTTTCATTAAGTTTTGTGTTTCGTTTCATTTTGCTTAATAAAAAATCGCTTTCTGAAAATGTAC
TCATACCAGCTGAGGAACACTCCGAGAAAAGCACATTGATGCCTTTGCACGGATACGAGGATTCTTGTTCTTAAGGTATG
GTTGCAATTTTGGCAATAAAGAAATAGGGGAAATCCAAATAGTCATTGATATCAAGGCTTTTTCAGCTGCCTCACATACA
AAGCGTTTGTCTTGTGAAGACTTGAGAAGAAGTTGTACTAGCTGCATTGACCAAATAAATGTTTCACAGAGAAAACTATC
AAGTGTAGTTTGAGATTCCATATTGATTAAGTGAGGAAATTTATTAGTACACATAATGAAGCTGGCTTACCAGAGGGTCC
AATGAATCTATTATAAGATCATTATATGCACTGAAAATGTCTGCAGATGTCATAATGGCAGTTTTGCAAACAGCACTTCT
AGGACTTTTCAGTGACTTTGCAATAGATGTGATCACATCCCCCCTATTTACCAGATAACATATGAATAATTTAATAAATC
CAAATAAAATCCATAACATATTAATCGATGATATTTTGATTTTAAAAACCATATTTCAATCAGAAAACCAAAAAAAAAAG
ATAGAGTTTGATACTTACAGCATATCAAGCATTGCTTCCTTATGAAATATAGACAATCGACGTACGTTATTCAGTGTGTC
ACAAACCAGGACCCAATCCTTTGAGTCAAGTCCAGCTAATAGGGTCTGTAGCAAAAACAAATAACTATTTTCACATAATA
CAAGTGTTGCATTTTTATATAAGGCTAATAACCAAAGGTAAATAAATAAAAAGAAAAATAAAACACCCACATTTAAGCTA
GACCATTTTCAATGGTTATCAACTTTCAAACCCTCTAAGTTCCTCAACCCAAAATGTGGATAAAAAAAATACCTTGAGAC
AAGTATCAATATCGTCTACATCATTCAAGTTCTCAGATTCAATATATTCTACTTCTGGATTTACAACCTCCGCACCAGAA
TTAGCAGTCACAGCCAGATTTCCATTAACAGCTGGAGAAACCAAGGAGGGACTATTATTTTTCTTTTGCCATTCTTCAAT
ATTTTCAACAGCATTGTCAACAGAAGGCTTGGATAAACATGCCTTACTGGAGTCCTCATTCTTCCTTTCAGTTCCAAGAA
TTGTATTGAGATCCCTAAGAGCTTTCTCCGACATCCCTGTCAGCTATAGTCTGAGATCAAAACTTCCAATCAAACTCAAA
AATAAGAGCTGTTCAAAACACCATCTAATTTCTGAAAACAAACTCTTAAGTCAAGATCTGAACTTAACAACAAAGACACA
GTCATGAAAATATGATGTAGTGCCATAACATCCCCTCCCTCCCTAAACAAACATACACTCTAATAGTCCATAGAACAAAA
ATGATCCATTCTCATTCTTTCTGATTCACTACTAATTTTCCATCCCTCCCCTAACTTTGGAATTTCAACACTGTTTCTCT
TCTTTCTTGTTCTCAATCACACTCATTCAAAAAATAATAATAATACATCGAATTTCCAAAGCCAATTCCAATCCTAGGAC
TGAACTTCCACTTCAAACATGACATCCAAATACTCTACAAATCACCACACACAATTCTCTAGACACGAAACGAGAAAGCA
CAAGTCGAAGCATTACAGATGATTCACGAGCGTCAAGTCAGATAAACACTGCAAACTAAGGAGATCAAAGCAGAACCAAA
ATAAGAACACGGCGCAGATAAAATCCATAAACCAACAGATTCAATGCGAAATTGAATCCACGCAATCAAATCCCCCAAAA
AATAAAGCAAAACAAAACAAATCAGCAAGATCTCGTTATCCCCCGCACTACACCCCTCGAATCTCCATTCACAGACACTC
GCATTTCAATCCTAAACCCTAACACCGCAGCATTCGATTCGAAAACGGAGAAACAAAACGATACAGTAATCTCAATTGCG
CTAACGGATCACCACAATTACAGTGGAGAGTAGAGAGAGGAGATTACCGAACGAAGAGAGAGAAAATGTGATCGGAGGAT
AAATGCAGAGAATGCGATGAGTAGCTGAGACAGTAGAGAGCGAGTTACGAAGACTCAGTCAACTCAGTGTGAAGAAGACG
GAGAAGAAGAAGAAAGGGAAAGAGAGAGGCAATTAGTGTATTTTAGTAACCGACGAAACGAAGAGAAGGGACAATAGTCG
CACACCCCAAAACGACGCCGTATAAGGTGAACCGGACCAGGGCCGGCAAAAATAATAAATACACATACATTGCATTTGCA
TTTGCATTTGCATGTGAACCAAATTAATTCCACCTTTTTTTTTTCATGAGGATTTATTTTACTACCTCAATTGCTTTTAT
TCAAATTAGTACTAATCACCCCCTCCCTTTTTCTCTCCCCTCGCGCCATTACATTATTGCTTTTTAAGAATTTTAAATTT
TGATTTTGATAGTAATTAATGCTACTATGAGTCTATGATCATGCTTCTTTTGAATTTTGTTGTATTATTATTGTTGTTTA
TAAAGTTAGGTCGCCTGTTTCTCCAGCAATCAATGACGTTCCAACACGATAAAGGTGTAAGTTTTGAGTTTTGAAATGAT
GCTTTATCATTTTAGACAATGATTAATTAATTAATTAATTGTTGTGTTAAGAAATTGATAGCATTCGCCTAGCTCCTGGC
TCTTGATTGAGATTTGAGAGTCAATTGGAAATAGAAGTCTAATATTTGCTGTCATATTATCATTATTATCATGGATGAAT
AATAAGAATATCTTTAATATGGATTTTTTTTAAAGATTTGTTAGGTGTCTTACTTTTTTTTTTCTCCATTAAAATAAATT
TATGTAGTTGGAAAATTTTCTTAAAAATAAGATTTGTATTTTATGTAAGAAATTATTTCTTAATAATAAAAATATATTTA
TCTAATACATAACATCATAATTAAGTGAATAAAAAATATAAAGATATGAGCTTTTTTAAGTTTTTTATTATAAGAGTAAA
ATTGTATATAAATTTTTTACAATGATATAACATTATAAATGTTAAAAAATAACTTAAGAAATTTACTTTAAAAATTTTCA
TTGGAGATGTAGCATGATGTGATTTACTTTTATGTCCCTAACTCCATTTAATTTTTTTTTCTGAACCCTTAGTTCCTACC
CTTCCAAAGACTACACAGCACCATAGCCACTCTAACAACATTTTACTGCTATGAAATGCTACGTTAATTTGTTTTTAAAA
AAATGAAAAACGTACTAGTTTATTTTGGTATTCGACATTATATGATTTTGTTGATCCCGTGACTAGCCTCTCTATGGTAG
AAGAAAATATCACAAGAGTCACAACACAACACAGTCCACGCAATGTTATTAAAAGGTAAGGAGATAAAAGGTGGTAAGTG
TAAGGGTGTGCTTATGTACCATAAATAGATAGATAATCCAAAGGTTTTGTTACATTAGATCAAAAAAATTTAAACTAATA
GCCAAAAGTGTATATCAAAATGTCAATACCACCCCACTTAATTACTTGAAAGACTCATTTGCCACCTCTACCAGCCAATG
CTTATTATGTAGAAAAAACTAAATTTGGGATTAAGGAGGAAAATATTAGAATAAGTCACTACGTTATAAAAAAGTTTATA
CCTTATTTTATAAATTTAAATATATTTTATTGAAGAAAATTTAAATATATTTTTTAAAAATGCCTCTTTATTTTACATTT
TATTAATATTTATTATGAAAATAATTCAAAAAAAATTATAAAAAAAAACACATGCATTTTAACAAAGAGAAAAATGATGA
TAAGATGACAATGTAAAAAGTTTTATATGTCATCCAATCACAACACATTATGTATAATAAAATTATTGACTTTTATGGTA
ATAATTTTTTAACAAATTAGTATTAAGAAAAAAAGAATAAAAAAAATTGGATCCTTCTAATTATTATATCATCATGACAT
TAGTGTGAAGTATTTATTTTAATATGTATAAATCTACTTACATCCAAGACATTTGTTCTTTCCTAAACCTCCACATTAAT
TATAACCTAACATATTAAATCTATAACTCCTTAGATATAACTTACTAATGCTAACTCTTAATCTTTTCCATCTCATTCAA
TCATTCCTTAAACATAAGGTACTACTAATAACTCCTATTCTCTTCATTCTATTTCTCCTTCTTTCTATCTATCCATGGAT
AAGAGTCCATGGTTCCGTTTATACTCCCCAAAGGTATGACTACAAATTGATAAAATTAAATCAATTTCATATTCCTACTT
TTTTTTATACTAACTATGACTTGTTTCCTATCTTTCTTTGAACATGTGATAATGGAGCATCTAAATATGAATGATGTATA
TTAGGGATGGACTGTTATGGATCTTCTAGGAAAGCTTCATATTGTGATTGTTGATAAGGTTCTCCATGATTCATAATTTT
CTAACATTAATTTTAATGTTTTATTTATTCTCATGGAATTATGTTGTCTTAAAGATATGACAACAAATTGATAAAATTAA
ATCAATATCACATTTTTACTTTTTTTTTATATATTACCTATAACTTGCTTCTTATCTATTATTTTTTTAAGGTTTAAAAT
AAAGTGACCATGTGAGAATATTAGTTTGGAACATTCATCTAACCACTTCTTAAAAATGTATTTGCTTATATAAAAAAAAA
AAATACTTGAACCATGCTAAATTCTTCTATAATAACCTAATCATGAACTCTAAAATTATACCTATGTATTTTTTTTAAAA
TAATGTTAAAGTACTTTAGCTTTATGTATTATTAAGTAACCATGTTATTCCAAATTTAAAACTAACATATATTCTTTTAG
TATCATTACATTTTTTCTTATATTCTATTCTTTCTTTTTTTTTCCTCTCTCTAGGTGTCTTATAGTATAATGGGTTTTCA
TAAAACATTTTTCAAATACAAAAAAAAATTATTATCTTTTAAATAATGTTTAAATACTTTTTTCTCGTCCTATAATACCT
CATTTATTTATAATATTTAAAATCTCTAACAAACCAAATAAGAAAATTAAACACATCTCTTATCATCATCATATAAAATA
TTTTTTAAGAAAATCGAATTCAACATCAGTTATACCAATCACTTATTAATGAATCTTACTAATTTAATATTAAAAGATTA
TTCTTATATACCTATAGATGATAAGTCAGGTATAAAACTAATTTGAAACAGATAAATTAAAATTTTAATTAGACTACAAT
TCAATTACAAATTATGTATCAACCATAAAGTTGTTAATTTTTATAATAAAATTATTCAATAATATTTCAAAACAATGTTT
AATTAATTAATACGATAACTGTATATATTTTCAAAATAATAAAGTGTGAAAATTGAACTCGATGTATGTGAAAAAATTGT
AAGTCTTTACTATCTACTATTTAGCCTCCAGGATATAAAAACTTACAAAAATTTAATGAAAAACTTAGGAAAAAAAATCC
AATTGTACTATTTAAGCCATCAATATTGACTGTTCACTATTTAGGATTGGGCATTGATACGAAATTGTCTTTATCAAAAG
CAAAGTGATAAATCTTCTTTGATTGTGAGCACACATAGTATATTGTAACTTGAGATTAAGCATAAACTTTATAATAATTG
AAGCACATTTTAAATATAATTTTATTAAATGAAATAAAAAGGCTAAAAATTTACTGAAATTAAAAAAATGTTTAATTTTA
AATATAATCCAATTGTACTATTTAAGCCATCAATATTGACTGTTCACTATTTAGGATTGGGCATTGATACGAAATTGTCT
TTATCAAAAGCAAAGTGATAAATCTTCTTTGATTGTGAGCACACATAGTATATTGTAACTTGAGATTAAGCATAAACTTT
ATAATAATTGAAGCACATTTTAAATATAATTTTATTAAATGAAATAAAAAGGCTAAAAATTTACTGAAATTAAAAAAATG
TTTAATTTTAGATTATTTTAAATGGTTTAATTTGATTTTTAATTTTTAAATAGTTGATTTTGGTTCCAAATTAATAATTA
AGTAATTTTATTTATTTATTTTATAATCCGTCCCCAGCTCTGGAAGAGTGTTCTCATTTCCCAATTGTTCTAAGTTGCGA
AGCAGTTTGCAGCATAGCACTATCTCGAAATTGTTCATTTTCCTCTAATCTATGGATCCCGGAACAGCTTTAGAGCTTGT
CAAGCACGGTGTCACTCTTCTCTTCCTCGATGTTCCTCAGTACACCCTCGTCGCCGTCGGTACTCAGGTAAACTTTGTTC
CTCTGTAACCTTTTTCGTACTATCGTGGATTATGAAGTTGTTGCCTTGTTTTTTTTATGGTATCTGAAAATAAAACTTCA
AGTTCGTGGGATATGACAACCATGATTTCAACTTTGTTTCACACTGGCAATGTGACATTATTTTTCTTCTGTGTTTGGTT
TTGTAGATGTTCTCTGTGGGGCCTACTTTTAAGGGTATTAAGATGATTCCTCCAGGCATTCATTTTGTGTATTATAGTTC
ATCAAGCAGGTTTGTTCATGTTTCCTAACTATCCAGGCTTTTTTTCTCTTTTGTTTAGTTCTTCTTATTCCTGCAAAATC
CTATCTTCCCCTATTCATATATGTGGTGGCCTATTCTATTAAATTAAAAGGCAAATATAGGAGTGGTTGGTGTTCCTGTG
TATGATAAAGCAATGCTTTTGCTATAGTGTTGTTGCTCTTTCCCACGTGTATTAGTGTCTTTTCAATCTTGTATACTGTG
GCAATGTGTATTTTGTGGGAAATAAAGTTGGATTCATAATATTGGAAATAATATATCTCTTGCATATGGTCTCTCTATTA
TTATGTATGCTGACCACAGAAATGTTAAGCATAGGAGATAGGACTTCACTGTTTCTTTCAGTTGCTAGAATCAGTAATGT
TTCTTTCCTGTAGCATAATTTTTCAAATTGCTTGGTGCATTGATTCTTCTTCTTCTCCCTCTCTTTTTTTTCTTTTTTGA
TTCATGCAGGGATGGGAAGGAGTTCTCACCAATTATTGGATTTTTTATTGATGCTGGCCCTTCGGAGGTATGGGAATAAA
AAATTCAGTGTCTCAAATGATTCAATTAAATTTACATTAATTTTGGTTCACTGAGCTTTGACTGAATCTTTTTCTAGTTT
AGAGATCATAGCAGACACTATATCTTAATGTTATAATTTATGTTCAATTCTCACTTATTATTTGACTATGGAATCACGGT
TGAGATGGGGTGTAAGTAACCTTTATGCTTTGCTTTTAAATAATTTTTGTTGAAATCTTTGATAATATTGATATTTTGCT
TTGTTTTTTTGATAAATTCTCAAATGAATTGATTCATGCAATTTTGTTTCAGTACTGGCCTAATGGCAAGATTTAAAAAA
ATAATTAGTTTTGAATATCAATCAATGACCAATTTTATGAAGATGGTAACTCAGAAAGAAGGCTAAGTGACTAAAACCTC
TCCTGTTAAGTGATGTGACTTTCCTTGGCAAATGATGGTGAAGTTAAAATTATTACAGTAGTTATTGCCTTTTAGGTGTG
CAATTTTTTTTCTTACTTGTACCACAGTCCTGTCTTTCAATAATTTTGTGGTGTAAATGCACTTTAACCATCTTAATTAT
AACTAAAATGACATCTAAAATGGATTGATTAGAACATTTTTCTCCTGATGAAAAAAAGAATATATTAAAAGTGAAGAGAA
AGTTAGAAATGTGAGAACCTAGAGGATAAAATCCTTAATAACTAAAAAAATTAAGACCGAGAAGAAAAGTGGGAAAAAAA
ATTTAAGAACAAGAAACACACAACACACCATGCCAATTTCTCTGTAAATCTTACGAAGACACTCCTCTAAAAAACGATTA
GCAGAATTTCACAGAGAATCTAGGAAAACCACTTGATCTGTTAATCAATGCTCATCTGTTTGACCTTGTTTGTGGTTAAT
TTGTATACCAAAAACATATAAGAAAAAATGTGACACAGTGATTATGCGGTTTGGTCTCATGGCCATGCAGGTAATAGTTC
GTAAATGGGATCAACAAGATGAAAGGTTAATCAAATTATCCGAGGAAGAGGTATGCATTCATTTAAATTTTTAATAAATA
TATAAATACTCGTAACATGCCTATTATGCAGCAAAATGTCATGATTGATATAGTTTACATCATGTTGGTCAAATGAGGTC
ATCATGAGAAAGTATTTAGGAAACAATAATTTTGGTGGATTTATAGAAAATGTGGGGTAGCCCCTAATATATTCCGTCAA
ATCAGTGCTAATTTGTGTTCTGGTTCATATATTGATTATGGCCAAGGAAACAATTTTTTTTATTTCATTTCCTTTAATTC
CATGCTTTTTATTTTTAATGTGGCATATTTTGTTTTCTCTGCTTTTCCTCTAGGAAGAAAGATATAGTCAAGCTGTTAAA
AATTTGGAATTTGACAGACAACTTGGGCCTTACAATCTCAGCCATTATGAAGACTGGAAACGATTATCTAATTTTATCAC
AAAGAGCGTCATTGAACGACTTGGTATGCTATTTGCTTGACTGAGGTGTTCTTTGTATTAAATAGTTCATTGATCTTTTG
ATATTGTATTAAATTGTTAATTTATAAGCAGAGCCCATTGGAGGTGAAATTACTGTTGAATGTGAAAATGAGATAGTTAG
GAACACTACTAAAATGCCAATGGAGGAAGCACTAGACAAGCAGCTGAAGGTTGGTAATTCTGCAACATCTGTTGGCAAGT
CCCGAAGGAAAGGATGTTATTATACCTCAATTCCACATGTTGTGAAATGCAAGGGGATTAGTGGGCAGGAACTTACTTCT
TTGAATCTTGACAAGGTTGGTCCCTGAAAAGTAATTGTGAGAAAACATAAAAGGTTACTGTAATCAATACTCTTACCTTA
AAATCGTACCTGTTATTGTTTGCTCATTTGTGAATTTTATTTTTGTTTGCCTTCTCAGACACATTTGTTAGAAACTCTAC
TGACAAAAGATTATGGAGATTCTGAAGACTTGCTTCTTGGAGAACTGCAGTTTGCATTTATTGCCTTTTTGGTATTGTGG
ACAAAACATAATTTTTTTATACATTTTGTTGATTTTGTTCAATCCAATGTGACATTTTGCGATGGTTCAGATGGGGCAAT
CACTAGAAGCATTTCTCCAATGGAAGTCATTAGTTAGCCTTTTGTTTGGCTGCACCGAAGCAGTAAGCATTACCTTTTAT
CCAGACTGAATAGTGAAAAATGCATGCATAGACTCTCTACATTGACTTTAGAGTTTCTGGTTTTTTTTGTGTACTTGTCT
TTGGCATGACTCATAAACCAACTATCCCAAAAGCTTAAAGCAGTTAGGTGAAGACATGCGAATGGTTTTATATTGCATCT
CTAACATGCCCCTCACACCAGAGCCCTTTAGACTTGAAGGGTGGATAACATTTGCAACCCACATAGTGCTGAAATTCAAC
TTTTTATTAGAAGAATTGGGGTGACAAAGTTTGATCACTAGACCACTTGGTCATAGTGACTTCGATACCATGTCATGATC
CATCCCAAGCAGCTTAAGCTGGTGGGTGAAGGCAGATGAATGGTTTTATATTACATCTCTATCGGTCTGCTTTTCCACCA
CATAAAATAAATATATTGATTTGCTGATATTGAATATTTTAAAATGTTGCTTATTCACCAAACTTTCAAACCTATATGAG
ATATCTATATATAATTAATCACCACTATGATGTTCATTAATTAGATATTCAATTGACTTAGTACAAGTGATATATATGAA
CCACTAATATATATATATATATATAATTAATAAGCACATTCTTGAGCTCTTGATTAGTTGATTGACAGCTTAAGCTTTAA
TTCAAGTGATTCCATGAGATGTGCTTACTGTCAATTGTTGCTCTATGTTCAATAAGTACTTGTGCTTTCATTTGTGTTTT
GTTAGATGCTTGTTTGGTCTTTCAACTTGGTGGGCCAGTTTGTTAAGTTCTTTGATTCCGTGGGCTTTACCATTTTGCCT
TTGCATCATTTGCTGGAGGGTTCCCCATCTTTTGAGATTTGTGCTTCAACCCAGAAAATAGATATAAATATGATAAGAGT
AATCATTTTCGATTCTTCTTATGGAAATTTCTGCAATATTTTTTCTATGAACAATTTTTACTTCTTTCTTAGGACATTTT
ATGGTGGTAGGGCCTAGGTTATGTTGCATATGGATACCAGACACTTATTGATTATGGTAAGATATCTAGTGTGGGATTGC
TTAGGTTCAAATAAGCTTGAAGTTGTATCATTTCATAAATATATATCATTTTAATAAATTTGCATGACTTTGCATACTCT
TTTGCAGCCTTTCCGCACACGAACTCATCTATTCACAAAGGTAAACATTATTAATGTATTTTTTTTTCTTTAGGTACAAA
ACATTGACATTAATACTTGGAATGCTGTTAATTTCATCCCTGATTGTAGTAGTTCTTCTGACTTCTGAATTTAGTCTTGG
AACTGCTAGCAACTGATTCTTGATTAAGAAAATGAGTAATGATCTTGAATCTTATATTATTTGTTAAACTCATTTCAATG
ATGGAAAATCAGAACTTTCACCTTCACACTTTTGTGGTTTGGGACATGGAAGACAGGGAAAATAAAATATGTTCTGTTTA
ACAGACTATGTGCAGTCCTAGAAATAATGGAGAATTGTTCAGCAGAAAGCTCTGGTGTTGATATTTAATATATAGAAAGC
ACTGATTAGAACTAAAAAATCTACAAAGTAATTCAAAAGAGGCAGCAAATAATCAGAATTTTATTCTTTTCCAAAAGTTT
AATGTGGTAGCTACTTGGGATAATTTTATATTTTCTATTTTTTCTTCCTTAACAATTTGTAATATATAAGTTATTATTTA
AGATATTGTACATATCCTTAATACATATTGTAGATTAATTTGATTGACTTTTTTTTTTTGATACTTTAATGGCAGTCTAA
ATTCTTGTACCCTACCTCCTGTTTGCTGCTTTCTTTCCTCATCAAACTTTTTGGATTCTTGTAGTTCATAAAAGTCATAT
ATAATCAACTAAAATACGGACTACAGAAAGATCACATGGATGAAACAGGATCTGCATTATTGGATGATTCTTGGCTTTCT
GCTGATAGCTTTTTGCACCATCTTTGCAAGGTATTTTCACAGATGTTAACTCAATATTCATGTGCACAAATTTGATATGT
GACCTACCTTTCTTAATTTTAAGAAGCTAGATTGGCGCATATTCTGGTCAATTATGGATTTTTAAGATCTTGAAATTCTA
AAACTTGTCCTTTTAGCACCAAAAAGAAATGCATGAGTTGATCTTGAAAGTGGAGGTCAGCAGCTCATTTCTCCATATAT
GTGGTTGTTCTTCATTGATAATGGTTAGCATATTAGACTGCACATTGTTTCCCTCTACTTGACACTGTCCTCCACTTTCT
TTATCATCCTTATTAATCTTTTTTGTGTTTTCTAAGTAGTTAGTGTCCATAGGACAAAAACTGTTAAACAAGCAACTCAT
TCCAGGGGGAAAATCAGAAAAGGCTGTCAATTTTCATAAGAATAATGCAGGCCTTTCAGAATGCAGTTTCCTTTCCTAAC
TGAACATCAAATCCCCCAGCCTCAAGCATACTTGCCTTTCCTACTGGATTCTGTATCCCAATTTACAGAATAACACAATT
AATGCATGCCAATAACAAGCGGACATGTTTTGTTACTTTTGTAAGTCTACCACAGGATGTCAGAATTGATAAAATATAAA
GATGTTTTTGTGGGAACTCTAACTTCCTAAAATCTTTTCAAGGGAGGCTTGGTCAAGGAAAATGTGGCTAGAAGAAAATT
CCCCTTTCTTGTTCAATGATTCAATTATCCTCCTTATAAGACGGGTTGTATTTTGATGCCTTTGATTTTTGTGGACTAGT
TGCTCAAAGTAAAGTATTGTCTGTTTCAGGCTTTTAGCTAATACTGATTGAATATTTCTTCCATTTTAGAAATTTGATAT
GCTTTCCTGAGCTCAAGTGCAACTTATTCCTTTTGATTGTTTTGGAATTGCAGGACTTCTTTTCATCATTGCTTGATGGG
TCGGTTGTTGATGGAGATCTTTTAAACTGGGTATGAGCATGGAACCTGTCTTGACATAATGTGATATTATTATTGATATC
TGCCTCCCTAACTTCAATCTGCCAGAGAGACAAAATAAGGCATTGATTTGAAAAAATAGGAAAAAAATTGTGAAAGTGAA
TATCAAAAGTATTAGAATAAAGTGACCTCAACCTGGGTATAATGTGCTTGAAATGCATTATGCAGCAAAGCAATATTCGG
CAGGGATAGATTTGTGATTTTTTTTTAAAAATGCTACCTGGATATATTGCTCCTCCAAGTTATTTATGAATTTTTAGGCT
AAAAACTTGTTGATGGATATGTATAATTGACTCTCTAAACAATCTTTTGTCGTTATATATAGGAAATAGGAAGTGATTAT
TAATTATAATCTTGAACCTTAATTCCTTAACACATCTAGGAAGTGAGTATTAATTCTAATCTTGCACCTTAAACACACGC
ATGCACACACGTGAAGTTATTCTGCACCTGAGTTTAGACTTCAGAGTATAATGCCAATTCTATGAGCACTGTTTATGCGC
TTATAAAATTGGCTGCAGACTTGCATCATTTGCTGCTTGCTACAATGTATTTGTTTGTAACCTTCCTCTCCTTGCAGACA
AGGAAATTTAAGGAGCTGCTTGAGAGAAATCTAGGGTGGGAGTTTCAGCAGGGAAGTGCTGTTGATGGAATATATTTTGA
GGAAAACGATGAGGTCAGTATATGCGTTTATCTGAGTTGCTTTGCCACGTGTAATACGTTTGTTCACAGACCTTATTGGT
TCACTTTGCAGTATGCTCCCGTAGTTGAGATGTTGGATGATGAAGCTCAGGTAGTTTAAAAATGTGGATTATATCATCAC
TGGGGAACTAAACCACAACTGTCACGAATACCACTTTGCATGGCCTTTGGCCAACGTACTCTCACAGGCATACTACCCTT
CCCCCACATTGTACAGTAAAGCATACGTAAAATCCACCTTAGCAAAGCAAACTATAGGAAGATCATTTTGCAATATGTCA
AATTTCAATTGTGCTAAAGTCAAATGTTGTACTTGAAGTAGAAATGCAATAACCTTTCTCTTTGGTGGGATAGACTTTCA
ATAACTTTGATGATGGAGATTGATATTGTATACATAGCTGAACAAATTTTGGTACTTCTCAAGGAAACTTGGGATTTGTC
AATTTATTATGACATGTTCGAGTAGATTTGTCAACAATTGAAGGCATGCTTTCCTTTTATGTTGGCCTTTGAAGTTGGGG
CAATATGATAAACAGACAGAAAGGACTACGGATGAAAAGGGATAAGCACGAAAAATGTTAAATTGTATTAATGAATTTTA
ATGAAACCATATAGGAACAAGTAAGGAAATTGAGTTTTGTTGGTTAACTATTTAGTTATCAAGTTTTTTCATATAAAAAT
TTCCATATCAAGTACTAGTAGCTTTTTTAGTTTTTACTTAAGAAAAGATAATTTAATGAACATGGTCAGCTAATACTGAA
ATCTCGAAAATAGTAGTAAACGGGCCATCAGTGAGCCCCTATTCCCTCAATCCTCTTCAAGAACCATGGTCAGGGTTTGC
TATTCGCACCTTTCTTTTTGCTCTTTGCATCACCTATCAATTTTTTTTATTGTTTATGAAAATACTTATATATATATATA
TATATATATATATATTAAGCAGTAAATTTTAAGAGTTAATTAAATTTTTAGTCCCTCAATTTTTTTCATATTTTAATTTT
TAATTCCTTAAAATTTATTTGACAACTTAAAAGTCTTTGTTAATTTTTTAAACATTTTTAGTCCCTCAAATTTTTTTCCA
ATTTTTAGTCAGTCATGCATTAATTAAATTTTTTTCTCTCACAATTTCTGCTTTTCTCACAATTTCATGACTCAAAAGTA
GATTTTAATAATTCATATGCTATCGTATGTATTTTAAATACGTATTTGTACAAGTTAAAACGAGCGAAATCATTGATTAT
GTACATAGGTTCGTCGTGTAGTATGTTTTGGTTTGAGATATTGTATTGCATAGGCCTATTGGGTAAATTATACTCTTTAT
GTATATGACCTTAAAGAAGAGCAACACTAATTTATTCTAAATTCTTTGTTCTTCGTCATGTTTCATCTTCCGTACTCAAT
CTTAATCTTGTACAGTTATCATGTTGACTAGTAAAAAAACGTGTAATACACCCTGTATTTATGCATATTTATATGATCTA
CTAATCATTCACATGATTTCTTAAATGTGTAATCTCCTACATTTTTCCTGATTTTTTAAACATAGGCGCATCTGCTGCAG
ATTTATATATTTTTAATAATATGAAAAATTATTTTTTAAATACTTAACTATTTATATTTTTAGATTAACTATTTCAAACT
TTTAAAAAATTTACGTTTAATAAAGGCAAACTTCTAACTACTTTACTTATTTATTTAAATTAGTTTATAAATTTTCTTGT
AGTTTCAATTATTTTGTTTATTTTTAAAAATTTTACTTAAATTTTTCATAATGACTTATTATTGAGAAAAATAAATGAGA
ATTTGCTGAATTAAATAATGGCCAAGAGTTTATTGTACTACTCGAACTCAGCAAAACTTTGCACTTGGTGGTCAGGTGCT
AGTTGAATAGCCCACTCAGAATTCAAAGAATGTATTTAAGTAAGAAAAGAGAAAAACTCCATCTTCTAATAGAAAAATAA
AGATATCTTCTAAAATAGTATATTATCTATTATTAAAAGAAAAATGAGATAAAGTCACTTATTTTTTTTTATTTACTTTA
TCTTACGAGAAAAATTGAGATCCTAACATCAAATTTCATCTACATAAAAAAGACTATCAAAGTTAAGATAAATTAACTCT
AATTCAATCTACTTTAGGATATTTATTCTTATCTTCACGTCACTAATTTAAGTGTTGGAGCGTCTTCACATACTCACCAC
TGTTCGTGAGAAGATTCTACCAAATTTGATAATACGACCCATATTTATCCTAATCACAATTATTGTTTCTGTTAATTTGA
GTAAATTCCTGTAGTTACCTTCAACAAATATAAATTTTAATTTTTGGGATATTTCTATTGTCAATTTATCGACTAATAAT
TCAAAGATTTATTGTTTTTATTATTTTGTTGCACTGTATTAAGAAGTTATATACTTGACATTGACGGCACCTGTTATGTG
ATTATGTAGATGTTGACTTGACTAAATATACGTTTGACATTAGGAAACTTTAAATAAAAAAAAAAATCTGGATGACAAAA
TGTATTTTTAAGTGACCATAAAAGGGTTTACACTCTTTTTTCAAATCTACATGCTTTTTTTTTCTTCTCTTAAGCATACA
TGGTGCAAGAAATAATGGGATGAGATCATGGGAGAATGAGATGCTCGTATAATTTTTGCTAAGGAATAACATTGCTGATT
GGTTGGTTCACTATGCACTTACTATTGATTTCGATGTTAAAAATGTTTATGTTCCTTCTCCAAGCTTTGGTAGATTGTTA
TCGATAATGATGATGATGATCTTCTTGAATATTTTTTCTTCTCAGTAGCTATTAGTTGTTCGTAAAAAAAAAACTATTAG
TTAGTTTATTGGGCTATGCCTTCTTGTAATAAATAAAAGTAATTGAAATATAATGTAAAATGATTTGCTCCATTTCTATT
ATTGTGTTCACAACTTTACATTTCATTCAATAAATTCAATTATATTTAATAATCAATGAGATTAATGTAAAATTTATTAA
ATAAAAATAAAAGGATTATATATTATTAAATACATGTTTACTTTTTAGGCATACAATTTATTTAAATTAAATTCATTAAA
TATTTTATTTTCTTAAAAAAAGTTGGGCAAGCCATGATGAGTCTTTGAGTGACAAATTACTTTAATAATTTTTTACATTA
TCATTCAACTAATATATATATATATATATATATATATATATATATATATATATAAAAGGAGAGATTCACTTATTTAATTG
ATTTTTGAAATAATTATTCTAAAAATTATATCAATAATATTTTTATTAAGTTAAAAGTGTAAATTTTTTTTATCACTAAC
AATTCATAACAATTAAACTCGTATATAAATGTATAATGAAAACAAACAATAAAATTATGCCGCAAAAGTATCATATTTTT
GCTTCAGTCCAAAAATGATACCGCTATCTAAAACTCATGTATAAATTCAAAAAAATCATATTTGAGTGGTGTAACTGTGT
TTCCAAAGATTAATTATAGAGTGTTTGAATTTTTTATGAAAAAATATCAAATTCTAATATGAAAAAAATTAACTTTTTTT
AAACGAGAATCCTCAAACTATTACCCTTCCTTTGGTAGAGAGGAAGATGAAAATGTAAAAGATAAAAATAGAATAAATTT
TTTGAAATTAAAATAGAGTGTTAAAAATGTGAATCTCACATAAAATATCCTTTATTTCTCTCCTCATTCACCCTATCTCT
CTCCTGGTAAACACACCATAATATGAATTGGCATTGTGGACTTTCATGTCTTTTTCAATTCTATTCATTAACATCTTCAT
TTTTTTAATGAATACTCATTTCTTTTATTCATCACTTTTGAAGAAAAAAATATTAAATTATATTCTCATATAAAAAAAGG
AAAATAATAATATGGTAATAAATAAGAGAGATGAAGAGACATATTAAGAAATAACTTACAAATAATTTTAACAAAAATAA
ACAATTAAATGTTTCTCTTAACCTATTTGTTACAAGCACAATTGCCTAAAAACAAACAAAATGAATAAAAAAGAGAAAAA
ATGTTTA

>Gm02_43377343_43522898_initial
AGAGCATGCTTCCCTTTGACAAACATCTTGAAAAGTGTGTCTAATGTGTGTTTGGATTGTAAGTGGGAAAGTTTCAACCG
CAGGTTGAAAAAAGTTTGAAAGCTTAATAAGTGCAATCTTATGATTCTTCAGCATGCCTCAATGGCTTGAAACTAATTAA
TCTTTTTTCTCTTCACACGCATTGTAGTGTTGTGGAAGCACCAGATCTAGGAAATATGGATATGGATACTACATGTCGCA
TGAGTAATATGATATAATACAGACGCAAGGCTATACAACATATGGAACCAAATATAAAATTAACATAAAAAAAACAAAGA
TCTTAAATTAAAACCAAAACAGTAATACTCCACTCAGTTTTTTTTTTTTTTCCGGTAAAAAAATTATAGGATGCACATTA
GGGGTATAAGATGGAGTTTGGGAGGTATCTATATAAAAAGGATACATGTCCAAGTACAACAATCATTTTGAAATGTCTAC
ACTTCCTTGCCTCTCTCACCTGGGAAAGTTAGTTGCCAGATAGGATAAATCCTTTAGCTAATATTCAAAATATCAACATA
TAGAATCTGTTTGCAAATGCTAAAATATTAAATTTTACGAAAATCGAGTACTTTGTTATTTAAGTTTCACTTATAGGCTT
CTAGTAGTTGAGGCTATAAGATCTATCTTAATACCCCATCTTTTTTTTTTCTTGAATCAGAACCAACTACCAACACATCA
ACTTCCAACTTACATTCATGGTAATGCCATATGTGACTCACATTAAAAATAGTCCCAAGTATGATATCTGTCGCACATTC
CAACCAATTTCATAACCAGCCCATGTTAATTGGTTTTATGAGATATCTGAGCAGTATAGAACTAACAATCTGCTAATTAA
ATCTTGATTGATCAGTGAATCAATATTTAACATTTTGTCTGTTTCAAAATATTAAATTATCAATACGATGAAAATAGACA
GAAAATACAAGTGAGGATGTTACAGTACGCAAACACCACGAATACGTGCACGGATGCACATATATAATATTCTTAATTAC
CTATTATTTTAAAACATAATCTTATATCACAATTTTAATTATTTACCATAAATATAATATAATTTATTTATTTAAAAACA
AATATAACAAGCCTATCATTTGAAGCACGATCAACTTTTAAATAAAAATATAGAAATCAAGTTGTGTCACTAATTTTTTT
AAAGATTAAAAAAATGAATATTAACTATTTTAAATATTAAAAAGGAATAACACACTCAAAAGATTAAAAAAAGGAATAAC
ACGTATACAACATGTAGCACCCTCATTTTTGTGGCACCCTCTACCCCAACATACATATTTATATAATATCGTATATGAAA
ATACAAAATTAATTAAAATTACTTTATTCAATAAACATAAAAGAGTGCAGGTAAAAGGTTCACATTTACATTAATCACCA
AATTAAAAACTTATCAAATAAGAGTATAAAAATATCTTTGACTCAAACCAAGGTCATCTAATTTTTACAAAAGGAAACAA
GTTAAACAGTGAAAAATAACATAAATAACATGTTCAAAACATTATGCAAATATTACAGAAACCTATGTCCCAATTTCACA
TCATATTAGAGTATTGTATTCTAACGTCCTTTAGCGTGAAGTTCTCTATAGTTATTCACCTAATCATCTGCTCTCACGAA
CACAAAGTTTGAGATCATCACAAGATTCAAACACAAATAATTCACAGGGAGTGGGTTATCACATTCCTAACTAATAGAGA
GAAATGAGACAACATAAATGTATATATCATATAAATGAAATACAACTTACTTCAATACAGCTCACGTCATTCCATCATTT
ATCGTGTAACATCACATATCAACACTACACATTTTACACATTTTTACATCATTCATGTACTGAAGGATCAAAACACAATG
TCACTCAACCAATCAATATCGATCAGTACACAAGCGTTATGCAACAAATATACTAAGACTCAATTCTATATGCAATATGG
TGTCTAAGAGTACATGGCAAGACAAACCACACATTGGTAAGTCAGGTCACTCTCACTAGGTAAAATCATAAGGAGACCAG
TCAAGGTCACTCTGTTTTGCGAGAACGCTCCAACCAAATGAGATCAACATAAGTTTCAAGGAACATTCAAACCGAGTGTA
TTTACTCTTAAGGCCTACACTCCGAAGAGTCCATCAAGGTCTCTCCATTCTGATTCAGGTCTAACTCAAAAAATATTAAC
ACACAACTCCTCAATTATTCTCAAAATAATTTTAACTCATTGCGTCTCAAAGTGATTAAACTCGCCGGGTTCCCATAGTG
AATCTCATTGCAATATTTGTCGCCCTTAAAAGGTCTTACCGTCGTGTGATTATACGATTCATAGCCCACACCTCAATGCA
CACAACATCTCAATACACATATGTGATTTCATAATTTAACACATACTCAACTTGTTACTTACACATAGTTCATCACACTT
CCATGATTTCAACACAACACATTATCATGTCTCATGCATTATATACATCTCACACAATAATAATATTAATATGTTATACG
CATATGATTAAATCCCTCGAATAATTTCATATAATCATATCAAAATCAAAGAAATCAAAATCATAGATCAAAAACATGAA
AACATCAAGAACACTAAATTTTATCAACCAATTCGCATCAGGATATCAATTGACTCATCAAACACAACAATCTCATAATT
ATAATCATAAAGGAAGAATCACAATACAGTAAACATCCCAAAATAAATCCAATTTGATCCTCAAAGGATCTATACACATG
TTCATTCTAACCCCAATTGTGATAAACTCATCCCTTACATCTAAGCGGGCTCACGTGTATAGTCTGACAATGATAGCGGC
GTCTCTAGCAGTTTCCTAAGATTCCTCAAGATTTTCCTCTGGTTGCTCTGCTAGGGTTTTCAAGCGTTAGAGAGAATGAA
AAGAGATTGGAGTCTTCATTTCACTATATCCATGCAAGGGATATTTCTCTCAGTGTGGACATTATTTTGCAAATCCCAAT
GGTGGGAATATGAGAAAACGAGTTTCGAACCTGGTGTTCAAATTCCACAACGATCCAACGGTTAAAGAATCTAGGATCGT
AGTTTTACGGGGATAAGTTTGAGTGTATGCGAGAAAAAGAGAGTACCGTGTGAGGGACATTGCTCTCACCACATACATTA
TTTCCAAAATACCAACGGTGAGGATGTGAGAAAATGAGTTCTGAACCTGATGTTCAAATTTTATTATTTTATAAAAAAAA
ATATTTTACTTCCTATCAAATGAATAAATAAATAAAATATTCTTTTTTATTTTCTTTCAAACCATTATTTTAATTAATAA
AATTATTTCTCCTTATTTATTTAATTACAAAAATCTCATTTTTTTTAAAACTCTATTTATTTTTAAATAAAATCATTTGA
GGTTGAGGAATTTGAGGCCTGTGGCCATGTGAAAGAGAGAAAAAATTGTAATATTTCTGCCAAACATACATAAGGTAACC
CCAAATACCACTTGTCATCTCTGATGACTTCCAAAGGACCTCTTTAATTTGAGGCTTTAAATCATCTCCAATATCTAGTT
ATGTAAAGACATGTTGCAAAAACCATCAGGTACTTGATTAGATTTAAGGGTTTTCCAATCTCTAGAAGCAAGATAACTGT
CTCTGAAAAGGAGCAAATTCCACATCTATTGTCCATAATAAAGCCACAAGCCCGACTCTTTACATTAGACTTTAAACCTC
CTTGTACCAGAGTCCATAGCAGGGGAACATTTTAACTCTTTCGGGGCCCTCCCACCTCCATATATTGGTCCAATTAAAAC
CAGTATCTATCTGATTGGACTATTGCTTCATGCACTTTCCATGTTGCTTACTACACTTCCTTTGAATGTAAAATTACATT
CCAAAATACATTTTATCTTTTCTTTCAGAATAATCATTCCAAAAGGTTAAAAAACATTCCAGAAAGAGTGCACGAAACAA
CAAAGGATTACAAGAAGCAATAACCATTTGTCCCCCTATTTTGTTGCTCCAATTTTATTGAAGTAATTTTATTTTTTTAA
AAGGAAAAAGTATATTAATATATATAATCAGAAACTGTCTGTTCCTTGCAAGGAGTACAAGGAAACAACATAACAAAAAA
CAGGGCAGTAACCTAGTACACTCCCTAAAACCTCTCTAAATGAAGTATTTAATTCTCAAAGCATCCTCTCGGGTTAATAC
ACCAAGAAGAGAGAGAGAAAAAAAAAAACAGGTTTGACACCAAATCTATATACATCATCCAATGCCACGATATCACCTTA
ATATGTGTTAGCTTCTTCTTAGCCGAAAAACATTTGTTCCTAAAAATAACGGAATTTCTTGTGAGTCCGATGCGCTAACA
TGTCGCAGGCCACACCATATATTTCATCCGTTTAACCTTTTTCCCCACCAAACATCTCCCTATTTGCACATATAATTGTT
GTATATCCCGCTGCATAACAAAAGCAATGTCCAGCCATCTAAAAATCGCTTCCCACACCCCAGAGATAACACGACACCCT
CTAAACAGATGATTACAATCTTCACTGGCTTCTTTACAGAAAACCCAAGATGAGTGAAAATTGCATACCAGGACCCCTCT
TTTGTAACTGGTCACTTGTTGGTAGTCTATTTTGAAGTAGTCTCCATGAGAAAATTAGCACCTTGGATGGAGCTTTACAT
TATCAAAATCTTCTATATATTACTGTGTTTGTTCGTTCTTCCATGGACCTTACATGAATTAACCTAATATCGATCCAATC
TATGTTCAAGTCAAGAAAAGTTAGATATTCCAAATTGTTACAAGAGCTGGGGTTGAATTACTCTTAGTATGATGCTTTGT
CTTTAATTAACTTGTGAATCAAGAGCATATTAGAAAAATTGTCACGGTATAAATGAAAGATTCAATTATATTATCTAAAA
TAATGTAAAATTTAATATGATACTCTAATTTTTATTAATATAAAAGTTTTTAAAATGAATATTCTTTATCAGAATGAAAA
ATATATTTGAGCTTTTTTATTTTTTATTTTTCAGGACAACTTAAGAGAGAGAATAATATTTCAAGGATGAAATCGGTGGT
TCTTTAAAAAAATATGGTTAGTTATTGGAGTTTTGTTTATCTGATTTTGATTTTTAATATTTTATTTTTATTTCATTTTT
TCTTATTTCTTACATATTTTTTATTTTTACTTTTAGTTATCTATAAACAATTGGGTATTCACATTTTGTTTACATTATGA
TTGCAATAAGTAGATACTTTTAGAGTCATTTGCATTTGATAAATGTGAAAACAATATTAATCTTATTTTTATAATAAGAT
TATGCTTCTTAATTATTTGACAAGAAATAAAGGATGTTCAATTTTATTTGTGGAATTTTGCAAGCAAATTCAACATAAAA
ATGAATAGTATTGTGAAAATTACCAACACAAAACATAGAAGGATGGAAAGACAACTTCAATATAATGATAGTAACAATAT
TTATTTTTGAACTTCATTTAAAGTCCGGTTAAAACAAATTAATTGCCACAATTGCCACCAAATCCTCCAAATTGGAGAAC
ATATCCAAGCGTTCCTTTGTATCCATAGTAGTCAACACCATAACAATTAGGTTTGTCTATGAAACTATGTATTTGATAGT
TTTCAGGTTCATAATTTTGTCTAAATGCATTCTGAAATGAGACAAACATAAAATAACAAGCACGTCTCAAGTTTCTATCA
AGAAAATGTTCAGATCCCATTGGAGGATTAAGAGTACCAAGAAGAATTCTTGTTCTCCCACCCCACTTGATCCGTTGAGA
CCATGTTGAAACAATATTGTCGGAATATATCCAATGCCCATATGGTTGAAATATAACCACCAGTTTTTGGTCAATGGGTC
CTAAAAACATATATAAACTATTGTTAATGTATGATTGGTAATTTAAAATAAATATTAATCCCATATGAGTTTGTATATAA
TTTTATCTTTCCTACAATGAAATTTTTTATAGCATGAACATGATCTGAGAAATAGAAATGTCATAGCCAACAATCTCTCC
ACTATAGGTAGATACATCGGTTAAGCGTCCACCAAGGTAATTTCCTTTTCTAGTTTGAACAAAACCTAGGCATCGAAGAT
TATAGCATCCTATCTTCCTGAAATTATTTGGCTGTGTCATTTTTTAGCATCACATTAAGTTTTTAGGAAATGAAACATGT
AACATCCCAAAAATTAGAATAATGAGATTAATAAGATAAATAAAAAAATAGTTTTCTTGTCAATTTATAGAATGTATACA
TCCACCTAGCTTATAGAGAAAAGAGAGAAGGGAGATAAAAAGTAATAGAAGGAAGAAAAAAGGAAAAGAGAGAAAAAAAA
AAAAAAAGTCTTCACCCATTACCTACACCTAGAACTTCTTAGTGAGTGCATGAGTGCATCACCTATCTTGTTTTCCATTT
GTAATATCCCATTTTTTTTGTGAAATAAATTAAAAAAAGATTTTTCATTTAAAATAAAGAGTTTTAGAAAAAAAAATATG
AAATTTTTGTAATTAAATAAATAAGGAGAAATAATTTTATTAAAATAATGGTTTGAAGAAAAATAAAAAGGATATTTGAT
TTATTAATTTGATAGAAAATAAAATAGAGTATTTATTTATAAAATAATAAAAATAAAGAAAAATAGAGTAAATAATAGGC
TAAGAGTACTTAGCTATAAATAGAGACATGTTAGGTCAGTTTTTAGATTGACGATAATATCTGCGTTTTTTCTCTCTTTC
AATTTCGTTTTCTCTTCTCCTACTCCCAAAACCCCTCTTTTTTTTGCATACACTCAAGCATGTCTCAATAAATTGATGAT
TTTGGACTCTTTAACCGTTTGATCGTCGTGAAATTTGAACATCAGTTTTGAAACTCATTTTCGAACATTCTCAACATTGG
AAATTGCGTAAAAATGTTAGATGTGACAGAAATTCCCTTTGCATCGTAACTTTCTCCTTTCCCACAGAGACCCAAAACTT
GTCCCAGTAAAACTACGATCGCGGACTCATTAACCGTTTTATCGTTGTGAAATTTGGACACCAAGTTAACAATTCATTTC
TGCACATCATAACCGTTGGGATTTTCAAAATAATGTTTTGGGGGGTAGAAATACTCATTGCATGCAAACAGTAGAATGAA
GACTTCAATCTTTTTTCATTCTCTCTAACATTTGGAAAACCTTATTAGAGCAACTAGAGAAAAAGCTTGAAGAATGTCAG
GGAACCACTAGAAATGTCGCTATCACTACCGGAACACACGTGAGCCCGCTTAAAGGTAAGGGATGAGTTTATCGCAATTG
GAGTTGGAATGAACATGTGTAGGAATCCTTATGGGGTCAAATTGGGGTTTATTTTGGGATGTTTATTGTATTGTAATTCT
TTTTGTATGATTATGTGAATTGTTTGAGGGATTTTACTCCCAGTGTTGTGAGAAACATTTTTGTATGATTTTTTGTGTTT
TGGATAAGATTTAGCGTAATAAATAATTATATTGAGATCATAAAATTGTGATTGAAATTGTGTATAAGTGATAAATTAAA
TATGTGATGAATTGTGGGATAACATGTTGCTTTGAAATTATAATATTGTTATTGAGATTGAGTATATGTGCAAAGTTGAA
CATGTGTTAATTTGTGAGATACACGTAAACATATGATGGTAGATTGTAACATTATGAAATGTGAAAAATACTTGTTATGA
GCTATGAATTATACAATAACTTGACCAGTGTTTACCTTGAGAAAAGTGTTTATGTGCGGTGTTAAAGGAAAAATGTAGAT
TTCCTTGTTAAGAACCAGTGTTAAATTGTAGCGCAATGTATTAAACGTGTTTGAAACACGAGTGTAAGCTCATGGGTATT
GTATAATTCATGAGCAGTATCTGTGTGTAAAAAAATTGTTTTAGGGGTTTGAGTGCTCCTTTAAGCCTATGTTGATCCCA
TATAGTTGGAGTATTCTCGAAAAACAGAGTGACCCTGACTGGTCACCTTATGATTTTACTTAGTGATACTTTCTTGACAT
ACTCATTGTGTGATGTGACTTGTTATGTACTCCTAATCCCCCCAGGGTGGCTTTTCACTGACATGGTACCACATTGCATA
TAGGCTTGAGTCTTAGTGTATCTGTTACATAACGCTTGTATATTTATTGATATTGATTGATTTAGTGATATTGTATTTTG
ATCTTTGAGTACGTGAATGATGTAAAAATAAATGAGACGTGTTGTGGTTTGATGTAATATTACACGATAAAGTGGTGGAA
TTACGTGAGTTATGTTTAAGTAAGTTGTATCTCATTTACATGATACGTATATCTAGTTGTCTCGTTTCTCTCTATTAGTT
AGGAATGTGATAACTCACTCCCCGTGTGTTATTTGTGTTTGAATTCTGTGATGATCTTGAATTTTGTATTCGCGGAAGCA
AATGGTTAGGTGAATGACTATGGAGAACCTCATGCTAGAGGACGCGAGAACACAATGCTCTGATAGGATGTGATATTCAA
GTATAAGTTTCTATATTAATTGCATGAAGTCTTGGACAACCTTGTTTGAGCCGATATGGTTTTATTATTTATTTAGACAA
GTTTTATTATGATGCGAGAAAAATAAATGTGAGCCTTTTATCCTTTTGAAAGAATTTTATTTAAATGTGTTTTAAGAACT
TTTAATTAATTATAATTTCTTTTCCTTTTATTATTATTACATATATGTATGAGGTAGAGAGTGTCACATCATTTCCATTT
AGTTTTTGTTGGTTGTTACTCCTTTTTCCCTTTGATTTTGAATTTTTGTATACAACTCATATTTGGGGAAATGTTGATTT
TTTAATTACTTGCATGATTGATGAGTTAAAAGAAGGGTTTTCATGTTTAAGGAAGTAATACTTGAGCATTCATTGGTGTT
TTGATAGGTGAACTAAGTGCATATATGCAAATCTTCCTTTTTCATCTTGTAGATTGTTGCTTGAGCTAAGCGTAAGCCAT
CCCAGAGCCCATGGGTGGGTTATGTGTTGTGGCACTAAGTGCAAAACCTCCATATAGCATGTTTTGCATAAAATGCTAAG
TGCAACACCCTTAGGTGCACCGAGCACAAGAAATCCAAAGTACATGCTTGGAACTTTTGTGTAGTGGAGTTGAACATCAT
CTAAGTGTGACACTACTAGAGTAATATATTTTTACTCAAGTAGTTACTTTCAATATTTGAACTTTTTGTCCATTTATGAC
TACATAATGATAATAAATGCCTATATATGAATGAAATTCTTCTTTGGTGAAACAAGGGTAATTACCCCTTCAATCACCAA
AGGATGACAAGAGATGGAAGTTAACAAGATAAACATCAATACAACTTTTATATACCTTTTTTGGCAAGGAAAGGATTTTC
GTCCCCTTAGGTCCTCCAAGAGCATTAAGGGAACAATAATGACAAAAATAAGATGGACATCTCTTAAAAAAATTGAGCTC
AATTCAACCGCAAGATAGAAAGAGAAAAAAAATATAGACAACACATACAAAATTTTAAGATTTATGTCAAGGTGCTTTTA
TTTAAGCATTTTTTCAAGCAATACTTCAAATTAAGTTGATCACATAAACAAAAGTTCCATAAAATTTATGTAGTGATGAC
ATATATGTTTAAATTGTTGAATATTAAGGCACTCATTGAGATGTTGTCTCATTAGTTTCAGTTTCATGTTCCACACTAAG
CAAGTTTGGAGTGACCATGTACCAAGAGTGAATTTAGTTTGATATGATTCTTGTATCTTGTTAGGCTTACTTTTGAGGTA
TTTGCTTTGTATTTTTTTTAGTTAGGGACCTCTATGTTTGGGGATTCACCCTTTGCATGTATATAATGCTATTTTTGAAA
AACATGTGTGCACAAGAAATGTTATTCTCACATAATGGTTGTCATATACTTATGATTTCATTATCCTTTAGAGTTTGATG
AAAATTTATTGTAATATCCTCTAGGTAATGGAAAATAAGATTCAACTGGAGCAAAATTGAAAATATTTAGTATTCGTATA
AACAAATTTCCCAAGTGTTTCATTTCTATAAGCTAAGCAAAGATAAAAAAAGTTAATGATATATTTCCTTACCGTCCATG
ATGCATAAGTATGGCTGTAATTATCACCATATAAGTGTGGATGCACCTAATACCAATGTGAGATTAATTAAGTATTGTTT
TCTATATCATCAAAATGATAACAATTAAAGAACTTGCATATAATTTTTTGGAAAAAAATTATAATTAGAACAATTAAAAC
TCACATGCCATCCAGTTGAGATTTTGTTAGTAGCATTTATCGGCCCATTTTGAACCCATATATTTGAAGTGGAGATTTGA
TCCATTCTATTAACTCTTGGATTATAAATGTTATTTGTTCCACTAACTCCTTAGTAAGAACCAAATTGTGATAAAATGGA
TACTTTTGCAAGCTACCAAATTCAATATATTTAAATAACTAGTCAAATTGAAAAAAATATGTGATGTAATTTATAAAAAT
AAACTACGAACATTTGAAATTTAGTTGTACTAGAGATCTTACAAGAATACTTTGAATTTCATTAGTCATGATTTCATTAT
TTAATAATGATTTTTCTCAAATGAGATAATCTTTTGTTGGTCTCAAAATAGGAACACTCCCCGTCAAGCATAAGTCCTTA
TTATCGAGCCCTAATATCAATCTAGCTAGTGAGTTCTTTACATTTATTTTTTCAATTGAGTTTTAAAAATTGGGTTTTCT
TTATAACTAAGGAAAACAATAAAAATAATTCAATTAAGAATAAATATAATAAAAAAATCTTGATCATAATTGATATAGTA
TTTATTATCGAGCCCTAATATGGTATTTATATAGCATTTATTATGTATAGCATTTTTATTTATCATAATTGATATAATAA
ATATAAACCGGAAATTCAATGATAATAAATACTATATTGATCATATAATAAATATCTATTGTAAAAGAATTTAAAATGAG
AAAGTATTTAAAATAAATTACATAAATTTTCTTTGAGGTTTGGAAAAATTACAAATACCTCCTCTCCATTTTCAAAACCT
ACAAATATCCCCCTAATTGTTCTAAGCTTTACACAAACCTCCCCTTACTCACTTTTAACCAAAATTGTTTCCAAAATTCT
CTCTTCAACCTTTCAACAACTAAACTTTTGGAAAGAAAAAAGAAAGAAAAAAGAAGTAGATCATGGTTTAAATCCAATGT
TCTCCCCCACCAATGACTACTGCATCGCTCAAAACATAACCTTTGCCCTTATTAACATCAGTTACACTAACCTTGTCTCT
ATCTCCTCCTATGGCAACAACAACCCAACCCCTCGCCCCTCCAACACACCTTATTTGGCACCTACGTTTCCTCTATAACA
ATGTGATTTTCATAATATTTTATTAAGTGTCTTAATTAGATTGCAATAATCATTAAATTAAATTAAAGTATTTGTAATTA
ATCCATTAATTATAAGGTGATGATTTGTTATGTTTGTATATATGATTATGATTACTTATGTGAAAATCTAGTTTTAGGGG
TGAAGAGATAGAAGCCAATTGTGTTACTTTAGTTTTTTGGAAGATTTTTTCTATGGAAGTTTTTTCATAGTAGACTTTGT
GATGGATTACCTGATGTTTTAAACAATATCTACTCATGTTACTAATAATATGTCCGATCCATTGAGTAACTTAGACCCAA
ACAAACCTTCGAGTCATGATCTAGTCGATCTGGTCTGTCCGATTTTTTTAAAACACGAAACACTGATAAAACTTTTAAAT
TCTAATTAATTTTAATTATTTTTTATACGGTAAAAAGTAAAATACCTCACACATATTTCAAACCTCGTAAAGAGTAAAAT
ATATGATTTTTAAATATAAAAACTAAAAGGTAAGGTTCAAAGTCTAAAAGGTAATTAATCCTTTATATATCAAAAGTAGA
AGAAAGGAGATTGCGAATAAAAGAATATTTTCATTTTTGTAATAAAATAATTTGTAATGAAAAAATAATTTATAAAATAT
ATTGAAGGTAGAAGAAAGGTGAACAGAAACTCTTTCCTGTACAAGAATAATCCTATGATTAACTAAATTAAAAAAAATCA
CGAGAATTATTAACATAATCAAAATAATAATTTTTCTAAACTAAAAATGTCATTTCTGATTTATCTATTAATATTTTTAT
ATCACATAATAATTTTGTTAAATATGTAACAATTCGCTTAATGTTCTTTCAACGCAAAAAAGATTACAACAAGGTCATTA
AAAAATATTTTAATTTGTTATTCTATTTAAGCAACTAACACGCTAGAAGGAGGGCTTGAACCTCCGACCTTGTGGTTAAC
AGCCACACGCTCTAACCAACTGAGCTATTCCAGCTTTTGCTTCTTATGTTGCATATAATATTTAAAAACAATTTTATGAG
GAAATAACCAACTTTTTGTTGTTGCTTCAATTGCTCTCTCTTTGATTATAAGTTTTTTCTTGTTTAATTATAAAATTTAT
CTCCCTATTTTGTTTATTTCACAAAATCAATTTTATATTTTTTTAATTAACTATTTAAATCTCCTTATATTTCAAAATAC
ACTATTTTAGTCCCAAGAATTTATTTTAATTATTGACTGTTAAATTTTAAATGTTGACTAGACTAAAAAGTTGATCAATA
TTTTCTTAGAAAACAAGAACTTAAAAAAATCTTGAGTAAGGACNNNNNNNNNNNNNNNNNNNNNNNNNNNNNNNNNNNNN
NNNNNNNNNNNNNNNNNNNNNNNNNNNNNNNNNNNNNNNNNNNNNNNNNNNNNNNNNNNNNNNCAGGGCGGCCCTTTCGG
ACTTGTATGTTGTCAATTTCATAAAAAAAATAACTTTATAATAAAAATGATCAACAAAAAATTTTAAGATATAAAGTTGT
TTTAGTACATAACTTTATAAAAACAATTTTATATCACAATTTTAATTTAAATATCAAATGAAACAAACATTAAAAATTAA
ATCACAACGTTTTTAATATTTACTATACATTTTTTTATCCTTTTTAATAGTATTATATTGAATTTTAAAATATGTAAAAC
ATTCCATTGAATTTAATAATTTAAAATTAATGTTATAAAGACTTCTCAACGACTTTAAATTGACTTGCTAGTAGTGATGT
CAATGTTTCGGCATTTCCTAGGCAATTACCATTGTTTTTTTTTTAAGTCTTTTTCCAATTCTATAATGATAAACGAATTT
TGTAGAAGACTATTTTGAAAGTTTAATAAATTAATAAACAAAAATTTGATATTCATAAGATAATTATCTAATTTTACGTG
GTGTTTATAACGTACGGCTTCAACATTGGACGACAGCAAATTACATAAAATAATAATAAGATATTGATTTTGTACTTTTA
TTATTGTTATCACCGTTATGTAAAATCTATTTATGTAAAATTTGTTTAAGAAATGAAATTTTTATAATTTTGATGAACTT
GTCTTGAAGGAAAAATAAGAGTGCATTTAAAAATCGATTAATATGTGAAATAAAATCGAAAAGTTAAATATATTATCAAA
AGAATTTATTTTGATAGAAATCAATGTTTTCTACTACTCTATTTGAAACAAGTGGATTTGGAAAACGTCAAAAAACAATA
TCATTTTTGAAATTTAAAATATAAGTGGAAACAATCATGAAAGAAGTCATGTGAAGTTGTCAAATAATAGAATTTGACTA
TTAATGTTCCAACTTTGTAAATAGTCCTTTAATTACTCATTTTTAGTTAATTGAATCATTATCATTTAATTTTTTTTAAT
ATTGATAATATCACAAATTAATTACTAATTTAAAAGAGTACCTTATATGTATCCATTCTCATTTGAATGAATTCATATTT
TTTTATTTTACTATAACTTTCTAAATCCTTCAACTTTTCTCATCTCCATTTCTTCTAAATATATTTTTTCTTAATCTCTA
ATGATTATCAAAACTAACTTTTAAATCGAAAATCCTATTATAAAATTTATTTTGGAACCATATTACAAATCATTATACAA
TACAATTATAATTATTTATGGATATTTTTATCAAAATTATTATCAATATATATATATATATATATATATATATATATATA
TATATATATATATTAAGTATTAGACAATTCTCTAATAAGTTAAAAACTATAAAATTAATTGTTTGATTAAAAAAAACTTA
TAATAAAAAATAAATTATATATTTCATCTTAAAATATTTATTTGTTAATAAAATAATTTAGTAAAAATTATTCAATTATA
ATAATACGAATAGATATAATTTTCACCATTAATAATATGGCTATAAGTACAACATATATATTATTCTATAAGTATATAGT
TTTTAATATGTTAACATAGTTTGAGTAAATTACAAACACTTTTCAATTTCGTCTAATAAAATTCAAATGACACCCGTACA
TTTTTTTCTACGATAATTTCTGTTAATTAAACGTATTAGGCTGACACTTCTTCATGTTAGTCAATTTGGACTTTTCTCAG
TTTCTATAACACCAACGACCTCCTCATAATTACACAAAAAGAGTACTTATTAGGTGTGGACTAAAACCCCCTGAGGGGAT
AAATACAAACCTACAATCCCCGGAAAATGAAAGATATTACTAATTGTTATTAAACTTCCTATTTTGACGCGCAAACCCAA
CCCACCCAATTCAAGTCAATTCAAAGTCAACCACGCGTTGAGCTCAGCAGCAACCATCACCATTCACCACCACTCCCTTC
AGACCATAACGTGACGCAATGAACTGTTCATAATGACCAAAACAAACCATTCACGCGTTTTCCGTTTATTAATTATTCAT
CGGAATTCCAAGTTGCAGATAACGCGCACAGTGACAACACAACACCAACCAACCAACCAATCGTTTATAACATTTCATCC
ACGTCATTCATCACACACAACTACTACTCGTTACGAAAACACTACACGCTACGACTTTTCCTCTTTCTGTTTTCTGATAC
TACGTTGAGAAACAAAAATATCTTACAGTATATTAATTTCGAATTTGCAAATCGTGCAAAACATCTGTCAGAAAATTAAA
ACAAAACAAAAAATATCGCAGTGCATGAAATTGAGAATCAGTAATCATATTCATGAGTTTTAGTGACAAAGGAATTAAGA
AAAAACAAGCAAGAATTATCATCATATGTATAACTACAGAACTGAGTCCTACAAATTCTACTAACCCTACTTCTTCGTTC
TTCAATCTTCAATTCCTAATCTAACACCTAAAGCCACATGTCACGCTAGAGAATGTACAGAAAAGATGTTAATAACTACT
TTATGTGCAGGTCTTAGTTCTTTCTAACCTAACATGAAGATGCGTAAACGTACGTACGTACCTTTTAAAAATGAACTTTA
TTATTGATTATTGATTCAAACCTAATTAAGAGCGAGTCATCATCTTCTTGAATTCCTCGAAGTTAACGTTGCCGTCGCCG
TCAGCGTCGACGTTGCTGATCATTCTCCGGCAATCGCTGAGGGAGCACTTCTCGCCTAGATTCCGGAGCACGTCGTGCAA
CTCCTTCGCGGAGATGAGGCCGTTCTTGTCGACGTCGTAGAGATCGAACGCGTCGCGGAGCTCCTTCGAGTCGTCCTTTC
CGGCACCGCCATTGCAGTGAAAATCCGCGAACTCCTTGAGGTCGATGAAACCGTCGCCGTTCTGGTCGAGCTCCTCCATC
ATGCGTTTCAACTCCTCGTCCGTCGTTTTGGATCCGAGGGCCGCGAGCATGTCCTTCAGCTCCGTTACCGAGATTTTTCC
GTCGCCGTTCTTGTCGAACTTGTTGAAGATCTGCCGCACCTCGACGTCCATGATCAAAAAGAGAATGAGAAACGAAGATG
AAAAATCTCAGGGTCTCGAGTGCGTTAGGGTTTTTTTTTTCTTTTTTCGTTCTCACGCAAATTGGAACGTCGTTAATTAT
GGTGTTAGTTGTTGTATTTATAGTGCGCCGTTTCTTTCACGCGGTTTCTTACTTAACGCGTTAATTGGGGCCGTGGTGGG
TTGGTCAACGGCAATTGAGTGTAGTGACGACAAGGGAACCATGATGTGACCGTTGGCCAATAGTGTTTCGATGGATGCGT
ATCAGTACACGTGATGGTCCTGACGGAATGCACGAGAAGATCGTTTGTGTGGGAAGAGTGAAAAAAAAAAAAACAAGAAT
TTTGGTACTCCATGTCCATGGTATATTGGTATTTAAAAGGTTATCTTTGGTAATTAAATTTAGAAAAAGGGTAATTTGTT
TCTATATTAAAAGTATTAACAAAGGAAATAAAACAAATAATATTTATTACAAAATTAAAATGATTACTAATTGAGTTTTT
TTTTGTTGTTGTAAATTTACTTAAGAGGAGACAAATTCCTCCAAGGATAACTCTAAGGAGAAGTTTGATAGGAAAGAAGT
TTTTACTTTCTTGAAATTATAGGTTTCAAAACTCAAGGGTGTAATGAATTAGAATTTCAAAAGATTTTAAAAGTTTTTTT
TATAAAAAATTATTGTGATATTCAATTATAATTTTTAAATGGCATAAATAAATTTTGTAGTATTTAATTAAAATTTTTAA
GATTTTTTAATAAGGACAAAAAAAATTTGATGGTATTCAATTATAATTTTTTTTATAACTTATGAAAACTCTTTTAGTAT
TAAAAAATATACAAATTTTGATTAATTATTTTTTAAAATTTTTTTTGATGGATTTTATCATACTTTTTTAATATAAAAAT
ATCTACCAAATAATCTCACACTAATCCTTGAAATTTTACTAAACTCTTTTCTTTTTTTTTTCTATTGATTACTAGACTTT
CTTTTTCTCTCATCACACATATTTTTTTCTCTTTTTAATATTCTTCAAGATGCATGTTTTATATATGTTTCTCTCATCAT
ACATGTTTTATATATGTTTTATATTTTTTTGGAATAAAAAAATGTCAAATATATTTTTCCTCTTTGCACTTTTTTGTTTG
TTTTTTAAATTAATTTTTGTCTTATATACTCCGGCTAATCATATTTTTCTTATACTCACTATGTTCATTACTTGTTCGAT
ACAATATTTTCATAATTGTCACTCTTAATTTCATCATTCACATAACTCAATAAGGCTCCTACAAATTTTCTATCCTCACC
ACTCCCTTCTACCCTATTTAAACATGTCATTAGATTTATCATGAAATAATTGTAGTAATAAAAAAATTAAAAAATCAACG
TGTAATTTTAAATATATTTTTCAATCCAAAAGTGGGAATTAGAAAATGCTATTGCAAAAAGAGTTAGTACAGGAGGACAT
AAGGCTAAATTCAATTTAATTATTAAAAAATTAAAAATTATATTGGTTTTACTTTTTTTTATCCAAATTTCATCACTTCT
TCTTATTTTTTCACTAACTCTTATACTTTTAAATGTGTTTTTAAAAATTCACATAATTCTTTCAAATTTTATAAATCTAT
AAAGTCACTTCAAATTCTTTAAATTCTTATAATATAAATCCATTAAAATCCAAAATATCATAAAAGTTTTGTAAGAAATT
TGATAAGTCATAATATTTTTACGTAATCTTTATAATCCACAAGGCTTTTTTATGCTAAAATAATTTTTTAAAATTTCAAT
CCAATACACCTCCTAATTTTCATGTTTGATATGCACTTTTCTCCTACTAAATACTCCTTAAGGGAGTTACTCCCTATCAC
CATCTTTATTTTCTTAAAATTTAATATTTGACCATTAAATTTTAAGAAAATGAATAATGAGTATAAAAAAGATTTTTGTT
GATATGTCCTTTTTAACTAAAAATGATTTTTCTAATTTTGTATACGCACAAATTTTTATTACGAAGATAAAGATAAAAAA
TACTACCTAAAAAATAAAATATTTATTATCATGAAAACATGAAAGTTATTATATATATATATATATATATATATATTTGA
AAATTGATTTATAATATTTAATTTTAATTTATTAAATTATTCAATTGATATTAAAAATATAAAAAAATATATAATAAATA
CAAGTTAAAATTGTAAAGTCAACTCTTTTAAAGTGAGAAGATTGAAATAATGAAAAAATAGATAGTTTTGCACGTTTATA
TGTAAAGATTTTAACAGAATAGTACAGTAGTTTTATCATTTAAACATTATCATTATCCTATTTTTATTTAGCACGCACCA
AAAATATTAAATAAGATTAATATTTATATTGCTTTTTTTATCTTTTATGATATTCTTATATCTTATCATATCATACACTT
CAAGCTAATCCTTTGTATTTTCTTGGGACATATCCCATGTTATTTTTAAAGTTGATCGTAAAGGTTTAACTAATAGATTG
TTTGGGCCCCATAATGATTCCTCGGAGGTAGGGGCTATTATATTGCTGATTTTGTTAGCTTTTCCAAACTTTTCTTGTAA
AGTTTGTTAAGAGAATGACCAATATGGTTGCTCATTCCTTAGTTAGAACTGCCATCTCTTGTGTCAGCCTATAGACACTA
CAACATTTCTACTTGTATTTTCCCCTCTTTGATGAATGAAATGAGTTAACTTTGTTTCTCTAAAAAAAATAGCAAATCCT
TTGTATCATTCCTCGTGAATTCACATGAATAAGTTTCAGCCATTTAAAAATATTTAAGATACTAAACTCGATATCATTAA
AAGTGAATCCATAAAAAAAATATCATTACAAGTGAATGAACATTAAAAAAACGTGTGTAAAGTAAATTCTTCTTATATTA
TTGAAATATTTGTTTTAAAATCTATTAAATTATTCTCCTCCAATTTAAGCACTTATTGTCTCCGTTCGTCCGTGAAACGT
AATAATTATATTATGATCCGCATAAAAAAATATATTCAAATGTATATTGTGGACTTGTCGTAATTACAAAATGGACTACA
CATTCATTCTTCAATAAAAGAAAATATATATTTTAAAATAAAGGGAAAAAATATTAGTTAGACAGGTATAATTTATTCTT
TTTTTTTTTTACAATTCTAAAAGATTGTGCTATTGAAGAAGAACAAATGTAATTAAGTATAAGTGACTTGGGAGTGAGGA
AGTCAATGCAAGGTCAAGTTATATGATCCGATACTCGTCCCTGTTCCACGCGTTGCTATTGGTTGAGTATTTTTTTTTAT
TCAAATAAATTATTAATTATTAATTTCATTCTTGAAAGTGTTACACGCTACTAATTTAGTTTCTAATAATAAAATGATAT
TTTTTAAAAAGTACAATTTTTAATTCATTTTAGTCCAAAATTTTAAAATTTATGTGACTTAGGTGATAATGTTAACATAT
TTTTGAAAACTAAAATGAGAATAAATAATAAAGTTTAGGAGACTAAAGTAACAACATTGAAAATTTCAAGGATATTTTTA
TCAGTTTATTTCTTTTATAAACTAAATTGTTCATACTTTTAGAAACGAAATTAGTTATCTAGTTATTTTTCTTTCATTTA
ATAAAATTATAATATACGATAAATTTATTAATTTTATAAGAATTACTTTGAAAATTATACTAATGAAAATTTAAAATTAA
GAAAAATATTACCAATTCACTCTATAATATAACACATATTTTATTATTAATTAAAACTTATTGATAATTAAAAATTTATA
ATTAATCATTCAATATAAAGTGAGAGTAAAAAAAATTATCATTTTTTTTATAAACTTTAACTTTTAGTAAATAATATATT
TAATAGAATATTATTTTATTTGTAAGAATTAAACTCAAATATTAAAAAGTTTACAATTATTTACGTATACTGTACAACTA
ATTGAACTACACCAAAATATTTGCTATAATTTCTCTTCTACTAACTAATTGACAATATAAAAATTTTAGGTCACAATGTA
CAATTTTTTTTCGAAAAGCGTGTGGCTTGCTTGCTACCGGGTATATGGGAAGCATGTGGGAAAATAATTAATTTTGTTGG
AAATTAATTTCTCTTCGTTTTTATTTTTTATTATTTTTCTATGATCAGGTTATCAGTAACAAGCAGCTCTCGCCAACGAT
AATAATTAATTTTGTTGGAAATCATAAGTGTATCGAATAAGCTAGTATTCTGTTAAGCCAAAAGGATATTTAATACATTC
AAGTCAGAATACCCTCACAGCAACATATTCACATATTTGGTGTAACATGTCTCGAATTTCGGCAAATACAAATGATGAGT
ACCCTTCAACTATAATTATCACTAATAAATTTAGTTAAGGGCAATTATTTGATTAAAAGTATTAAGAGATAGATTATTTA
ATTGACAATTAGGACGTGCATATCCATAGACTTGAATAATAACTCTGACTTAAATCCTAACTTCAGCATTGAATATTTGA
ATAAAAAATATAACAAAATATATATCAAAATATATTCAATCATGTTTTGAATTAAAAAATACAGTAAAATAGATGTTATA
CTTTCATTCTGTCAATTAATATAGTAATATTGATCACTGTGTATTAGCTAAAACAAAAACAAATAGTGTAATACAAAAAA
TAATAGCAAAAATGGATGATAAAATCCTACCTAATGTAAAAAGAGTAAAAAGTAAACTTGAAAAATATTTTTAAAATAAA
AAAGAAAAATATAATAAATTAAAAGTTAAAATATTACTTAAAAGTAACATTTACCAACTATAAACTACTAAAAAGAATCT
TGTTTTTGAGAGAATCTTCTAAACACTACTAGGACATAATCATTACTAATATACGAGTTTAACAAGCTTTCATCAGTAAT
AGAAAAACAAACCCCCAATGTTCTAAGAAAAGCTAAACATTATAGCTAAGAATCTCCCACGTGTTGGCGCCAAAAAACAA
CACCAATTCCCCTCTCAATATCAGAATTCATCATAAATGCTACAGGATGCATGCCAACATTATCTGTACAAGAACATTAT
TGTGACTTGAAAATACCGACTACATATTATCATCATCATCATCAGCCCGAGCCCTCAATTTCTCAATCTATTCACGAGAT
AACCTTCATATTCAACTGCCATTGAGCAAAGGTACCCACATCAACACACATCAAATTTTTCAACCAAAACCAACCAAAGA
ACTTCATATCTTGTATGAGCTTCTCTTTATCAAAAGTGACATTGTTCTATTATTCCTGGTTTTCCAAATATTCCTGACCA
CTGGTGCCCATAGTACCCATCTCATGTGACCAGTTGTTTTTGATGAAGTAGAGCCCCGATGCTTAAGGAAATGAATATCC
ACGGAGTTGGGCATCACGGTGCACTCGTCCAACCAATGGTAGCATTCGCTCCATATCTGGAACGCAGAGTGGCAGAGGAA
AAAAACATGCTCAATTGTCTCAATCTCCAAGTTACAAAAAGGGCAAGAGAGGGAGATTAAATGGATTTCTCTCCTCTCAA
AATTTTGTCTACATGATAATCTCCTATGCATTAGCCTCCAAATGAAACATTTCACTTTTGGTGGCACGTTCATGTTCTAT
ATATTTGCGAATACATTCTGACTTTGACAGTCTTCAAATTCTTCATATATAACCCAATATGCTGAATTTGTAGTGAAAGC
TCCATTGGGACCCTGATGCCATAACCACACATCTTGAGGTAGCTTTATGCCAACATTTTCGAGCTTTGAGAGTAAGTCTT
CGTGTAGAACCTCATCCCAAACAAAAAGAGACCACCTTCATTTTAGGTTGCATTTCCAAATGTTTTCTTCCCAATAACCC
ATATTTTGAATTGTTCCATGTTGATAATTAAGAAGATATCAAGTACAACCTCGGGTACATAGAAGCTAAACATTGTTCAC
CCAACCAAATCTCATGCCAAAATTTTATTCTATCACCACAACCAACATCCCATCTAAAATTAGAGACAAAGAAATTTGAT
TGTTCTTGTCCTCCACAAATAGAACACAAATCACGCCGCTAAATTGATGAAGAGCTTGATTGTTCTTGTATGACTTTGAG
AGAATAAATTAAATTTCCATTTTGTTAAGAGTGCCGCATTAAAGTAAGCAACATTTTTTACTCCCAAACCTCTATCCTCT
TTTGATCTACACACTCTTTTCCAACTCCCCCAATTAATTTTCCTCACATTTTCTCAACCACCTATAAGGAAGTTTCTTTG
AAGTTTATCAATCTTCTTGGTCCCCTTGGAATTTTAAAGAAAGACACGTAAAATAAAGGAAGTGAGGAGATTACCAAATT
TATCAAGCAGACTCTTCTGCCATAAATAGTGATCTATGTTTCCCTGAGCTTAGTCTTTTAGTCACTTTGTCAACAATTGG
CCTCCAAGTTTTCTCTTTCCTTGGATTGGCTCCAATGGGAATGCCAAGGTATACAAATGGCAATTTAGTGATCTTATAAT
TCATGATTGTGGTAAACTCCTCTAATACATAATCCTCCACCCCGATAGCACCAAAGAAGCTTTTGTGATAGTTGACTTTA
AGACCCGAAATGAGTTCAAAGCTTCTCAACATATTTTTGATAGTAAGGACATTAGAAAGTGTTGCTTCACCAAAAAAAAA
AAGTGTCATTGACATATTGTGGAAGATTAACTTGAATCTTTGACTTTCCCACCAAGAAACTAGAATAGATGACGTTACCA
ATAGCCTTTCCCATTATACCACAAAGGTCATCCGCTACAATGTTAAACAAAAAGGAGGGATAGTAGGTCCCTTGTCTAAG
ACCTCTTTGCATCTTGAACTTCAAAATTGAACTTTCATTCACTAACATCAAGATGAAGCTAGTTGACAAACAAGATTTAA
TCCAACCATTCCATTTTTCACCAAAGCCCATTACTAAATCAAAGGTTTTGTTGTAATCAACTTTTAAAAAAAGGCATTCT
TTCTTCTTTCTTTTAGCTTCCTCAATAGTCTCATTTGCCACCAAAGTGCTTTGGAAGAGGAATCTATCTCCAAAGAAGAC
ACTTTGTCTATCATCTATTATACCATCCATCACTTTCTTCATTCTTTTGGTAAGTAATTTGGCAAGGATTTTATACATGT
AACCCACCAAAGATATGGGTCTAAATTCACTCAAACTTTGTGGGTCATCTACCTTAAGGGACAAGAGCAATGAAAGAAGC
ATTAGTACCTCTAGGGAGCATTCCATGAGCACGGAATTTGGAAATGAACCTCAAAAAGTCATCCTTTATCATTCCCCAAA
AAGTTTTAAGTAGGATAGAATACCATCCGGGCTCGGACTTTTAAGACTATCACAATCCCAAATAGCTTCTTTGATCTCTT
ACTCATCAAAGCTTGCTTCAAGTGAGAGTGCCTCCTCCTCCTTGATTGACTTGAAACTTGCTCCATCTAACCTTGGTCTA
GGGCAACATTTCTCCCTAAACTTCTCTTCAAAGAATTTTTTTACCTCCATCGGTTTTCCACCCATCTACCATCAATATCA
AGGATTAATTGACTCTTTTTATAGTTTTTTTTGTGAAACTCTTTTTATAGTATAATTAATTATACAATTTATTATTTTGT
TGATTAAAAAAACTATACAATTTACTATATTTGTACATGGCACATGAACATTTTAAATAAATATATTTAAATTTAATCTT
CTAGATTTAATCCTTTGTCTTATCGGAACAAAATCTTAATAATATGAATGTCTTATATACCGTCCTTTTTGTGTTTCTCT
TTTTCATTTGTAGCATTATCCTCTCATTTGTTGCCTCAAAACATGAATGACAGACCTGAAGAACATACCAGCAATATCAC
TTAATTAATGTTTTTTTAATCGACAAATCTATGATTTTTTATCTTTTTTTTTTCTTTCTTTTCTTAATCACTCAATCAAC
CTTATATTTCTTATCACTTCATTAATGTGATTGTGATCATTTACGTGCTTTAAACTTAAACTCTATTCCATATGCAGATT
AAGAATGTAAGAATGAAAGTATACCCATGCAATAAAACCGTCCTAGTATTGAAACGGAGGTCCTTCAATTATAATCTAAA
TTTAAATATCACGAAATCATTAAAATTTCATCCTTAATTTGATTTGTTAATGATAAAATTTAACGGTAATTAATTTTTTC
CTATTTTGAGGCGTTCATCATTACTTTCTTATTATTTTATTTTCTTTTAAACTTATTTGCTACTTCACTTATTATCACAG
ACAGTATGAAAGAGGTAAACTAAAGATTTTATTTTTATCCTATCTATTTCAGAACTAAATTTTTTAAACCCTTTCTTAAG
TGACTATACTATATTTGTTTCGATAGCCCTTTTTTTATCCAACCAAATTTTTGTTTCGATAACCAGCTTTCTCAAACTTA
ACCAAATTTGTGTCCTTACTTTGAAACAGATTTGATATCAAAAGTATTTTAATCATACCTATTATGTTTATCATTTATGC
ATATAAAAAAATTTCATTTTTTCAAATATTTCCATACCGGTGGGCGGTGGCAGGGGTAAATAAAACTAGGTATTGTTATT
TGAGGGTTTTAGCAACATGGCATGATTCTCAGTTGGACAGCGTCATCACTAAGCAAATCCAAAACATGCAAAGGTTTTTT
TTTTTTTTTTAGAGGATGCAAATGGTTAATGAATCTGTTGTCTGAAAAATTAATATAATACAAATAAATAAGCAAAGACA
AATTATAATTTTGGAATGTACAAAATTAAACTTTTATAATCATTTTTTAAAGATTTTTATAATAAATATATTTTTTTAAT
GTCTTAACGAATGCGGGCACCGGTAACCAAACCCATAAATAAAAAGCATCACAGAAGAAACTGCACACTGTACCCTCTCT
TCCCTTTGCTTACATTATATCCAATTTTCGCCCATTCCAAAGCCAATTTTCACACAAACCCCATCAATTCTGACTCCCCC
ATAACTCCAACAAAATCCTCAATTTCAGGTTATTAAGAGAAGAAATTGAAGAGCCAAGGGTGTGAGGGGTTTTGAGTAGT
GATTTTCTTTTTCCTTGTTTGATATGGCTCTTCACTGTGGTACTTTCTGCTTCTGGACTGTGGCTTCTCACCCTCCAAGT
TCTGTCAAGTTGAGTCAACCCACTATAAAAGCTTCCTCCTTTTCTTCCCCTCTTGCCCCTCCACTTGTCAAATTGAATGT
CAGAGGTAATCCAAATTCTGGGTCTTCATGAAATCCAAATTTTATGCATGTTATAAGATGAGCAACTGTTTTCTGTTCTG
TTAGAATCCTTGCAAACGTTTTGGAATCTGTTTGTTGCAATTAAGGGAGGATGCTGTTTATGTTTTCAATTTGAGTTGTG
TGCTTGTGAGGTTTTAGGTGTCTTTGGAAAATCAACTTCATTAAGTGCTTATTTAGTAAGCCTGGCTCTTGTAAGCTATG
AAGTGCCAATTTTTGTAATGCATTTTATCATAGGTCTTATTAAGATAGGAGTTTAATAGACATCCACGGTTAGTATAAAA
TGTTTTTTCACTATTAACCAATAAGAAATCATCCTTGTATGACTTTTATAGTAAGACAAATGATAATCAGTGCCTTAAGC
GTATTGGGTAAAAAACTAAAAGGAGAAAGATTTTTATTGGTATGCGTAAAATTGCACTGTCCATGACTTTTTTTATGCTC
TCCTATAATCTCCACAATAAATACTTTCTCTCTTTAGTTCCTTAACCAATGCCCTAAGGATACTAGTTAGCAAGACCCTT
ATAGTAATTATAAAAATCAACAAACTTGTTAATTAGTTTGTGATTAGACCATAGTATAATAAAACTTAAAAATGTTATTC
TTAAAATAAGCTTAAATTTTGTTATAGGAGTTATAAACTATTTCCATAAGTACAAATAAGCTTTGTAAAAGCTCTTTATA
ATGCCTCCTTAATTTAAAGATTGTATTGCTTCTTCTGGAGATGCCAAGTAATGATATGAATATATTTTCACTTCTCAACT
TTTCTTTGCTATACAGGAAAGGCTTTTCCTGGTGATGGGACACCTGAAACAAAAGAATCACCTCTTGTGGTTTGTTTTGG
TGAAATGCTCATTGATTTTGTCCCAACTGTTAATGGCCTTTCTTTGGCTGAAGCACCTGCTTTTAAAAAGGCTGCAGGAG
GTGCCCCTGCTAATGTTGCAGTAGGCATATCCAGATTAGGAGGTTCATCAGCTTTTATTGGAAAGGTGTTGTATAAATAC
TTAATAAGGTTTTTTCTATACTTTTGATAGGTGTAGGAAACATCATATTTTAATGTGCAACTTAGGCATACAGCCAACGT
TTACTTTGCTTGTAAACTTGAAATTGTCCCATCATCTCATATTCTTGTGCTATCAAACTTTTTTCCCATACCAAGGGGTT
TACTTTGTTAATCCCATCATGCTTGTTTTCATAATCAGTTTTAATGAAAAAGAAGATAAGGTTGATCAAGAGTTAACTCC
CATTTTGGTCCTTGAAATGTTTGTAGGATGTTAAATTAGTCCTTAAAAGATTTGTGTCATTAGTATAATCCCTCCATAAT
GGAATTTATCACCATGATAGTTCCTATGTTAGCCTCTGTAAAAAAGATTTACTAATGGATTCCAAAGTGACCTGTTAAGT
GCTAATATGGCTTTTTAATGCCATCTAAGCATTTATGTGGCAACATCACCTAAGCATTCAATTGGTGGCAAAAAAATGAT
TATCTGATAAGACATCGATTTTTCAGAATTAAAGTCTGACATGTGAATCTTTGAGTGACACAAACAGGGGTTAACTTTTT
TTTTTTCCCACTCACAATACTAATTTACAGTACCAGGGTGGTTGAGGCAGGGGTTGTGTTAGTGGTCTCTTTAGGTGGCT
CTTAGGCTCTGTATTTTTAGGAATTTGGTTCTCTATCATATAGGTGTGTGGGTTTGGATGGTTTCTAGGCTTAATTGTTC
ATGGCAAAGGGTTCGTGGTGGTACCACATAATGTTTGCAGGTGGTTTGATGTTGGCTTTTGGTTCTTTCTTTGTTGGCTT
GGTTAATATAGGAGGTGGAGATTCTGTTTAGAGGTTGCTACGGGCAGTGTATTCAAGTGGGGTGGTTTTGACTTTTCTAT
TCTGTGTAATGTGCTGGAGGTGTGGGTTTCTTGGTTGTTTGATAGGTACTGGTTCATTTAAAAAAAAAGAAGAAAGAAAA
GTTAGGATTTTATTGATGAGATCTCCTTTATTGAAGAGATAGTATGCATATAAGTTATTCCTCAGAGTATTTCCAAAATC
TGAGATTTCCCCCCGGCCCCCCCAAACCAGCCCCTAACCAAACAGAATACCCCTAATAATCTCTTTTTATCTCTCTATAG
CCTATCTTTGCCAAATTCTATTAGAATTCTAACTAACACTGACTAACTCTAACTCCCATAACTAACAGAAACCAACCCAT
TGGGCTTACCTAACATAGAGGTCAGCAAGCTATAAAAGAAATGCGTTTGTTCGTGAAGCTGAAATTTGGATGTAGTAAAT
GTATAAATTCTTCAATAATCAATCAACAATAAGAGATCTTTTTCATTAGTATTTAGAATAGACTAAGTTTATCAAATTTC
TCAATGTTTTGCTGACTTTACTAACCCACCCCCTTCTTCTGGCTCTTGTGTATGGTTCCCAGAAATTGAATCCTAAATTA
TTATATAGCACTTGGTGTTTTATGACCTTGCTTGCTTGTTGAGTAGTTCCATTTTACGAGACTTAATTTTACAATATCAG
AGTTACGTCCATAATTGTGTGTTTAAAGCTAATTTTCAATTGTGCCCTTTACTATGTAATTTTTCCTGCTGTTGAGTATG
AAAGGAAAATGAGAATTTGATATCAAAGATAAATAAACTCAAATTTTGGGCATTATTCTATTTTATTTTATTTTATAAAT
CAGAAATCATAGTTAAAGTTTCTCTTTGAAATTCATGCTCCACAAGAGTCTAATGCTTTGTGCAACATGAACAGGTTGGT
GAGGATGAATTTGGATATATGCTTGCCAATATACTCAAGGAAAATAATGTAAACAATGAAGGGATGCGTTTTGACCCTGG
TGCACGAACTGCTTTAGCATTTGTTACATTGAGGAGTGATGGAGAGCGAGAGTTCATGTTTTATCGTAATCCCAGTGCTG
ATATGCTGCTCCAAGAAGATGAACTTGATTTGGACCTAATCAGAAAGGTAAAAACAAAAGCAGAATTTGTGGTAGTCAAA
CTAAAGCAAAATGTATGCCATAATCCATGAGTTAATCGAAGGGAAATCAGACCACTATTGAGCCACATTCTTTATGTTGC
ACTTTTCTCAAGTAATCTTTGTTCCGTTACTCAAAGTTACTTCATTGAACCAGTACTTTGTGAATTTTTTAAACATTAGA
ACTCACTGTGTAAGGATCTAATCTAAACCATGTTTTTGATTACTTATATAGCATTATTGTTTCTGTAGTTTAAGAACTCA
CTTTCAGGTTTCCTTAATATCAGGTAAAACATCAAAATGATTGCTAAGTCTATTTCCTTTTGATATTTTCCACTTTGACT
CAATTCATAAATTCTAGTAATATTGTTCTATTATTTCTTTCTGGCAGGCCAAGATCTTCCATTATGGTTCTATAAGTCTT
ATAACAGAACCATGCAAATCAGCACACATAGCTGCAGCAAAAGCTGCAAAAGATGCTGGTGTAGTTCTGTCTTATGACCC
TAACCTGAGGCTTCCTTTATGGCCTTCTGCGGATAGTGCAAGAGAAGGAATTCTGAGTATATGGGAGACTGCAGATATCA
TTAAGGTTCCTTTCCTATCAATAGGGCAGAATATATATTCTATAGCAATAGACTTTTTCTTGTTCCCTTTTTCAGGAGTA
CAGATTACAAGGGAATGTGGAATAATAGACTACAATACCATCTCTAACAACTAATCTGATAATTATTCAGATAAGTGAAG
AAGAGATTTCTTTTCTTACAAAAGGTGAGAACCCATATGATGATGCTGTTGTTCATAAACTATTCCATCCAAGCCTCAAG
CTACTCCTAGTTACTGAAGGTGCAGAGGGTTGCAGATATTACACCAAGGTAAGCCTTCCAAAGATGCTACTTCCAAAAAA
TCATTTCAACTCTTGCTAATATTTGTTTCATGGTCACCATTTAGTGTATCTTCAAAGGCATGAAAGTAATATTTGCCAAT
TAAATAGTTGTTGCATAAACTGTGCCCTCATATTAGCCTTTATCCACTATATGGGGTTGGCTACATGGATTGCACTACTC
CTTTGACTCAGTTAAAAATCAAACTTTTAGAGATACTATTTATGATGAGACCCTCTTAACAACTAACCCTAATGTCCTTC
TAAGTCTCCCTTTCCCCGTTTTCACTAAACTACAAACCGTGCAATCTAGTCTCTATAGGGCTAATGATGAAAGAGATTGA
TATGAAATAATTAAACTTCTATAGGTGTCAAAGGCTAATGTCCTTGTTGCAATTCTTGCATAAATTAGTTGGATCTGAAA
ATGATGGGAAACAATATCATGGATATTTATTTATTAGTTGATCCTCTGTGATTAACATCCATATCTTCTGGAATTCGATC
ACAAAAAACAACTAAAAAGAAGTCCTGGAAAAGTTATTTAGTTCTAAATTCTTATAACATTGATGCTGCTAGTTATAGTG
TATGAATGCATTATTGATAACTATGATTTGAAACCTGTCCTACTATTTCTTTGCAGGAGTTCAGTGGTAGGGTCAAGGGG
TTAAAGGTGGATGCTGTTGACACCACTGGTGCTGGTGATGCATTTGTGGCTGGAATATTATCACAATTAGCTGTGGATCT
TTCAATACTTCAGGTGAGCAAAATTATTGTTTGAATTATTAACCATCCCAAAAGTTTACTCCACACAACTGCAGAAACTC
ATGTACGAAACATCTATTATTGTTTGAATTATTAAAACAAAACTCAATCTCTTGCATCTTAATTATGCATTTTTACGCCT
AATCACCCAATTTAAAACTGAGAGGAAAAGTGGCTTGATTAAAATAATCTCCCTGCACATGGCAATCCACATGTGAGGTT
AAGTCTTAAGAATTATAATTGAAATGAGCTGATAATATGAAAACTACATACATTGTCGTTCAATTATAGATTGCCATGTA
TGGTAAGATTGACGATTTTTGTGATTTATGATTGCAGAACGAGGACGAGTTGAGAGATTCTCTCAAGTTTGCTAATGTAT
GTGGTGCATTGACTGTGACCGAGAGAGGTGCAATACCAGCTTTGCCCACCAAGGAAGCTGTTCTGAATGCCATGCTTAAG
CCCGTATCCTAGCTTTACAGACATACTCTCTGTAATTATGTTAATCAATGAAGATCAATTTTTTGTTTTTGTTTGGAGGG
AAGTATTTAAATTCTTAGGAACTTGTGAGCTAGTGCAATAATAAGAACTGATCGTTTCAATAATTTGGCAAATGCTCAGT
TCAAGCAAAATTCTACCAATCCATCATTGGGTAATGGAGAATCGTTCTCTATGCATCAATTTATACTATTTGTAAACCTA
GCTTCTATATATTCAGTTCATGGTTGCATATTGAACTTATGACCTACTTCGCAAAATCTTTTCAACCACTCTATCATGAA
ATAATTGCTTTATCTAACATCAGTCCTCCTGCATCATCAAAATTGATGTCTTGATCTATCACGGAGTAATTGCTATGTCT
AATTTGTAAGTATTCGTGATATTTTTTTTATTCAAGTGAAATATAAAAATAAAAAAGGAAAATTTTATTCAAGAGAAAAC
ATTTAAAATTACAAAAGAGATGTACATAATTTAGTAGATTAAATAATATTTGTTAAATTGATAAATAAAAAATAAGCATA
TTTTGTTTTGTAAGTTATAAAAAAGAGAGATAAGATAATGGATTTAGAGTTTTAAATGAAAAATAGATTTTAATATGATT
TTAATTTATGAAAATGTAATTAAATTTGATTTTAGTCTTTTAAAAAAATTGTTAATTTTGATATTATTAATTTATTTTCT
AGAAATCTTTTTATCATTTCTTAATAATAATGTGACATGGATCTAACTATACAATATTAGCGTGGGCTCTAGCCCCCTAC
CCCCCTCCCTCATGACTTTCATGGTTAATTTGAAAATAGCTTTCTTAGTTTTTTTATAGCACTGCACAGCATAGCTTAAT
ACCCTTTTCTGGCACTCCAATTCCTATTTATAAGTGTTTTCTTTACGCTCCAATGGGACCCTCTCACCATGCCATCCTCA
CTTAGCATTAATTGGTGAGTGAAAGATAAAATATCTGTATAAACTATTTTAATAAATTGAAAAACAATAAATAAAATATT
TTACACACTTATTTTATTTCATTTACTACTACTATTTTGATAAATTGAAAAACAATAAACAAATTAGTAAATAGATAAAA
TATTTGTATAAACTAAATAATTTAGTAGATTTGCATCAAACAATTATTATACTATTCAATTTTTTTTAAATAAATAACTA
TTGTATTTCCTTTCTTTTAAAATAATAAATATTCTGATAATTAAAGATTTTTTATTGGTTAAAATATGGTTTTTCAGTGA
TAGAAGTATTTATTACTTTTTCTATTTTTATCATTTGAAATAAAAATCAGTTTTGATTTATGTGTAGAATGAGTAAATAT
TTTATATAAATAATTCTTTATTAAAAATTAGACATTTAAATAACTGTAGAATAATTTTTTTTACCTCCCCCCATCTAGTA
GATTTCTGGGTCCGTCCTGTATAATCATATGTCACCTTATTAGTAAGTAGTGACAAGGATTGTTTTGGAAAGAAAGACAA
AAAACTAATCGCAATATTTTTAAAAAACTAAAATCAAATTTTATAAAAAAATATCTTTCCCTAAACAATAATAAAGTAGA
AAAAAGAACATGCAACACAAGGGGCATTGAAGAAAAGAGTTCATAATTTTATTTTTTTTAGGACTGAGAACTTTCATCTA
TATCTATGACTCTATATTTGGCTAAACTTCGTTACCTGTGTTGGGCTCTTGTGCAAATGTTTTTTCTCGTCAATGGATTT
TTGGTTATTAGTAGTACAGATAACCAAAAGTCCATTTTGTATACTAGCAAATGACTTTATTGAATGGATATTCATATTTG
CTTTTGACCTGGGTCTTATTTATCCAAGCAACGTTACGTTATTAAAATAATCGAATTCATCAAAATGATATATTACTTTT
GTTTCTTTTTACACGTCCTTTGAGATTATAACATACAAACTAAGAAATATATAATAATGGAATTGTTTTTACATGTTCTT
TTTTCTTTGATCTTGATATTTTTTAAGGAAAAATATTACATGATCTGAGATCATAGGATCTTAATAAATTTACACGTCAC
ATGTAATTACATTTTTTTTATATCAATAACGAGCTTTTTTTGCTGAATAAATAACAATTAACCAAGACACATATAATTCT
AGATGATATAATAATTTCTCGGATTTTCAAATTATCTTAAGATAAAGCAAATTCACAAAAAGAGAAGCCACGTGGACGTA
GTGGTCTTTGACATTCATTCTCCCCTTGCAAATAGAAGCAACGGTAAAACAATTTCAACCATAAACCTCCATTCCATTAA
TTTCCTAAACATTTTTCAACCATAGATAAGTATGGTAAAAACTGTTGTGAACTATGACCAAGTCTCATTATCGTTGTGCA
AAAAAGGACACAAGACCCCGATATTAAAGGGTGTCCTTACATCATGGGCACCCTCCTCCCTCTTTAAGAACCAAGTTCTA
AATCCTTTGACCAATCTCCAATTTCAGTGCAACTCCAATATTAAACTAACTAGAAGGAGCTCTTTCGTTGTCATACAATA
CACACTCTATCAATCCACCACAATGGCTGAAGATCCTCAAGACGTAGCCGACAGGGAGCGAATTTTCAAGCGTTTCGACG
CCAATGGCGACGGCCAAATCTCTTCAGCTGAGCTTGGGGAAGCACTCAAGGCCCTTGGATCAGTCACAGCAGAAGAGGTG
CAAAGGATGATGGAAGAGATTGACACCGACGGAGATGGCTACATTTCATATGCAGAATTCACAGAATTCGCCAAAGCCAA
CCGTGGCCTACTCAGAGATGTTGCCAAGATTTTTTAAACTTAATTACTGCCACTCTTTTTTAATTAATTAACGAGACGGG
ATACACATATAATAATTATTTGTACACCATTATTTCTTGTGGGTATCTCTTTTTATTACATCATTTTCCTTAGTTGTACA
ATATTTGCTTTTGTACAATTCTTTGTGCAAGTAATATTTCTCTTAATTAATTAATTAATTAATTAAACTTCATTATTACT
TCTTTGGTTCTATGTTGTCAGCAATGAGAAGAGAAAACGGTTTGTGTGCGCATGGTTTCTAATTTTCTATATACATTGTG
ATGACAATTAGAGATTCATTCATTTCATGATGTCAGCTTCTTTGGGACTTTTTTTTCATATTGGAACCGCCTTAATAGCT
GTGCTGTTTTGTGATATGACTTATTTTGTATATAAGTATCATATACTAAGGTCCTCCCTCAAGATGCCAAGATAGGTGTA
CCAAACAATTAGAGATGATCTAATCTTATTAAATGAAACTTACTTTAAAACACACAAATTTTAAGTTTGTACGTCATGCA
AACAAGTATGTAGACACATGACATTGTTTTATACTTTATATTCAACTAATGTTCATCAATGCAAAATTGGCTTGGTTGTG
TGGGTGTGTGTATCTTCTTTTGACCTGAATCGGTGGAGAGAGACCTAGAACAGGGGTCTTCTAAAATTTGTATGTTCTAG
AGCCAAGAAAAACAATCCCTAGAACTCATAAGGATAGACAGATAGAGTTTTCCTACACAGGTATAACATTATCCTTAAAG
AATGAATGGAAATAGAATTTAATTAAAATGTTCTACCAATAAATAAATTTTTCTAATATTTATCACGTAATTAAAAATTG
TTAATTTTATAATAATTATTTTGAAAATTTAAAATAATTTTTAATTGATAGAGAGTGTGGAAATTAAACTCAGAAAAATA
TATTGCACTTTACTCCTAGGTAAAGGGAAGGTAAAGGGAAGAAAAAAATATACAAACAAGTTACAAGTAAAGTTCCTCTT
TGCTTCTACTTCTACTAACAAGTTGAAAAAGTTCACATCTAATTCCTGCACTATGGTGAGAATCATGGCAAAAATAATTC
TCAACGACAATAGACAAAATCATCATCCTCACACTCTGGAACTCCTAGCATAGCTAAAGCCAAGTGACTTTTCATCTCAT
TATTTGTTTCTTGTAACTTAGGGTAATTATCAATCATATATCCATTGCCAAAATAACCAGATTTCCTTCTTCTAGAGAGA
ACATGCTCTACTTCACCTTTCAATATTGCAACAATCTCACCTATGCTAGGCCTCCTAGATTCTTCACTTGTAACACAGAC
AGAAGCTGCATCAATCATTCGAACCATTTGATCTGTGTAACTCGAATTGTACTTGACTTGAGGATCAAGCAACTCCTCAA
TGGCTCCTTTTCCTTTTCTCAGCAAGGGTTTTGCCTACAAATGAATGTCGGATTGGATGTGTCAGAAATACCATGTGCTT
TTGTAGGATTTTGGCCAGAAGTAATTACTGTATCACTATTATTTTACTTTTCCATATAATAAAAAATTAAAAACTGTTTT
AGTTATTTTGGCCCATTAGATATCTAAGATCTTCTGTAGTTTGAAAAAATGTTTTTTGTTTCTATGTTGATTAAATATAA
AAATGTTACCCTGATTTAACTTTAATCCATTTTTAAAGATTTCTTATACAAATCTTTAAAATCAGGAAACCGATAAAAGC
AAGATGACATTTTTGTAATTAAAAGTGAAATAAAAAACATTTTCTTAAGCGAAACAGTCTTAATTGTCATAATTTACAGC
TAGAACATGCAATTTTATTATAGAACCAGATAAAATGACCAATTTTCAACTTTGTTATGTTTTGGTCTAGTCTTTTAGAA
GTTACAAACTGATGCAGAAGTCATGAGTTATATGATTGCTTTGTTCATTAATTATTGGCTTAATTGATAGGAGTAATTGA
TGCTCAGAGGGTTTGGGTTATATACAAAATTACAAGCCATACCATTTGATCATTAACTCACCCATACTACTAAGTTTTCC
TCTCCAGGGGGTCGTTTTGCTTCAATTGGATTGCGGCCAGTTAAGAGCTCCAATAGAACAACTCCCAAAGCATAAACATC
AGTCTTATCTGATACTTTCCCATGTTCAAAATACTCAGGAGCCAAATAACTGTTGAGAAAGGGCAGGTATAAAATACTTA
TTTCAATTATCATAATATTAAAACAAATCATGCAAAAAACCAAAAAGATCCCAAAAAATAAATTAATCAGTATGAAGGGG
TTAAGTTCATACCCAAATGTTCCTTTCACAGTTTTGCAAAGGAAAGGGACTGAAGGTGCAGAAGTCCATGAAGCTAGCCC
AAAATCACATAACTACAATTTAACAAAAAAAAAAAACCCAATAAGAATGACTTGTAAGGGTTTCTTATGATACAATTTCC
ACTATGTAAGGTATACTCCTACTTATCGGCAATAGAGCAACACAGCCTACCTTGGGAATCTTCTTAGAGGAAAGCAGAAT
GTTTGAAGGCTTTATGTCTCTATGAACAACACATCTTTCTGTTCCATTATGCAGATAAGCCACAGCTTCTGCAATCCCAA
TTGCAACTTCGTACCTCACAGACCATGGAAGTGGTGAACTACCCTTCACACCCTTCTTCCTCCCTATAAAAAAAGCCAAA
CTATAATCAGTGAAAATCATCAAACTCAATTCTAATCATTACACAGCTGGCAGGAATCAAGAAAAATAAAATAAGAGAAA
ATGAGTACCATGTAAGTGATGCTCTAAGCTTCCTCCTGACACATACTTGTACACCAAAAACAAACCCTCCTCCGAGTCAA
TACAAAACCCCACAAGAGGAACAACATTTGTGTCATTCAGAGAACTAGCAATCATCAATTCTCTACAAAACGCCTTGGCA
CACTCCTTGTCTTCCTTATCCAACCTTTTAATAGCAACAGCAGTCCTCCAAATCCCAACTCTTCCTCTAAATACACAGCT
CAAGGCACCTCTCCCCAACACTCTCTCTGTCCATAGCAAAACAAAGAATCACAATCTCATACAAAGGAATCAAATTCAAT
TCCATCAACATAATATCCACAGGCACGCACACACGAAAAGTTACCTTTGGAGAAATTGCGAGTAGCAGACAGAATTTCAT
CATAGCTGAACCTGATCAAAGTGTTGGCCACCGGAGACAGGCTTTTCTCCAGTGACTGTATTCTCCTCCATTTCAACTCC
CTCACTTGAGACTCATAGTCCAAATTCACCATCAAAAAGGTTGCAGCAGCGGCAGCAGAAGCAGAATAGCTCATGTTGAA
GGACTCAACCTCAACCTGAGAACAGAAGCTGAACCTGAAAGACGAGTGAACCGATCGAGGGTCAGCACTCGCCAATTCGG
CTCCAGAATCCGCCAGCAACCACGCCTTGTTGTGCTCCAAAGTTGTCTTCCTTTGACCGTTAAGGTCGTTATTGCCGCCA
CAAGGAACAACACCAACACATGCCAAAGCATACTCCCACATGGTTTTTCTCAAAAAGGTTATGAATTTGTTGTTGTGCCT
TTTTTTGTCAGAAGAGTAATTTCCAACAGTAGAAGAGGAAACGTGTGCATTGGTGTCACCAGAACAGGTTCCTTTGGAGG
AACACAAACTCATCATGAATGAAGTAGAGAGAACAAAAGGCTTAGAGAGAAAAGATAAAGAAGAAAAGTGAGGAGAAGCT
TCTTTGCTTGTTGTTGGATTGGAGCATAGTTTTTTTTCCTCAACTGCACAGAAAAGAAGAGAGAAAGATGGGAAGTGGGT
GGGACTGTCTTTGAATAATTGAAATTGGACTAATTTAAAGGTTGCATCAAAGTGAGAGAAGCTGAAGATGACCCTGCCTT
TTGAAGTTTTTAGTTATGTTATGGCAAAATGTTTATAATATAATAGAGGGTGGAGAGAGCACGAATTGATGGTGAAAAAT
GAGGAAGAGAATCTTGTGTTTTTAAGACTGAAGATGACAAGGTAGAACACGGACCAGGGAACATTTTTCTGCATAATTTA
GTTGTTTAAGTAGGTGGGGACTAATGAATAAAAAACATACATATAAAAATAAGAAGAAACTAGTTATCATGTTTTATTTT
TTCTAGGGGAAAGATAAAGTGTCTCCTCTAATCTAATGGGTCATGAATTAATCTTGCAGTGTGTGGTGAACCCAACAAAA
TTTTACGCATAATTTTTTTATTAAATAAATTATTCCAATCTAATAATTTTAATATACATGCATTTTGAGTGTAAAAATTA
TTTATTATAAAAGTTAACAAATTTAACTTACATCTAATATTTATAATTGAATGGGTGGAAAAAATCTACTAGAATGTCAA
CAATTTTTTTATAACACTAAAAAATATTTACAATATCAGCACATATATTATTTTGGAAAATTTTACATCTACACTCATTT
TTAAAATGTAAGGATAGATGAAAGGAAAAGAGAGATTGGGAGAAAATTTAAATAGAGAGAAAATAATAGATGCAATGATA
TAATAAAAATAAAGATATAGTAGAGAAAATATGATAAAAAAAAGAAATAGAAGAGAAGTTGAGTGTAAGATAAGAATGTC
AGTGTTATCTATTCTTTTAAGTAATTATCAGAGGCTTTAAAAGAGAGAAGGTTGGCTTTTTTTTTTTTTATATATATATA
TATATAAGATGTGGCAGATGAAGTTATCAGGCATAAAATTAATAGCGGTGCACAATTTGAAGATAGAGTTCAGTTTTTAT
TCTTCTTGGTTACATAAGAAAAAAGAAGTATGTGATGTAATGTAATGACTTTGAATAAAAAAATACGAATGCTTGTGTAA
TGTCTGCACAAAAATTCTGAGATCTTTAAAAGGGGTTTGGAACGTCAAAAAGAAAAATTAAATTTCAACATTTTTTCTCT
CTTATGTTATGGGAAAGAAAACTATGAAAATAATTATGGTGAAGCTATGAATGTTTATGCAAAATCTATTGAATTATTTT
TGCATTATTCTCTCAAGACATACGAAAAATTATGAGGGAAGGATCATGAGAAGTTTAAATCCAGCAAAATCAACACCGAA
TATTCGATTGGCTTTGCAGTTTGGTGACCATACAACCAATTCCTTCAAACCATATGCTTGTTTCATATAATTGACTCAAT
TAATAAATCTTATTTTGCATATATATTTAAGTTTAAAACGTTCGAATTCAATTAAAATTTTATATATAAATAACTGAATT
TTATTTATTTAAATAATGAAATCTATTTTACCTCTTTAAATAATAATAAAATGATTTTTTATATATTTGTAAACTTAAAT
TAATTACATCTATAAGTGAATAAACAATGACTATGTTACTTTTGGATTTTGATTGAGGCTTCTTAAGGTGTACTTAATTA
ACAACTACATATATAATATCACCAGTAAGTACAATTAACTTTAAAGTGGAGTTAACCCTTTTACGTAAATATTACATGGG
TGTTAAGCTAGTTAGGGTTTAAATACAGCGAAAAAAAAAGCTAGTTAGGGTTTAAAAAATACGTCCTTCCGAACAAGAAG
AAATAGCACAGCAAACCCATGACAATTTTAATTTAGTATAGATGGAAAGGTTGCTTAAATTTAGCTTGCGTAAAATTACG
ATGTCTTTTAAAAACAAATGTATAATAATATGTATATATTTGTTTTGTATTAATATTTTTATTAAATGATTAAATTTAAA
AATAAATCACCGTAAATCAATTCAAATATTTCAATTTATAGTATAGTGATATATACTTTTTATATTTATCTATCTATTAC
ATCATTTATTCCATTTCATACATCCTTTTCTTTTTTTTCCTCTGAATTATAAAATTTATTACACCGTTTACTATAGAAAT
AACATTTCTCATAATTTAATACTACGCTAATAAAATACGTTAATAACCTAGATGGTCCCAAATTCTTGTTTGTGGTTAAA
GGACTAAGTCTATCATGACACGTGGAGTGCGATTCCGTATCAGAATGGAGCCTACAAACTACCTGAAAAAATGGACATCA
ATCATCCATTGATCTCCAACCATGTTTTCTTTAATGTGCATTAAAATATCTTATTGTTGATAGTTTAAAGATAATTTTTA
ATTATAAATACCATCAAAATAAATTTACTTTTACCATTTTTTATACAATTTTATTTTTTTATTGTCTTAAAGATAATATT
AAAAATATTTTTTTATTAAAAATACGATAAGGAGACATTAATAATATTTGATATTGTATTTTAGAAAAAACATTATGGTT
ATTTTTTCAATCATTACTTTCTAAAATAATGAAACCCGTTTATAAATACATCCAAAAATTAAACATTGGTCAATATGTTT
AAAAATTCAACTACTCTTATTTATTAATTATATCAGACTTCATTAGCTCCTATACATTTGCCATTGTTATTTGAGAAAAT
AATTAGAAAGTATAGAAACACAATTTATTTTTAGAGATTAACCTTGATATACACTATATGTCATCAATCATAAATTATTG
TAAATATAATTTTTAAAATATTTTTTTTAAATTAACAAACTTATCATAGATGATAATTTTTTATTGGTCAATAATTTAAA
ATTATTTTATAATATCAATGCACACCTCATGTTTTCTCTTATTTTTAAGTGAAAATAAAATAAATATTATTTTTTATAGA
ATAAAACAACTATTATAATTACATTAACTTTTATAATAATGTTAATTAAGTGATCCACCATTTGAATTTTGATTAGCCAT
AAATGAATGATATTGAAAGGAAAATATGTAATGAAACTATACTCGGAAAAAAAACTCTATTAAGCTACTGATAAAAATAG
TAAATCTATTACTATTAATGAGTTTTTGTCTATTGGACTCGAAATCAGTCCCTTATGACATATAATTATTATTTAGAAAT
AAGTTAGTTGATGAAATAATTATTGTTTAGAAATAAATAAGAATATTATTGATTATTTGATTGCCAAAATTATTTCAAAG
AGATAAGGTAAAATCAACTGATTGAAGATAAGTAATTAATGTGTTAGAGTTAAAATTGAATTATTTAAATATTATCTAAA
TTTAATCTTTAGCATAAATAATTTTTAGTTAAATTTTAATTATTTTTTGGTCAAATTTTAGATTTATCAGGATTTCTTTT
TTTGATATTAAGAAAAAAAGAATTAGATAACTAAATGGGTCATCATAAATAGATAAATAGAGGAGAGGGACGATAATAAT
GTGATGTATGATTTTGAATACTAAATTACAAAAACTTATGTAATAAGCTACCTCTTAGCTTTTTAAAAAAAGAAGCTACC
TCTTAAGTCAGAATGATAAATATGCTTATGGAAGTTCTGTGAACTTTTACTAACGTTAATAATCACATGCTACAAAAATG
TTGTTCGAGTTAAATGGGGTTGCCATTTTTTAAAAATATATATATAATCACCAATTGAAAATATTTATTCAGAATAATTC
ACTTATGATTTTAAGCATATGGTTATAATTATAGGTTTATCTTTATATTGTTTTAATTTTTTATTCATAATTAGTTGGAT
TAGTTATAATTATATATGAATATGTTTGATTTAAAATGAATTTGAATGAATTTGAACTGTCAGTGTAAAATTAAAATACA
AATGATTGTGGTTATAAATATGAGTTTAAGTGTTGATATGAGGGCAAACATTATAATATTTTACTAAGATCCTATCATTG
TCATTTCTTATAAAATAAAATTTAACATTATAATGTATTATATATATGATCTTCAAGACTCAATTATTTTTACTGCAAAT
AGTAATTAATAATTTAAATTTTAATATACATATAGGTATTTATCATAAAATTCTTATTGCTTTTAATTCATAATTTGTAA
TTCAATTTTTTCATATGTTAAAAATTTAAAATATTTTAGTACTTTATTGGAGACACGGTTGGACATGCCTGCAATGCGTG
TACACTAGGAACTTTAATTTTAGATTGCTTGAAATATCATTTCACAATAATTATTTATATTACAACCTTACATAAGACAT
AATTATTTTTTATTTCTCTCATTTATTATATCTTAAAATCCATAATCTATCAGATATATAATCAACTACTATATATAATT
GGAAAACAATAATTAATAATTGATTAAGTGCCTTCCAAAAAAACAATTAATAATTAATATATTATACTTTAATTTTAAAT
AGTTTTTAATACAACTATAAAAATTATTTCAATATTTATTATTTTATAAAAAAATTCATATACAATATTTTCCGTATATG
ACACAAATTACACACCCACTCTAGTATTTACAAATATCAAACCACAGATCATCAAAAACTTGAAAAGAATGAAGAAAGAG
GACCATCGTGAAGTTATGAAGATTTTTTCAAAGTTTACAAAATATATACTTCTTTAATTAAAATCAGAATATTCATTATT
AATATTTATTTTAAACTATTTTAAGACAAAAACAATAAATTATTAAATTAATATACTTACAAAAGAAAACTAATTACCGT
GAAAGGGTTGAAAAATTGCTTCTACCAATCTTAGCTTATATACGGACCGCCCATTGATCTCCAACCACGTTATTTGATAA
ATGTTTATAAATGATTGCGACACTTTTGATTTTAAAATTAAATATATAAGTATTTCTTTATTTATCGATCATTAGTAATC
TTAAAAATATAAATTATTGCACTTGTAAAACTATAAACAAACTATTAATACCAAATTAATTTAATAATTATTGCACTTAT
AAATAAATTTTTAGATATATATATATATATATATATATATATATATATATATATATATATATGTATATCAATTTAATTAC
TTAATAAAAGAAAATTATTGAAATAATAAAATATAATTTTAGTATTTAGTGTATATATATTTAAAAAACAAAATAATATT
TTATAATTATTTAATTAAAAATAAAAGTATTTTCTTAAATCAAGCCTAGATTTATAATTAATGAGAATGAAAATCACTTT
ACATGTCACTTTCGATGACAAGCTTCCTTATATTTAGATTTTTGGCAGTTACTATCCTAGTACTTTTTTTTCTTTGGCAG
AAAGCAGCTAACTAGTGACTAAACGTAATTGTAGATGTTTTTAGTACTATATTTTTTTTTTATAAATTCATAATTTTCAT
AAAAATATTCTTATTTATGAATTTATATTTTTTTAATGAAATTGTAATTTCTGATGAAACTTTTTAAAAATTTTCTTCGC
AAGGCTTTCTTATCAGCAAAATAATATTAATGTTAGGAAAAATAAAATCACTGTAAAAGTTATGCAAATGCTGAGCAGCC
AAAAAAAAAAAACATGTTATACAATCAAATAAAACAGTATACCCCATATTAATCTTAACAACACCAACCACCCAATACAA
AGCATGTTTGACAATTCCAAACCTTTACAGAATATGAAAAGGAAGCATCAAAACTCAGTTTCCTTGGGCAACAAAATTTA
TTTGTAATAATAATGGTACTGCTTCTTTTATCAAACTTGTGAGAGTTAAATCCTTGGGCAACAAAACTCAGTTTCCTTGT
GAAATTTTCTGATACTAATATCTTCCTGAAAACTAAAAGCTGTGATAGGTTGCAGGGTGATTTTCAAGTTAGATTCTTTA
GCATCACAAGAGAGAGAAGTATGTGATATAACAACAAAATAACTTGCAAAAGTGCATTGTAATTTCTTACAGAAAATTTA
CTTATACAGACAAGGTCCATCTAGGCAAATACATACACAAGCTAGGAAGAATAGGTTATAAAAAACTTCTCAGATTATCA
AACAATACCTTCTTCTTGATAAACCAAAAATTTTTTGTTAGGAAGAAACAAGAAAAACAAAGATCTAATGCAGGATCACA
GACATTGGGAAAAAATGCAACATTCTTCCAATTTCAAAGCACTAGTATGTTTGCCAATCAGATGCAAAGTAAACATAAAA
CAATCTTAATTTATAGCAGTCTAAAATTTTGGAACATATTAGCATACATTGGCTCAAAGTTACTTAACAGTCTATATGAA
TCAATCAACTGAAGCTACACCTACTGAAATCAACACCAATAATTTTGCTGCGACACACCTCATAAACAAGAGATGGTGCT
TCATGTTGTGTCCTCCTAGAGAGGCACTTCAAGGCAAGTCTAGCAGCATCCTGTTCTGCAGTTTTTAGGTGGGAAAAAAG
AGGATTGAGAAGTGTAACACACACCATCAACCACGCCCTTGACTTAAATTTGGAGCATGTTGTCCCTCATTGAAAGTTTC
ATATATGGGAAGTGCAATGTTTGACTGACTTTTGAGCAAACTCTTTAAATGATTCTTGTGCATCAATTGTTCTGAAAAAG
TAAAAAAAAAAAAAAACCTCATGTGAATAATCCATGATGTTAGAGATCACTTTGTGTGTTTAACATAGATGCATACCCCA
AATTTCCCAATGAAAAAAAGTGTTTACGAGAGTAAACATGAGCAAAGGCAAAGCATGAATATCAATTATCAAGTTATCAA
GCATTTAGAAGTCAAAATACAACATTTGCAATGCAAATTGCCAAATACAATGCTGCTTAGTAAAATTATAAGAATTTGTT
TAAAAGAATCATGCTTTGGAAACTAACTATCAACTTAAAAGCTTGACGAGCAGTTTGACTAAATGTGAAATTTAATTTAT
TATTTGCAAACCCACTTTCTCCGAAACAAATATAAAATATTTCCAAAATAAGCTATAATCCAAACATTCAAAATATTTTT
TCTCTGTAAACACTTCAGAACAACAGAATAAAAAAGTAAAGGGAAATAAAATAAACTTTCCCATGAGTTAAAATTAGTTT
ATACATGAATTAAAATCAGTTTAGACTGGACCCTAAATAAAATCAGCTTTTGATGAAGCTTCTCTCATTTAGCTTCTTTA
AAAAAATTGATTTTAACTTGTGAATAAGCTAATATTGATTTATGAAATAAGTTTTTCTTTTCTTTTATTTTTTGTGCTTT
CTGTTCTTACAAGTATAAGTATTTCCAGAAAAGCTTATCCAAACACGATCTAACTTTTAATCAAAATTAATTTTGCAAAA
ACTCAGCTCAACAATAATGATATTGTGATGATACAAAAAACTTTCAACAAATACTTAGAAATATTTTATGGCATACGAGC
AGAAGGTTGAACGGGAAGAGATAAAGGAGATGATTGAGGAGAAGATGAAGCCATGCAAGGGTGAGTGAGTGAGAAGACAA
TGTAAAAGGAGAAGTTTCTCTCACGAAAGTTTTCTGATAACTGCCGTGTCAGTGTCTTCATGTTTTTCTTGTTTCTCTTT
TTGGTGCATGAAGCCATGAACCCCTCTACTCGTACCATGAGAATGGGAAGATTCAAAAATAAATAAAAATACTACTTTTT
TTATAAACAAAATGCTGATTATACTTATTTTACTATCTAATAAGTGTTACTTTAAATCAAATACTTAATATATTGAAATT
AAGAAATACGCCACGCGGAACAAGATTGCTAATTATCAAAAACTTATTTAATTTCAAGAATTGCACGATGATAGCTTCTT
TCTATTGAATTTAATTTAATAATATCTCTAATTATTAGCAATATTATTTTGAATTTAACTATTATATTTTAATGTTATAA
ATCCGATTTATAAACTAGCCTAAAAAAATGGTTCAACAATATAGAAAAACCAATTCCGCTCTTAAAACCGATTTAAAATT
AGTTCTGCACTAAATTGGTTTAGAATCGATCTAAAACCGGTTCACCAAAAATCAAACTATTTTGTCAAATAAATTAAAAA
CCAAACCATAAAAATTGTTCAATGTGGTTTGGTTTACCAAAACATGCACAACTCTATTTGTTAGTATCACTAAAACCAAA
ATAATAGGCTTAACACAAAAAATTGATTTTAAAAAATTTAACTTGATAAAAGAAACCAAATTGTTAAAAAAAAATGGATT
TCAAGCCGGTTCAAAACTAATTTTGTTTTAAAACTCGATTTAAAACCAGTTCAGTTTAAAATAAGTTTAAAACCAATTTA
GAATTGGTTCAGTTCAAATATCAAACCATTTGTCTAATTCAAAAGAGTTTGGAGTAAAAGTTGATGACTAAATTCAATTT
GATTTTAAAAACAAAAAAAAATCATGCACACTCCTAATTGAGATAAATTTATCTTAACTTTTACCCCATTCAAAATTTTA
ATAAGTACATTTATTTAAGTTCAAATCCAACCAATAATATATGACACCATTAGGTAAACATAAAAATCAATTTTAACATG
ATATAATATAAAGTTTGAACCCAAAACATGTAAGACCTGGGCTTAACAAACAAAACCGGCCACTAAAGAAGGATTTTAAC
AACAGTTCCTAAATTTTAACCAGGAACTACGGTTTTCTCTCGATGAACTTTAGTCTTAAGAGTTTACAACATACACAAGA
ATTCCATCACACTTTACATTTCTCTACTGTGCCACCTATAAAGAAGGGACTTTGTTCATGGGAGCTGCCGTACAAGGAGC
GACCTGAATCATGGGAGCTGCAATGCAAGGTGGGACTTGGTTCATGGGAGCTGCAGTGCGAGGAGGGACTTGGTTCATGG
GAGCTGCAGTACGAGCATAAAGTTGGTTCATGGAGGGACTTGGCTCATGGGAACTGCAGTAAAAGGAGGAACTTGGTTCA
TGGGTACTGCAGAACAAGGAGGGACTTGATTAATGAGAACTGCAGTACAAGGAGGGACTTGGTTCAGAGAAACTGCAGTA
ATTGGTAACCTGCAAATTTTCACAACAGAACAATCAATTAATCACAAGACACGTCCACAGCAGAAGAAAAAAACTAGCTT
TGCCTCCCAAACAAGCAAATACATGTACATATCTATCCAGCTTAAATCATGTCACATTATAAATCCACCAAAACAAGTAT
TACATATAACGTCCCTCACTACATAATACAAACACAAACTTCTTTTATCCAGGTACAAGCTTTGGCATTTCACCAATGAA
ACAAAGATGATCTCAACAGATTGTAAGATGAAATGCATGTTCCTTCCTTCCTCTTCTTAAATGGCTTGTTGCGCTTTGGC
CCCACGTCATGCACTGCATGCTCATAGAAATCACCATTTGCAAATCCTGGTCCTTTCCTCGATCTCCCATTCCCAAACAG
ATCAAAACATTCAGTCCCAAACCAGAGATAAACAAACCCTAGAAAATTATCCTTGGGCTTCATTTCTCAGCAATTGAGCA
TCGAAGCTTTTGGATTCAACTCCTTTGTGAAATCAAACTTTGATTGCAGAACAGATAGCGGCAAGGTAAAGTGAGATAGC
ATTGGAGGGGAAGTGTGGTCAAGGGAGAGGGGGGCTATCAAATGTCAATTTTTTGTATATGAAATCGAATTTTGGTTCGT
TTTATGTTTTATGATTTTCAAATTTTTGTTTGATGCTGGTGCAACAAAGTGTATTAGAATTGTAGAATTAATGGGAATTG
TTATGGAGATGATAGAAGTTCACAGTTTGAAATTTCTCAAATCAAAGAGAAGCATTTTTTCTTCTCTTTATGACTGGACG
AATCATCTGAGTTTGGCACTAAAACAAAAATAGAATATCTTTATGTCACTATGATCTATGTTGGAAGTCTGCTAGGAAGA
AAGATGTAAACCCGTGAAGGCACTCAAATATCAGAGGGTAAAAGTGCTAGGTTGGTTCCAGGCATGACACTAAAAATGTA
AAGATCAAAAAAGGAGGCAGCAGATAACATTATGTAGGAATCTCGGGGAATTCAAAATGTGAGTCAACGTCTTTTAACTT
GTTCTGTTTTGTGTTAATTTGAAGTAATTATAACAGAATCTCAGAGTGGAGGACAAGTATCAAAATGCCAAAGGGATAAA
TTTGTGTAGGAGAGCTTTGTGCAGTATTCAGAACCAGTCAAGTGTGGCAATTGCAGCTATGTTACTGGTTTTTGTATATG
ACCATGTGAGGGTTAGGGGGCCTTTATGTATTTTCTGTAGCTAGGGGGAGTGGCATTGTGGGAGGGGGCAAAGAATTGGA
TCTGTAAAGGGGTAGTTTACTATGTGCTAACTGAAAGAAGTTTTATTCCATTCTTGTGTGATGTAAACATCATAATTAAT
GAAAAAGCTTGATTGCTTCCATTCTCTACTTCCATTCAACATAATTTCAACATTTAATCATATTGTAGAAACATGTGGTA
ATTATAAACTTGGACTCTCAAACTGAGAATAGTTTATGATAAAATAAGAACTACTCTCGTGAACACTAACAAGCTTCCCA
AAAAGAATATCACATCTAAGCACTAACAAGCTTCATACTAACAATATTCAGGGACACAATTTGTAAAACCCAAAAAGCAT
AAAACACCAAATCTCTTCCTCACGTGCACTAACACCACTCAAAACGTGATGTCACTTCTACAAAACTGCATATATCCACA
CATAAAAATATCCCTGACATACATCCAAACCAGAACCACAAAACTGCATAAAAATCCTCAACACGTAAACACACCGGGTT
CTTCTTATCCTCCTCTCAAACCCTCCAATATCACAAACTAAAACCAGCAACAACCTTACTGTATATATTATTAATATTCA
TTGCAAGTTCACCTCACTGGGAATTGACTAAAACAAAGCATTAACAATTTAACATTCATCTGAACAATGCAAACTTCAGA
AATTATGGATAGACAAGGGAAACATGTAGAATAAATGCTAAATAATTATTTTGTTTGCAGAGACAGTTACTCAGTAACAT
AAATGAGGGGGAGAAAAGACTCAAGAAAATAAATAGCAAAGGAAGCACCAAAAAATAACAGATATGAGATTGTAGAAACT
TACGGCGGAGTCTCCAACCGTAACTTCTTATTATTAGACTTCTTCTTGTTCTTTTTCCGCTTTTTTGAAGTTGAACTATT
ATCAATGGAATGTTCTGAACCTGGTTGCAAAGACACATTATTGGCTTCAAGGGAAGATTCTTGTTTTATCATTTGGAGTT
CTTGACATGTGGAAAGCATCTTAGAAGACTCAGGAAATTCAACTTTAGCTTCAATATTCTTATTATTATTATTATTATCA
AGCACGGAAGCTGTAACTCCTGTATCTCTATGACCCAGTGTAACAGAGATCTGTCCTGTATTTGTTGTGGATAACACTGC
ACTAGGCTGTAACAGAGGTGGTCCCTTTCCTTTGATTGCATCATAAAATGTAGACTTTGACTTAATAATCTCAATGAGTG
TAGTTCCTGAGGTAGAATCACCTGCATTAAATGGTCATTTAGTAGATAAGCACATTGCTACCTAAAAAAGCTATTGTAAT
AAAGCATACACATAAGCATACCCATAATGGAAAGAATAGCAGCCTTTGCGGCTGACTGCTCAGCTTCCTTTTTTGTTCTA
GCTGGATCACCGGTGTAACTTGTACCATTGAAAACTAAAGAAGTTTTAAAAACACGAAGCACCCCTCCTAGCTGTTCCTG
AACGGTGTCATATGTAGGTTGCACATGCAGTTTATCAGCATACTCATTCATGATAGACTTGGAAAATGGAGAAATCTGGA
AGACGATAACAAGAGTCAACATTTTACATAAAGATAACATTGAATGATAATACCAAACCAAACCAAAATGAAGCAATAAC
AAATAATTAAGAATTAATGCTATTTCACCAGCAATTTATTTTTTATAAGTTGGCAATGAATTGTTTCAACAGTAATAAGC
ACTTAATATTAAATCGCTTTTCCAAGACAAAAATTTAAGAATGATTACTTCAAGCTATACAGGATTAGTTTAAATCATTA
ACAAAGATAAGGAAGGATCTACACTCTAGTTCCATTGGCAACAAAAATTATTTGTTGTAATGATACTTCTTTTGGATCAA
ACTTGCATGGTTATCTGATACTGTTACCTTACCTGCTGAGAACCAAGAACCTCTGCAACATGATACAAGATGATCTTCAA
CCAGTGTTGTTAAATAGCAGAATGGCATGGCAGATTTTTTGCCAACCACCATAGGCAATTTGTGAAGGGAAGCCCGCCAT
AAGGCGCAATGGCGTGTTTATATAGTGGAATTTCAGCCTTCCACCATGTTCTGCCATTAATAACAATGTCCTCAACTAAG
ATTCTCTATCATTACAAGAGATATATATCCAATAAAAATATAACATTGCACAACTTAATTTATTATAGAAAATCTATTCA
AATAGAGAAGATCCAACTTAACATATATGTACACTAACTGAAAAATATCCCAGGTCATTAGACAAAACGTTTTTCTATCT
AATAGACAACAATATTTTGTTAGAACAAACATGAGAAACTACATTACATCTAAGGGAAGATAGCAGACATTTTCACAAAA
ATGAAACAAATTATTCTAATTACTACAAAGCACTAGGATGTTTGCCCACCAGATGAAAAGTAAGTATAAAACAAGCCTAA
CATATAGGCAGAGTTCAGTGTCTAGACTATAGAAAATTATTATTAACAAAAATTACCTCAAAATTACTTAACAATTCTAA
CATGGTCAATCAAATCGAAATTGCACCTACTGAAAAATTGAGAACAACAAATTTTAACACACCTGCTGATTGACAAGAGA
GAGTCCTTCATCTCTGGTCCTCTGAAGCATACCTTCCAAAGCAACTCTAGCAGCATCCTGTTCAGCAGCTTTTTTCTTGG
AAAATGTGGATTGGGAAGCGTAACCCATCTCAGCCACCCACACAGTCGACCTAAACTTTGGAACATGATCCTGTCCCTCC
CTCATTAACAGTCTGATACACAGGAAATTTAATGCCTGACCTTGAAGTAAACTCTTGTAAACGATTTTTGTACATCAAGT
GTGCTGGAAAATCCCATGAGAGCAATTCAGATCATTAGCGATCTCTTTATGCATTATACATAGACACGGGTAAAAGACTC
TGAATAAAAAATGTGTGACGATAGCAAACAACTAAACATAAACATGTGCAAAGTAAGCATATCAGTTAACTTATCAAACA
TGCAAACACAACAATGGTAACATGATTCTAAATTTGGGTTGTGGTTTCACCACAGTCCTTGACATTGCAGAAAATTGTGA
AAAAATGCAGCTGATGCAACCAATTGCGGTAAGTTGAAAAACCTTCCGGTTGCAGATGGCAATTCAGAACCATGATATGT
AAGGTAAGGAAAACAACCAAATACATTCCACAATAATGCTGCAAACAAAAATTATAAAAATCATTTAAAAATAATAATCA
TGCTTATGAGTTAACTAATTCACTTTAAATTTTACCAAACATTTTTCAACGTGGTTTTAAGGAAAGGGTGTCCATGACAG
CTATATCCGCTGCAACATCAAGGTTTTGAGCTCGATTGCAACTGCAGCCGCATTTACCCACAATTTCCAGCAAACACAAT
TTAAAACCTTGTTTTTAAATTCTTTTGTTTTTCTTTTTTTGAACGGCAAAAGAAATTTTATTGAGACCAACTAATACGAA
AGCACAAGACTGTATTAGAAAAATTACAAAAGCAAGGAAGGCTCTGTAAAAACATGGCAGCCATATCCTCCACAAAGTCT
CACCAGAACTCAAAAAGCAAAGGCTATGAAACGTTTTTCACTACTTCACTTCCTAATGAAGCACAAAGCCATGAGCCTAA
TTAAAACCCACAATTTCGAGTATCGAAAACCTATGGAAATGGAATCCACCACACACAAAAATACCACTGCTGTTGCTGAT
TCTGACAGAGTTTCCGCAAACCATCCTATCCATTTTGAGTCAAAACTATATATATATATAAAAAAAAAACATTCAAAATC
AAATGCAGCAGAAGAATAACAATAATACGGTTGGTTTCGATGCTATTATGTTGAAGAAATGAAGGACTTACGAGGAGGGT
GAGAATGAACGGGAGCAGGAACTGGAGGTGGAGGCTCAGAAGAAGACGAAGCCATGGAGTTCCTCACTGGCTAGTGTTGA
GAGAGGAAAATTAAAGGGTAAGAATTGTGCTGTACCCTTTTATAGATTCACCGGTCAATCAATTCAAGAGGTTCCACTCA
CTGGTAACTGCTAAGTTCATTTAAAATGCAGGAAATCTATTCTTTCTTAGAATAGCATTAAAACATGGTTCAATTTTGTT
TTTTTATTCAGGGATTGATTGTTCTTATTGACTAGTATTCAAAATATTATAACTTCTTTATTTTTTTTCTAATTTTATCC
TATATTAATTTTATTGATTTTGTGATTTTTTTTACTAAGTTTATTAATTTTTTTAAAAATCATTACTATTTATTATCCCA
TAGTCAAAATTAATGCAGGAAGTGAAGATATTTTTAGTAAAATTGTTTCAATAAATAATTTGTTTATTGCTACTCCTAAT
CCGTGTTAAATATTATACATTTTGAAATACAGGGAGTAAATCCTTATTACATTTCATTCCAAAAAAATAAACCCTTACTA
CACAAGAATGATAAAACCATATGTTATTAGCCACTTGTAATAAAAAAAAATGTTATTAACCATGTAGTAAAATTTCAGAG
TGAGTCATTATTGCATAAAAACTTTTGTCATAAATTTTTAAAATTCAATAAGTTATTATCTTTTGAATATATATATATAT
ATATATATGTCGAAAATTACTTACACGATTTTAGTATTAATTTTCACGGAAAAAAAATGTCACTAATCATATTTAGAAAT
TTTCTCTCAATCATTTTTTTTATTATTTACAAGATGCAAATTTGATATTTTACTTAAATGAAATTGATTTTTTCATTAAA
AAATTATATATATTTTTTAGATTGTTATACCAATATTGATTAGAATACCAAAATAATTAAATATATTTGATTATGTTTAC
AATAATTTATTTTGTTTTTAAAAATATAATTTTTTTTCTTTTATGATTTATTTATTTATTAATTTTATGTATTATATTAT
AATCATGTTGTGTCTTATCCTTTTTAAAACTTATCAATTTTTTTGTTTTCATAGTATTAGTGTGAATTATTCATCAACTA
ATTATATTAATGATCAATCTTCATCTATTCAACTTGATTTGTTACCTTTTGTGAAATCTCTCATTCTAATCACATATTTC
TTATTTACAAGACTAGAATATGAAATCGTATATAAGGGGATCGACTTTCCATTTTAGATTAAATTAAAAAAATGAAAAAG
ATTAAAAACTAAAATTATGAATTTTATTTTAAAAAAAAAAACTATCCAAACAATTTTTTTACACTAGTTTTGAACTATTT
TTTTGTTATCAATGTTAGAATGGTTTGACTTTCCTAAGAATTTATCATCTATCTTATACAAACAAGGCCCAAATGATGCT
GACGTGAACATGACAGTGCTAATGTGTCGCAATGTCAAGCACTCTCATTCCCGTCCAAAAACGCCATTGTCATGGTGCAT
TTATTAGTTTTCGTCTTTTGCGTTTTTTTTGCTCCGGTTACCGATACATGTATGTTTTCAAGGACATTTATTACGCTTTT
GAAATTACTGTTGCATTTATTAGTTTTCGTCTTTTGCATTTTTTTTGCTTGAGGCATGTATGTTTCCAAGACCGCCATTT
CGAATTCCCTTCTATGACAAGTATCACTTTTCAATTTTTCCCCATTTTTATTTTCCTCCTCTGATGACTCACAGTACACT
TCCATTTTCATTTTGGATGTCAACGAGAACCCATATAGAAGCTGAGCACTATGTATCCCCTCCCTTAATTACAGGTTCGT
TTTCTATACCAACATATTGTGTTTTATTGATTTGTTGGTTGTAATGGTGCTTAGTTTTTGTTTTTATGCCATTTTCAGCT
TAGTTTTGCATCATTATCTATATTTTTTTAGTTGTCGAAACCTAAATGGTTAAATCTTTTTGTTGTGGTGCGTTGGTTTG
TTAACTTGACAGTGTTTATTGTTTCCTATACCAAGTTTTTTGTGCTTGCGTCATATGTTTGTTGGAATGGTTGGTTATTT
TTGTTTTGAAAGCATTTTCACATTAGATACACATCATTTGGTACTTATTCATGACAATCAAGGCAATCCAAAAAATACTA
CCATTAATGTAGTATATAAAGAAGTATTTGCAAACTTATAAACAAGGTATGTTTCCAAAATTCTTATTGTTACATATGCA
TTATCATTACTCAGTTTCATTTTCTATCAAACTATATAGTAACATATCCTATGTTTCGTGCCTACAACATTATTCATTGA
CTTGATTTTGAACATATCAATTTCTAATCATAGAATTACAATACACTACATATTTTACTTTACCGTTACTTTATTTGATT
TAATAGCTTTATTTCTTTATGATGCAGGAGAACAAAAACAAGAAATGCTGCAAATTTGTTATTAGGTCACAACCACTAAA
GCATATTCACATCAATTTACCCCTTTTATGTTAGTATTGTATATAGTAGCAACATTCTATTTGAGATTTTTAAATTTACA
GTAATCTTAATTGTATATGAAATCAATACATTCATTTATGTTCACTGTGTAGTCTCTCATTCACTACAACAACATGTAAC
TCATGATAATCACAATAATACCATCCAAAACTATCTACAATTGCATCAAGTTAGTTTCATATTCATTCTGTATTTAATGA
TTTTATTCTATCGATACATCAACATTATTATCATCCTAATTAATAGGATTATAAAATTATATACATATAGTAATATTTTA
CATTTATCATTATTCAAATGGCGTGTATTAGCCCGTGCATCGGCACGGACGCCTCTCTAATTTTGTAGAATAATATATCT
CTTATTTTCATCTCAATTCACCCCATTTTGGGATGTACATATATCATTATTCTTTCAGATTTTATAAACTTTTCTATGAT
ATGCATTATTTCTATACAATTTTTGGATTAAAATAAGTGATAAGCTGGAATAGCTCAGTTGGTTAGAGCGTGTGGCTGTT
AACCACAAGGTCGGAGGTTCAAACCCTCCTTCTAGCGTTTTCTCATTTTTCATTTATTTTAAATTTTTCAACTGTTTCGT
CAAAAGAGAAAAAGTAAAATGTTAGAAACGTGAGCGGCAGGATTCGAACCTGCGCGGGCAGAGCCCACATGATTTCTAGT
CATGCCCGATAACCACTCCGGCACGCCCACCTTTGCTGATAACGTTCTTCCATATTAAATTATACGTCTATCATAAAAAT
TCACAAAAACATGAATGAAATATACTACTAACATGATAGAATGGTGATGAGGGATAGGAAGTTATAAAGTGATTTGATGG
TTAAGGTGAGAAGTTTTTAAGAGTTGGAATGATAAAAATGTCATGAGTTTGAATTCTCTCACTATATAACATACTTTTGA
TGATGAAGAAGCTTAAGGCTTGAAACGATAAAGATATTATATATTTGAATTTTCTCACAAACATAACATACTAATTGCTA
AAATCTTCGGATTATAAAATAAGCGATCAAGGATCAACTTGATGATTTCTTTTTTTTTTCAAAAAAAAAATCAAAATCCA
GAGTTATGTTAAGGCAAATTGAAAAGGGCAACCTCAACTAGATTCATCAACAACTAAAACAACATATTCTACTATATTAA
TGATAAAAAAAATAAAGATCATCGGAGATAAACAGCCAAAATTCATGTATAATCATTTGAACCTAAAGCAAAGAATATCA
TATTTATTCCTAAAAAAATTATTCTCCAATAAAAGATGAAAAAGAATCTCACCAAAGTAACTCATTGGTGATAACACCAT
GAGAGAAAAATATAATTACACAAAATTTACCCTCACAATAAATGTGAAAAATAAAGAAAAACATAAAATGAGTTAGATTT
ATATAATTTAACCATCTATTTTTAGGTCTCCAAGACTCCACTTTGGACGATTTGAAAGCTTGGATAACAAGCATCACATC
ACATTCTATCAAAACCTTTCTTCCTCCTTGTATCAAAAGTTGTCTCAATAGCTACCATAATCCCAACTAACTCAACATGA
AGAGCAAAAGAGTTACCAAGATTAAAGGAGAAACCACCCATAAAAGAAACTCTATAGTCCCTGAAAATACCCTCACAGAC
AACTGAACTCGAGGCACCCTTAGTTACCCCAACAGGGTTGCATTTCACCCATCCCCTTTTAACCATTTCATGGCCTAAAG
TTAGTCGATACCATACATCCATTGTGTCACATTGAATAAAGTTAGTGGAATTGACAAATATTGTTTCATGCTTTGTCAAA
CTAATGTTGTTTTTTAGATGATGATGATGCATTTGAAATTAAATCAATATTGTTGCAGTATAAGTTTGAAGTAAAGTCTT
ACATAATGAGAATGTTGAATACCATATAAGTGAAGACAAGATTCATAAATGTGAACTTTAAAGTTTTAGATTAAAGTATC
ATGTCAGGTTTACTTATAATTGTTCACTGTCCATTTGTGTACATCTACATGATGTTTGTCCACCTTTGTTGCATAACAAT
TAGTATTAGAGTCAATGATGATTCAACTTGATGATCGACTCAAACAAGTAAAATGGTGACAACGGATCTATGGACATGAA
GATCCTTAAGGTTTTGGATTAAAATATGATGTTAGATTCACTTATATGATTGTTCATGATCCATTAGTATAAATCTCCGC
GGTATTTATCCCCTCATACGCTCACCAAATATACCAGCTATCCTTGCTCACTTTGGTGACAATTCAAATTCACTTTAATT
AACAAAGGGATATCCCTTATCAGCTGGCTTAACTGAACAATGCCTTAGTTGTTGTAATTATCTTTTGGTATCCGAAAGAA
AAAACAAAGTTCACTTTAAATATTACAGGGGTAATGAATTACTTTTACATGAGAATATTTTGGCACATACAAGTTCTAAT
ATCATGGAGGCTTTTTTTCGTGGAAAAAAAATAGCGAATGGCATTGTATCTGCTAAATGCCAACGTAGATTACAGCTCAG
ACACCCTCACTACTATATATGATGAAGCGTGTAAATTAATACCAGACTGTTACTCATTGGAGAGGTGGCCTGAGACCAAG
AGATTCTAGCACATTAATTCCATCTTAGTCATCGATATATGATTTTTGTTTTATCACTGTACATTCATATGCGCTAGAAG
CATTTCATTATTAAGTGTTAACCTGTAATTAAGTGTATAATTGTATATTATATAATTTAAATTTGCCCGGTGCATTCAAT
AAATTAAACAATGGGAAAGCTAATGACAGCACTAATTGGTTGGTTTCAAAGATGTTTACATAATGTTTGAATGGGTTTGG
AAGATATAGAAAATTCTGATCTTCTCCCTGATTAAGAGTTTCCAAGTTCATGGCAAGAAGGACACAATTAGACATTCTCC
ATGAGACAAGGAAAAGGAATTGCTAACTTAATTTTCAATGTCAGCTCTTGTTTTTCCCCCTTTGCCCCAAAATTGTTGTG
TGTAGAACTAAACATGTGGATGATCTTCTTTGTGTCTACAAAAGATATACTTAACTGTATTTCATGAGCAGCCAGAAATA
GTCCTGCACCGTATGAAAAAGATAACCCTAAAAAAATGAACATGATTAAACTGAGTTGACCACAAGAATTCCTTTTGGTT
AAAAAAATTCAGTATGATGGAATCTGTTCGAGAGAATGTTGACTTTTTTTTTTCTTTGCCAATAGCTAATTAATGCTAAG
TGAATTGTTTAAACTTATAGAAAAGCTATCTTTTGGGTGTTGATCCGTGACAGTGGTGAATGGTGTTAAAGAGAGTTAAG
TAATGTCAATAGAAATAAATAAAAGATTAGACATTGATTAATATATAATTGTATTTCATTTATTTTAATGTTTGTAGAAA
TAAGTAAAAGATAAGGATCGACATAAATAATAGTATATGTTAATCTGTCATTTTATTTCGTTTATTTTAAAATTGATATA
TTAGAGAATATTTATTAAATATAAAAAATTATCCTATTTTCCCCTCTAATTAATACTAATTTCCCAAACATACTTATTTA
TTTGGTTTGGTTTGAAGATAAGAGAAAGTATACCTTGCTTTGATTTTTATAAGCAGAGAAGAAAAATATGAAAAATGCAT
TATATTCTTATAAATAATAATAGAGGATATGAGAGACAAAATAAAAGTTCAAATCAAATTAATCTCTATAGTTCAAAAAT
ATTATAAAGTACTTTTCTTCTTCTTCAAAATATCTCAACACTAGAACTACATTTAGTTTAGAAGAAAGAAATAAAGTAGA
GATAATTTAAAAAATAAGAAATAAAGTAACAATGAAATGATATGTTTTATTGTTTAGTTTAAGAAAAATAAGTGAGATTA
TAAAATAAAAATAATATTGTGAAGTTATTTAGTATAAATGAGATAAGGAGGAGATAATTAAATAAAGACATAAAAAATCA
TTTTTTTTGTCTTAATATAATAGGATAACCAAAGAAAATCATTTTGTCCCGTTAAGAAGTAAGTAATAATACATTTTAAA
ATACATGAGATTAACTTGGATTTTCAAAGTAGTATTTTGTTGATTCTTTTCCTTATTTTTTTTACTTAATTATACTTTTG
ATCTCCATAATATTTAAATATTCAATTAGATTCTTCAATTATTAAAACATTCAAATTTGGTCTTCCAAGACACAATTGTA
ACCTTTTCATCTGATCCTCACTAACAGTGTTTGCAGTGTCAGGTGACATGGCTTGGGAGGTTAGATATGTGATCGTTGGC
AACACAATTAACTTCATCTTTCCCTTTTTATACCCAAACACGAAATTAGGGCTTTCCCCATTCCCAATTCTTCTTCTTCT
ATGCCATGTTCTTACTTGGAAATGTCGTGGTTTGAAGGTTCTTCATCTGGTGACATTAAGGAAATTGTTCGGTGGTCGTG
GTGTGAGCGGCGACGGTGCGAACAACAGTGGTGTCAGTGATAGAGCTCCACTGTCGCCTGTTTGCAATTGCAAGCCGTTG
GTGGTTGTGCAAACAACGTTCACAACAGCCTCGGGGGAAGATTTTGGGGTTGTCCTTACTACAGGGTGAGGGTTTTATTG
AAAGTGTTGTGTTGATCCCTATTTTTTTATGGCCATGGTTGATTTGTATTTGTGTTTTTGTTTGAGAAACAACGTGGGAG
TGCGAGTGGCTGCAACTTCTTTCAATGGTGTCCAAATGACATTAATGACAAAGATCTTGTTATTGCCAGACAGAGGAGGA
AGATTAACAACCTTAAAAGTTCATTGAAGGCAAAGGAAAAATGGCTGAAAATTTTCATTGTAATTTGTTGTGTTCTGTTA
GTCATGATTGTTATGCTCATTTGACTAAACATGGTTGTCAAAGGAGTTATCCATGGAAGGATTATGTATCTGTAATAGAG
TTCCTTTTTACATTGTAATTTGTTTGGTTATGTTAGGTTGAAAATCATTTTTTACACATTCTGGTATCAATGAGATCACT
TATTAATGTATTTGATTACATTTCATTTGATTACACATTGTGATCCAATTTGGCAAACTATGTCATAATTTGAGTGAATC
CACAAAGTAACATTGAATAAAAATACCAATAACACAACAAGCATCACAAAGCCATAATCAAATGTATTGAAACTTGTCAA
AATACATTCCAAATGTATTTCAAAATACATACCAACTTGCCAAATACATTCCAAATGTATTCCCAGAAAAGTATAAATGT
ACCTAAACTGAACATAAAGATACTAATTAGTGTTCATTTAGACACTGTAATCCAAAAAAATAATTCTCATATCAATATTC
AGTTTCATGGTTTCCACTGAGGTCTTCTTATTTGCAACTTTTGCCTCCTGAAGGAGGCCTTCTTTGGGGCAACTTTTCCA
CTGTGGCTTGTTTGTGGTGTTTTGGTGGGTTGTAGGGATTGATTAGTTTGGGTACTTTGAGGAGTTTGGATCTGTTGTGG
AGGTTGAGTGGTTAGGGTTTGTTGAGGGGTTTGGGTTTGTTGTGGAGGTTGAGTAGTTTGGTTCTGCTGTGTGGGTTAGT
TTGGGTTGCAGCCTTGCAGGGGCATTCTTGCATGTAGCTTTGTTTTGACCATATCGGTGACACCTACTACATTTTTTTGT
CTCACCCCTCCTGGTTACCATGTCACTATCATTTTTCTTTTCCCTTGCTTCCAAATTACATTTTTTCTTCGGTCTTCCTG
GCATTTTTTTCTTTGGTGGTGGGAGGACATCAGGCCAACATGTCCTTTCCCTTACATTTTCCCCGCCAACTGGATGAATT
ATTGGTGCATAAACTTGGAGGGATGTAGTCAGCTGGTTCATTGTTTCTGAACTTCATGGTAGCAATGACGTGGAAATACA
AGATTTTAGTCAACAACCATTTTCTGCAATTGGATTCATTTGTATGCATATTAACTGAGAATTTGTCACCATTGTTGCAA
ATATGTATGACTTCAAACAATTCATCTCCAACAAAACTATATTGAACAACACATAATTATGTTAATGATAGTAACATAAT
TATCTTAGGCAGAGGACACGAATTAATACAGAATTATTACCTTGGAACCCACATATTACTATATGTAGATTCTTTCTGCA
ACCTCTTATTTATCTTAGGTAGAACAAATCCTTCAAATAGAGCTATTTTTTCTCTGTTTGTAGCCTACCTATTTAGCAAA
TACAATCTTATGTCTTTGAGCATTGTATAGATATGCTTTGCCCTAGCTTCAACAATGACACTATCGAATGCTTCACTCAT
ATTATTTAGAAGCATATTAGGCTTATTGTTACTAGTAAACCTGGATTTACTCCAAAACTTGCCCCAAAATGTAGAATTAG
TACAAAATTTAACTAGTTCAGTAAATATTAACAAATTTACCTTGGTGGTTCCTGCATCAAATACTTATATCCATCAACAT
TTAGGGCTTTTATATCTCTCATCAACCTTTCCCGTTTTTGTGGATATGTTGCCTTTGTTGCTCTCCACATTAGATCTTTT
AATTTTTTGTTGTTCTCATCAACATTCAGGGCTTCCATTTACGACAAATTGCTCAAACTAGGTCCCTTTTAGAAACTAAT
TCCCAAAAGGGGGCTGTTTTGAAACTTTTTCCAGGGAGGTCTGTTTCTGAAGGGGACTCGCCAGTGGAGTTGGCGAGTTG
GACACATGACGGCGCCTAGGGGACTCGCCAGTGGAGTTGGCGAGTTGCTGTCCACGTGGCGGGTCCCGCCACTCGTACTG
GCGAAATGCTTTTTTACGGAAATTTTTTTTTTAACTTCAAACGGGTATAACTTTTGGTAGGAATGTCCGTTTGAGGCCCA
TAATATGTCAAAATGCTCGAAATTGAATGAAGAATCCCTTGACAAATTCCCGAAGGGGATTTGGTCAACTCATTTTTCCA
AAAAATGGATTTAAGATTCAACCACCCATTTTTTTAATCTTAAATCCTATTTTTGAGCTACTTAGAGGCGGGACCCGCCA
CGTGGACAGCAACTCGCCAACTCCACTGACGAGTCCTCCAGGCGCCGCCACGTGTCCAACTCGCCAGCTCCACTGGCGAG
TCCCCTTCAGAAACAGACCCCCTTGAAAAAAGTTTCAAAACAATCCCCTTTTGGGAATTAGTTTCTAAAAGGGACCTAGT
TTGAGCAATTTGCCTCCATTTACATTTACCATCAACCCTTAAGCATATTGCCCTCCTTCTTTTTTTGTCATTTTTCTTCA
TCTTCATGTTTCTTCCTGAGCTGACTACATATGTAACAACAACATCTTTCACTTGTTATTTGTCAAGAAAATAAGTTCCA
GGCTCCCATTTGTAATCTGCCATTTTTGTAGGCTGTACAAAGGTGGGATACTTCATTTTTGGCTCCATTTCTTCATCACT
CTCAATGTCAGTAGCAACATCCTCAAAATCATATTCAGAATCAGACAAGTCTCTAGCATATCCACCTTTTGCAATATTTA
ATGCCCCAAACAAATCATCATCTGATGTAGACACATCTGCTTCAAAAGTAGGTGCTGGCAGACTACTTCTCCCTATTGGT
CTTCCTCTCTTCCTTTTCTTTTTTTCAGTAGCACCTACATGTTCACAGGCACAGATCCATCATCACCAACCACAAATCCA
TGTCCACCAGCCACAGATTCTTCATCACCATATCTTCCTCTTCAGAGTCATAAAAAATAACATTTCTGGCAATGTCATCC
CTCTCAGTGTCATTGTCCCTCTGGTTTTCTACTAAAATTTTCTTACCTTTGTCTTTATTGACATTAATTGAACCACAATT
TCCACTATGATCTACTGGCCCGATGTTAGAATCTAACCAAAAGTTATCAGTAAATAAAGTTATAAAGTTACAAATAAAAT
AATAAACTAACCAAGTGTGCATAGTGTTGGTATTGACCTGGGCCATTGTCATCAACTTGGATACTATCATCAACAACTGC
TCCATTTTCTGCTACTGGGCCATTGTTTTGTTGTCCTAGGCTATTGTCTGCTACTGGCCCAATGTTATTCTCTGCAAAAT
TACACAAATCTTAGCGATAAACATATCCATATTTAAATTAAATCACTCCTACATAGTCTTAATTTTTACCTTGATCAGCT
GGAACACAATCTATACATTCAATGGCCTCTCCTACATAAATTGGATGCAACACATACAAATGGACATTTCCATGTTGGTT
TGCTATGTTAATCGTCTGCATTGCCCCATTGTCATCTGTCAAAGGCCTCAGTCCAGCCTCCACCATGTCAACAATACTCA
AAAACCACATTTCCCGAACTTCATAATTCAAATCCTTCAATATTCCAATCAATTCAAAATAGCTCCACCCGGGTCACAAT
TCTGTGTTGACTCCAACCCATCATATGTTAGGTTTTGTCTATTAGTAAAAGTCCCCCTATAGTGAACCACTACATCAAAG
TAACCATCCATAAAAAATGTCACAACTACATAAAGCACTAACTGTGTCACCAAAAGTCTTACTAATATTACCCATTTAAT
AATAACACATTAACAACATTTTACCAACCATATCTAACATCCAACAAATGCTAAATACAACATAATCAATTTTTATAAAA
AAAAATTAGACAACCCCAGTAATCAACAGTGTTTTCAAAACTGTTACTCGACCAAAAATGTTCACTTTGACCAAAAAAAT
GTCAAGGAATCACTAACATGCAAAGTGGACCACAACAAATATAATATTCACATGGTCCCCATAAAAGGGGCACATTGACA
AAAAACTAATACAATATGTACCCATCAATGTATCACTGCACACTATTAAAGTAAATATGAAAATCTAATAACACGTAGCA
TTACCAAATAGAAAATAAACTAACCTTTTAATGTGCTTGAAACCCTACCAGCAACGAACCCTAACTGCCATGAACCCTAG
CCACCATGAACCCAAAACACTTGAACCCTAATCACCTCCAACCCAAATTGCCATAGCCATATGTTTCCTCAGAGTTTCAA
TTTTCCAACAAAACCTCTCCAATTCATGTAGCCAAAAATGATATCGTCCTGTTTAAAAAAAATTATTCATATTAATATTA
ATTTTTATTATACACATCATTTATTAATTTTGTAAATTAATGTTTCAACGACATGTTGGCAACCTTATTGAATATTTAAT
ATAATTAATTGAGGGTACAATTGCGTGCTTTAAATTAATTGAGGGACCTTATTGAATATTTAATATAATTACGGAACTAA
AATTACAATTAATCTTTTTTTTTCAATTGTTAGGAATAAAAAAGTATAAATTCGAGCGGAAGATATGAAAAATGACATTA
AATTTGTTTTTAAGAAAGTATGTTGGATTAGTTTGTACGTGCAATACTTAACTTTATATTTTATGATGTTTTATCTAAAA
TGTTCCAGTTGCATGCACTCAAACCATTTGAACGTGACCATAAGTAAACTATTATGAATTCATGCATGAGACTTTTAGCT
CGTAAGCTATGAAGTCCATTTATTAATAGTTTGTGTACAAGAAACCAATTCATGCTAAGGTTCAAAATATTCCACGTTAC
TTTCCCCTGCACATTTTCCAACTTAAAAAGAAAAAAAAAGGAATTCAGAAAATAAATGGAATTATATACAAAACCCACCA
TGCTTAATGTTCATAATAATGCCAATCAGTGCTATATCTTAGCCAGTTCAATAGCTAGTGCAGACAGCTACACAGAATGT
TAACCTATATATAATAATATGGTACATAAATTGAATAGAGTATGAGTCCACGTGCTTAAGTTAATTATAAAAAGGAAGCA
TGTGAGAAGCTGCAACCCCAAGAGTAGCTCCAGCTTAATTCTTCATCAAAGTGAGAGTAACAAAAATGGGGAATCAAAGA
GAGACGTGGGTTTGGCGAAGGATCCGGCGATCCTTGTGCTACTTAATTTGCTCTTCTTTTATATTCTCAATTGCATTCTC
TTTTGCCAGCCAATTAACAATCCCAACATTAAGATAAATTAATTAATAAATTAAGAGAAAAAGGATAATATACTAATAAT
ATAAATTTTTTTATATTGGTTTGAATCACAACTCATCATATAAGATAAATTTATCGATTTTTAAAATAATTATTTTAAAG
TAATTCAAATAATAATTTATAATTGAATGATAATACAAGACTATCAATGCATAAATATTAAACTCTTAAATTAATTAATA
TTTTTAAAATTCTTAAATTAAGACACCAGTATTTTAGTATTATATTTTGATTTCTTGTTAAAGATTTCAGTTGACTACTA
TTACTCCATAAATCTCAATCAACACAAAATGGTGGTTGGTTTTTGAAGGCTATAAATAGGCCTTCTTCACTAGTTGTCAT
ACTCATTATTCACCTTAACAAACATTATAGTTGCTTTTGCATTTGGGTTTCTTTTACCTCCTTAATGGCACTCTCTTTGA
CATCTAATGGGGTCAATGAGTACCAAAAATGTGTGGTTGAAGAGGAAGATGGCTCACAAAGTACTAATGGGCTCAGCAAT
GATTCAGCTTCAGCCATAACCCATTCTCCTCCTCTATGTAGCAATAGCAATGAGTATGTTCATAATAAGAGCACACATTA
CCAACTTGAAGAAGCAGAATCTCTGATTAACTTCAAAGCCAATGAGTACAACACCCTCATACAAGGTAGTGAATCTTTTC
TTAGCGTTCAGAAGAGTTGGCTGTTCCCCAAAGAGAGTAATTTGCATGAAGGTTATAACCAATGGAACCATGCTATTAGT
CCAAAAAGCACCACAGATATGCGCCTAGTGCAAAATTTCAGTTGCTTTGAAACTTCCGCTGACTATAGTTCCATATTCAA
TGGTGCAAAAGAGAAGCAACATGGTGAAAGTTCATCATCTGGGTGGCTATACTCTGAACCAAATGTCCCTAGCGATAGCC
TGCTTGAGTCAGCAGCACAAGAGTTGGTCTTGACAAAACGCTCTTCTATGGTATTTTATTGTTTCCTAATCAATACTTTT
TTAGAATAAGTTCATAAGAACTTTATGAAATTATAATGGAAGATATTGAGGTCAGATTTGTGTTTATAGGGAGAGAATAT
GCAAGCTACCAATGCCAAGAAGCCATGCACAAGTGCGAGTAAAGCAGCAAAACCAAAGTTAAACCCATTCAAGGATCCTC
AAAGTGTTGCTGCCAAGGTTTGCTTCAAACCTAAGTTAAATTGTATTTGATACATATGTACTAAGTTTTGTTTGCAAATT
AAGAAAACTTAAAAATATGAGATTCAATGCTGATAGAATGTTTGTATGAATATATCACAGAATAGAAGAGAGAGAATAAG
TGAGCGGCTTAAGATACTACAAGAACTGGTCCCCAACGGTTCCAAGGTAGGTTTTTTTAAACTAGGTAGCAGAAAAAGTT
GCTTTCTTTTGTACTTTCCTACATATGTTGCAGAGTTGAATTTCAACTCAACCAAACTCTATGAAATTTTACTAACTAGA
ATTATGATTTGGTTGATGAATTTTGCAGGTTGATTTGGTCACAATGTTGGAGAAAGCAATTAGTTATGTGAAGTTTCTTC
AGTTGCAAGTGAAGGTGTGGAACTTGCAAACAGTGCACTACTTTTCTTCTTCTTTTGATAAGCAGTTTCTTAACTTGGTC
CTATTTACAATTCTTTTGCATACTCAAATCTTCAGTTTCTTCAAACTAAAGCACATGGCTTAATTTGAATTGGAATCTCA
CATGTGGCATCTTTGTTCTCTACTGGTTCATTGTGAAGGTGTTGGCAGCTGATGAATTTTGGCCAGTCCAAGGTGGAAAA
GCCCCAGACATTTCTCAAGTGAGACAAGCCATCGATGCTATTCTTTCATCTCAAAGATGAATTGCATAAAGATCATGGGT
CCAAGAAATAAGTGTCATCATAATTCATAATTCAAACACAACTTTGCTGAACAAGAAAAAACTTTGTTCTGGAAGTTGGT
CGTTCTGAAGGGCATTTTAGTATTTCGGAATGCTTGAACTTTTATAAATTGTTAATACTAAGTCAAGATCTAACAGAAAA
TTTGAGCATCTTGTGTTAGCGTTTGTGTATATGCTGGGGCTGGAAATTAAACCTCGCCCGTCCCAGGATTTATTCACAAA
ATATCTAAGTGTCTACGTTCTGTACCGTTCTCTGTACTAGTGGCGATGGAAATAGGGCAAATAATAAATTAAAAATATAA
ATCATAGTCTTATTTGACTTTTCTCTCAATTGAATGTCATCAGAATGAGCTGCTACCATTTAATTTGGTATTACTTATGG
TAGATGAAACATCTTGGAGGTTGGGGTATTTCTTATCATATTATATCATGTTATATAATATAATATATATATATATATAT
ATATATATATATATATATAAAATGAGAATGAAAAATGATTTTGAAGTAACTTGATCCCTTTTCATATTTACTTCAAAGTT
ATTTTTTATTTTTATTATTAATTTTTTTAAAATTTAATGATTGTAGTCATTAAGAATCTTATTTGTTATATTCTAAAAAA
ATGATGATGTATAAGTTGACTCCCCTCATGTGTCAGTTACTGTTCACACGGAAAACGGATAGCCCAAGTGCAGCAAATGA
TTATTGAGAGCATAAGTAATAAACCCACATGAATGTTTTTCTATTCCAACTTCCCCAAAGCCTCCGGTATCACAGCCGAA
CGAAGAGTTTTCTTCCCCAGCATAAATGGTTTATGGATGAGTTCTATTGGGGTAGTCGATTGGTTTATTACGAAATTAAG
GATAAATAATAATAATAATAATAATAATAATAAAATATAGATGATAAATTTAGATGTTACTTTAATAATTAATGCTATGC
TTGGTACAAACATCCCAAAAAAAATGGGAGAAAGGAGGAAATGAGAGGAAAGAAATGATTCTAAAAATATAAATAAATTG
AGTTATATGTGAATTATCTGGGATAAAGTAATTGAGTGTTCTATCAAATTTTTGTTAGTTTAATTAAAATAAATAATTTT
AAATTTATGAATAAACTTGATTACTTAAATGAGGAAAGTTCAAATTTTAAAGTTGCATATATACATGCATAAAGTTCACT
ATTTATAAGAAAACACTTTATTTACTAAATTATGAAAATAATATAATGTAATATTCAATTTTGGATTTTTGAATTTCATA
TTTTTCCATAAATCCAAATTTCCGACTTAGTCAAAATTTTATATTAAATCTAATATGATCATACAAAAACAACAACTAAA
ATTATCATAATAAGTAGCTACGCCCAGTAAAAAATTGTATAATTAAACAAAAGATACTAACTTATAGAAAAGAGATTTAG
TTTTTAAAATATATGATAACAATTTAATTGATAAGAATTTTTTTTATTTAGATATCATGTTTAAAGGTTTAAAAATAATA
ATTGACCTTCAATTTTTATCAAAGCAAAATTTAATTTTTAACATGAGAATAATAAGAACAATAGTTATTTGTTTCAAACA
ATGAAATAATATTTTTTTTTATTAAAAATCGTTTAGAAAAATATAGAAAGGTCTTGAAAACTATTGAAAATGATGGTGGT
ATATTTTTTGAAAATGGTATAATCTTCATTAGTAAAAGAAACATCAAGAAGAGAGAAACAAAATATGAAATCTAATAAGA
AATGCAAAGAGAATTGATTGTAACAATAAAAGAATGAGGAATTAAAACACTAGAATTTGACTTATTTAATTTTAAGCTTA
ATATCACTTTTGTCTATTATATTGTACAATTAGTTTATTAACTTAAATTTTTTGAAATAGTAATTTAAGATAGTGGTGAC
TAAAGCCGCCACTATGTGTTTTTTTCCAGGCAAAAAACTCAAACACCACATCCTTCTCCCCCAACAAGAAATCAAACAAT
CAAGCAATAAGATGTACAAAGTATAGTCTAAATTACTTTTTATGAACTAAGAAGTTTCAGAGAATAAAGGAGATGACTGA
CAAACAGAAAATAAAAAAGGGTTGTGGGGATGATTGTGTGGATATGGGTTTTTGAGATGGGAGAACGGAATGGGTGACGG
TGGAGGTATTGGCGGCGTTACAGTGGTGTTGGGGCTGCGTGGTTCAGATTCCTTGCTCCTTCACTGTCATTGGCGACAAG
GGCCACCATGCTATGAAAACCTCAATGTCGCTCGCACACTCTTCCACTCCATGTTGCTCAGCAACACCGTTTCCCGGAAC
TCCATGGTTGTGTGTGTTTCTCTGTGTTAGTTGAGGAGGAAAGAGTTGGCTATGTGTGGGGTGACTTGTTGGGATAGTGA
AAAAAAGAGATTGTCGAAGGTTACTTTTGGATAAGATTTTATATGACTGTGTGAAGATGAGCTCGTTTGGTTAATTAGAA
GAAATGATGAAAACGAGACACTTTAAAAAACTTAAATTGGATAAATAAAACTTTTAAAATTTAAAAATATGATCATCAAG
ATATTTTAATTAACTTATAATTGTTTTTACTATCTAAAAAATTCATTTGAGTCTTCCATAAGCAGGTTTCTTTATAGTAA
TTTTTCAATTATTTTTAACTTTTTCTAAATGTTAGTTGAAATAACATTTTTTGAAAAATATTTCTAGTTTATAATATTTT
TTTCACTAAAATATTTATTTATTTTTGTTGTTATTTTTAAAAAATAAATTATAATTTTATTATTTTTCTATTATTTTATA
TTTTTCAGTTATTTCAATAACTAATTTTATTAAACTCTTCTAATTTAATAAGTTAATTTTTTAACTTTTAATTTTTCAAC
TAGTTTAAACATCATATGTGCAAACTTTCTTCTTTTCACAATCTTTATTACTTGAGTGAGTAATGTGTGTCAACGGACGA
AGCTAAAGATGCCCGGCCGACATTGATAATCCACAAATTCACCACTTGTTTTGCTATAAATTTTAACATTTTATTGGATG
AATGAAGTTGACAAAGATCCAACTCTAACCCACTTGGTTATGTTATAAAAACAATTTAATTAACTTATAGAATTAGAATC
ATTTGGAAAAAGGTTTTCAACTAGTTAATAGATGTAAATTTATATAAAAGACATGTTCGTGTGAGATTTTATATTTTCAT
TTTTTAGATAGAAGTGTATCTTTAAATAAATTCAATTTTAAGTTTTTTATTTAATTTTAATCTCTTATTATTTTTAAAGG
ATCAAATATATAAAATGAATAGCAGTTTGTTTGTTTTTTTCCCTTATAACAGAAGACTATCACGTTCATAAGAAAAATGA
CACGATTATATTCAATCATGCATACAAAAAAAATCAGCGTTGATCGTGGGATGCATCTTCATAATTTTTTGACTATATAC
ACATAGAACAATCACTGCTTAGTAAAGTAGGAAGACTTCATCTTAAAGCCTAATTAATGTTTTCTAATAACATATCTAAT
ATCTATCCTATTAATTTTTCCATTGCAGAGAAAGAGTTTCAACTTGAAATTCATTCATTTATGCTCCCTGTATAAGTGAA
GAACTTTAGTTTAGCATCAACAACGTACAATTTAAAAAATTGTAACGAATTTCAAGTTGAATTCAAGAGTTTAAAAAAAG
AGATAACTCAAATATAACCAAAAAAATTTGAAAAACAAACAATAAAAATTAAAAGAAATGAAAACAAAAATTCAAAGTAA
AATGCCAAAGAAAGGAAAGACTAGAAGACTAAAAATAAGAATAACACAAACCAACAGCACAAAATCCTTTCATGCTATCA
TATTCCCTATCATTAAAGCACATAATTAGTACTGGTAACCGTAATATCCTAATAAACTCAGATTTAAAATCCTTCTATAT
CTAGTCCAAAGCGAATGAATTTTGATCTCTATAAATTTGAGTTGTTTATGAAATATATATGATATGACAGTATATATAGT
AGATACATACTTATAAGATAAGATACACACCAGTTTTGGACTTGCATGTAGTTAATTACATGCATCTAGTTCCATTGGTT
TTAGCCTTAAACACGTTTGATATACTTTTTGATTCCATGATTTCTTCAACCCCTCTCGTGCCTTTGAGAACCTAATTGGT
AACGAATGTGTTGTTATCTTGATGAGCTATGCATGCACATGAGTCTCCGTACAGTTTTATGCTTTACTCTGTCTAAACAA
ATAATTATATATCCTGTACATGTAGAGATTCACTCAGTCTAATTAAGTTGCATTTCAATAATTCTTTTTCCTACTATAGC
TTCTTTATTATTTTGTTTGGAATGAAGTGGGGAACCATGCATTAAGCACGTGTAACTTTTAATAATTAAGGATCACATGG
GCAAGGGTAATCACATGCCCAAACCCACAAAAATCGGTGACACTATACTATACAATATACATTCCAATGAATAATGATTT
GGGATTAAATAAGTCTTTCTGAAATTTAAAATGAACGAATAATTAATTGGTTAATTTATTATTCCTCTCATCACATATAA
TTCCTTCCCTTACTTGGACATAATCATTTCCCGGCCATATCCACTTGGACATTATCAATTTGCTTTTCAATGGTTGGCTT
CATTTAAATTAATTTTGGGTACAATACAATGATATTAATTGTCACAATAAAAAAAAAACTTTATGTACTCATTAGAGAAG
TCAGGGAAAAAAAATAGAAGATTACTGCTTTGTAATTAGTTAGTCAGAAATAACGAACACTCATAAAAAAAAAAACTTAA
TTATGTGAAAAAAATTAATTTTTTATATTATATTTTAAAAAATAATATATAAAATTATAAAAATATAATAAATTAAAAAA
AATTGAATTATTTTCAAATAAAACTTATATTAATACTATATTTTACACTAAATCTTCAAATGAACACTTGGGTCTTATGG
TAAAAGAGTTTTTTTTCTTGTTGTAAGGATCATGGTTATAGTTGTTGCTTAACGTTTAAAACTTAACTAGGAACTAAGAT
AGTGTATTTTAAAATATAAGAGAACTCAAATAGTAAATTAAAAAATAGGAAGACCGATTTAGTATAACAAGGAATGAATT
TTACAATTAAACCTTAAAAAAGTCTAAAATTAAATAGTGGAAGACTTAATCATGTAACTTTCACATTATTAACTCAACGT
TCTAACCAACTAAACTAATAAGTCAATTATGTTATAAAATAATTAATATTGTTATGTATAACACTAAAATTTCTAATATA
TATTTAATACACGTTTACATAAAAAATTTTGTGACAATTAATTTACCAAAATGCATATGTAAATTTATATAATAAATTTT
GTGACAATTAATTTTTAAATAAAATTTATTATTTAAATTTACATATGCATTAAATATATATTAAAAAATTTAGTGTTATA
TATAACAAAATTAATTATTTTATAACATAATTAACCTATTAACTCAATTGGTTAGAGTATTATTTTAATAATATGAAAGT
CAACCGTATTTAAATATAATCCGTATTTACATACAGATTGGCAATACCAATCCATAAATTTATGGATTATGAATCCATAA
ATTTGTTAAGACTAATTTTAAAAATAACGAAAAAATGTTGAGTGTAAAAAAAAATATTAGATGCATAAAGCAATTGTCTT
ATTTCTTGTTAGACAACAAATCAAGCCTCGTAAAAACTAGTACAATTTAACCCAACCTCCCACAGTTCCACCCCCCAATA
GGGCACATATATAAATGATAAAACCCACACCAGTGCACCACACACACATTGGAAACTTTTTTTTAAAAAAAAAAACTACT
TCATTTGGGAGGAAGAGGTCAAAGTACCTCGCTTCTAATTATACATCTGTTTTTAGTTGCAGGGAAAAACTAAATAATTC
TAATTTCATTTTTTTCTTTCATAATTGCAGGTTCTATAACAGTTGCATCAGGTGGAGATTTTCGTTGCATGGCAAAATAT
TACAAATTTTATATTTTGTTGAATACTTTTCTATGAATTAATTATTATATGTAAAAATAAATGTCTCACGTATCATTTCG
ACTTTCGGGTTAGCAGAAGCACATGAATTGTGTGTTGCCAAAAAAAAAAATGAACTACGACTTGTCAATAATCCATAAAT
TCATATTTAAAATGATCACTTCACAAGCCAATTTCGCTGGGTTTTGATGGCTATAGGGATGCATATGTTTACATCACGCA
TGCACATCTTATAAATTTGACTCCTTAATTAGGCTACGATATAATAATATAATCGACCGACTTACATACATAATTATGGG
TTCAAACGTAAGGAGAAATGACCCTATTCCTATTTTGTTTTATGCATGATTAAGGGGACTGTTTAAAAAATACGTGGTCA
CATGAACGTGAAACAATTGAATGGTATTGATCCAATATTTATTTATCGATACAATCACACAATTGCCAATGGGGGCTGCT
ATTTTTTGGTTTATGAATATGGACCCTCCGTGTAATTTAATATCTCGAGAAGAAAAAAGAAATAAAAAAAAAAGAAAACA
AGAGAAATAAAGAAAAGTACAAAGAATCAAATAAGTGTTTGCAATATACGTACATAGACGTTGATATATCATTCCTTTTA
GTATATATATCCTGACAGAGTAACATAGAGCACTTATCAACGTGCTAAAAGTAATTAATTGCCTTGTGTAACGTTGCTTG
AACAAAGATTCCACATCTTTTGGCCTTTTATTTAGAAAATATAGTACTTTTGAATAATCCTAGAACCTGCATACATACAA
ACGGGATATGTCGTCGTAGATTAGCCATGTCGTTTCATTCATCCCTTCCTTGATTCCCTATTTTTTATCAACTAAAAGTC
ACAATGCCTCGTGTACTCACTTTAATTACTACTTTTTTTAATCAATATAAACATAATTATATTCTTTTCAAATCAATTTA
AATAATATTTGCAAAATATACGAGATACTTGCTATTTTTCAATAAATTTTATTAGAAAGAATAAACACGCACTTGTAACC
AAAAAAAAAAAGAATGAATAAACACACAGACATAAGATAAAATAATGTTACCACACTGTGTGACTTCCCCCTTAGGCTGA
TGATGAACCTGTTTTATTTTATTTTATTTTTTACCAAAAAAGGAAAGGAATTTCAATGAACCTGTTTAATTAAATCTGTT
CCAGGTTAAAGGCTTATAGAGATTAGGAATTTATGTTCATCACTTGAGGTTGTAAGAGATTAATTAGGACTCCGAAGGGT
CAATTTTTTTCTTGGGCCGTATTTTTTTATTATGAAATGTCCTATAAACTATATTTTCCTTGCATTTAGTCGTAGATGTG
TGTGTGTAAGATTATTCTGTATTATATTTTAAAAAATTACAATTAGAGGGACTAAAATAAAATGTTTTAAACAATAGAAA
CTAAGAAAAAATATTACAATTATTGGGGAGGAAATTAATTAAACCAATTTCAATTTAAATATCAAAATCACAAATTACGT
GGAACCTGCAGGGTGGGTCCTGGATTTTTATTTTGGATTTATGTGTTGTAATTTGTTTGATTTGGAAAGCGTTTGGCATT
ACAAAAATAATGCTTCTTTGTATGAACGAGGTGTCAGTCAATTCGGGATATAAATGGCGATGTGGGGCTTGACGTTCGAC
CCTCCAAACTGGGCCCCCAACCAATTGCACATTTTTGTTAGGAATGAAAAATTGGTATTGATGCAACAAAAAGAAGAAAC
AAAAAAAGTATTTGATCTTGAGGGATTGGGAATTTTCTTCGTCTTTAGCCTGATCATTTTCTTTGAATTATACAGAAACA
TATGTTTGGATAAACCTTTTTATAGATACACCAAAAAAAAAATTGAAAAAATAGGATCATAAAATACATGGAACTCTTTT
TATAAGTTAAAACAAACTTAGGTATTTTTTATTTTTATAAGAACTATCTCATGTAGCATTTTCAAAAAGAAGTGAGAAGT
TGATTTTAATTTATAGAAGAAGCTTAATTTATTTTGTCTTTTTTTTCCTTTTATAAGTACTTATAAAAGAAGTATATTCA
AATAAAGTTTAAATATTTCATTTCAATTAATAAATAAAAATATATTTTGTAAATTTTCATAATTAAAAATTCAACCTAGT
ATTAAGAGTTTCATATATTATCAAATAATTAAAAAAACATTCTAAATTTATTAATAATTTAAGTACATATGATAATTTGT
GATTGAGTGTATGTATGATGTATTTTAGTTAAATTCGATTATTAATTAACATATAAATTTCATTTCATAATTTTATTATT
ATTATTATTATTATTATTATTATTTTCACGTGAAAATGAAATTGAGGTTGACAAACTTGACAGTTGCGATTAGCATTTAC
GTCTTTACAGAAAACTATACTACAATTGTCCATGTTTCATGATTTACACGTCGGCTTATTTTTCCTTTAATTAATTAATA
AAAAAATGGCAAGACAAGTGTTTTTATGTATGGATAATTGGATATCTTTTTCATATTCACGAATTTAACATAAATTTAAA
ATTTTATTGAATATCGTGAATTTTAATCAATTTACTAATTTAAAACGGTTTCTTTTGACCAACATGTAATTGTAAGAGTA
AAATTGTGCTTATTTTTTTTAAGTAAGTTTTATGAGAAAAAATATTTCAGGAGAGAATTCACTGAATGAAGATGTTGAGT
CACATGTTTTGACATAAAATAATTACCGACAAATATTTCATACCAATATTATAATAATCTTTAAAAATAACTTTTGTGAA
CATGTCAATTTTATAAGTTTGAGTGGTAATGCATAATATTAAAAGAGAAAATAGATTATACATGACAATGTAAAATAATT
TTACATCACAATTCATCATAATTTATTATGTATGATAAATTTATTGATAATATTAAAAATCATATTAATAATAATTTATG
ATTAAATGATAGTATAAAATTATTTTAAAGTGTTAATATATAATCATTAAACTTATATTAAAAATAAAAAATTTGAAAGT
GTGGCATGTGGCAAGCTTTTATGATTATTTAATTAGTTTTGTTTGTTAAAGTTATTTCAAATATCTACTGTTTTTTAGAA
TGGAAAACAGCTTAAGTTCTAATTTGAGATTTATTAAAACCAGGTAAAAATAACAGATGAAGTATTTTTTCAAGAGGGAT
AATAATAATAATATAAAGTTATATAACTAAAATGTAATATATAAAGAAACTTTTTTTTAAAAAAATAATGTTTCCCATAA
GATATGACATGACATAGGAGAAAAGTTTCCACGAGCTAACTTATATAGTAATCTTTATTGAGAAAAATGGTACATGAAAA
TTGGTTAATTCACCATCCAATTGTAAAGCTGTAGGCATCAAGTAAATTTTCATGACTACAAATCTGCAATGAAAATTAAA
AAATTTAAGCAATGATAACACTAATAATGATGATGATAATAGGGACCACAAATATCATGATGTCGATCATGACAATTATG
ATATTAATGATAATATGATCATGATAAGTATGATAATTTATGTCCAGGAACANNNNNNNNNNNNNNNNNNNNNNNNNNNN
NNNNNNNNNNNNNNNNNNNNNNNNNNNNNNNNNNNNNNNNNNNNNNNNNNNNNNNNNNNNNNNNNNNNNNNNNNNNNNNN
NNNNNNNNNNNNNNNNNNNNNNNNNNNNNNNNNNNNNNNNNNNNNNNNNNNNNNNNNNNNNNNNNNNNNNNNNNNNNNNN
NNNNNNNNNNNNNNNNNNNNNNNNNNNNNNNNNNNNNNNNNNNNNNNNNNNNNNNNNNNNNNNNNNNNNNNNNNNNNNNN
NNNNNNNNNNNNNNNNNNNNNNNNNNNNNNNNNNNNNNNNNNNNNNNNNNNNNNNNNNNNNNNNNNNNNNNNNNNNNNNN
NNNNNNNNNNNNNNNNNNNNNNNNNNNNNNNNNNNNNNNNNNNNNNNNNNNNNNNNNNNNNNNNNNNNNNNNNNNNNNNN
NNNNNNNNNNNNNNNNNNNNNNNNNNNNNNNNNNNNNNNNNNNNNNNNNNNNNNNNNNNNNNNNNNNNNNNNNNNNNNNN
NNNNNNNNNNNNNNNNNNNNNNNNNNNNNNNNNNNNNNNNNNNNNNNNNNNNNNNNNNNNNNNNNNNNNNNNNNNNNNNN
NNNNNNNNNNNNNNNNNNNNNNNNNNNNNNNNNNNNNNNNNNNNNNNNNNNNNNNNNNNNNNNNNNNNNNNNNNNNNNNN
NNNNNNNNNNNNNNNNNNNNNNNNNNNNNNNNNNNNNNNNNNNNNNNNNNNNNNNNNNNNNNNNNNNNNNNNNNNNNNNN
NNNNNNNNNNNNNNNNNNNNNNNNNNNNNNNNNNNNNNNNNNNNNNNNNNNNNNNNNNNNNNNNNNNNNNNNNNNNNNNN
NNNNNNNNNNNNNNNNNNNNNNNNNNNNNNNNNNNNNNNNNNNNNNNNNNNNNNNNNNNNNNNNNNNNNNNNNNNNNNNN
NNNNNNNNNNNNNNNNNNNNNNNNNNNNNNNNNNNNNNNNNNNNNNNNNNNNNNNNNNNNNNNNNNNNNNNNNNNNNNNN
NNNNNNNNNNNNNNNNNNNNNNNNNNNNNNNNNNNNNNNNNNNNNNNNNNNNNNNNNNNNNNNNNNNNNNNNNNNNNNNN
NNNNNNNNNNNNNNNNNNNNNNNNNNNNNNNNNNNNNNNNNNNNNNNNNNNNNNNNNNNNNNNNNNNNNNNNNNNNNNNN
NNNNNNNNNNNNNNNNNNNNNNNNNNNNNNNNNNNNNNNNNNNNNNNNNNNNNNNNNNNNNNNNNNNNNNNNNNNNNNNN
NNNNNNNNNNNNNNNNNNNNNNNNNNNNNNNNNNNNNNNNNNNNNNNNNNNNNNNNNNNNNNNNNNNNNNNNNNNNNNNN
NNNNNNNNNNNNNNNNNNNNNNNNNNNNNNNNNNNNNNNNNNNNNNNNNNNNNNNNNNNNNNNNNNNNNNNNNNNNNNNN
NNNNNNNNNNNNNNNNNNNNNNNNNNNNNNNNNNNNNNNNNNNNNNNNNNNNNNNNNNNNNNNNNNNNNNNNNNNNNNNN
NNNNNNNNNNNNNNNNNNNNNNNNNNNNNNNNNNNNNNNNNNNNNNNNNNNNNNNNNNNNNNNNNNNNNNNNNNNNNNNN
NNNNNNNNNNNNNNNNNNNNNNNNNNNNNNNNNNNNNNNNNNNNNNNNNNNNNNNNNNNNNNNNNNNNNNNNNNNNNNNN
NNNNNNNNNNNNNNNNNNNNNNNNNNNNNNNNNNNNNNNNNNNNNNNNNNNNNNNNNNNNNNNNNNNNNNNNNNNNNNNN
NNNNNNNNNNNNNNNNNNNNNNNNNNNNNNNNNNNNNNNNNNNNNNNNNNNNNNNNNNNNNNNNNNNNNNNNNNNNNNNN
NNNNNNNNNNNNNNNNNNNNNNNNNNNNNNNNNNNNNNNNNNNNNNNNNNNNNNNNNNNNNNNNNNNNNNNNNNNNNNNN
NNNNNNNNNNNNNNNNNNNNNNNNNNNNNNNNNNNNNNNNNNNNNNNNNNNNNNNNNNNNNNNNNNNNNNNNNNNNNNNN
NNNNNNNNNNNNNNNNNNNNNNNNNNNNNNNNNNNNNNNNNNNNNNNNNNNNNNNNNNNNNNNNNNNNNNNNNNNNNNNN
NNNNNNNNNNNNNNNNNNNNNNNNNNNNNNNNNNNNNNNNNNNNNNNNNNNNNNNNNNNNNNNNNNNNNNNNNNNNNNNN
NNNNNNNNNNNNNNNNNNNNNNNNNNNNNNNNNNNNNNNNNNNNNNNNNNNNNNNNNNNNNNNNNNNNNNNNNNNNNNNN
NNNNNNNNNNNNNNNNNNNNNNNNNNNNNNNNNNNNNNNNNNNNNNNNNNNNNNNNNNNNNNNNNNNNNNNNNNNNNNNN
NNNNNNNNNNNNNNNNNNNNNNNNNNNNNNNNNNNNNNNNNNNNNNNNNNNNNNNNNNNNNNNNNNNNNNNNNNNNNNNN
NNNNNNNNNNNNNNNNNNNNNNNNNNNNNNNNNNNNNNNNNNNNNNNNNNNNNNNNNNNNNNNNNNNNNNNNNNNNNNNN
NNNNNNNNNNNNNNNNNNNNNNNNNNNNNNNNNNNNNNNNNNNNNNNNNNNNNNNNNNNNNNNNNNNNNNNNNNNNNNNN
NNNNNNNNNNNNNNNNNNNNNNNNNNNNNNNNNNNNNNNNNNNNNNNNNNNNNNNNNNNNNNNNNNNNNNNNNNNNNNNN
NNNNNNNNNNNNNNNNNNNNNNNNNNNNNNNNNNNNNNNNNNNNNNNNNNNNNNNNNNNNNNNATTTTAGATAAATCGAA
TATAGCCAAAAAGTAATTTTATAATCGAAATGCACTTATATTTTAAAATTTATATTACTCGCTAAATTTGATTCATTTAA
TATTAAAATAATTAAAAAATTTATACAAAATTATAAACTTAATCTATTTAAAAAAAAATTAAAGTATATAAAAAAATGAT
TAAATTGAATAACTCTATTAAAAATTTCATTTGAAATAACTTGTTGCCCATTATCTATTTTAAACAACTTAATAATCTCG
CTTCCTTAGACGTTTTTGTCTACCTTTTTAATTAGTCACCATGGCACTCTATCACGCACGCGGATGTTTAGAAATATCAA
AACTAAGACATAACCCAAGAGCTAAGGACACGTACGTATTAGAAAAAGAAAAAAAAAGAAGAGAATATGCTCGAAAGAAA
AAGCAAAAGACTCTTGTAGAAAAATCACTTGAAGCTCAAGGAAGGAATATTTTATTTATATATTATTACATGAGTTAATT
TTATAAATTACCCCCTTTGCCTTTTTCTTCCCCGTATAATAGCTACCATTAGTACTGCGACTATTTATCTTGTGTAAGTT
ATTATGCATACAGAACGTGTACTCTACGATAGCTTTAAAAAAATACTTGTACTTTACGAACAAATATATGTCATGTGGCA
AAAGTACACAAGTAATGTGCCAACAAACGGTTCTACATCTAAAACAAAATTCTAACAAACAGTTTTAATTTTATATATTC
TCCTCCAACCAGGTAGCTCATCCGAAACTTTTAAGCACATTTTTTAAGATGGCAATTGGTGATTTCCCTATTGAACTATG
CAACAAAAGGCTGTAGTCATCACACCATTAATTAATTCATAGATGCTTAAATTCAAAATTGAGTTAATTAGAAGCATACA
TGGCAGTGGGGCTTATGAGGAAGAGTCTTGACAGTTTCAGATTTGGCAACCACCACCTTCGAAAGTTGTTGATTGATTCT
GTATATAATTTTCATTTCTCATACTCTTACAAAATGAAATGGTCAAAACATTGTATGCTTGGATTAATTTTGTGATAATT
AATTATGAGTAAAAAAGCAACCTTAACTTTTTTTAAATAAAAGAAAAAAAGATAAAGGATATAAAAAAAAAAGTTCAAAG
CAAAGAGCTTTTTAGCATAGCTTATTGGAAGTTACTTTGAGATAATGCACTTACAAAGGCATGAACTGGAATAATTTAAA
GTTGTAATAATACTAGTGGTAGGTAGGGGAAATGTTATCTCTTTCATTCGAGTTTTTTTTTTCATATTAAAAATTACAAT
TCACTTTTAATGAGAATAAAGCCAAAGTGAATAAGGATATGTATTTTTTATTTATCCCAGTGGAAATACCAATTAACCTA
GCTATTTCAAGCCTAATTCCGTTTGTATTAATTAACTTATCAATAAATGAGCACATGATGTAATTGAAATTCAATAGAGA
TCAATTACCCTTGTAAAAAGAAAGCTGCATTAACCGAACCATAAAAATTAATCTTTGCCGTTTATTTTTACACCTACGAC
TAATCCACTAATCCCCAATACATGATTGTAAAGTAAAATTGATAGCATCTTTAAATCAAAGAGAAAATTATTGCAATGAC
TAACTTTTAGATGTAATTATAGCTAAAGCTATAGTCAACTGTACCTAACTGCCAATTAAATTGTCTACCTAGCAATTCTA
ATCAAACACTCACATCAATAGAAACATTTCTTAATTTCACCCACATTTTATGACCTAAAAATACGTCATTCAAGTTCAAC
ACATGTGGTGGGTATATTGGCCATTAAAAAAAAATTCCAAAACTGAAAATTGGACTCAAAAGGTTTAACATATTAGCTGA
GTTAGACCATGCATTACCACCACCGTGCCAAACATGCAACGACAAAATGCAATAAAGAAACAACAACTCCTATAGTTTCT
ACCAAACTTACCGAAACTAACGACTACGCATCCTTATTTTTTTCCACCGTATTATTACTATGAAGTGTACACTTCAAGTT
GGGATGGTAATCCGATCTTGGTAACTTAGCCTTCTAGTACCTCATATTTGAGGGCTCTTGGATCGTAATTCGATCCAAAT
ATTTTGATATTGTATTCAATTTGATTATTCTCATAATACTAGACTTATCATAAAACTGACATAGATGTAATCACATATCC
ATGATGGATTCATAATATTTTAGCTGTGACTTATATTATAACTTATTTTTTAAACTAATTTTTAAATTAGAAATAATTTA
TAACTACCTATATATGTTATATTAAGAAAAAAAAATAAAAATTTAGTGAGGTCAATTGTCCCCTTACTCTTAAAAGTAGA
TCCGTCCTTACATACTGAAATCCTAACATTTTGATACGTCATAGTATATTCATCCTTAAATATCGAAGACAGGATGGACA
TGTAAAAGAAGATAAAGTATTTTTATTTTGACTTAGGAAGATAGATGAAACAATACATTTTATTTAAATGTTTCAGACTA
GATTGTCTTCATCTACTAAGAAATCTTTTATAGAACACAAAGTATTAACCAATTTTATTAACAGTGAATTTTCATTGAAA
AATTTGATTTATTATTTTTACTAAAGTATCATTTTTAACTACACTTTTTATCTACAAAAATCAAGTAAAAAACTTTATTT
TTCAGCTCATTTTTTATTTAGATTTTTTTTCTTAACCTTCTTACTCATCAGAAAAAAATAACTCTGGTTAAGACCGGAAA
ATAAATAAAATCTATCTAAAAATTATTTTTGCCAAGAATCATTTTTATATAAAGGGGTGTTTGTTTCATAGACTATTTAG
TTATTCTCAAGAATATTGAATTAGAAAAAAATTATCCCACATTTATTATAAGGTCATAAAAATATTAATCATGAGTATAT
TTTATTTATCAAAAAAACATTTCATGTTTTTATCAATATTTAATCCTGACAAAGGAGATGGGGGAATTCTGAGACAAAAA
TATCTCTTCATTAATAAAAATTGATATATATCCTCTTACTAATCACTATCCACTACTCTCTCATTGTTCTTTTATGATCC
ATGCTTAAATTTTTTCCAATCTCACAAATATCATTCCCGTCTCATTAGTCTTCCCACAATTTGATTTAATGTCAGTTTCA
TTCTTACATTTTACGATAATTTATTCGTTCTTCTCTAATGCTCCTTATTGAATAGGCGTTCTTATGGTTCTTGTGTTTTC
CTTTCAATCAATTATTGTAATAGTCAAACACATGAAAAGGAAACAAGAGATGAGATGTAATGAAAATTTTTCTAATAAAA
ATATTTTAGTAATTATAATATATAAACATTTGTTATAATCATTCCTAAAAATATAAAAAATAATCTCAACCAATTTTAAT
AGTTAACCAGACATATTTTTTAATAATATTAAAAAATAATATTCTGATCTTATATTTCTAAAAAAAAGTATTTTTAGGAC
TAAAAAATATGCTTAAATAAACGCCCGTTGGAGTAATAGTATATATGTTGAAAACGACTATACATTCTTATGTATACCAG
TAAGAACTCGCCTGAACAGTGGCACTGCTCATTAATTATCCGAATCATCATTATTTCTTGCTATTAGTGTTGAGTCATCA
AAGTGAAATACAATACCTGACTTAACTTGCCTAACTTTTTTTTTAAAACTCAAATAAATACAAGTTTAGGAGAAAAGAAT
GTTCTTTATTTCATTCACTATTAATTATTAATGGTATTAACTAATAAGATAAATAAATTACAAAATCCATAAATTTAATT
CCCACAGATTATACACCAGACCAGACGATCCGAAAAGGATAAGCTTCGTTTTTTTGGTAAAAGCTTAAAGTGTTTTTCAC
ATTATTGAACTAAAGTAATTTTTGCTTGAACGTTTTTTACATATGCATCATTTTGAAAATAAATTTAATTTATTAAAATA
CATTCGTAATATAAAAATATTTTACACCATCATTTTTAAAAATGAATTTAGTTATCGTGTATAATACGGTTGTTAATAAA
GCAAAAAGGAGAGACCGGCTTAGGGGGACCATGATCACTTTCAATTTTTTTTTAATTTTATTTGAATTATTATACAAATA
ATTTTGAATTTTTTTACATTAAAAATATATAAAAAAATTATTTACACTAATAATATAAATAAAAAAATTATTTACATAAA
TGATACAAAATATTTTCACGTTGAAAAATCAATTCCTCAAGAATCGTTTTTCAACATCACAACTTTTTTTATTTATTTTC
ACATTAGTTAACAAATCGATTCTAGAGAAACCAATTTCTTAACTAGTGCTTGTTTTTATTCTAAATATGATATTTTTATT
TTTTAAAAAACTCAGTTAACATAACTCGTTTTTTTCTTAACTGATTTTTTTTAACGTTTTATAAAATGTTTTTTAATTAT
TTTAAATTTGTTTTTTATTAATTTATATGTGTATATATATATATATATATATATTATTTTATATTAATTTTTTTGCATGT
GTTGTTGTTAATTTTATATTAAATTTATTTTGTTTAAAATTCTTTATAAATATTTCTATCATGTTTAAAATAATTTTTAA
TTATTTGATAACAAAATTTTTGCCTTCAAAAAGTGTGGAAATTAAATTTTTGAAATAGGTTATTTCATTCAATATTTTTT
TAACAATAACATCAATATACTTTTTAACTAAAATTGAATATAACTCACAAAGTATCATTTTTAGTTTTTACTCAACAATA
TTTCATTTTTAATTCATTATTTTAATAAATTTTGATTACCAAAAAAAATTTTAATTAATAAAAAACATATTAAATAACAA
TTGTTATTCATACAAATTAAATACAAGTAACAAAAAGTTATAGTAATTTACACCTTGTTCAATCAATTGAACTAAATTTT
TTTAATTTACTAAATTACATATGACAAATGTTTATTGGTATTTAATTAAAAAATTAAAAAATAAACTTATTTATTAAAAT
ATATAAAATTATATTATTTATAACTTTTTTTAATACTCATGTATGATTTTTATTATAAATATTTTTTATTTAATTTTTAA
CCAATATTCTAATACATAACAAGAACAGTAACATATCAGTGACACTCATAAATTCTTGCTATATAAAATCAAAAAGTAAA
TCCAAATCAATAAATTCTTTACAAGCTTTTATTGTGAAATCTTACTTGAACGCTAACTAAGGGTGTTTGACTGGTTTGGC
AAGGGAATTTTGAATCAGATAAAATGTTAGTATAACTTGGCCAATTCAAAAGAAAGAGAGAAACTGTCTCAACCAACAAC
TACCCTCTCTCTCTCTATATCTATATATAGACAGTGTTGTGAGTTATAACTACTGTTGCTTGCTTAAACCAATCTCTCTC
TCTCCTCTCTCTCTGATTAATAACTTATGGAAGGTTTTTCACCGGAGGCGGAGGCGACAGCGGTGGCCGTACGGCGGGCG
TTGGAGCTGCTGCAGCTGAACGACCCCGTTTTGAGGGTCCAAGCGGCGAGGGACATCCGGCGCCTGACCAAGACCTCGCA
GCGGTGCCGCCGCCAGCTCCGGCAAGCCGTGGCGCCACTCGTGTCCATGCTCCGCGTTGACTCGTCCGAGTTCCACGAAC
CCGCGCTTCTCGCTCTGCTTAACCTCGCCGTACAAGACGAAAAGTACGTACCTCTTCTACTCTTGAACAATCTTTATTAA
CTGGAATCAACACCTTTTCTCAATTTGCAATTTTGGAGCCAAAAAAAAAATATTTTGTCTCAGAATACATAAATGTTGAA
TGGTAATACTATAATAGTAATTGTTGCCGTACTATTTTATTTAATTTGGTGAAGAGTGTTTGTTATAATTAATTTGTGAC
TTTGTGTATAGGATTTACGGTATCGGAGTCCTGAGATATTCCTCTGAGGAATCCTCCTCTGAGTTTTTGCGAATAATTTT
GGTTTCTTTATTATATTAATTATTATTTTTCTTGTAATTACTCAATCTGTGTGGATGTTGTGAAACATATGGGATTCACG
GAATCGTCAAGTTGGGAATAAAATATTTTCAATTTGGTGAACAAACAAATACATACATGCCACAACAATGGGTTTTTTAT
TCGTAGATATTTAGAAGAGATTATGAGAAGTTTGTAAATATATAGTTTATGTCTTAGCTTTTTGACTTATTAAAATAAAT
TTGATTAGCTTATTTCCTTAAGTTTCATAATTTAATTTACGATCTAAACTCTCAAGTAATAAAACTTTATTAAATAAGTA
CTTAATGAAGTTATTTACTCAAATATGCTCTTTAGTCTTTTCCTATTTTTCTATTTACATCCCTTTTATAGGTGAGAAAA
ATAAAAGAAATTTTAGGGTTTTTTTTAACCTCAGCCAGATTTCTGTTAGGATTTAGGAAAGAAAGATGAGCATGAATGGA
ATTTTCGCGGTTGGTATTCCCATTTCTGTCAGAAAAAAAAATTAAAATTTCATGGCTTAGAATTAGAGTGCAAAAGTTGG
TTGGTTGAATTGATGAAATATTCTGAAGAAGAAAAGAGAAAATTCTAGGCGAAGTTTGAGTATTTGCTTGTCATATTTTT
CATTTTTAATGTTTTTCACTTTTTTATACCGTGTCACGTGTACTGATTGGATATTGATTTATCATGGTTTCTTATAGATT
CAATGCGTGCATAAACAGGTTAACAAGAAATAATTGGATGCTTTAACAATAGAATCTTATCAAATTGGAGGGTGGTTTTT
GTTTGGTAAATATGGTGCACTTCACCGTTTTAACGTTTTAGGCTTGTCTTTAAATGAAGTTAACCTGATATCATTTGTTG
GCGAAATATTATTAGATAGATAAAAGGTGGGGCCTGCAAAAAGATGCACTGGTTATAAATCAGTATAAATTTGTCAACGG
GAAATAGTAAACAAACTTCAAACAAATGAGCCATGATTTAGATGTGGTTTATTATTTCGTCCTAGTTTTAAAATATCACA
AAGAAAATAATAAAAGTAAAAATATTCTATAAAATTATTAAATCATAGAGTAAAAACAATTTATTTTTATAATTCTGGCT
ATTGTTTTACTATTTAACTTTTCTTTTACGCTTGATTATATAAGTAAGCTGTGCCCTCTCGTTTTAATGTTTATTGTTGG
AGATGTTACATGTCCCTTCATTCAATGCGGTATTCAATCACCGAATGGCTTTTTTTTTCAACTTTCGTACTCTTCGCATT
AAGGCTATGCTTGTGGTTGTATGTGAAATGGATATAAAAAGATAAAAAAAATGTTTTGATTTTACCTATTGTTGCTAATG
AAATCACTTTCATATCTCACTTTCAAGATGTACGAGTGGCCAACATATTACGGCGGAGTGTAAAAATCATTTAAGTTCCA
TCTTTCATACTTTCTTTTTCTTCCCTAACATTTTTGTTCTATCATTAACTTTGACGTGATTTTCAATTTAAAATTTTCAC
TTCTCGATTTTCCATGTAGTCAAAAAGCATAACCAAAAATTTATAGTTTTAGGTCGGTGTTTTGATTCCTAATTACCTTT
TATATTGAATGCTTTAAGTAAAGAGAAAACCATACTTTTATATGTGTTCCACATTCAAATTTCCCTTCTCTCTCTTTTTT
GGGTCCCTGGGGTGGATAGCATATTTTGATGATTATATTTTATCTAATAACTGGTAGATTGTCGGGTCCATAAATGAGCT
ATAATCATAGAAAATTTCTGCTATATTCGACTTTTGGAAGAAATAAATTTATCACAAACCCAATAATTCGGCCTAATGGC
TTTTAAACTTCATTATCCTCATTGTACTCACACACACAAAAAATAAAAAAATTATGACATACTCTAAGCCATCATCATAT
GTGTGTAAATCAGGGGATCTAATGTTAATCTGGCTTAAATATTGGTCTTGGAATTGTTTCCCCTTTGTAGCTTGGCATTA
ATCTTGCATCTGGGGCCTGTTTGAGCATGTCCAGCTTAGGATTGAAGATAATCTGATAGTGTCTTTTATTAGAAAATGTA
GTCTAATAAAAAGAAAAAAACAATATTCAGGATTATGATTGTTTTTCTCGGTCTTTCTGGCAGTTAAACATGCACTAAAT
ATTGCCCTCTGTTATATTTTGTATCCTGTTCTCTTTATAACAAGTACCAGTCACTTAGTCTTCCTTTATCAAATGGTTCA
TATTCAATGATGTTTAACTATCTGCTATGTAATTTCTATGGCTTGAATTTAATTCATTCCCATTGTTATCAAGCAGGAAC
AAAATTAGCATTGTGGAAGCTGGTGCATTAGAGCCAATAATTAGTTTCCTCAAGTCACCAAATCCAAATCTGCAGGAGTA
TGCAACTGCATCTTTGCTCACTCTATCTGCCTCTCCAACCAACAAACCAATCATTAGTGCTTGTGGCACCATTCCTCTTC
TTGTGAATATTCTAAGAGATGGAAGTCCTCAAGCTAAAGTTGATGCTGTGATGGCACTGTCCAATTTATCAACAACACAA
CCTGAAAACCTCAGCATCATTCTTGAAACAAATGCAATGCCTTTTATAGTTAGTCTTCTCAAAACCTGTAGAAAATCCTC
AAAAATAGCTGAAAAATGCTCTGCTTTGATAGAATCCTTGGTGGGTTATGAAAAGGGAAGAATTTCCTTAACATCTGAAG
AAGGTGGAGTTCTTGCAGTTGTGGAAGTTCTTGAAAATGGGACCCCCCAAAGTAGGGAACATGCTGTTGGGGCATTGCTG
ACTATGTGCCAAAGTGATAGATGTAAATATAGGGAACCAATTCTTAGAGAAGGTGTTATTCCAGGACTTCTTGAGCTTAC
AGTTCAAGGAACCCCCAAGTCTCAGCCAAAGGCACGTACCCTTTTGCAGTTACTAAGAGAGTCTCCATATTCAAGACCTA
AAGCTGAACCTGACATTCTTGAGAACATAGTGTGTGACATCATATCACAGATTGATGGGGATGATCAATCTGGTAGAGCA
AAGAAGATGCTGGCTGAGATGGTCCAAGTCAGCATGGAGCAGAGTTTGAGACATTTACAGCAAAGGGCTCTTGTATGTAC
CCCTAGTGAAATGCCTATTGCAAGTTGTGCTTCTGAAGTTTCTTCAAAATATTAGTTGGGGCTTTTCTTAATTTGTATCT
TTTCACCCTTTTTCTCTCTGCTCTTTTTCTTTCCAGTTGGAATTAGCAACATAAATTTTCTGTAATATATAAAGAAAAAA
GAAAAGTGAAAAGGAAAATATAACATAATAAAAAAATGCCAGTCCAGGCCATCGTAGAGGTATCGAGTGACTGGTAATTG
CCAATAAAAATGATGTTGTATGATAATAAGAGCTTGATTTTCTAGTTGATTTGTAAAGGAGCTGTTGCATAAAATAATTT
ACAGTAGTTAAGAATCTTATCAAACCTTCTTCCTCCTCTATGCACAATTGCGTATTAAGAAAGAACTTCTACAAGGTAGA
TCCGGATAGGACTTTTTTCTTTATTAAGTTTGGTATTTTAAACATCAGAGAAGGACTCTTCAATGCTACTTTTATCAGTG
CAAGAATTTTCTATTTTGGTGACAAATAATGCAGTACCTATTGTTGTGGCAAATTTGATGTTGATGTTGATGGAGTGAGG
TTTGTGTGTTTGACTATTCAATCGAATCATTTACAATAAATTTAGGGAGGGCTTAAATCTTTTGATGATGACGGATAACA
ATTGAATCATTAATTCATTACACGCATACACACCTACCCACTCACACACATATTATAGGATCCACAAAAATAAGTGAAGA
ATCCATTTAAGAGCCTTAGCATTGGAGATGCACTAATTATCGAAGAGAAACCACCTAGACTGAACGCTACATATTTCTTT
ATAGTGCTTATTAGAGTAATTGAGTTTTTCTTTCATAGAATCTGCTGCAAGCCTGCAACACTAACTCATTGCTGTCTAGC
TTCAATAAGTCCAAGTCCAATACCTTATTCCACGAGTTTCTTTGATAGAGTTCAGATTTTGTTGCACTTTTGTTCTGGTT
TTGTCGGAACCAACTAACCATCACTTAAAATAGTTCCCAATTACTGTTTTTTTCTCTCTTCCACGTCCAATAAGGCAATA
ACTGAATGCTCATCTTGAATGAGGGGTGGCATTTTGAAGAGGAACAAAGAATAATAAGCATAACCATTATCTGAAACACG
TGCACTCCAACAATAGCTAGAGACAATTTAGTGCATGTATGTTTGGTTTTTCAATTGAGATCCACATTTAGTGCAAAATT
ACATCAAAGACAACGCAAAAGCATTTACTAGTTCATGATCATTAGTTGTGTTGGGGATCCACATTTACTAGCTAGGACCT
AACATGTTTCCAAACACATTGTTTAATCTTCATGTGAGGTATATACTTTTAGACATCCGAGGAAAAAAATATAGAAGATC
TACTTAAAATTCACACCGAGTTTGCCTTGACAAGCTGAGTGATATGATAGCAAAGGTTTGGAAAGTGCTAAACTTAGTTT
AGTTTGAAATTTTTAATTGTAAAATTTCGTGTTAGCAGCACTGTGTTTTAAATTCTAAAATGGATATTTATCCTAGTTTA
TCTCAACTAGTCAACCGGGACGTCTTGTTTTCAACACAAATAAATTTGATTTTAATATTAATTTTTATTGAAAGATTTAC
TTTAATCAAAAACTGAAAAAAAAATGATTTTCTAACCCTAAAACAAACAAGAACTAAAGTTTTGGCTTATATCAATTTAG
ATGTATCGTTTTCATTGGGTATCCGAAACAAATTCCCCAGTGGTTATTATCTTTAAAACAGAATCTATCTAAAATCTATT
TTTCCGTTGTAGTATTACGAATTTGCACGAATTTTGTTGCTTATTGAAGTTAAAACAAGAAAAAAAAAGTTGATAATAAT
TTGTCAAAAATCACAGAACAACCTTTGTATATAACTTGGCTCAATCATTCTTTTGGTAACAAACAGCATTTCAAAATCTC
CAAGTGAGATATATAGTGTTTATATCATAAAGTGCATGCCACTCTGACACATTAACAGCAATGGCAGCCAAATCTGAAGG
CATCCAAGAAGAAGAAATGTCAAGTATGGAAGAGGGTGTTTCTTCCCCCAGCTCTTCCAGAACATGTTCCATGTCACATA
ACTGTTGTTCTAACGTTGTAACCCTCGCGCAGAAGGTCAGTGACCACTTGATCTTTTGTCTCACAAGAAGAAGTGCATGT
TCGGTTTCAGGTGAAAAAAATACTTTTGAGATATAAGTAATTTTAGCAAAAGATTAAGGCCAAATCAAGATCTTTATTTT
TGTAATCATTTTGTTTTTATCCATTAGATTTGCAATGAAACGCGTGCGCACATCATTTCTAACTTCAATCCAAATATAAT
CCAAATATATACCGGTTAATTAACAATTGCACACACACAAGTAAACACAATATTTATAGGAGTGAAATAAAATGAGGGTG
GAATGTTTCTTTCTCTCTTTGGATTGTGACTAGGTGATGGCAGAAGTTATTGGCACATATTTTGTGGTATTTGCGGGTTG
TGGCTCTGTGGCAGTGAATAAGATCTATGGCTCAGTCACATTTCCAGGGGTTTGTGTCACATGGGGACTGATTGTAATGG
TCATGATTTACTCTCTTCGTCGTATCTCTGGAGCTCACTTCAATCCTGCAGTCACCATTACTTTAGCCATCTTTCGCCGG
TTCTCATATAAAGAGGTAAACTTTCTTTTGTTATAGTCTTTGGATTTTTGGAAAGACCATACTTAAACACAATTCTTTCT
GTGCTTTTAGTTATGTTATTTTAACTAAAATAAGAGTTTCCCCTCTTTTTCTAGTAAAGGTCAACATATTTAAAGTCTAC
ATTGAATTATCCTGAATAGTAAACATAAAAATTACTTAAATAATTGTACCTAAATTTGCAATATGCCTTAAACTGAAGAG
TGATTATTAAAATGTTGTTGGTCCAAGTAGAACCAGCATTTGAATCCTTTTAAGTGTTTAAATCTTGTGGATGGGTAAAA
GATACATATGAGAAGAGAAGATCACATTAGAGATATATAGGTAGATTTTTCGGCAGAAATTAATCATCGATAAAATTTAA
AAATTTCTTGTTACCAATAACATACAAAATTATTTTTAAATATAATTGTCTACAAAAAGAGATACTTACAGGAAACCAAA
TGAAAATAAGGCACGAATGCTCCCTTAAGTGCTCACAATTAAGGAGCATCTCATATTACTCAATGTCCTGGTGACTACAC
TCTACGATATTTAAGATTTAACACTATACACTTATCTTTTCTGGTCAGCCTCTCCTTATTTAGCAGTTATGGAGACTTCA
CGACTAACTCTAATACCAATTGATAAACAATTAAAAACTTGGGTAACAAATTAAGAATTAAACCACTTAAATACTCCATC
CAACCTCTTGTACTACTTGACATAGAAACCCTATATATAATACCAAGTCCCTATTAATAGTCTTCACCTATCTTGTTACA
AATTACTAAAGAAAGAACATGTAAAAAAAAACTCAACTGCCGATAAAAAACCAAGAGGCATAGATGAAAACCAGGAAAAG
AATCCGGGGTGTTTATAGATACGAGCGCCTGCACGGTTTAAATTTCAAGATGAAGCTATAAATTTGAAAGGAAAAAAAAA
ACATGGATTAATAATCTTGGTATGCTTTAATTTTTAGAAAAATATGCGAGCTATAATTTATAATGATTAAATTTGATGGT
CCTTTGTTTGAGATTGAGTCTTAGTGTGTTGCTATGATGAGTTTTGTGCATGTAGGTGCCACTCTACATTTTTGCTCAGT
TGCTGGGGTCGATCCTTGCTAGTGGCACATTAGCCCTAATGTTGGATGTAACGCCTAAAGCTTACTTTGGAACGGTACCA
GTTGGATCCAATGGCCAGTCTTTAGTTGCTGAAATCATTATCACTTTTCTCTTGATGTTTGTTATATCTGCCGTTTCTAC
AGATGACAGAGCGGTTGGCACTTGTTCATACAATCTATAATATAAGGCTTTAACAAGTTAATGGTTTTCACTTTCTGTAT
TGATTTCTTGTGAGTCCAAGATTCTGATAATAAGCATTCTATGTTTGGCTTGATAAATTCCCAGGTGGGTGACTTTGCAG
GTGTTGCAGTTGGGATGACTATAATGTTGAATGTCTTCATTGCCGGGTAATTACTAATTAGTCATTCGTTGGCAGGTTTT
AAATATTGATTTTAGGCATGACTGATACAGATAAAAATTGGAGTATAGTTTTTTTTTAGTGTTTTGTTGTTGTGTCTAAT
AAGAATTGGAGTTTTATTTCCACAATTATAAAGGCATTTATAAAAGAAATTTGAAAAATTAGGTTAAGTCATACACTGAC
CTCACAGTATAAAATAATTATAGCATGTCATCTTATCATAAATCTTCAGGTAGAGTAAATTTATTTTCATTTATAATAAC
TATCTTAATAGTCATATCAATTAATCATATTTGATTGGTTGACAAAATTTTACACAACACTACATAACTATTAAATACAA
AGAAATAACATTGTAAAAGATTGCACTAAATATTAATATAAATTATATTGAAGTGAAACTTTAATTATGAGGGAACAACA
ATGCTAAAAATACGTGAGCAACTGCAGATAAGTTTTGTCCTACTAAGAATAGTTCGAGAGTCTGCTATATATGTTGGTTT
CTTATTAAAATTGAAATTGATTTTGCAATTGCATGCAGGCCAGTATCAGGAGCTTCCATGAACCCTGCAAGAAGTATTGG
TCCCGCACTTATCAAACATGTTTACAAAGGGTTATGGGTATACGTAGTTGGTCCCGTTGTTGGATCCATTGCTGGAGCAC
TTGCCTATTATTTTCTTAGATCCATAGACAAGTCATCTTCAGAATAAAAACCACACGGCTAGCTTTCTTGAAGAGCAGTT
AATAGGGCTACATAACATTGTTGGGGGGAGTCGATGGGAATCTATTTTCTCACACTAAATTTCATATAGTTTTGGACGTT
GATCCCCAAGCTCATTTCTTGCATCAATTCATTGTTAAATGTTAATTCTTCTAAGAAGAATGAGGCTTCGAAGTTGGTAT
GGTGCTCTGCGGTATGGAATATATGGTCGTGTAAAAATAAAAGTATTTTCAAGGGAGAAAATTTTGATCAAAAGAAGTTA
ATTGATCATATTCTTTTTTGGACTTGGTCCTGGCAGGCTCAAAGGATCTAGTTCTGAATTTTCTTACTCCTTTGTGCAGT
GGAGGTCCAATCCTACGGCTATTTCTCTTCTTTGTAAATTTAATCATATAAATTTAAAATATAATTTATATGTTTAAAAA
TATCTGCTTATTAAGATTTTAATTATAATATAATTTATATATTAAAAATATTTGTTTATTATAAATTTTAAATGTGTCAA
ACGTACTAAAATTGATTATATTATATACTCAAAAAGAAAAGCACACGTCAAAGATTGAGGCCAATAAAAGAAACAATAAA
AAATAAATTATTAATTTTTTGGGCTCTCCATTTCATTATTTTCATGTATTATATCGGATGAAAATATGACAAAAAAAATT
ATGATCACAAGTTTAAATCTTAAATATATAATTACGTTAAATATATGAAATAAAAAATTTCTAACTCAAGCTTGTGAAGT
AGAGTTGATGCTTCTCAAAAGGTGATTAAAAACTAAACTTATACAGCGATAGACTACTTTACCATCATGTGACGGGCTTA
TCTGAACTAAAATACTAGAGCGAAAAGCAACGAGCATCACATAATAAGAACTGAATTTTTTTACGTCAAATGTTAAGGTT
GAATTGTTCATCGGCATCGCACATTGGAATCAGTTCACCAGGAAAGACAAAAAACAATGGAAGTAAAAATAAAAATGAAG
ACGATGATGATGTACCTAAAGTTAAAAATAAAATGAAGATGAATAAATAGACAAAGTTTTGAACAATGAAGCTAGCTTGA
TGAAGTCATCACCCAAATAACATTGTGACTGACAGTGCTCCCAAACCAGCCAAAACTAGCAACCCCACAAGTCTGTTTTG
TGCAGCAGAGTAATAGTATGCATATGCATCCCCCGGCACACCGGTTACATATATGAACCTTGGCGGCGGCGGTGTTGGAG
GTGGCCGTGATGATGATGGTGGTGGTGGTGGTGGTAGTGGCGATGAATCATCACAACTCTCTGGTGGGGTTGGAGAGGAA
ATATCTGGAAGGAATAACGGTGGCGGCGAAGGTGGAGGAGGTGATAGAAGTTGATCATCACATGGGCTTCCACAAGGACA
TGATCCACATTTGATTTCAGTGTGTGTTGGCTGAGAACTCAGTGATTGGTCTAATTTGCTAGAAAATGTGTTGGCATAAA
CCGGAGATGAAATTGTAATGCAGAAAAGAAGCAGCACTACTATTGTGAGTTTTTGAGGAGTCAAACTCTTTGTTGGAGGA
GACACCATTGTGTTGTGGAGTTGTAGGTATTTGGAATTTGGTTCCTTCTGAGCCAAGGTATATAAATTAGAGATTGTATA
AATATAATTTTTTGTAACTGTTGTAAGCATATTCTTACCTTTTGCATGAAGTATATGGTGACGAGACATCAATTACAAGA
CAAAGCTCTCTTCCTCATCATTCTCTCTGATACACCTCAGGGCTTATTTGGTTATTCTTTTCTAGAAATATTTTTAAGAG
AAAATAAATAAGTTTCTAAAATGAATTCCCTACTAAATAATCATTAGTTAATTCACAGATGTCATTACATCTTTTAGGAA
AATTATATGAAAAATTTCTATAAATTAACTAATGATTACTTAACGAAGAATTCATTTTAATTTATAAAAAAAATTCATTT
TATTTTCTTTTTATTCTTCTTAGAATTGCTTTTAGAAAAATGCATCCAAACATACACTTGTTTAATTTCTATGGCTTTTG
CAAGGTGTTCAAACGTCTAAGTGTTCAGTTTCTAGCGAATTGGACTATCTATTAAAGGAAAAATAATGAGGTAATATAGA
ATTATATTCGTAATTAATTAGTTATTGTTTCTACCAGTCAATAATCAGTTCTCCTTAATGTAGCAGAGAAAGTAAACTCA
ATTAGATTACAAAGCTTAGTTGTTACACAAAATTCTTAATTAGTTGGATTTGCATCAGGAAACAATAGAAGAGAATGGCT
ACTTCACTTTGTATAAAGTGGAAAGCTGGCATTATTCCTCCCCATACGTGAACAAATTATTGGCACCTTCATTTTATGTA
CCTTTCACCTAACATATTAGTATCTCATTATTCTGTTTTTTTTTTTTTTTCCTTTTAGAATGAACCTTGTAACTATTCTG
CGGAAGTAGAATTACACTAGCCTTTAGCATATTTTGAATAATTTATTTAAAGACTATAGTATAGATTTTCTATTCAATCG
TGTAACATTTAAGTTGTACCTTCTTTAAAAGCCAACATTTGACGCGTTGTAGTAAAAGATTGTATTGGGATAAGAAACTA
AGAAAGGAATCAGATGTTGTGGAAGGGGATTAAGAAAGTGCACTTCCAACCTGACGCCAGAATTGAACCATTGCCTTTTT
TCTCTCATCAATCGATCAATTAAACTCTCCATTTACATCACAGATGCATCTAGAGACAGATTTAAAATGGAACATGAACA
GAAAAGCAGAAGTTTATGAATAATTTTACTTTTATATAATCTTTCTTTTTTATCTCTTTTTTCTGTAAAAATTAATATAA
AAATAGCCTTACTGAAAAAAAATTTAAAAATCATAGACAGCAAAGGTGCATGGGAAATACGAAAATAGAGGATTAGTTAC
GTGTAATATTTTTTTCTTGATGGCATAAAAGTTTGTGTTTGGTTCTAAAATTAAATATTGTAAGTTTCTAATGTTTCATT
TTTTCTCTCGATTAAATTAATTTGTAGGCAACTACTAGATATTAGAAATACTAATACCCTCCTTTGCTATAAGAAATAGG
AAAAATAGTCAACTAATCTCCTTGTCTAATGTTAGAATAGTCCCACTTCCTATGTTTAGTAAATTTGATAAGTGTTTATA
TAGTTGGGTAGGTCACCCCCTTACGAACTGATTTTTAAGGGGACCATTCGGATATCTTTGTTGCACTATAAAATTTAATA
TCTAAGACCTGTTTCCATACTAGATTATACTTAAGAAAATGTCAGACAACTATATTGAACAAACGTATGCCTTATATAAT
TCATAAAATAGCTTGACTAATTTCCTCCTCAAGTAGTCGCATTGATTGCTAGATATTTTGTCATATTTTCAAGCTATAAT
TTTTTTTATTTAGTCATTATTTCTGTTCTACCAAATAGGTTGTAAACTTTATGAGAAACAAATCCAAATTATTTTTTAGC
ATAATAACCAAATTATTTACAAATTAGTAGTTAGTTAGAAAAATAGGTCAAAAATATGATTTGAAATAAGCCATGTTTGG
GAACATAGTGAAAATCTTACAGAAAAGTTGGTGGTAAGTGTTAGTGGATCGCATGGCCCACTACAGTCAACAGGGAAGGG
TGTATTGGGCTTTGCTAGAAAATGTGTTGGCATAGCAAATAAAAGGAGGCTGTGTTGTTACGGGCATCAGCATAATTGTT
AGTACATCCGGTAAAGTAAAATAGTAAATTCCATTTTTCCCTAAAGCTAAATATGGATTGGTATATAAAAATATATTTTA
TAAATTAATTTAAAATTAATAATACATGTAGAAATTAAACTTATGACTTTGGCATTATTAATATGACACTCTAATCAACT
GAATTAATATATTAATTATATTATAAAATAATTAATGTTGTTATATATAACAATAAAATTTCTAATCTATATTTAATACA
AATATAAATTTAGATAGTAAATTTTATAAAAATTATTCGTATGGTGCTTACGGATTCGCCAAGCTTTACATAAAAATGAA
ATTTTACGGTTTTAATGGGTATAGCAACAATTATGTTGGATGCCTGTATCAAGATGACTTAATTAATAAAATAAAGCCAT
GGATCTCCACTGTCACTCCATGAGTGTCAAATGAATGGTGATTTGAGAAGTTCATGACCATAAGGAATTGACACCTTGAC
TGGAACAGCCACTATTCATCTTTTTTCCCTCAAACCCAAAATAATTATTGGAGCCATAAATTAAAATAAAAGTATGCATA
GTAACCTAATAGATTTGGCTACAGGACCTTTAGTAAAAATCCTTCAGTGGTCCCTTGACTCCTATCAATTTAATAGGTAA
GAGCCTCTTTTTTAAATCCTTTTAAATGGAATTTTGGTGGAAGTAATTTTGTTTTTAGAAAACATTTTTTTTGTGTTGTT
CAGTTAAAATTAGAGTTTAAAACCTTTAATCTATATTGTTATTTAATAATAAAAAAGTAATATTATAACCTTCGATTAAT
TCCCCTATAAATCTTCTTATTATCTTATAAAGAAAATATGGAACGAAAAAATAAGTATTTATTATCTTGAAAATATGAAA
CGCGTATAATATTTACCATATTAGAGCATTAGTATGAGGATGCTATATAATATTTAAAATCATTCATTCAAAAAATACCT
AAAATACCTTATGTTGTTTTTCCCTTCTAGAGGATCTAAATATAAAATGACTCAAACCAACATCATCTAGTAGTACATAA
CAGCTCCTGAAAACACAGACTTGCAAAATTTAGTAGCTACCAACACCATCTCTACCTCTTCAAGTTCATAAAAGGGAAAT
GGCCACCTTGTGCCTAAATCGGCCAACTCTGAACCTTACCAATTAATCAAGCACGGTGGTTCAATTCAAGCCCCATATAT
AAATACTAGCCAAGACAATTGTTCCAAAGGTGCTGGTAACTAACAATCATAAATAATTAATTAATTAGCCAGAGATGAAA
TAATGAAAAACCTTCAACTATCTACTCCCAACTATTTTAGAATTTTTCAGATGGTATTGGGAGTCCTGTGGTCTTTGCTT
AGAAGATTCTCCAGTTTTCTTCCTTCTCAATTAAAGCAACATTAGACAATTAGAACATAGTTTAAAGTAAATGTGTATGA
CTAGAAAGAAGACGTTTTACAAATGGAAAACAAATACTGACAAAAACAATGACCCAAAAGTCTACCAGTCTAAGTCAAGT
AAAACCCTTTAGACAAGCAATGCCCATTTGTACTTACATACACTCCTAGGTCATTAAGGAATTTTGGTATTTGCTCATTA
ATAATGATCTATTATCTTTTACACCTTTTTATTATAAAATAAAAGTATATTTGAAAAGTCAGTGCAAAAATTATATGATA
AATAACGGTAGTGATATTGTAAATTAGCGTTTGGGATTAGATACTGTTTAATAAGAAAAATATATTAATAGTATATATTA
AAAAAAAGTTGCACAACTTATGTGAGGTATGTATATAATTTGACTTATTTAAAAAAAAAGACAGAGAAATCACTTTATTT
AGATAAAATTGACTAAGATGGGTACACCCACGTAGGGGTGGGGGCTAAGTAAGAGAAATTCCTTAACAAATAGCTTGCAT
CAAAAGATGTGGACAAATGATGATATTTGATTTTTTATAATTAATAATATATTTTTATTTTAAATTACAAAAAAAGAATA
TCACCCTTTATAATTTTGAATTAAAAACATAGTGACTCAAAATAAAATAAATAAAACCCGCCAAAGTACCCGTTGGTTTG
TACTCTGTAAAAAGACTTGACGAAATTGTTATATTTTATTAGTACACGGCTATTCAAAAGAAAGTTTTTTATAATGTCCA
AGGGAAAGATATGTATATTTGCTTTTTCAAATTTCCATGTTCTCCAGAGATAAAAAAAAGAAAAAAGAATACTGCACAGT
ATACAAATATATATGTAATGATATAGTGTAGAGTTCCACACGTATTTTACAGCTTGGTAATGGAGTGTCAAAATCTTAAT
GACAGGCAAATAGGAGTTGTTGGCATTTAGAGCGTGTGACATACTCTTAAACCAAGGTTTTGCTCTGTCTCTTTTTATTG
CACCACCATCCAACCCTTCTCTTCTAAGTAACTAACTAACTTCATTTCATTTCTCAGTTCTCACCCATGGCGAGGCCTCT
TCTCACCTCTTCCATGCACAATCTTCTATTCTCCTCCATGCCCATCCCCACACTTTTCTTAGCTATACTCTCAGTCTTGT
GTTTATTTTCCATCATCACTTTTCTCTGTGGTTCTGACAAACTGAAGAAGCTCCACTTAGAAGCAGAGAAAGAAGCAGCA
ATAAAAACGAATTCCAAGGAGCACAAGCTGATTTCGAAGCTGAACAGCAATATTGGCAACAGGGCACTCTCCATGGTGAA
GATGTTGTCTTGGAGGAAAGTGCAAGAGGGAGAAGTGGAGGGAGAATATAGTGATCAAGATGAAGAAGCCCTTTGGAGGA
AGAACATCTTGATGGGAGAAAAGTGTCGTCCTCTTAGCTTTTCTGGGAAGATTGAGAATGATTCTGAAGAGAAAAATTAA
CACTTCTTTTTCGTTTGTGTTGTGGAGATGAGTATGGTTAGAAATTGTATTTGTGTGGCTTCAATTAGAACTTGCTAACT
AATTGCTCAGATTTTGGACAGTATCTAGAGTTTGCTACTATATTGTAACATAGGAAATAAACTTGGCAACTTTTTTTTTG
TGGGAACTTGTGTGAAACGTGTTGGCTTTGCAGGGATAGACACGGAGCTTAGAAACTTTTCCATGAAACTTATAATGGGA
TTGATTTCTTCTTGGTCTCTTATCTTATTCTTTAAAATTTCTTTTTAATTTTGTTATCAGGTTTTTATAATTTACAGAAG
GAAATGCTAGAAATAAACGTATCTAGCTCATGACACTTTTCATTATTGATTGATTTTGGTACCACGTAATTCGAAATGAA
TGGATCAAATTAATTGTCCAGTTCTCAAGTTGCATTGCACAGACACACTTAATTGAAGCAGGGATTGTATTGTGTGAACA
GTGAAAAACTTTCATTTTCTCACCCTCTACACGGTTGACTTTGTGAAGTCTTTCAATCGTGTAATTGAAGTTTAATTTAA
TGTATTAGGATTAAGGAGGCTTTTCCCGTGTTTGACGATTAAACATAGAATCTGTTATGTGTTTCTTGTAGCTTTGATTC
TCTTTTAGTAGTCACCACATGTTTGTAGCTTTAGTTTGGTAGTTGTAGAATGTGTCTGTCGTTCTGGACATTTCATTCAG
TGCACGCTTTTAAAATATTTTAAAGTAAATAAATACATTTTGCTATTTGTTAATAAATTGGTTTAAGTGTCTGTTTGGTT
AAGGGATGCTATGACCCCATGTTGCTTTTTTTTTTCTCATGGTGTCTGCGAAGCAACTGTTTGTTTCTAATTTTTCACGG
TAACACCTCGGTTTTGGGATCAAAATCGATTCCGATAAGGTTTTCAACCACTCACTAAATGGCTTTAGATTATGCTTTTG
CATGAAGAGAGAAAAAAAGACATAGTAAAATTCACCAATTTCCTTTTTTTCCTTGTTTTTATTGGTTGTTTTTTTGCCCA
ACCAGAAAATTTAGAAAGTCCCACAGATTAAATGATCCCCGCCCCCTCTCACTCTTTTCATTGTTTTAATTGGATGGTTA
GAGTAATGCTCGATGCAACATATAAAGAAGAATGCGATTTTCTACTCTAAACACTTGTTAAAAAAAAAAAAACGCTACAA
GTAATTTTATGGGAGATAAACCTAATAGATTTATTATGGTATAAAACTTTAAGTGTTTAATAACACTGTATATTTAACAT
TCAAACTGAAGAGTACTATTTAAACATAAATAATTTTGTATCAGTTTGATTTATACATTTGATAATATTTTATTGATATA
TCAATTTTTTTATTTTTTTTCTTTATCATATCATATTATTTATTATATTTTTTGCTATGAAGAATGTCTACCAATCATTT
TTATTTAAAACTTTAAGTACTAACATTTTAATTTCTACAAATGAATGAGGAGAATATTTTTATATTTAATTATATAGATT
AAAATAACTTTATTGTATTTTTCAAATGAATTAAATAATTATAAAAATAAAAATAAATTTTAATTTGTTTTAAATATAAA
GATGATAGTATAATTTTAATAATAGCATTTTAAAAAAATATAATTTTTTCGAACTTAAAATAAATATAGTTTAATTTGTA
TTTAAATATAATATCATGATTATAACAATAATTAACACAAATTATTTAAGTTTAAAATATTATTTTTGTAATTTAATAAT
AAAAAAGATTTAATTTAAATTTGAATGTGAATATTATAATAATAATAATAATAAATTAAAAAAATATGTAAATCTTGAAA
ATTAATCTCACTCTCATAAGTTGTATATGTAGACTACTATATAAGGGTTTTTGGGGCTAGCATTTTTCCTATACTCAGTC
CACTACACGCCCCGCGCAAAGCCTGACCCAATTCCCCTTCTTCCGCCCCTCGAGTCACCTCACCCAAAGCTCTATGTGCC
CAATTAAGGTTATATATATGATAAAAAATATTAGTAGAAGGAAGTTTAAATTATTATTCTTTTACTTGCAAAAAATATTA
ATAAAGTCTTACTACTAAAATAAATGTCACATTTATAATTTGAATGTTTAATAATTGATGTAAGAAAGTTTTACTCAAAC
AATAATTGGGTAAAAGGCTTCAAATCCACATTATTTCTGTATGATACATCATGCTTCACACAATATAAGTAAAAAGGCTT
AATTGTTGTTACTGTATCAAACACACATTATTACACCAAAATTAAAATTTTCTATTTTTGCATCATACAGCCAAATTAAT
CTTTTAAATAACTTTCCTTATCTAAACTAATTCTTCAGGGTTTGCTTAAGGGTGACGTTTTGGAAGAAAAAAATAAGTGG
AGGACAATTTTTTTTTTAATTAAGAGAGTTATATAATGTTTATAAAATAAATACAAAATAGAACATTAAATTTATGTTAA
TTTTCTATGCTATTTTTTTTACTTCAAACAATTGTCAAATTTAAAACTAATATTTATTGGAAATGACAGTTTTTCTTCTT
TATTTTCTTTCTCCAAAACCCCATACCCAAATACAACCCTAAAGAATTCTTGGAATAACATTATAGTGTGTTTAGTTTTG
ACTAGTTCCAAAATATTGCTTGGGAAAAAGGCACAAGAGACAAATTTTCCAAACACAGATTGATCATTCAATCTTTTCAT
TAGACGTAAATAAGATATATATCTCGTTCAGCCAAGAAAAAAAAATCTGGCTTTAAAGTTTAAACCTTGAAATGAGTGTT
TTGGTGTGTTTGTTTAGCATAATATTTAACGCCGGGTCGTTTGCTGGTAGAAATTAAAAAATGTTAAACAAACAAGGCAA
AGAGGATCAAATTCGAAGCAATAATCTTCTAACCATATCACTACAAATAAATGCATGTATATACATATCTATATCTGCTC
TCATAGTGAAGTAGGTTACACATTAATTACAGAACAAAATTAACATGCTTCAGACGCACCAAAACGAACCTATGAGAGTG
TTATTGCTCCGGCTAGCTTCTTGCTTCTGCATTTTTGCCTTGGTCACGACTTTGCTTCTACTTAAATACTAATTACAAGG
AAGAAAGTAACCTTATTGAGAAGCTCCTACTACATGAATTTCTTCATTTTCCATTGGGCTAAAACTCACCCGTTTCTGCA
AAATCATATGATTCAATTCAAGAAATAGCATTAACACAATCCCCTGAAGAATCGCATATTAGTTACTTAGGAAATTAAAT
GAACTGCTAGGAAACTACATACATGTGAAATGTTTCTTTTTTTACTCGTTATTTTAATACACCAACTCTCACCAAGTCTA
AGTCTCGGATAATATATTGTTTCGTGGATCTATATGACCACAATCAGTAAACGACGAGTACTATAATTGGGTGCACATGT
AATACTACCAAATTTGTGAATTATTCTTTAATTGGCGTGTTTGATTTTACATAAACTTCCAAAATCCTGTCTGTTTCCCT
CGACGCAACTTCATTTTGTATGAGATAAAGTTAAATTTGAAGTCTTAATTAATGCTAATTCTTTATTGTAAAACCAACAT
TTTGCTATTTTTACAATAAACAGAAAAATATTGATAAAATTATTTTTCATTTAATATTATATTAATACCACCAAAACTAC
ATATAGTATATTAAAATCACTTTCAAATAAATAAATAATTTTAAACATGGATTAATATGCTCAAATTTGTCTTTAACTGA
GATTAATTTATCGAAGCAAGTCCATCAAATTGAAGCAAATAGTAAAACGTGGTGTATGATTGTATGAACACTGAAATACT
CTCCACACACTAGGGGTGCAAACAAACCGATTCGGTTGAATTGTAACCAAATTTAAATCGATTTTTATTCGAGTTGGTTC
AAGAAAAAAATATACTATTTTATAAAAATTAATTTAGTTAATGGAATTATTTTTACAATAGTTCGATTAATCAATTTTCA
CTTGAGTTTTATTTTATTTTTTTGAAAAAAATAATTCAAAAACTAGTTTAAAATTGGTCTTGTCCTTAGAATCAATTTAA
ATATCGATTGAATCAATTTTTTGAAACCAATTTAATTTTGAACCAATTTTCAAGATTAGTTTGACTATTTAAATGTAAAA
TTAAACAAACCGGTTTAAACAGTTCAAAATCAGATAGGTTTAATTTTTTATTTTTTTTACCTATTTGCAACCCCTATTCC
ACACGTTTGGAGATCGGAAAGAGAGTATTTGTTGTCCTCATGTAAGAAAGCAGTCGCAATTAATTAAAGCCAAAACATAT
TAGACTTACGGAGTGTTTGGACACGCGTTTTCAACACTCATTTTCCTGTATTTTCACATCAAATGGAAAAAACAAATGCA
GAAACTACTATTTGTGATTTCTAACTTGATGCAAATCTTTCCGGATACAGTGAATGTTTGGTAAGTCGATGAGGATCCGC
ATTCAGTACATAATCAACACAAACAATTATTAATTGCTTCAACAATTGAAGTTCAGTGCAAACCAACTTGTTACCAAACA
CATTAATAGAACTAAACATGCATTTAATTAATACGAATTTGAGTTAGGGTGCTTATTTGAAGTATAATTCAACTTTTTAA
AACAAAGTATGGCTGGTATTAAAATAGTTTGATTCTATTTCCTCTAACAATATAAAGAGAACTTATTGAGAGATTATTTA
AAAGCAATTTGTAAGAAGATGTTTTTGAAGAAAAAGCAAGTATAAAGATGATGAAATCTTCAACTTGGAAGTATAAACGC
TTAAAATATAACTATACTATCCCATGAAATCCGGTACAAGAAAACGACCCTGTCTAAGCAGCCACATGCAATTTCGCGTA
CGTCGACATCAGCATTAACCGACGCCTTAATAAGCGCCCGTGAACACAAACGACCAAACACTAACAGATACGAAAGTTCA
ACCCACTTTCAAAGATTCAAGAATAATAATAATGTTTTTTTTAAAGAGATTTCAGTGTCTCTTTACCTATTTCAACTAAA
AATAAATATAACATAAGAATAATGAATAATTATTAAGAAAGAAATAATAACAATTTAAAAATAATCTAATAAAATATGCA
CATCAAATAAGGATATTTTCTTTATTATTAATATAAATAATAATAAAAAAACCAAGATATTCGCAAAAGAAATACATACC
TCACGTGGTTTGTGATTGTGCACAGTCTTCCGGCCACCGTCCTCCGGCGCAGAAACTCCGGCAGCACCCTCGCCGGCATT
GGTTCCCATATACAAACTTATGATTTTCTGGGCCACCTGGGAGCCGTCGGTGCTCTCCTCCATCAACTTATCCAGATGGG
CCTTGGGGAGCCTCATCTTAACCCTGATGGGCCCATCAGAGCCCAGATTGGGGCTCTGCCTGGAGAGCGGGAGGTCCGAA
ACGGAGCGTTTGGAGAGCATGAGAAGCTGGAGCCTATCGGAGGCGTTCATGCCGCGTATCCCACTGGATCGCACCCTCCT
CGGTAGCGCCGTTTTTTCCTCTTCGGGCTGAATCTTGGGTAACTCAACGAGAAAGTAAATCTTTGTGGGCTTCAGTTCCT
GGTACGGCTCAAGAGGTTTGGCCCGAAGCCCGAAATGTTTCACCGCTTCGGAGTCCAGAAGCACGTGGCCCGGGTAGTCC
TTTACGACGTCGTTTGCTCTCGCTGGTGTTTTCAGCTTCAACGTCTCTCCATCCACCTTCATCACCTTGGCCTTTTTACT
CCTTCCCATGGTGTTCCCCATAGCTTCAAGCTTTCTCTTCTGTTCCTTTGGATTCTTTTTTTTTGTCTTTGGTTGATTTG
GCGAAATTAAGGTAAGTGTTCTTCTTTTTTTTTTTTTTTTTTGCCTCACCGAATTTTGTGGGGGGTATTTATATTGGGAT
TATGGGAGGGATGCTTTAGTAGTAAGGGGTTGACAAAACCAAAGTTGAATTATCAATGATGGGATTGCATGTGTGAATTG
GTGGAATATTGCTACTATGTATAAAATAAAATAAAAATAGGTTAGTTTAGTGATATGGATGGTAAATAGTAGTGGGGAAA
CTTTGGTTGTTAGGGGATAAACACTAGTTTGGTTGGTTTATAACAATAGTAGTGGGTAGGCCAAACCAAGCTTCAATCTT
AATCAATGTCATTGTAGTTTTGTACAACCTATTTGAGAAAAAAAAAGAAGTGGGGTACCTCATGTTCTTTTCATATGTGG
TTTGTCTACCTGTCAAGGGAAGTTGCGTTTATGAGATAGTATGATGACGTTGGATATTGTCAAAAAAGAGAAACAATTAA
TGATTTAGTCAATTTTGGTAGTCAGGCCACCAGATAAATAATAAATTCTTCATATATGGTGCAAATAATTAATATTTTTA
ACTACATAAATTATACTATTATAATTCAGATTCATAATAAATAAATATTTTTAAATATAAAATTTATATTTTAAATTTAT
AATAAACAATTTAGGTTTAAATATTTTTTAATTTGGGTAATTTAACATTTTTTCATTTTTATTCTTGTAATTTTTTTCTT
TTAATCCTTTCAATTTGTTTTAGATATTTTTGTACTCTTTAAAGTGTTTTAAGGATGAAAAATAAAACACGCATTTTATA
ATGACTAAAACGAAAAATAATATTATAAGGACGAAAATGAAAAAAATATATATTTAAACCTATAATTCAATATGTGATAT
CAAATTATTATTAATTATGTATATTTTTTTAAAAAAAAATTTGATAATTAATTTAGAAATTGAGATAGAATATTATAGAT
TTAAAAAGGATGTGAGCGTAAGAAGATCATGCATGTATACTTATAAAAATAAGAGGAGTGTTAAAGAATATATAAAACAA
TGAATTAATATTTGAAATATAAATTTTAGAAAATAGGAGAAAATAATATGTGTGATATAAATTTTAAAAAACATTTCTCT
ATTATTATATATAAAACTCAATTTATCTAATTTATCAAGATTAATGAAAGTCATTGATTTAGTTGATAATAATAAATTTG
TTTTAAATTTATAATTTTTTTAAAAACTATTATCATCATTATTATTTCTCTCTTCTAATAATTTATCAAGGCGTTATCTT
TAATGAAAGGTATTTTTAATCTAAAAACAATTTATGTAAAAAATATTATATTTTAGATCTTATAAATAGAAAAAAAAAAT
GATGGAAATGCCTCCCCATAAAAAAACATAGCCCTACACTGTATCATTATTGTTAAAGACTTTAGGGAGTTTTAGGACAC
CTAAAAAATATAAACATTTTTATTGATACTTCATTATTTCTATTTATTATTTTTATCACCTCGCATCATTAATGTATTAA
TTATTGAGGTGTAGAAACTCCTTCGAGTGTTCAACTATCTTTTTCCAATTGATAATCTCCTTTGGGTTTCTGTTTTTACT
TTATAGTGTTCCCATGCTGCTGCAATCTCAACTCCAAGTAGGTAGGCATTCACATTAGGCAACTCTTAATGGATAAGACC
ATCGAATTCGAAAGTACCTTTTTTTACTTTATAAAGTATAATTTAAAGATTTAAATATATTTTTATTATGTAATAATTTA
AACGTTTCTTTTTAATTTTTTTCCTGACAAAATACGATTATTTCATTTTTGTGTTTAAAATGTTTTAAATAATATTTTTA
TTGTTTAAAGTGATATTTTTGGTCTTAGGTTAGAAATTATGAATGAGTTAGAGATTAATTCTATTCACGCTGTTATTTTA
AAAAAAATTACATATAATAAAAATAAAATATGAATTTTTTTATCAAATAAATTATTTTTATTTGTGTAAATACAATAAAA
TTTTACATGACTGTACTAACTTTTTGAGTTCTTTAAAGTAATATTACATTAAAAATAAAAAATAAAAAAAATATATTTTA
TAAGAACTAAATAAAAAATCAGAAAAAAAAAACAAAAAAAACATTAAATTACATTAAAATAAAAATATATTTAAATCTAA
TTTAAAACTGTAAATTACCTGCTCTTCGTAAATCGTAAAAGTGGGTGTCGGCGTTAGAGAGGTGCTTCTCACACTCGCAC
TCGCACCTTACGTGAGATTATCTAATGTTTGACCACTTGACCTTCCAAATTTGTGTTCATTTTTTTTTTATGAATATGAA
TATTTCTATTCTTTCATGCTATTTTTGTCCTGTTTAGATTTAAATAATCCTACACGTACATATATATTATATTATTCTAT
AATTTTTTCACGATGATGACATCATATATTTTTTATTATTATTTAACATCTTATTGTTTAATTAATATTCTTATACTTTT
ATTTAATTATTTATTAAATAATGAAAGTTGTATAAATAATTAATATATATATATATATATATATAATTTTTCTCTAACTT
TTTTATGTCTTTTCTTTGTACTTCGCAGGTACATATTAAAAAGCAACAATATGCAACTGTTCCGGAACAAATTGAAAATA
ATTATACAAATATAATTTAATGTACATCATATAATAATTGATTATTAATAGTATATTTTGATTAGTTAGAGATCTACTAA
CTCTACGTGTAGATGTTGTCAAACTTATTTGACTTGATAATATTTTATGACCATTGGATGGCAAGCTTATATCCAAAAAA
TCAAGTTTATGACATTTTATATAAATTAAATATTAGTTTGTATTTTATTAATCAAATTTATTTTAACATTACAAACTCCC
TTTGTAGATGAAGGTTACCTTAAAAGAAATTGATATTGTTTTAGAAGTATAACAACTAACAAAGTTTTAATATTAATTTT
TTTTTTACCTTCGTTAGAAGTAAATGGTGCCACTACATTTTTGTTTAAAACAAAGTTCTAGTTAATTAAGGAGTGCTATT
TTATCAATAAGTATTTAATATATTGGATTCAATATTTTTAACTTTTTAAAATAAATTTTGAAATTTAAGATAATTATTTT
TTTTAATTTTCTTAAATACTTTGTATTTAATACATTATTACTTTAACAACGCACGTTAACATTTTCTTACTTTTGATTAA
TATGCGCCTATTAATAAGCTAACAACATTACTATTAAGAATTGAATTAATTATGTTTTTAGTGTTTGAATTTTTTTCAAC
TTTTCACTTTTAATCTTTAAATAAAAAATTGATGGGTCTTCATTCCTAATATTTATCTCTATATTTACATTTGATCCTTG
CTTTAAAAATCATCCTTAGAGGCTGAGGTGACAGTTTTTTTTTAAATTACGGTTAAAAATCCCAAACCAGATAGATAGCT
TTGCGTTGCGACGTCGCGTAAAAAATGAAATTGGATTTCGAATAAAGAAGAATGAAGTCTCGATGAATCAATATTCAAAC
ATAAAAATAAAAACGAAAATGCAAAAGGTAATATTTTGATTTTTCAATCTACAATTGCAGAAATTGTTTGGGCAAAGAGA
ATTTTACAAAGCATGAAATGCAGCACAAACAGAGTAATCTTTCTCTTAGCTCAAAAAAATTTGACGACAAATATCCCATT
TTTACAGATTCGTTTTGAGTTCCATTTTTTAATACTTTTAAAAATATCAGAAAAACAATTTCTATCGATTTTACACACCG
TTCAAAAATGGTCTAACACGTTTAAGACACTTTAACCAGGTATTTTCTTGTGGTTCAAAGATGCCAGAAAATAAATTGCC
ACAAAATACTTTAAAATAATTTTAAAAAACAGTCACCCTATTCAATAAGGGTGATTTTTTAAGAGATCAAAAACAAAAAC
AGAAATAAACATTAGGAAGAGTTGTTGTACCATTTTTTATTTTATTATTTTTGCATTTTCCTTCCAATAATTTTCATAAA
GTAGTTTTCAGTTAGGAAAGACATTGACTTCTTTCATTCGTATAATTTTTTTTTCTTCCTTTCAATCCTTTGAGGTTTCG
GTTATTGAAGATGAAGAGTGAACAGTTAAGAATGATGAGTTGATAAACTAAGTTGGGACGAGTTTGACTATTTTCATTCC
GACTCCCATCATAGGCGAAATGAGTTTAGAGACAAGTTTAAAAGAAATGAATAAGGAAAAAAAAATATAAGCTCATTTAT
ATAGGGATTGGAGAAATCTATGGAGCATCCACTCACCTTTCTTTAAAAAAATAATTGTCTTGTATATAATTTAAAATAAA
TCATAAGTTATTAATTTCGTTTAATTATATCAATATATAGAAGTTAACAAATAAAATAAATTACAAAAATAATAATTTTA
AATACTAAATTGTTTATTGATAAATTGTGTAATTTTATTATTATTATTTAAATTATTTAATTATTATAATGACTATTTTA
TTAATTTTCAATAAGCATTTATAAGACAACAAATAAGAAAACAAAATGAATCAAAATTTTCGTATAAATTAAAATTAAGT
TAAGTACTACTAATTTTGAAGAAATTAAATTATGGAACTTTAAGAAAAGATGTGGCAAGTTAATTTTAACTTTTTTTTTT
CTCCCACAAATTTAAACATTTTGAATATCTATATGACTTCATAACTTTTATTTATCAGTGGTTTGCATTTATTATTTCAT
AAGTACTAGAAACATAATGGAAAGATCGACAAAGAGATAAAATTTAAAGAGTGCTTATAATAGTAAAATTGAAGAAGGAA
AAGATAACACTACTCTTTTAGATTTTTTTTGGATTAATGGAAAGCTGATGGAAATTAAGAAAGCCAAAAGAAGGGGAAAA
AACACATAAAAAACGTTTTCATCATTTGATTGATTTCCTTTCACTTGTGATGAAATGGTGCTGAATTGTTATTCTAATCT
AAGAAAGCATATTATGAATTTTCACTAGTGATTCTTTTTAAGCCTTGCACTTTATCCTTTCTGCATCCTCCTTTATCATC
CATCAATTTATCACTAAGATATTAGAAGTTGGATTCAAGGACAAAGCGTTCTTGGTCCTCCAATTCTTGCACATACATGC
TTGACCTCCTATTATTATTATTAAAAAAATGACCAAATTGAATTGGCATCATATGTATGGATCTCAATTCTAATCAGCAA
TCAGTTTCCTAAATGGTAGTTCGTTTGAATTGTTAGAACTTTGAATATGTTAATGAGTCAGCGGATTTTCATCAGCTTAG
TGAGATTACCATTAATAATTTGTGTCAATTGACATTTGACTGTGGTAATAAAAAGTTCATATGATGATTTATTTAAAACA
CGCTAACTAGGATATATAACAGAATTCAGAAGTTTGTGTTGGTCCAATTCCAATATAATTGTTATAGTATTAATAAAGAC
TACGTTTCTTCTCATCCTCTAGCATAGTAATTCAATGCATCTAAAGTTTTATACTAATTCAATTCATGGTAGTTATAGTC
TTCTACATCTCAATGTTAAACCAATTAGGTACAAGAAATTTCTCTATTTTCACTACATTCCTAACGTGCTTGCTATTATG
GCTCGATCACTAAATTGACATACTCAGGAGCATAACTGAAATTTCTACTTCTGTTGCCACTTTAAATGCGGACACAACTA
AACCAGTATTGTTTGTGGGAGNNNNNNNNNNNNNNNNNNNNNNNNNNNNNNNNNNNNNNNNNNNNNNNNNNNNNNNNNNN
NNNNNNNNNNNNNNNNNNNNNNNNNNNNNNNNNNNNNNNNNNNNNNNNNNNNNNNNNNNNNNNNNNNNNNNNNNNNNNNN
NNNNNNNNNNNNNNNNNNNNNNNNNNNNNNNNNNNNNNNNNNNNNNNNNNNNNNNNNNNNNNNNNNNNNNNNNNNNNNNN
NNNNNNNNNNNNNNNNNNNNNNNNNNNNNNNNNNNNNNNNNNNNNNNNNNNNNNNNNNNNNNNNNGTAAAAACAAATGAT
AAGAAGGGCCACGTTATTCGGGTTTTGTGTGAACCCAATTCTAAACAAAGGTGACCGAATGCAAGAGATATGAAAGCCTG
TCGAGTGATTTTCTTTCTGCACCAGCCCTAAGAATTGAAAATGGGTATGAACCTTACGAAATAATTTAAAATCAATGGGA
GGTCTCAAACCCTCTCACCAATTAAACTAATAACTTAATTATGTGAAAAAATAAGTAATATTATTATATAATACTAAAAT
TTTTAATATAATTTAATACATATAATAATAAATTTTGTAATAATTAAATTCGATCTAATAATATATTTATATATATATAT
ATATATATATATATATATATAAATTTTAAATAAAAATAAAAAATTCAATAAAAAAATTTATATATATATAAAATATATTA
TTAGATTAAAATTAATTGCTATAAAATTTATTATTTAAATTTATATGTTTATTAAATTTATATTAAAAATTTTAATATTA
TATATAATAATATTAATTATTTTTTAATATAATTGATCTATTAATTTAGTTATTTTGAGAATTGCTTAGAGCGCCAGCTA
ACGTAACACTCACGTGTTTGTATAACAATTTTGTGGACTGCAGACTACATTATTAAAGTGTTGACTGTTGATAAATTTAA
AGATTTGATTCTCATTCAATAATTCATATGGTGGTTAATTTAGCAAAATAAAAGTTATCAAGAAGGGGATTGAAAAATTA
TACCATTCCGAATCGATGAATAATTTAACGTGTCTGAATAATTGTTTTTTTTTGGTACAGTGTTTGAATAATAGTTTGAA
TCTTATTTAGTCTAGATTAATAAATTTTGCTTAAATATAATTTTTAGTTTTACTTAAGTTGAAATAAATAAATTGAATTA
TTATTTGCAAACTATTATCCACATAGGACTGCGTAAAATCAATGAGCATCTAGATCAACTTTAAGGAAAAAAAAAATTGT
TTTTCTAGAGGAAGAAAAAAATTGTTGGTCAAAAGCTGAAATATCACGAAATTAAACCGCGTTCGTTATAAAATACGTAG
ATTCATTTGTAGTTTGTAAACGAAATGCCAGTTTACCCCAAACAAGCACATGCACGCATCCTTCTAAACACGCGGTCTTA
TCCAAAGTCAAAATATTATCATGCGTACATAATTGGCCAAGAATAAATATTTTTTTGAGTTTTAAAAATATATTCCCATG
ACATCTTTATAAAGAGAGATTAAAAATATTATGAATTTTTAGGTGAAAGTATTATTTTATAAAATTAAAAAAAATATAAG
AGATATTTCAACTCATTGACAAACAGAAAAATAAAGTCCAATCTATAAGATTAATATGTCCGAAAAAGTAGTTAAATTGA
TACACCACTCAGTCAACAAACAAAAGTCCTTATTGAATTTGGCCGTTAACCATGGATCTCTAAGAGATCATATATATCAT
AATAGCATAGTCCTATCCAAAGTGGTAACTAAATGCACCTCATATTTGAGGGAAAAAAATGACTCTATTTTAAATGACAT
GCACCTCATAGTGAAACAAAATTGACTACGAAAATTTATTGGCTAATTAATGAGTATTGCAATATGTTTCAAATGGTTTA
AGCTTTTAAAAATCCATATAAAACGATATGAATCATAATTAAAAGTAACGACATATTATAAAAAGAAGATATTTTTTTTG
GTAAAAAATAAAAAGAAGAGATAATTACTTATATAATAAAAAGAAGAGATAATTACTTATATATATATATATATATATAT
ATATATATATATATATATATATATATATATATATATATATTAGTAGTAGTTATGTCTATACTCTACTTGTTTAATTTGGA
CATTATATTATCTCCTTTACGCATTCTTTACTTTGTGTATTTTTAATTGTGTAACAATTTTAGGGAAGGCGGTGGTATTC
TTTGACTAACAATTTTCTTAAGTTATGTGCAAATACGTATATGCGTGTGGAAAGGATACATTGCATTTATCTATGTATTT
TGGATATATAAATTAAGCTTTTTGTTCGTGTGGGGTATACAATCTGCTTTAGGTGGTGTAGTTTCACTTCATTTGTATAA
GACATAGTTATGTATAGAGAAAGGTCATGGAGAGTGCTTTCTTTCTCTATCTAGTAATGGGATTCCTATTCTATGTATAA
GGGGAGGGCATCCCCTTGTACCCAATCTTAAAACATATGTTTAATTTGTTGGCTGAAAATAAAATTATGTGTAATTTTAT
AAAAAAAAATAATGTATACCTACCAAGCTAGATAACGATCTAAGTGTAATTATTACTAGTCTTACAAGAAATTAATGTAC
TTACCCTATGAAAAGAAAGCTAAACTTATATTATAGCCATAAAAAATATGTTATATTTTAATATTTAACTTATCAAAAGT
ATATATAATGGCATACATGATCATGTAATGTAACATATTATACTCTTAATAAAATGATATAATACTCTCAAAATATTTAT
AAAAAAATTATAAGGAAAAAATAAGGAATAACAATATATTTTCTTCTATTCATTAGAGAGAAATTGAAAGGAGAGAGACC
TTGGTTTGACCCCCTGTAGTGGTCCTTGTTTTTAATAAAGCGGACCAATTTAGAAACAGAGATTCTCTTTTCATAAATTT
TTCTTTTAATTCAAATTTTTTTAAAAAAATTCTTCTAACCAAACAAACTCTTATGTTGTGTTTGGGGCAAGTGATTTTCA
AGGAGTGACTGGAGATCGAAACGAGCTTGTCTGTTTGGTAAAGGCTATTATTTTGTGTAAAAACAAGTTTCACGTGTACT
AGGGTCTCACTCACAATCACTTTTGATGTGATCGTATAATATGTGAATGAATTTTTCTCCTTATTTTGTCACAAAAAATA
TTTGATGTTGGGTGAATAAGGATACAATAATATTTTAATTACAATGTTTTAATTTTATTTTTACTATATTTTTTATCTAA
TTATTTTTCTTTTATTTTTATTCATTTTATTTTTCTTCTCGCAATCAAATAAAAAATCAAGTTATCATGTGTGTGCATTT
TTTTATATATTTAATATTAACTTTAGATGCCTATATAATTGGCGTGCCATTTAGTATATATATATAATGAACTTTGATTT
GTTTGTTAAATTAGTAATTCTATTTATGATATTTTTTACGATTTGTATTTAAAAATGATGCTAATGTTACTCACTATAAT
TGACGTTGTAATGTCATTATCCATTCTCCCTCCCTCCAACTATTGCGAAAAGCAATTCCGACCATTTTTTTTCCTTTCTG
AAATGAAATATATGTGTAAAGGACACAAATATTTTCAAAAGAATTTGAGGCCATTCCTCGTGTGAACCACCAAATCGTGA
TATATATATATATATATATATATATATATATATATATATATATATATATATATATATATATGAATGGTAGATGCCCCAAC
ATGAGCTTATGAAGGGATAACTATGAAAGATATTTGTACTACCAAATTGTTAGATATATCAATTTGACACCTTAAAATTA
ATTTGTAACAAACAATTAGTAGTGGTTGTTGAAAATTATTTCTACCAAATTGTTAGATATATCAATTTGACACCTTAAAA
TTGCTAATTCATTTTAAAGTGATGATTTCATTGTGTGATGACGCTAAGAAAAGCTCGCTCAATCTGCATTCCAAATTTTA
CAAACCTATAGACACTTGAAGTTTGATTCATCATGATCACCTAGAGGTTTTGTGTAATTTTACTTCTGATTAAGGCTATT
ATATATTTTTTCAATAATAATTTATTTTGTGTTGAAATTTTATTAATATTTTTCTTCAAATAAATATTAAATAAGTCTCG
TTTATTTTTTAATAGAAAATAAATAAACATAAAATTTAAATATGATCATATTAATTGTCAAAATTAATTTTGGCAAAAGA
TAATTCATTTCCATCGACTAGCTAGTAGTATGTAGCGGCACTTGTTTTATAATTTTTTTTCTTTTTTTTTCATATGAACA
AAAATAAATGAATAGATTATGGGTAAACAAGTATGATTCACAAAACTTCAAGCAAGATTTACTAGCTGTACGTACGTCAG
GATGATATATCTGAAGGGTCTTAAAGATTGTATGGTATCATAAGGGTGCTGATTGTTGCTCTCTCAGTATAAATCTATAG
ATTAGTTAAATTTAATTTCTACTTAATTATTTTAATATTGACATTATATGTATGCAAGAACTAGTTTTAGAAACGTTAAT
AAAGGTCTTGCCCCATCAAGAGAAGATGTCCAAGCGAAGTCAGTTGGCATGTATGATTATGCGTTGTGCTTGAAGTCTTG
TGCTTTGAACTTCTGCATAATGGATAAGAAACCAAAAAAAGGTACGTACACAAACTAAAACTTTAAGCATAATAAATTAC
TTTAAGAAGTTTTGGATGCTCATCCCTATGGTGGTTGTTTGGTCTACTTAGTGCATAAAAATGGAATTGTGTCTTTACGG
GGAAAAAAAAAACAAGTAGATTAAGCAAAAGTTGTGGATTACATAAAGGTTGATCTTAGTTGACTTCACAATTGGAGAGT
TCTCTTTTTGTTTGTTATATTATTCCCTTACAATTCACGAGTTTTTTTCTTTTGGTGGGCGTTATAATTCATGAGGTCCT
GGCAACATCTTTTGAACAAATCTGGTTGTAATGCGGGCTGAAATATCTCTCGTATTTTTCATAAATATTTTTTAATAATT
TATTAAATTAATACTACTTAACTTTGAATTTTTTTTATATAGTTAAGATTGGGAATAGGAGGCATCTTCAAAATGCATAT
GCTCTTTACAAATTAAATCTAATATATTTTAAAAAAAAATCATTAATTTTATCATAGAAGTGTGAAAATGTGGAAAAGCG
CATATATAAAACTATATAGATTACTTGTACCTCTTTTGATTAAAAGAGAGAAGTCCAATATGTATACTTTTTCTATGCCA
TGAGATGATCACATCAAAATAACTTTAGAGTTCGTTACTTTTCTTTTTTTCAAATGTTATTCTAAAAATAATCATACCTA
GAAACTTGGTCAATTTTGTAGAATATCTAGCTAGTACTACTGTCAGACAGGTTTTGCATGGGTCTTCTGGTAGCTATAAC
CACCACTCTCAAAATAAGATTCATCATCACTTGGAAACTGAATGGAAATTGCACCCACTACTCAACTCCGAACTTAATGG
AAATCTTGCATTCATTGATTTGATTCTTTACTTTAATGCTTTTCTCTCTATATATGAATACGTGTCCGAAAATTCCAAAT
CAACAATAAAACTCAATAACGACTTTTGCATCACTTTTCGCCGCATTAGCACTACATATACTTATAAGTAATAATCAAGG
TCTAGCTTGCAGGAACATGCACATGAACCGAATTTAGGTCATCATAATATGTATATACAAAGGACACTTGCCATTACATG
AAAATAACTCATGTTAAATCCTTCATTCATCCCTCAGCTTTCGTTGTCATGTATCTCTCATCAAGATCTAGCAGGAAAAT
TCTAGTACATTTTGTGTACTTAATTAATTCAACTTATTTTAAAGAGATAATCAAATTTTTTTAATGTTTTTTTGTTTGAA
TTGCTTTTGAAAAACTGATTATTTCTCCAAAATTAATTTGTAACAAACATGAAGTACTACTGCTGGTAATTAATACTCTT
GCCAACAACTAAAAGTACTAACAGTTGAGATCTATATCCACGTCACATGTCTTGGCGGACTCATGATCAGAATTTTTGTT
TTCTTCCACAGGCGAAGGTAAAGAAATTGTAAGATCAAGATTCAAAGGGGGTGATGAAATAATTGATGTTTCTTCTTTAG
TGAACGAAATCTTATGATGATCAGTGGCAGCTGAACCACGGGAATTGAAGAAAGGGACTTTGTTGTTGTTGATGGACTCA
GATGTTGATGCACCCTGATGATCAGCAGAAGAAACATGAGGACGAGGAAAGCTTTGGTGTGGCTTATGGCTATTTGGATC
AATTCCCATCTTTATTAGTTTTCTTCGGATGTGAGAATTCCAATAGTTCTTCACCTCATTGTCTGTCCTCCCAGGCAACC
TTCCAGCAATGAGTGACCACCTATGATTACATACATACATATATATAAGCATCCAATTAACTGAAGATGCTCTAATAATA
TGGTATATGTATATAAAATACCTTTTGTTAATAATATAGTAGTAGTTCAAAAATTTGATGAATGAAATTATTTTTTATTA
GAAATCACGATAAGAAGGAATTTATAAAACTCAATATTGTGTTTTACAATAAAACTATTTTACTTCCAATTCTCTATTCA
TTTCTCTTAGGTAGTTAATGGTTAACAAAAACGGTAATAGTGTCTTTTAATGTCAAACGAGGGATTTAAAATTTTCTATT
TCAATTTTCATAAATGTGATGTCGATATTTGGTACCTGTTACCAAGGAGGGCATGGAGTTTGATGATGAGGTCTTCCTCA
TCTTCAGCAAAGATTCCACGTTTGATGCCTGGTCGTAAGTAGTTTAACCATCTCATCCTACAGCTTTTGCCACAACGATG
CAGCCCTATATATATGTTGAATGACATATGGTTATAAATGGTACTCAAAACGATATAACAAGAAATTAATTTAAGGTTTT
GGTATTATTATTTTTTTAACTAATAATAGTTGAATGAATTTCTATTCAATGAAACTCTTTCTTCTTTAGTATGTCTAAAT
TCATTTAACTATTGAGTATTGACAGCAAAAAAATTGTATATCAAAACCCTCTTTGGATACTATAACAGCTCTCTATTTAA
TATGATACACCCTCATGAGTTAAGTTATAAGTTTTTGCTACCTAGTTAATTGATTGGGTGTACCTAGTGTAATCTTCTAA
GAGAGAACTGTATGAAGAATGAATATAATTAACTCATGGTGGTTGAATAGAGAAAGAAAGAGGAAAAAGTCGTGGTAAAT
TTGAATGTTTCTCGTTAAAAAAAAAAAAAAAAAAAACTAACAAATTAAGACTAATGTTTGTTAATAAAAAATAAAAATAA
AAAACTAACCAGCAGCTTTAGGAATGGAACGCCAACAGCCTTCACCATGGACTTGGATGTAGTCAATGAGCTTTTGGTCT
TCTTGCTTGGACCAAGCACCTTTATTGATGTTTTCCTTGTCACAACAAGGTTTTCTCATTGTTTTCTTTTTGTTGTGAAC
TCCCCCTTTTGTACCTGCAGGGGTGTGCCCGTGTGGGTGTTTGGGGCTAACAAAAGGCTAAAAAATGTATATGGAAAGAG
AGAAAGAGAGTGGAAGCCCAGACAAATAGCAGAAGAAAGGTTAGATATATATTTGTAAAGGAGTGAGGATGAAGGGTGTG
GGATATGGATATTTTGACTTGGACTGGTGGTTTTGCCGTATTGTATTTTTTGATTTATTTTTGGTGATAGGATAATATTA
AGGGTATGCATTTGCCCTTAGGTGTTCTTAGCATTCCATTGCTTACCGTTAAGTAAATGTCATTATCAGGTGTCATACAT
TTGTTGCACACTATTGAGATGGTCTTTATTGGGTCGAATTCACAAATTTTCGTACTGATAAGAAAAACATGGTGTCAAGA
GTCAATAATGATGGCTTTTATTCGGAGAAACTAACGCATGATACTCCAAATTTTAGATGAAAATGGATGCAGGCCAAGAC
CAGCGTCTGCATGTACTAGGGATGGCAAATTGGCAGTTGTATCCCTGGATAACCGCAAAAATATATGTAAATAAGTCGAA
AAATATTCACTCCTTTGGGGATGAGTTTGGGATATATATATATAAAAGGAATCAAATTATATCCATATAATTTTAATAGT
TATATAATTTTTATAATTTGTATTAATTCAATCATTTAATTATATCAATTATTATTTGTATCAAATTTTATTAAAATCAA
ATAATAACAAAAAATAATCAAATAATTTATTATTTATTATATTTTGAAATGTTTATGTTATGTTAATATTAATTTATATG
AAAAAGGTAACAAATAATTTTATATTAATATAAAATTTTAAATATGTAATTTATGTAAAAAAAATTTAACCCAACAATGA
ATTTAAAAAAATATTTTCCACTAGAAAGTTATAAAATGATTGTAATATATATTTTATTAATTATTAAATTTAATTACTAA
AACATAGTACTTTATCATTGTTAATTTTATGCAATCAAACAAATATGATTCAATTTGTAGGGCATGTTGATCTTGTAGCC
TTATAGGAGAATACCTGGTTTGATTCCAAAAAAAAAAAAAAATCATGAGAAGGAATCATTAACTTTTAAGTATAATTAAA
TCTTAAATTAATAATTAGTCTCATCATTAACTAAAAAATTAAAACATATAAAAATACATCAAAATTTTATCAGTGAGTTA
AAAGACCTAATTTCAGTGTAAAAAACATTATCTTATTGTATTTTCTTTCTTTCTTTCTTAATTTCTTCTTATTTGTCTCT
TTATATATATAGTGGTAAAAAAATTATAAATCTAATTTCTTTTAAAATAAAAATGACTCTAAAAAAGTTCCCCCTCTCCA
CCGACTCTAAACAACACCAAATCTATGTTAGCCACATAATAGCCGAGAAAATAAGTGGTGAAGATCTTGATGTCCCCCAC
AGAAATGACAACATGAAATTCACCGTGACTCATATCAGCACCTTAGTAGGCACGAAAACAAAGTTGTTTATTAATTCTGA
CCTCCGTCCTCACGTATACATAGTAACCAAAATATAAGACCAATTATATTACAGCAATCATCTATGTCAATTATACTACA
ATCATCGACCTATACCTAACTCGATAAAGATACCAGTCTCAACTACGAGTCCCATCTGCACTTCGTTTTTATACATCTCA
TTACACAGATGACGAGAAATATCTCTAAGGGTGTGTTTGGAATTTATCGGAAATAAATAGGATAAATAAAAATAAAAAAG
AGATATAAAAAAATAAAATGATATGTTGTGTGGTTTAATTTAACAGAAATAAGTAAGAAAGAATAGTTTTTGTGTCAAAG
AAAATTGATTTTTTTCCCAAAAAATTAAGATAGATTGTGATCCATATATATAATAATATAATCACATAGATACATATATT
TAACTCGATATATCATAAATTAAATAGAAAATAATTAAAGACTAAAATTGTCTATTCAGTAGTCACGAGACAGGATCCAT
CTTTGTTGGACTTTTCTTAGGACAAAGGGCAACCACCAATAATTTAAGAATAATTACATTATGATTGATATTGCTAGGGT
TTATGCATATTTAATAAAAACATTTGAAACGGAAACAATTTCTACAGTCACATTAGAAGTAGCTAGAGATTTCTCAAGGA
GCATTATAAGTGGCTTCCTAACCCATCACGGTATTCTAAATAAATTAAAAATACTTACTTACAATTTCATTAACTAATCA
AGTGTTATAATCAAGTTAATAGTCTCCATAATTAATTGATGTATTATATTAAATAATTCAAAGAATTCATTCTAAATATA
TGAATCTTATATCTCCACAATTAATCATCATCTTTTCTCATCTCATCAATATATCCACAAGTATGAAAACGCAATATTAT
ATATATTCAAAATATCAACATATAAGGATGTTGCATCTAGCAACCCACTTGCGTACGTATAAGGTGGCCTATCACATCGA
TCGACATACAATATAAACATAATATTAGGTATGGCCAAAATATTTAACAATTAGATTCACCGGTTAATGATTCCGGAAGC
GACATAATATCATTGCTGGAATGAAGCATTCAAGAAAGGCAATAAGTACTATGTTCATGCCATCATATATATAAACATTG
ATATCTACCAAGAAGGTGCCTCTACAAAAAAAAAAAAAAAAAAAAAATACATGACAGGGGAAGGGAAAAGTGTCAGGTGA
GATATATGCAGCCGTACAATGATATATACATCAAAAGACTCCAAGTCCTTCTCAGGTGAAATCAGTCACTACCCATCACC
TATGGCTAACCTCTTGAGTAATGTAAGCATAGTGTCCCCTGCCATTCATAGATAGAACTTCTAATTAGTTCACTGGCATA
TTCTTTTGTCTTGTCAATAGCTCCCCTTCATATATAGGATTTAATCGCATATAACATACCAGACAAAATAGATAAAGCAA
ACGGAGAGGGATAAGAATCTAATATGAATAAATAGTCCAAGTTATATATATATATATATATATATATATATATATATATA
TATATATATATATATATATATATATTCTATATGTTAGTTAGGACCATGAAACTAAACTTTCTAAGAATTCCTCGTTTTAA
AGAAATGATTTAGTTCCATGTCAACTAAATATATGGTTTAAATAAAGTTTATAAATTTGAACAGTTCTCATTTTATAAAT
TAATTTTGTAGGATTTTGAACTCAAATTCCATGAATTAGGATTTACTTCTCTTCTTAAACCAATGTTCTTGGTCCGTTGA
CCAAAAACAAAAAACATTCCACAATTTTCATCAACATTGGTTTTACTCTCCTCCTCTTCCCCACTCATGGCAACAAAAGA
TTGATGGTCTTGGGTCCTAGATAGAGCTCTGGTACGGTACCATGTAACAGAAACAAAAATCTTTTTATATAATATATATA
TATAATACAAATACTAATACAGATCTAATAATATTCAAGAGTTCAACATAATCAACTCTTTATTTTTATGCTAACTTACA
ATTAATTGATATTGATAGTTGATTCCTAAAGATAAGAATCATAATCTCCCAGGTGTTAAGGATATCATGCTAACACGTTT
TTTTTTTTTTTTAATAAATCACTCGATGTGAAAGGATATGACAAACAACAGCGCGACATAATATCACTTTAATTTATATA
CATGTGCTCTTCTCCTGGCTGATCTTTGTGTACTCTTCTATATATGTGGGTGCCTTATCAATCTTACACTCTTACAGCAT
TACTCTGTATTTTTTAACTCAAAATAAAGAAAAAACATAAAAAAAAACAATTGAATTTTATTATTATTTTTTCTCCAATC
AGACCTGGACAGGAGGGTATTATTATGAGCTGGTGAACAACATTTATTTGGACGGGTAGGTTGGACGCAATATAACATCC
AACGGTCTTGCTTTACTCTGTTTGAAGTACATTCAGATTAGATATCAAAAATTCAAAATCACTTTTCTGGTTTGCGCTGA
AGAATTATGCGCATGCACATCCAATGTTGATTGTTGAGAGAATCACACGAATCACATATATCATAGGTCAGCTTTGGGGA
TTAAACATTCAGTCATTCAATATTTGTGTTCCAACATCCAGTGCAAACCATGTGCATTCCATTTAACATTAAACACGGGA
AAATTATGTCAACCATGTTTTTGAAAATTTGTCTTTACATTTACTAGTGGTTGAAAATTAAAATATAGTTGTATGATTTT
TAGTCTCTTCTTAATAGCTAATTTTACTAATTATTAAATAAAAGAGTATTTTCATTTTTTTTATGTTTTGAAGATGTTTT
AGGCTAATTCCAAAACCTTGGTCCAAATTAAAGTATAAAAACAAGTCTAAATCTCCATAGTAAGCCAAATTAGCCCAATC
CAAACCTATCTGGCTGGGATATCACTTAACCTGACAAAACAGAACGATGGCACCCTAAATGTCACTTTAACAAAGTGTAT
TACACAATCAAGTAAGAACTCTCTTTCAAGATCCAATAGTAATATTTAATTATCTATCTATATACATTCACTAAAACACA
ATAAAAAAATAAATAAAAAGTCAGACAGGTAAAGACCCAGAAATCTATTATAAAGGGGGGCAAAATTTTTTTTTTCTTCC
TTTATAAAATTGTTTAACTTTTCAAATAAATAATAATTTTTAAAAAATGTTTACTATTTTTACACATAAAATTGAAACTA
AATTTTATTTTAAATGATAATAACCTTAACTGTTACACATAATTAATTTTATATAATTTTACACCAGCTAGAGCCTTAAT
CATTGTATTGCACACCTGTTTTTACACAATTTTACACTATCTAATTAACCTTAACTATTATTATTATTATTATAATAACA
TAAACAATTAATTTTACACAATTTTATACTAACTAATATAAAAATATACATGAAAAATTCTAAAGGAGGGACTGTCCCCC
TAGGTCCGTCCCTGAGAGGTCAGATGATATTGGTTCATAAAAAATTATCCCAAAATTAAAGGAAATGAAGAATCTGATTA
ATAAGTGAGTTTGTTCCATAGTAGTTAATAGCAGATCACGGAAGGAGTGGGATGACCACTGTTTTGATCCCTAAAAACAC
CTAGAATTAAACACATTTAGAATTAATATTCATAGCAGTTTCCCAAAACAACAAAAGTTGCATAACAACATATCACATGT
CCAATATAGAAAAAGTCATTGTTTGCATATCCAAGACACCAAACAATTAAGGAAATCGAATAAAAAAAAGTTTAGGCCTC
TAAGCCTAGGCTAGAGGCAATTTGCAAAAAACATTAAAAGGATTGAGAGGATGACTAAACAGGTTCAATGAGTGAGCCAT
AACTGTTGTTGCTTTCAACAACAGTAGGGCCGCCAAGTCATATTTTTTTTGGACCCCTCTCTGTGAAAGGCTTTTTGTGA
AAGGCATCACTTATAGTTTAAAACAAAACTACCCTAGGTTGCGAATAAGTCATCCAGCCAGCCAGCCGCTCCACTACACA
AATCCGTGAAAGCACCACTATTGACTACTCTAGTTTGTTCTGCTAGAAAGGGTTGTGAAACAATTCTAAATTACCATCTC
CCTACCGCCCAAGTTACAAACACAAATTAATAAATAGTATTTAAGTCACTAAATAAATTCTAAAATGAAAATGCTCTCAG
CAACACCATGTCATATTTCCTTTAGCCAATTCCTTGTTTCCTGTTATTGTCATAAACCTTTTACCCATGTGGTTCATGGC
CAAACACTTGCAAATACTATTATACTTTCAGCTACACTTAAGAAAAAAACAGGAAAATCAAACCACCAACCCAACAGTTA
TAGAAGCTAAAATCAAGGTTCAAATGTTTAGGGAGTAAAAACAGGAAGACAGATCAAAAGAACAAGACAAACAGAGAAAT
CAAACCACTGACCCAACAGTTATAGAAGCTAAAATCAAAATTCAAGACAAACACCCTAAATCCAAGACCGATGAATACAG
CACATGTTTGGAAGCAAAAAAACTTTTATCAACAAAATATCTAAGAAATGATCATTTTGATATTTAGAAAAAACGTTTCA
AAATTTATAATGAATTAATGATAAAGTATTACAATCCAGCACAAACAAGTTAAACTCTATTTGTAACGCAACAATTTAAT
ATTAGTCAATATAAGAAATAATTTTAAAATCATTAAGCATCAAAGTAAATCTCGCAATAGTTTTGGGCAAAGAAATACCA
GTTTACTTATATCATAGCATCTTAGTAATATCAACAACAAACTTCTAGGAAAAGAATCATAGACACATCAATAACAAGTA
ACATGAAAGAAACTGATGAAATATATGCTTGAAAGCAAAAAACATCATCAGCGATACCTAAGAAATGATTATTTTGATAT
CTTAGAATTTCAAAATTTATAATGGTAAAGTATTACAGCAGCACAAACAAGCAAGTTAAATTCCATTCCTAACAGACTCA
ACAATTTAATATTTGCCATAGAACCTATAAGTTGTAGCCACTTTTTATGAAAGAAAGGATCAAACCTATCCTGCATATGC
TAATATTCTCACAAAACTTAAAATTATGAATACAAATACAAATATTGAACCAATTGAAGTGTGTATTGTGCTATTGTCAA
ACAACAGCTATTGAAGAAGAAGAAAAGAATAAATTTTCTACAATGTCTGGAGTTTGAATAGATTTAATGGCATTAGAGAC
CCCGACACGCATCCACCCAAAAAATAAACAGACTGTCAATAGTAGCATTCTAGTGAAATTCAGAAAGACATATATTTATA
CTTCTGCACTCACATCTATTATTACTCACCGGATTTTGAATTACTTGCTTGGGCTTTTCTATTTTGGTCAATATCCTCAT
TATTTTATTCCTTTCTAACATATCCTTCAACACAAAGTCTACATACCCCTAATAATCACCGAGAATAAAAGGATAACATA
AATCCACCTAGACAATAACCAACACCTTCGGCTGCTGAAATAGCTAAATAAATCTTTGAAATTTTAAAACAACTACTTAT
CTTTTCAAATTACAAGTACTAAGAGATTACTATTTACATCTCTGAAAGCAAAATATCCAATCCAACAGTATTCTTAAATC
TTAGAAACACGTCAAACAAGCATGCTCAACTGTTTCCCCTTCTTTCCCTCCCCAAAGTTTCGCATTCCCTTCAAGATAAT
ATGATACAATTGCAAAGGACAGGTAATTGCACATTCCATGTTTTCAATTATCATCTGTTGAGAAGATCACCTGAACTATA
TAAATTCGGAAGGCGAATTGGCATCTGGTTTTACATTACCCAATCCACCTCCATGATGCAAAACCTGAGGAGGCAATGCC
CCCAAACCATTACTCAATCCATCAGTTCCGGACCCGAAGAACTGGCAAAGGAGTCTAGCCATGATCCCTAGAACCTGCAT
TTGATTCTGGCACGCCTCTACGTGCATCTGCATCATCTGCTTCTCGTGCTCGACCTGCATTGCCACCATCCTCTGCCTCC
ACTCCATCTCCTCCTCCTCCATCTTCTCCTCCACGCGCTTCCGCCACCGCCGCTCCGCGTCAAGCTCCCTCTCCAACCTA
AGCCTCTTCTCCAGCCCCCTCCGGGCCCACCTCAACTGCCGCTCCTCCAGCTCCATCTCCCGATCTTCCAGCAACTCCCT
TCGCCTCTCCCGCCGAAACTCCGACTCCCTCCGCTTCCTCTCCCGCTCCGCCTCCACCTTCTCCCGCCGAAACTCCCTCT
CCCGCCGCCTCTCCTCGCGCTTCACCACCGCCTCCCTCAGCTCCACCACCGAACCCAACCTCCTCACCTTCAACACATCC
TCCTCTTCATCACAATCCTCCTCATCATCATCTTCTTCTTCTTCCTCCTCATTCTCATCATCATCAGAATCAACATCAAA
CCCTAATTTGGCGGTGGTGATAGGTTTGGGGGATTCCAACAATTGCACATCGCCGAAGACTTCTTTGTATTTAAGAAAAT
TCTCCCAATGATTGTTACCGTCCTTCCAATTGAAGTGGTGAGGGGAGAGGCGGATCTTCTGCTTGACGCCGAGGTACTGG
TGGCGCATGTTCTGCACCTTGATCGAGACGTCGCGCCACGACCACTTGAAGGGGAAGGAGGCTGGGTTGCGGAGGTGGTG
CACCGCATTCACGTGCTCCGCCACAGGCTTGAACTTCTTCTCGCGGGTTTTGAGCTTGGCGAGGGTTCCTGAACGGAGGA
GCTCGGAGTATTTGGAGAGTAGGGTTTGCTCTTCCAGCTCCGACCACTTCTTCCGCTTCATTGGCGCTGGATGTGAGATT
GATTGGTGGGTGGCGTTGAAATCAAACGGGGAGCGACCTTGGTTGGACACTATTTTCCTATTCAGAAACAATCATATTCG
ACCCTCCCTTCACTTCTAGAACTAGAATAACTCTTCTATTTGAATTTCAAGGATTTAGTCAATAAGACTCAACTCTCTCT
CCTTCTCATATTTAGTAGGACTAGATTGTGAATTCAAGTTTTTTTTTTGTTTAAGTTGAATTAATGTAAGTTTTCATAAG
TATTTTTAACTATTTTTCTTACTTTAAACTAAGACTAAATCTCTTTATCTTAATATCTTGTAATTAAAAAAAACTTAGCA
ATATGAAGTAATTTTCTATAAATATTATTAGAAGAAAAGCTTTTTAACTAAATATGAAGAGTCATTTTGTTCAAAATAGT
GTATGTTAAAGTCACTTTTATTTTTTTATTATTTAGAAATAAGCTCTTAAAGAAGTAACTTATTGACTACCAATTTGTAT
GTTATTGTAAATCTTAATACTTATTCTTTATTTTTTTTAAATAATTATTGTTTTATTGGATTGAATCCTTATTGTCCCGC
ATTAGGATTAGTTATGTAGATCTTGGTTTAACTGGTCTACTTTCGATCCATAAAAAATGACACGACAGGTTAAGTCATTC
TCAACCTGTCAACTCCTATTGGTTTATCTCTCCTGATGTGTGAATTCAGTGTCATTGATATTTTTTGTTTCAAACAAAAA
ATCTTTATAACATTTTTAATTTTTTAAAATTTAAATAAAGCCTTCAATTGTTTTTCTTTTGTAAAATGCATTCAATTATT
TTTCTTTCGCGTGGCTTTCTTCCATAATCCCTATTGGACAATGTTTAATTTTTTTGATGGATCAATATTGCTATTTATGT
TTGGTGCCATGTAAAAACGGTATCCCCTTTAATGTGATATTTTCCCCCTTCATAGATCGTTTCATGCATTGTGTTTATAT
TTGAAAAGGAAATAAAATATTTAAATTGAGTTTCTAATGTTTAGGTGAAAGGTAACGAATGGGCATTATAGGGTTATTGA
AAAAAAGTAAGTATAAATATTAATTTCATCCTCATAAAAACTTTCGTATTAATTTGATCTTTATAAAATTTAAACATATT
TTTGTTAATTCTCAGGAGTTAGATAGTAACATAGAGGAATTAACAAACTTACAATCTAATTTGATTATAAATAAATTAAA
CAACTTGTGATGGTTAAAATTTTCCATAATAATTAAACATTCCTTAAAATTGCAAGTTTTGTTACTTTCTAATCGATTTT
CTTGCATTTTTATGATGAGATTAGGGGAAAGATATAATAACAATAGATTCTCATGTCTTCTAAGTGGGTTTTGACAAGAT
AAAATGAAAACCAACAAAAATATATTTTAGTTTTACAAGAACCATATTAATAAAAAAATGAGGATGAAATTAATATTTTA
TAAATTTTCCAAGCACCCAAACATATTTTATAAATTTTTAAAAATGTCATAAATCCTTTCCTGAGATTGGAAATAATTGA
GGAAAAATAATTAAATTTAAATTTATTCATAGTAAATATTTGATAATCATGAAACTCTTTTTCTAAAGATATTAAACTTT
AAAAAAATGTTATAAATGATTTTTTGAAACTAGGAAATAGGAATAGTTGGGGAGAAATTAGTAATTTCAAATTTGTTGAA
TTTAATTATTTAATGTTACAGATGCTTTATTTAAATTTTAAAATTTTTAAAAATGTTAACAAAGAATAATTAAATTAGTA
ATTTGGAATTTACTACTTTTCATTAAAAAAAATGGACTTAGTGTAACCATAATCATCCAAAAACAGTTACAAGACCAAAG
ATTATACTCATAATTTTTCCCGGTCCATTATCTAGTAGTAGTAGTAGTATTAATCAAAAGTAATATAGGTAACAACAGCT
AGGGGGAAAATAATAGAATACACATTATAAATCTTGGGCTCAATACGTGCTTCGACGACAACTCAACTCAATCATCTCAA
TTGTCGCACTGTATTTACAGAAGAAAATGATAAGCAAACAAGGAAATGATGAAAGCCGCAAAGTGAGGTTTAATGTGCGT
GTCATGAAACAAGACCCTCCCGAGCGATACTGGTGGTTACACGAAGTACAGCTTGAGCACTAAGAGGAGAAAGTTTTGAC
TGACAGAAGCTTTCCCAAGAACTCACCTCTGGATTCTCCTCATTCACAGTATGCTCATTATTGACAGTAGGAGTAGCTGG
CTTGATGAGATCATGAGATTTCTCATACACATTTTGAAGCTCGAGAAGTAGAGTTCGGGCCGCTTCCCTGGACTCTGGGA
GCTGGTCACTCAACTGAGATGCAGCTACTTGGATCAATTTGTCAATCCCATATGTCTTTATGCCTTCTGCACCCTGTTTA
AAAGTTCATGGATACAAATCAGTAAATTTTAATGCTCCTCATCCAGTTGCAAAAATAGACTGGCCATATTCATGACCCTT
TCTAGATCAACAAAATCCCTTCCAAGTTCCAATTAGATAATGCAGGTTGTAAACTTAAAAACGTAGCAGTAATTTAAATC
ATTTGAGACAAACCCCCACCCTTCAATAGAGTTTTTCCAAGCATGGATCTATCAATAACAAGAATTAAACCAAAAAGAAA
ATAACAATATTATAGAATTGAGCTCTTTATATATAACTATCGAATAAAAAAGCCTGAAATAATTTTGAACAAAACATTAC
AGAGAAAGAGAGATACACAGATATATATTATATACACACACACACACACATTGATTGTTTTACAAGCAGTCACAGAGCAT
TGCACAGTAGAATTAAATAGATACATGTTCATTGCAACTAAGAAACATTATCCTTCTATTTGATGACACTATGTTTGTCC
ATATATCAACAAAAAATATGATTTATAGGAAGGTTCAAGATAAACCATTTCTCTAATCATAGACATAGAAAGCTTTGTTG
AATAAATTTGGGAGTGAAACAAAACCAATTCAAAACTCAATCAGATTTCCATAATCAAGGCAGACATTTTGGAATTTCAA
AGTCATTGGTGAGGAAAGTTCTTTTCCTGCATCATTAATCTGTTTCATTAAGTTTTGTGTTTCGTTTCATTTTGCTTAAT
AAAAAATCGCTTTCTGAAAATGTACTCATACCAGCTGAGGAACACTCCGAGAAAAGCACATTGATGCCTTTGCACGGATA
CGAGGATTCTTGTTCTTAAGGTATGGTTGCAATTTTGGCAATAAAGAAATAGGGGAAATCCAAATAGTCATTGATATCAA
GGCTTTTTCAGCTGCCTCACATACAAAGCGTTTGTCTTGTGAAGACTTGAGAAGAAGTTGTACTAGCTGCATTGACCAAA
TAAATGTTTCACAGAGAAAACTATCAAGTGTAGTTTGAGATTCCATATTGATTAAGTGAGGAAATTTATTAGTACACATA
ATGAAGCTGGCTTACCAGAGGGTCCAATGAATCTATTATAAGATCATTATATGCACTGAAAATGTCTGCAGATGTCATAA
TGGCAGTTTTGCAAACAGCACTTCTAGGACTTTTCAGTGACTTTGCAATAGATGTGATCACATCCCCCCTATTTACCAGA
TAACATATGAATAATTTAATAAATCCAAATAAAATCCATAACATATTAATCGATGATATTTTGATTTTAAAAACCATATT
TCAATCAGAAAACCAAAAAAAAAAGATAGAGTTTGATACTTACAGCATATCAAGCATTGCTTCCTTATGAAATATAGACA
ATCGACGTACGTTATTCAGTGTGTCACAAACCAGGACCCAATCCTTTGAGTCAAGTCCAGCTAATAGGGTCTGTAGCAAA
AACAAATAACTATTTTCACATAATACAAGTGTTGCATTTTTATATAAGGCTAATAACCAAAGGTAAATAAATAAAAAGAA
AAATAAAACACCCACATTTAAGCTAGACCATTTTCAATGGTTATCAACTTTCAAACCCTCTAAGTTCCTCAACCCAAAAT
GTGGATAAAAAAAATACCTTGAGACAAGTATCAATATCGTCTACATCATTCAAGTTCTCAGATTCAATATATTCTACTTC
TGGATTTACAACCTCCGCACCAGAATTAGCAGTCACAGCCAGATTTCCATTAACAGCTGGAGAAACCAAGGAGGGACTAT
TATTTTTCTTTTGCCATTCTTCAATATTTTCAACAGCATTGTCAACAGAAGGCTTGGATAAACATGCCTTACTGGAGTCC
TCATTCTTCCTTTCAGTTCCAAGAATTGTATTGAGATCCCTAAGAGCTTTCTCCGACATCCCTGTCAGCTATAGTCTGAG
ATCAAAACTTCCAATCAAACTCAAAAATAAGAGCTGTTCAAAACACCATCTAATTTCTGAAAACAAACTCTTAAGTCAAG
ATCTGAACTTAACAACAAAGACACAGTCATGAAAATATGATGTAGTGCCATAACATCCCCTCCCTCCCTAAACAAACATA
CACTCTAATAGTCCATAGAACAAAAATGATCCATTCTCATTCTTTCTGATTCACTACTAATTTTCCATCCCTCCCCTAAC
TTTGGAATTTCAACACTGTTTCTCTTCTTTCTTGTTCTCAATCACACTCATTCAAAAAATAATAATAATACATCGAATTT
CCAAAGCCAATTCCAATCCTAGGACTGAACTTCCACTTCAAACATGACATCCAAATACTCTACAAATCACCACACACAAT
TCTCTAGACACGAAACGAGAAAGCACAAGTCGAAGCATTACAGATGATTCACGAGCGTCAAGTCAGATAAACACTGCAAA
CTAAGGAGATCAAAGCAGAACCAAAATAAGAACACGGCGCAGATAAAATCCATAAACCAACAGATTCAATGCGAAATTGA
ATCCACGCAATCAAATCCCCCAAAAAATAAAGCAAAACAAAACAAATCAGCAAGATCTCGTTATCCCCCGCACTACACCC
CTCGAATCTCCATTCACAGACACTCGCATTTCAATCCTAAACCCTAACACCGCAGCATTCGATTCGAAAACGGAGAAACA
AAACGATACAGTAATCTCAATTGCGCTAACGGATCACCACAATTACAGTGGAGAGTAGAGAGAGGAGATTACCGAACGAA
GAGAGAGAAAATGTGATCGGAGGATAAATGCAGAGAATGCGATGAGTAGCTGAGACAGTAGAGAGCGAGTTACGAAGACT
CAGTCAACTCAGTGTGAAGAAGACGGAGAAGAAGAAGAAAGGGAAAGAGAGAGGCAATTAGTGTATTTTAGTAACCGACG
AAACGAAGAGAAGGGACAATAGTCGCACACCCCAAAACGACGCCGTATAAGGTGAACCGGACCAGGGCCGGCAAAAATAA
TAAATACACATACATTGCATTTGCATTTGCATTTGCATGTGAACCAAATTAATTCCACCTTTTTTTTTTCATGAGGATTT
ATTTTACTACCTCAATTGCTTTTATTCAAATTAGTACTAATCACCCCCCCCCCCTCCCTTTTTCTCTCCCCTCGCGCCAT
TACATTATTGCTTTTTAAGAATTTTAAATTTTGATTTTGATAGTAATTAATGCTACTATGAGTCTATGATCATGCTTCTT
TTGAATTTTGTTGTATTATTATTGTTGTTTATAAAGTTAGGTCGCCTGTTTCTCCAGCAATCAATGACGTTCCAACACGA
TAAAGGTGTAAGTTTTGAGTTTTGAAATGATGCTTTATCATTTTAGACAATGATTAATTAATTAATTAATTGTTGTGTTA
AGAAATTGATAGCATTCGCCTAGCTCCTGGCTCTTGATTGAGATTTGAGAGTCAATTGGAAATAGAAGTCTAATATTTGC
TGTCATATTATCATTATTATCATGGATGAATAATAAGAATATCTTTAATATGGATTTTTTTTAAAGATTTGTTAGGTGTC
TTACTTTTTTTTTTCTCCATTAAAATAAATTTATGTAGTTGGAAAATTTTCTTAAAAATAAGATTTGTATTTTATGTAAG
AAATTATTTCTTAATAATAAAAATATATTTATCTAATACATAACATCATAATTAAGTGAATAAAAAATATAAAGATATGA
GCTTTTTTAAGTTTTTTATTATAAGAGTAAAATTGTATATAAATTTTTTACAATGATATAACATTATAAATGTTAAAAAA
TAACTTAAGAAATTTACTTTAAAAATTTTCATTGGAGATGTAGCATGATGTGATTTACTTTTATGTCCCTAACTCCATTT
AATTTTTTTTTCTGAACCCTTAGTTCCTACCCTTCCAAAGACTACACAGCACCATAGCCACTCTAACAACATTTTACTGC
TATGAAATGCTACGTTAATTTGTTTTTAAAAAAATGAAAAACGTACTAGTTTATTTTGGTATTCGACATTATATGATTTT
GTTGATCCCGTGACTAGCCTCTCTATGGTAGAAGAAAATATCACAAGAGTCACAACACAACACAGTCCACGCAATGTTAT
TAAAAGGTAAGGAGATAAAAGGTGGTAAGTGTAAGGGTGTGCTTATGTACCATAAATAGATAGATAATCCAAAGGTTTTG
TTACATTAGATCAAAAAAATTTAAACTAATAGCCAAAAGTGTATATCAAAATGTCAATACCACCCCACTTAATTACTTGA
AAGACTCATTTGCCACCTCTACCAGCCAATGCTTATTATGTAGAAAAAACTAAATTTGGGATTAAGGAGGAAAATATTAG
AATAAGTCACTACGTTATAAAAAAGTTTATACCTTATTTTATAAATTTAAATATATTTTATTGAAGAAAATTTAAATATA
TTTTTTAAAAATGCCTCTTTATTTTACATTTTATTAATATTTATTATGAAAATAATTCAAAAAAAATTATAAAAAAAAAC
ACATGCATTTTAACAAAGAGAAAAATGATGATAAGATGACAATGTAAAAAGTTTTATATGTCATCCAATCACAACACATT
ATGTATAATAAAATTATTGACTTTTATGGTAATAATTTTTTAACAAATTAGTATTAAGAAAAAAAGAATAAAAAAAATTG
GATCCTTCTAATTATTATATCATCATGACATTAGTGTGAAGTATTTATTTTAATATGTATAAATCTACTTACATCCAAGA
CATTTGTTCTTTCCTAAACCTCCACATTAATTATAACCTAACATATTAAATCTATAACTCCTTAGATATAACTTACTAAT
GCTAACTCTTAATCTTTTCCATCTCATTCAATCATTCCTTAAACATAAGGTACTACTAATAACTCCTATTCTCTTCATTC
TATTTCTCCTTCTTTCTATCTATCCATGGATAAGAGTCCATGGTTCCGTTTATACTCCCCAAAGGTATGACTACAAATTG
ATAAAATTAAATCAATTTCATATTCCTACTTTTTTTTATACTAACTATGACTTGTTTCCTATCTTTTTTTTTTCATTTTC
TTTTTATAGAATACTTTTGTTGTTTACATAGGAAACAAACACTTTGAACATGTGATAATGGAGCATCTAAATATGAATGA
TGTATATTAGGGATGGACTGTTATGGATCTTCTAGGAAAGCTTCATATTGTGATTGTTGATAAGGTTCTCCATGATTCAT
AATTTTCTAACATTAATTTTAATGTTTTATTTATTCTCATGGAATTATGTTGTCTTAAAGATATGACAACAAATTGATAA
AATTAAATCAATATCACATTTTTACTTTTTTTTTATATATTACCTATAACTTGCTTCTTATCTATTATTTTTTTAAGGTT
TAAAATAAAGTGACCATGTGAGAATATTAGTTTGGAACATTCATCTAACCACTTCTTAAAAATGTATTTGCTTATATAAA
AAAAAAAAATACTTGAACCATGCTAAATTCTTCTATAATAACCTAATCATGAACTCTAAAATTATACCTATGTATTTTTT
TTAAAATAATGTTAAAGTACTTTAGCTTTATGTATTATTAAGTAACCATGTTATTCCAAATTTAAAACTAACATATATTC
TTTTAGTATCATTACATTTTTTCTTATATTCTATTCTTTCTTTTTTTTTCCTCTCTCTAGGTGTCTTATAGTATAATGGG
TTTTCATAAAACATTTTTCAAATACAAAAAAAAATTATTATCTTTTAAATAATGTTTAAATACTTTTTTCTCGTCCTATA
ATACCTCATTTATTTATAATATTTAAAATCTCTAACAAACCAAATAAGAAAATTAAACACATCTCTTATCATCATCATAT
AAAATATTTTTTAAGAAAATCGAATTCAACATCAGTTATACCAATCACTTATTAATGAATCTTACTAATTTAATATTAAA
AGATTATTCTTATATACCTATAGATGATAAGTCAGGTATAAAACTAATTTGAAACAGATAAATTAAAATTTTAATTAGAC
TACAATTCAATTACAAATTATGTATCAACCATAAAGTTGTTAATTTTTATAATAAAATTATTCAATAATATTTCAAAACA
ATGTTTAATTAATTAATACGATAACTGTATATATTTTCAAAATAATAAAGTGTGAAAATTGAACTCGATGTATGTGAAAA
AATTGTAAGTCTTTACTATCTACTATTTAGCCTCCAGGATATAAAAACTTACAAAAATTTAATGAAAAACTTAGGAAAAA
AAATCCAATTGTACTATTTAAGCCATCAATATTGACTGTTCACTATTTAGGATTGGGCATTGATACGAAATTGTCTTTAT
CAAAAGCAAAGTGATAAATCTTCTTTGATTGTGAGCACACATAGTATATTGTAACTTGAGATTAAGCATAAACTTTATAA
TAATTGAAGCACATTTTAAATATAATTTTATTAAATGAAATAAAAAGGCTAAAAATTTACTGAAATTAAAAAAATGTTTA
ATTTTAAATATAATCCAATTGTACTATTTAAGCCATCAATATTGACTGTTCACTATTTAGGATTGGGCATTGATACGAAA
TTGTCTTTATCAAAAGCAAAGTGATAAATCTTCTTTGATTGTGAGCACACATAGTATATTGTAACTTGAGATTAAGCATA
AACTTTATAATAATTGAAGCACATTTTAAATATAATTTTATTAAATGAAATAAAAAGGCTAAAAATTTACTGAAATTAAA
AAAATGTTTAATTTTAGATTATTTTAAATGGTTTAATTTGATTTTTAATTTTTAAATAGTTGATTTTGGTTCCAAATTAA
TAATTAAGTAATTTTATTTATTTATTTTATAATCCGTCCCCAGCTCTGGAAGAGTGTTCTCATTTCCCAATTGTTCTAAG
TTGCGAAGCAGTTTGCAGCATAGCACTATCTCGAAATTGTTCATTTTCCTCTAATCTATGGATCCCGGAACAGCTTTAGA
GCTTGTCAAGCACGGTGTCACTCTTCTCTTCCTCGATGTTCCTCAGTACACCCTCGTCGCCGTCGGTACTCAGGTAAACT
TTGTTCCTCTGTAACCTTTTTCGTACTATCGTGGATTATGAAGTTGTTGCCTTGTTTTTTTTATGGTATCTGAAAATAAA
ACTTCAAGTTCGTGGGATATGAAAAGCCCAACCATGATTTCAACTTTGTTTCACACTGGCAATGTGACATTATTTTTCTT
CTGTGTTTGGTTTTGTAGATGTTCTCTGTGGGGCCTACTTTTAAGGGTATTAAGATGATTCCTCCAGGCATTCATTTTGT
GTATTATAGTTCATCAAGCAGGTTTGTTCATGTTTCCTAACTATCCAGGCTTTTTTTCTCTTTTGTTTAGTTCTTCTTAT
TCCTGCAAAATCCTATCTTCCCCTATTCATATATGTGGTGGCCTATTCTATTAAATTAAAAGGCAAATATAGGAGTGGTT
GGTGTTCCTGTGTATGATAAAGCAATGCTTTTGCTATAGTGTTGTTGCTCTTTCCCACGTGTATTAGTGTCTTTTCAATC
TTGTATACTGTGGCAATGTGTATTTTGTGGGAAATAAAGTTGGATTCATATATTGGAAATAATATATCTCTTGCATATGG
TCTCTCTATTATTATGTATGCTGACCACAGAAATGTTAAGCATAGGAGATAGGACTTCACTGTTTCTTTCAGTTGCTAGA
ATCAGTAATGTTTCTTTCCTGTAGCATAATTTTTCAAATTGCTTGGTGCATTGATTCTTCTTCTTCTCCCTCTCTTTTTT
TTCTTTTTTGATTCATGCAGGGATGGGAAGGAGTTCTCACCAATTATTGGATTTTTTATTGATGCTGGCCCTTCGGAGGT
ATGGGAATAAAAAATTCGTGTCTCAAATGATTCAATTAAATTTACATTAATTTTGGTTCACTGAGCTTTGACTGAATCTT
TTTCTAGTTTAGAGATCATAGCAGACACTATATCTTAATGTTATAATTTATGTTCAATTCTCACTTATTATTTGACTATG
GAATCACGGTTGAGATGGGGTGTAAGTAACCTTTATGCTTTGCTTTTAAATAATTTTTGTTGAAATCTTTGATAATATTG
ATATTTTGCTTTGTTTTTTTGATAAATTCTCAAATGAATTGATTCATGCAATTTTGTTTCAGTACTGGCCTAATGGCAAG
ATTTAAAAAAATAATTAGTTTTGAATATCAATCAATGACCAATTTTATGAAGATGGTAACTCAGAAAGAAGGCTAAGTGA
CTAAAACCTCTCCTGTTAAGTGATGTGACTTTCCTTGGCAAATGATGGTGAAGTTAAAATTATTACAGTAGTTATTGCCT
TTTAGGTGTGCAATTTTTTTTCTTACTTGTACCACAGTCCTGTCTTTCAATAATTTTGTGGTGTAAATGCACTTTAACCA
TCTTAATTATAACTAAAATGACATCTAAAATGGATTGATTAGAACATTTTTCTCCTGATGAAAAAAAGAATATATTAAAA
GTGAAGAGAAAGTTAGAAATGTGAGAACCTAGAGGATAAAATCCTTAATAACTAAAAAAATTAAGACCGAGAAGAAAAGT
GGGAAAAAAAATTTAAGAACAAGAAACACACAACACACCATGCCAATTTCTCTGTAAATCTTACGAAGACACTCCTCTAA
AAAACGATTAGCAGAATTTCACAGAGAATCTAGGAAAACCACTTGATCTGTTAATCAATGCTCATCTGTTTGACCTTGTT
TGTGGTTAATTTGTATACCAAAAACATATAAGAAAAAATGTGACACAGTGATTATGCGGTTTGGTCTCATGGCCATGCAG
GTAATAGTTCGTAAATGGGATCAACAAGATGAAAGGTTAATCAAATTATCCGAGGAAGAGGTATGCATTCATTTAAATTT
TTAATAAATATATAAATACTCGTAACATGCCTATTATGCAGCAAAATGTCATGATTGATATAGTTTACATCATGTTGGTC
AAATGAGGTCATCATGAGAAAGTATTTAGGAAACAATAATTTTGGTGGATTTATAGAAAATGTGGGGTAGCCCCTAATAT
ATTCCGTCAAATCAGTGCTAATTTGTGTTCTGGTTCATATATTGATTATGGCCAAGGAAACAATTTTTTTTATTTCATTT
CCTTTAATTCCATGCTTTTTATTTTTAATGTGGCATATTTTGTTTTCTCTGCTTTTCCTCTAGGAAGAAAGATATAGTCA
AGCTGTTAAAAATTTGGAATTTGACAGACAACTTGGGCCTTACAATCTCAGCCATTATGAAGACTGGAAACGATTATCTA
ATTTTATCACAAAGAGCGTCATTGAACGACTTGGTATGCTATTTGCTTGACTGAGGTGTTCTTTGTATTAAATAGTTCAT
TGATCTTTTGATATTGTATTAAATTGTTAATTTATAAGCAGAGCCCATTGGAGGTGAAATTACTGTTGAATGTGAAAATG
AGATAGTTAGGAACACTACTAAAATGCCAATGGAGGAAGCACTAGACAAGCAGCTGAAGGTTGGTAATTCTGCAACATCT
GTTGGCAAGTCCCGAAGGAAAGGATGTTATTATACCTCAATTCCACATGTTGTGAAATGCAAGGGGATTAGTGGGCAGGA
ACTTACTTCTTTGAATCTTGACAAGGTTGGTCCCTGAAAAGTAATTGTGAGAAAACATAAAAGGTTACTGTAATCAATAC
TCTTACCTTAAAATCGTACCTGTTATTGTTTGCTCATTTGTGAATTTTATTTTTGTTTGCCTTCTCAGACACATTTGTTA
GAAACTCTACTGACAAAAGATTATGGAGATTCTGAAGACTTGCTTCTTGGAGAACTGCAGTTTGCATTTATTGCCTTTTT
GGTATTGTGGACAAAACATAATTTTTTTATACATTTTGTTGATTTTGTTCAATCCAATGTGACATTTTGCGATGGTTCAG
ATGGGGCAATCACTAGAAGCATTTCTCCAATGGAAGTCATTAGTTAGCCTTTTGTTTGGCTGCACCGAAGCAGTAAGCAT
TACCTTTTATCCAGACTGAATAGTGAAAAATGCATGCATAGACTCTCTACATTGACTTTAGAGTTTCTGGTTTTTTTTGT
GTACTTGTCTTTGGCATGACTCATAAACCAACTATCCCAAAAGCTTAAAGCAGTTAGGTGAAGACATGCGAATGGTTTTA
TATTGCATCTCTAACATGCCCCTCACACCAGAGCCCTTTAGACTTGAAGGGTGGATAACATTTGCAACCCACATAGTGCT
GAAATTCAACTTTTTATTAGAAGAATTGGGGTGACAAAGTTTGATCACTAGACCACTTGGTCATAGTGACTTCGATACCA
TGTCATGATCCATCCCAAGCAGCTTAAGCTGGTGGGTGAAGGCAGATGAATGGTTTTATATTACATCTCTATCGGTCTGC
TTTTCCACCACATAAAATAAATATATTGATTTGCTGATATTGAATATTTTAAAATGTTGCTTATTCACCAAACTTTCAAA
CCTATATGAGATATCTATATATAATTAATCACAATAGTTAAATGAGTTGCCACTATGATGTTCATTAATTAGATATTCAA
TTGACTTAGTACAAGTGATATATATGAACCACTAATATATATATATATATATAATTAATAAGCACATTCTTGAGCTCTTG
ATTAGTTGATTGACAGCTTAAGCTTTAATTCAAGTGATTCCATGAGATGTGCTTACTGTCAATTGTTGCTCTATGTTCAA
TAAGTACTTGTGCTTTCATTTGTGTTTTGTTAGATGCTTGTTTGGTCTTTCAACTTGGTGGGCCAGTTTGTTAAGTTCTT
TGATTCCGTGGGCTTTACCATTTTGCCTTTGCATCATTTGCTGGAGGGTTCCCCATCTTTTGAGATTTGTGCTTCAACCC
AGAAAATAGATATAAATATGATAAGAGTAATCATTTTCGATTCTTCTTATGGAAATTTCTGCAATATTTTTTCTATGAAC
AATTTTTACTTCTTTCTTAGGACATTTTATGGTGGTAGGGCCTAGGTTATGTTGCATATGGATACCAGACACTTATTGAT
TATGGTAAGATATCTAGTGTGGGATTGCTTAGGTTCAAATAAGCTTGAAGTTGTATCATTTCATAAATATATATCATTTT
AATAAATTTGCATGACTTTGCATACTCTTTTGCAGCCTTTCCGCACACGAACTCATCTATTCACAAAGGTAAACATTATT
AATGTATTTTTTTTTCTTTAGGTACAAAACATTGACATTAATACTTGGAATGCTGTTAATTTCATCCCTGATTGTAGTAG
TTCTTCTGACTTCTGAATTTAGTCTTGGAACTGCTAGCAACTGATTCTTGATTAAGAAAATGAGTAATGATCTTGAATCT
TATATTATTTGTTAAACTCATTTCAATGATGGAAAATCAGAACTTTCACCTTCACACTTTTGTGGTTTGGGACATGGAAG
ACAGGGAAAATAAAATATGTTCTGTTTAACAGACTATGTGCAGTCCTAGAAATAATGGAGAATTGTTCAGCAGAAAGCTC
TGGTGTTGATATTTAATATATAGAAAGCACTGATTAGAACTAAAAAATCTACAAAGTAATTCAAAAGAGGCAGCAAATAA
TCAGAATTTTATTCTTTTCCAAAAGTTTAATGTGGTAGCTACTTGGGATAATTTTATATTTTCTATTTTTTCTTCCTTAA
CAATTTGTAATATATAAGTTATTATTTAAGATATTGTACATATCCTTAATACATATTGTAGATTAATTTGATTGACTTTT
TTTTTTTGATACTTTAATGGCAGTCTAAATTCTTGTACCCTACCTCCTGTTTGCTGCTTTCTTTCCTCATCAAACTTTTT
GGATTCTTGTAGTTCATAAAAGTCATATATAATCAACTAAAATACGGACTACAGAAAGATCACATGGATGAAACAGGATC
TGCATTATTGGATGATTCTTGGCTTTCTGCTGATAGCTTTTTGCACCATCTTTGCAAGGTATTTTCACAGATGTTAACTC
AATATTCATGTGCACAAATTTGATATGTGACCTACCTTTCTTAATTTTAAGAAGCTAGATTGGCGCATATTCTGGTCAAT
TATGGATTTTTAAGATCTTGAAATTCTAAAACTTGTCCTTTTAGCACCAAAAAGAAATGCATGAGTTGATCTTGAAAGTG
GAGGTCAGCAGCTCATTTCTCCATATATGTGGTTGTTCTTCATTGATAATGGTTAGCATATTAGACTGCACATTGTTTCC
CTCTACTTGACACTGTCCTCCACTTTCTTTATCATCCTTATTAATCTTTTTTGTGTTTTCTAAGTAGTTAGTGTCCATAG
GACAAAAACTGTTAAACAAGCAACTCATTCCAGGGGGAAAATCAGAAAAGGCTGTCAATTTTCATAAGAATAATGCAGGC
CTTTCAGAATGCAGTTTCCTTTCCTAACTGAACATCAAATCCCCCAGCCTCAAGCATACTTGCCTTTCCTACTGGATTCT
GTATCCCAATTTACAGAATAACACAATTAATGCATGCCAATAACAAGCGGACATGTTTTGTTACTTTTGTAAGTCTACCA
CAGGATGTCAGAATTGATAAAATATAAAGATGTTTTTGTGGGAACTCTAACTTCCTAAAATCTTTTCAAGGGAGGCTTGG
TCAAGGAAAATGTGGCTAGAAGAAAATTCCCCTTTCTTGTTCAATGATTCAATTATCCTCCTTATAAGACGGGTTGTATT
TTGATGCCTTTGATTTTTGTGGACTAGTTGCTCAAAGTAAAGTATTGTCTGTTTCAGGCTTTTAGCTAATACTGATTGAA
TATTTCTTCCATTTTAGAAATTTGATATGCTTTCCTGAGCTCAAGTGCAACTTATTCCTTTTGATTGTTTTGGAATTGCA
GGACTTCTTTTCATCATTGCTTGATGGGTCGGTTGTTGATGGAGATCTTTTAAACTGGGTATGAGCATGGAACCTGTCTT
GACATAATGTGATATTATTATTGATATCTGCCTCCCTAACTTCAATCTGCCAGAGAGACAAAATAAGGCATTGATTTGAA
AAAATAGGAAAAAAATTGTGAAAGTGAATATCAAAAGTATTAGAATAAAGTGACCTCAACCTGGGTATAATGTGCTTGAA
ATGCATTATGCAGCAAAGCAATATTCGGCAGGGATAGATTTGTGATTTTTTTTTAAAAATGCTACCTGGATATATTGCTC
CTCCAAGTTATTTATGAATTTTTAGGCTAAAAACTTGTTGATGGATATGTATAATTGACTCTCTAAACAATCTTTTGTCG
TTATATATAGGAAATAGGAAGTGATTATTAATTATAATCTTGAACCTTAATTCCTTAACACATCTAGGAAGTGAGTATTA
ATTCTAATCTTGCACCTTAAACACACGCATGCACACACGTGAAGTTATTCTGCACCTGAGTTTAGACTTCAGAGTATAAT
GCCAATTCTATGAGCACTGTTTATGCGCTTATAAAATTGGCTGCAGACTTGCATCATTTGCTGCTTGCTACAATGTATTT
GTTTGTAACCTTCCTCTCCTTGCAGACAAGGAAATTTAAGGAGCTGCTTGAGAGAAATCTAGGGTGGGAGTTTCAGCAGG
GAAGTGCTGTTGATGGAATATATTTTGAGGAAAACGATGAGGTCAGTATATGCGTTTATCTGAGTTGCTTTGCCACGTGT
AATACGTTTGTTCACAGACCTTATTGGTTCACTTTGCAGTATGCTCCCGTAGTTGAGATGTTGGATGATGAAGCTCAGGT
AGTTTAAAAATGTGGATTATATCATCACTGGGGAACTAAACCACAACTGTCACGAATACCACTTTGCATGGCCTTTGGCC
AACGTACTCTCACAGGCATACTACCCTTCCCCCACATTGTACAGTAAAGCATACGTAAAATCCACCTTAGCAAAGCAAAC
TATAGGAAGATCATTTTGCAATATGTCAAATTTCAATTGTGCTAAAGTCAAATGTTGTACTTGAAGTAGAAATGCAATAA
CCTTTCTCTTTGGTGGGATAGACTTTCAATAACTTTGATGATGGAGATTGATATTGTATACATAGCTGAACAAATTTTGG
TACTTCTCAAGGAAACTTGGGATTTGTCAATTTATTATGACATGTTCGAGTAGATTTGTCAACAATTGAAGGCATGCTTT
CCTTTTATGTTGGCCTTTGAAGTTGGGGCAATATGATAAACAGACAGAAAGGACTACGGATGAAAAGGGATAAGCACGAA
AAATGTTAAATTGTATTAATGAATTTTAATGAAACCATATAGGAACAAGTAAGGAAATTGAGTTTTGTTGGTTAACTATT
TAGTTATCAAGTTTTTTCATATAAAAATTTCCATATCAAGTACTAGTAGCTTTTTTAGTTTTTACTTAAGAAAAGATAAT
TTAATGAACATGGTCAGCTAATACTGAAATCTCGAAAATAGTAGTAAACGGGCCATCAGTGAGCCCCTATTCCCTCAATC
CTCTTCAAGAACCATGGTCAGGGTTTGCTATTCGCACCTTTCTTTTTGCTCTTTGCATCACCTATCAATTTTTTTTATTG
TTTATGAAAATACTTATATATATATATATATATATATATATATTAAGCAGTAAATTTTAAGAGTTAATTAAATTTTTAGT
CCCTCAATTTTTTTCATATTTTAATTTTTAATTCCTTAAAATTTATTTGACAACTTAAAAGTCTTTGTTAATTTTTTAAA
CATTTTTAGTCCCTCAAATTTTTTTCCAATTTTTAGTCAGTCATGCATTAATTAAATTTTTTTCTCTCACAATTTCTGCT
TTTCTCACAATTTCATGACTCAAAAGTAGATTTTAATAATTCATATGCTATCGTATGTATTTTAAATACGTATTTGTACA
AGTTAAAACGAGCGAAATCATTGATTATGTACATAGGTTCGTCGTGTAGTATGTTTTGGTTTGAGATATTGTATTGCATA
GGCCTATTGGGTAAATTATACTCTTTATGTATATGACCTTAAAGAAGAGCAACACTAATTTATTCTAAATTCTTTGTTCT
TCGTCATGTTTCATCTTCCGTACTCAATCTTAATCTTGTACAGTTATCATGTTGACTAGTAAAAAAACGTGTAATACACC
CTGTATTTATGCATATTTATATGATCTACTAATCATTCACATGATTTCTTAAATGTGTAATCTCCTACATTTTTCCTGAT
TTTTTAAACATAGGCGCATCTGCTGCAGATTTATATATTTTTAATAATATGAAAAATTATTTTTTAAATACTTAACTATT
TATATTTTTAGATTAACTATTTCAAACTTTTAAAAAATTTACGTTTAATAAAGGCAAACTTCTAACTACTTTACTTATTT
ATTTAAATTAGTTTATAAATTTTCTTGTAGTTTCAATTATTTTGTTTATTTTTAAAAATTTTACTTAAATTTTTCATAAT
GACTTATTATTGAGAAAAATAAATGAGAATTTGCTGAATTAAATAATGGCCAAGAGTTTATTGTACTACTCGAACTCAGC
AAAACTTTGCACTTGGTGGTCAGGTGCTAGTTGAATAGCCCACTCAGAATTCAAAGAATGTATTTAAGTAAGAAAAGAGA
AAAACTCCATCTTCTAATAGAAAAATAAAGATATCTTCTAAAATAGTATATTATCTATTATTAAAAGAAAAATGAGATAA
AGTCACTTATTTTTTTTTATTTACTTTATCTTACGAGAAAAATTGAGATCCTAACATCAAATTTCATCTACATAAAAAAG
ACTATCAAAGTTAAGATAAATTAACTCTAATTCAATCTACTTTAGGATATTTATTCTTATCTTCACGTCACTAATTTAAG
TGTTGGAGCGTCTTCACATACTCACCACTGTTCGTGAGAAGATTCTACCAAATTTGATAATACGACCCATATTTATCCTA
ATCACAATTATTGTTTCTGTTAATTTGAGTAAATTCCTGTAGTTACCTTCAACAAATATAAATTTTAATTTTTGGGATAT
TTCTATTGTCAATTTATCGACTAATAATTCAAAGATTTATTGTTTTTATTATTTTGTTGCACTGTATTAAGAAGTTATAT
ACTTGACATTGACGGCACCTGTTATGTGATTATGTAGATGTTGACTTGACTAAATATACGTTTGACATTAGGAAACTTTA
AATAAAAAAAAAATCTGGATGACAAAATGTATTTTTAAGTGACCATAAAAGGGTTTACACTCTTTTTTCAAATCTACATG
CTTTTTTTTTCTTCTCTTAAGCATACATGGTGCAAGAAATAATGGGATGAGATCATGGGAGAATGAGATGCTCGTATAAT
TTTTGCTAAGGAATAACATTGCTGATTGGTTGGTTCACTATGCACTTACTATTGATTTCGATGTTAAAAATGTTTATGTT
CCTTCTCCAAGCTTTGGTAGATTGTTATCGATAATGATGATGATGATCTTCTTGAATATTTTTTCTTCTCAGTAGCTATT
AGTTGTTCGTAAAAAAAAAAAACTATTAGTTAGTTTATTGGGCTATGCCTTCTTGTAATAAATAAAAGTAATTGAAATAT
AATGTAAAATGATTTGCTCCATTTCTATTATTGTGTTCACAACTTTACATTTCATTCAATAAATTCAATTATATTTAATA
ATCAATGAGATTAATGTAAAATTTATTAAATAAAAATAAAAGGATTATATATTATTAAATACATGTTTACTTTTTAGGCA
TACAATTTATTTAAATTAAATTCATTAAATATTTTATTTTCTTAAAAAAAGTTGGGCAAGCCATGATGAGTCTTTGAGTG
ACAAATTACTTTAATAATTTTTTACATTATCATTCAACTAATATATATATATATATATATATATATATATATATATATAT
ATAAAAGGAGAGATTCACTTATTTAATTGATTTTTGAAATAATTATTCTAAAAATTATATCAATAATATTTTTATTAAGT
TAAAAGTGTAAATTTTTTTTATCACTAACAATTCATAACAATTAAACTCGTATATAAATGTATAATGAAAACAAACAATA
AAATTATGCCGCAAAAGTATCATATTTTTGCTTCAGTCCAAAAATGATACCGCTATCTAAAACTCATGTATAAATTCAAA
AAAATCATATTTGAGTGGTGTAACTGTGTTTCCAAAGATTAATTATAGAGTGTTTGAATTTTTTATGAAAAAATATCAAA
TTCTAATATGAAAAAAATTAACTTTTTTTAAACGAGAATCCTCAAACTATTACCCTTCCTTTGGTAGAGAGGAAGATGAA
AATGTAAAAGATAAAAATAGAATAAATTTTTTGAAATTAAAATAGAGTGTTAAAAATGTGAATCTCACATAAAATATCCT
TTATTTCTCTCCTCATTCACCCTATCTCTCTCCTGGTAAACACACCATAATATGAATTGGCATTGTGGACTTTCATGTCT
TTTTCAATTCTATTCATTAACATCTTCATTTTTTTAATGAATACTCATTTCTTTTATTCATCACTTTTGAAGAAAAAAAT
ATTAAATTATATTCTCATATAAAAAAAGGAAAATAATAATATGGTAATAAATAAGAGAGATGAAGAGACATATTAAGAAA
TAACTTACAAATAATTTTAACAAAAATAAACAATTAAATGTTTCTCTTAACCTATTTGTTACAAGCACAATTGCCTAAAA
ACAAACAAAATGAATAAAAAAGAGAAAAAATGTTTA
