# Supplementary material for: Fine Mapping and Identification of a Novel Phytophthora Root Rot Resistance Locus RpsZS18 on Chromosome 2 in Soybean
Source: Front Plant Sci. 2018 Jan 30;9:44. doi: 10.3389/fpls.2018.00044 (PMC5797622; doi:10.3389/fpls.2018.00044)
Supplement: Supplementary file 5 [file DataSheet1.ZIP › Harlon.txt]

AGAGCATGCTTCCCTTTGACAAACATCTTGAAAAGTGTGTCTAATGTGTGTTTGGATTGTAAGTGGGAAAGTTTCAACCG
CAGGTTGAAAAAAGTTTGAAAGCTTAATAAGTGCAATCTTATGATTCTTCAGCATGCCTCAATGGCTTGAAACTAATTAA
TCTTTTTTCTCTTCACACGCATTGTAGTGTTGTGGAAGCACCAGATCTAGGAAATATGGATATGGATACTACATGTCGCA
TGAGTAATATGATATAATACAGACGCAAGGCTATACAACATATGGAACCAAATATAAAATTAACATAAAAAAAACAAAGA
TCTTAAATTAAAACCAAAACAGTAATACTCCACTCAGTTTTTTTTTTTTTTCCGGTAAAAAAATTATAGGATGCACATTA
GGGGTATAAGATGGAGTTTGGGAGGTATCTATATAAAAAGGATACATGTCCAAGTACAACAATCATTTTGAAATGTCTAC
ACTTCCTTGCCTCTCTCACCTGGGAAAGTTAGTTGCCAGATAGGATAAATCCTTTAGCTAATATTCAAAATATCAACATA
TAGAATCTGTTTGCAAATGCTAAAATATTAAATTTTACGAAAATCGAGTACTTTGTTATTTAAGTTTCACTTATAGGCTT
CTAGTAGTTGAGGCTATAAGATCTATCTTAATACCCCATCTTTTTTTTTTCTTGAATCAGAACCAACTACCAACACATCA
ACTTCCAACTTACATTCATGGTAATGCCATATGTGACTCACATTAAAAATAGTCCCAAGTATGATATCTGTCGCACATTC
CAACCAATTTCATAACCAGCCCATGTTAATTGGTTTTATGAGATATCTGAGCAGTATAGAACTAACAATCTGCTAATTAA
ATCTTGATTGATCAGTGAATCAATATTTAACATTTTGTCTGTTTCAAAATATTAAATTATCAATACGATGAAAATAGACA
GAAAATACAAGTGAGGATGTTACAGTACGCAAACACCACGAATACGTGCACGGATGCACATATATAATATTCTTAATTAC
CTATTATTTTAAAACATAATCTTATATCACAATTTTAATTATTTACCATAAATATAATATAATTTATTTATTTAAAAACA
AATATAACAAGCCTATCATTTGAAGCACGATCAACTTTTAAATAAAAATATAGAAATCAAGTTGTGTCACTAATTTTTTT
AAAGATTAAAAAAATGAATATTAACTATTTTAAATATTAAAAAGGAATAACACACTCAAAAGATTAAAAAAAGGAATAAC
ACGTATACAACATGTAGCACCCTCATTTTTGTGGCACCCTCTACCCCAACATACATATTTATATAATATCGTATATGAAA
ATACAAAATTAATTAAAATTACTTTATTCAATAAACATAAAAGAGTGCAGGTAAAAGGTTCACATTTACATTAATCACCA
AATTAAAAACTTATCAAATAAGAGTATAAAAATATCTTTGACTCAAACCAAGGTCATCTAATTTTTACAAAAGGAAACAA
GTTAAACAGTGAAAAATAACATAAATAACATGTTCAAAACATTATGCAAATATTACAGAAACCTATGTCCCAATTTCACA
TCATATTAGAGTATTGTATTCTAACGTCCTTTAGCGTGAAGTTCTCTATAGTTATTCACCTAATCATCTGCTCTCACGAA
CACAAAGTTTGAGATCATCACAAGATTCAAACACAAATAATTCACAGGGAGTGGGTTATCACATTCCTAACTAATAGAGA
GAAATGAGACAACATAAATGTATATATCATATAAATGAAATACAACTTACTTCAATACAGCTCACGTCATTCCATCATTT
ATCGTGTAACATCACATATCAACACTACACATTTTACACATTTTTACATCATTCATGTACTGAAGGATCAAAACACAATG
TCACTCAACCAATCAATATCGATCAGTACACAAGCGTTATGCAACAAATATACTAAGACTCAATTCTATATGCAATATGG
TGTCTAAGAGTACATGGCAAGACAAACCACACATTGGTAAGTCAGGTCACTCTCACTAGGTAAAATCATAAGGAGACCAG
TCAAGGTCACTCTGTTTTGCGAGAACGCTCCAACCAAATGAGATCAACATAAGTTTCAAGGAACATTCAAACCGAGTGTA
TTTACTCTTAAGGCCTACACTCCGAAGAGTCCATCAAGGTCTCTCCATTCTGATTCAGGTCTAACTCAAAAAATATTAAC
ACACAACTCCTCAATTATTCTCAAAATAATTTTAACTCATTGCGTCTCAAAGTGATTAAACTCGCCGGGTTCCCATAGTG
AATCTCATTGCAATATTTGTCGCCCTTAAAAGGTCTTACCGTCGTGTGATTATACGATTCATAGCCCACACCTCAATGCA
CACAACATCTCAATACACATATGTGATTTCATAATTTAACACATACTCAACTTGTTACTTACACATAGTTCATCACACTT
CCATGATTTCAACACAACACATTATCATGTCTCATGCATTATATACATCTCACACAATAATAATATTAATATGTTATACG
CATATGATTAAATCCCTCGAATAATTTCATATAATCATATCAAAATCAAAGAAATCAAAATCATAGATCAAAAACATGAA
AACATCAAGAACACTAAATTTTATCAACCAATTCGCATCAGGATATCAATTGACTCATCAAACACAACAATCTCATAATT
ATAATCATAAAGGAAGAATCACAATACAGTAAACATCCCAAAATAAATCCAATTTGATCCTCAAAGGATCTATACACATG
TTCATTCTAACCCCAATTGTGATAAACTCATCCCTTACATCTAAGCGGGCTCACGTGTATAGTCTGACAATGATAGCGGC
GTCTCTAGCAGTTTCCTAAGATTCCTCAAGATTTTCCTCTGGTTGCTCTGCTAGGGTTTTCAAGCGTTAGAGAGAATGAA
AAGAGATTGGAGTCTTCATTTCACTATATCCATGCAAGGGATATTTCTCTCAGTGTGGACATTATTTTGCAAATCCCAAT
GGTGGGAATATGAGAAAACGAGTTTCGAACCTGGTGTTCAAATTCCACAACGATCCAACGGTTAAAGAATCTAGGATCGT
AGTTTTACGGGGATAAGTTTGAGTGTATGCGAGAAAAAGAGAGTACCGTGTGAGGGACATTGCTCTCACCACATACATTA
TTTCCAAAATACCAACGGTGAGGATGTGAGAAAATGAGTTCTGAACCTGATGTTCAAATTTTATTATTTTATAAAAAAAA
ATATTTTACTTCCTATCAAATGAATAAATAAATAAAATATTCTTTTTTATTTTCTTTCAAACCATTATTTTAATTAATAA
AATTATTTCTCCTTATTTATTTAATTACAAAAATCTCATTTTTTTTAAAACTCTATTTATTTTTAAATAAAATCATTTGA
GGTTGAGGAATTTGAGGCCTGTGGCCATGTGAAAGAGAGAAAAAATTGTAATATTTCTGCCAAACATACATAAGGTAACC
CCAAATACCACTTGTCATCTCTGATGACTTCCAAAGGACCTCTTTAATTTGAGGCTTTAAATCATCTCCAATATCTAGTT
ATGTAAAGACATGTTGCAAAAACCATCAGGTACTTGATTAGATTTAAGGGTTTTCCAATCTCTAGAAGCAAGATAACTGT
CTCTGAAAAGGAGCAAATTCCACATCTATTGTCCATAATAAAGCCACAAGCCCGACTCTTTACATTAGACTTTAAACCTC
CTTGTACCAGAGTCCATAGCAGGGGAACATTTTAACTCTTTCGGGGCCCTCCCACCTCCATATATTGGTCCAATTAAAAC
CAGTATCTATCTGATTGGACTATTGCTTCATGCACTTTCCATGTTGCTTACTACACTTCCTTTGAATGTAAAATTACATT
CCAAAATACATTTTATCTTTTCTTTCAGAATAATCATTCCAAAAGGTTAAAAAACATTCCAGAAAGAGTGCACGAAACAA
CAAAGGATTACAAGAAGCAATAACCATTTGTCCCCCTATTTTGTTGCTCCAATTTTATTGAAGTAATTTTATTTTTTTAA
AAGGAAAAAGTATATTAATATATATAATCAGAAACTGTCTGTTCCTTGCAAGGAGTACAAGGAAACAACATAACAAAAAA
CAGGGCAGTAACCTAGTACACTCCCTAAAACCTCTCTAAATGAAGTATTTAATTCTCAAAGCATCCTCTCGGGTTAATAC
ACCAAGAAGAGAGAGAGAAAAAAAAAAACAGGTTTGACACCAAATCTATATACATCATCCAATGCCACGATATCACCTTA
ATATGTGTTAGCTTCTTCTTAGCCGAAAAACATTTGTTCCTAAAAATAACGGAATTTCTTGTGAGTCCGATGCGCTAACA
TGTCGCAGGCCACACCATATATTTCATCCGTTTAACCTTTTTCCCCACCAAACATCTCCCTATTTGCACATATAATTGTT
GTATATCCCGCTGCATAACAAAAGCAATGTCCAGCCATCTAAAAATCGCTTCCCACACCCCAGAGATAACACGACACCCT
CTAAACAGATGATTACAATCTTCACTGGCTTCTTTACAGAAAACCCAAGATGAGTGAAAATTGCATACCAGGACCCCTCT
TTTGTAACTGGTCACTTGTTGGTAGTCTATTTTGAAGTAGTCTCCATGAGAAAATTAGCACCTTGGATGGAGCTTTACAT
TATCAAAATCTTCTATATATTACTGTGTTTGTTCGTTCTTCCATGGACCTTACATGAATTAACCTAATATCGATCCAATC
TATGTTCAAGTCAAGAAAAGTTAGATATTCCAAATTGTTACAAGAGCTGGGGTTGAATTACTCTTAGTATGATGCTTTGT
CTTTAATTAACTTGTGAATCAAGAGCATATTAGAAAAATTGTCACGGTATAAATGAAAGATTCAATTATATTATCTAAAA
TAATGTAAAATTTAATATGATACTCTAATTTTTATTAATATAAAAGTTTTTAAAATGAATATTCTTTATCAGAATGAAAA
ATATATTTGAGCTTTTTTATTTTTTATTTTTCAGGACAACTTAAGAGAGAGAATAATATTTCAAGGATGAAATCGGTGGT
TCTTTAAAAAAATATGGTTAGTTATTGGAGTTTTGTTTATCTGATTTTGATTTTTAATATTTTATTTTTATTTCATTTTT
TCTTATTTCTTACATATTTTTTATTTTTACTTTTAGTTATCTATAAACAATTGGGTATTCACATTTTGTTTACATTATGA
TTGCAATAAGTAGATACTTTTAGAGTCATTTGCATTTGATAAATGTGAAAACAATATTAATCTTATTTTTATAATAAGAT
TATGCTTCTTAATTATTTGACAAGAAATAAAGGATGTTCAATTTTATTTGTGGAATTTTGCAAGCAAATTCAACATAAAA
ATGAATAGTATTGTGAAAATTACCAACACAAAACATAGAAGGATGGAAAGACAACTTCAATATAATGATAGTAACAATAT
TTATTTTTGAACTTCATTTAAAGTCCGGTTAAAACAAATTAATTGCCACAATTGCCACCAAATCCTCCAAATTGGAGAAC
ATATCCAAGCGTTCCTTTGTATCCATAGTAGTCAACACCATAACAATTAGGTTTGTCTATGAAACTATGTATTTGATAGT
TTTCAGGTTCATAATTTTGTCTAAATGCATTCTGAAATGAGACAAACATAAAATAACAAGCACGTCTCAAGTTTCTATCA
AGAAAATGTTCAGATCCCATTGGAGGATTAAGAGTACCAAGAAGAATTCTTGTTCTCCCACCCCACTTGATCCGTTGAGA
CCATGTTGAAACAATATTGTCGGAATATATCCAATGCCCATATGGTTGAAATATAACCACCAGTTTTTGGTCAATGGGTC
CTAAAAACATATATAAACTATTGTTAATGTATGATTGGTAATTTAAAATAAATATTAATCCCATATGAGTTTGTATATAA
TTTTATCTTTCCTACAATGAAATTTTTTATAGCATGAACATGATCTGAGAAATAGAAATGTCATAGCCAACAATCTCTCC
ACTATAGGTAGATACATCGGTTAAGCGTCCACCAAGGTAATTTCCTTTTCTAGTTTGAACAAAACCTAGGCATCGAAGAT
TATAGCATCCTATCTTCCTGAAATTATTTGGCTGTGTCATTTTTTAGCATCACATTAAGTTTTTAGGAAATGAAACATGT
AACATCCCAAAAATTAGAATAATGAGATTAATAAGATAAATAAAAAAATAGTTTTCTTGTCAATTTATAGAATGTATACA
TCCACCTAGCTTATAGAGAAAAGAGAGAAGGGAGATAAAAAGTAATAGAAGGAAGAAAAAAGGAAAAGAGAGAAAAAAAA
AAAAAAAGTCTTCACCCATTACCTACACCTAGAACTTCTTAGTGAGTGCATGAGTGCATCACCTATCTTGTTTTCCATTT
GTAATATCCCATTTTTTTTGTGAAATAAATTAAAAAAAGATTTTTCATTTAAAATAAAGAGTTTTAGAAAAAAAAATATG
AAATTTTTGTAATTAAATAAATAAGGAGAAATAATTTTATTAAAATAATGGTTTGAAGAAAAATAAAAAGGATATTTGAT
TTATTAATTTGATAGAAAATAAAATAGAGTATTTATTTATAAAATAATAAAAATAAAGAAAAATAGAGTAAATAATAGGC
TAAGAGTACTTAGCTATAAATAGAGACATGTTAGGTCAGTTTTTAGATTGACGATAATATCTGCGTTTTTTCTCTCTTTC
AATTTCGTTTTCTCTTCTCCTACTCCCAAAACCCCTCTTTTTTTTGCATACACTCAAGCATGTCTCAATAAATTGATGAT
TTTGGACTCTTTAACCGTTTGATCGTCGTGAAATTTGAACATCAGTTTTGAAACTCATTTTCGAACATTCTCAACATTGG
AAATTGCGTAAAAATGTTAGATGTGACAGAAATTCCCTTTGCATCGTAACTTTCTCCTTTCCCACAGAGACCCAAAACTT
GTCCCAGTAAAACTACGATCGCGGACTCATTAACCGTTTTATCGTTGTGAAATTTGGACACCAAGTTAACAATTCATTTC
TGCACATCATAACCGTTGGGATTTTCAAAATAATGTTTTGGGGGGTAGAAATACTCATTGCATGCAAACAGTAGAATGAA
GACTTCAATCTTTTTTCATTCTCTCTAACATTTGGAAAACCTTATTAGAGCAACTAGAGAAAAAGCTTGAAGAATGTCAG
GGAACCACTAGAAATGTCGCTATCACTACCGGAACACACGTGAGCCCGCTTAAAGGTAAGGGATGAGTTTATCGCAATTG
GAGTTGGAATGAACATGTGTAGGAATCCTTATGGGGTCAAATTGGGGTTTATTTTGGGATGTTTATTGTATTGTAATTCT
TTTTGTATGATTATGTGAATTGTTTGAGGGATTTTACTCCCAGTGTTGTGAGAAACATTTTTGTATGATTTTTTGTGTTT
TGGATAAGATTTAGCGTAATAAATAATTATATTGAGATCATAAAATTGTGATTGAAATTGTGTATAAGTGATAAATTAAA
TATGTGATGAATTGTGGGATAACATGTTGCTTTGAAATTATAATATTGTTATTGAGATTGAGTATATGTGCAAAGTTGAA
CATGTGTTAATTTGTGAGATACACGTAAACATATGATGGTAGATTGTAACATTATGAAATGTGAAAAATACTTGTTATGA
GCTATGAATTATACAATAACTTGACCAGTGTTTACCTTGAGAAAAGTGTTTATGTGCGGTGTTAAAGGAAAAATGTAGAT
TTCCTTGTTAAGAACCAGTGTTAAATTGTAGCGCAATGTATTAAACGTGTTTGAAACACGAGTGTAAGCTCATGGGTATT
GTATAATTCATGAGCAGTATCTGTGTGTAAAAAAATTGTTTTAGGGGTTTGAGTGCTCCTTTAAGCCTATGTTGATCCCA
TATAGTTGGAGTATTCTCGAAAAACAGAGTGACCCTGACTGGTCACCTTATGATTTTACTTAGTGATACTTTCTTGACAT
ACTCATTGTGTGATGTGACTTGTTATGTACTCCTAATCCCCCCAGGGTGGCTTTTCACTGACATGGTACCACATTGCATA
TAGGCTTGAGTCTTAGTGTATCTGTTACATAACGCTTGTATATTTATTGATATTGATTGATTTAGTGATATTGTATTTTG
ATCTTTGAGTACGTGAATGATGTAAAAATAAATGAGACGTGTTGTGGTTTGATGTAATATTACACGATAAAGTGGTGGAA
TTACGTGAGTTATGTTTAAGTAAGTTGTATCTCATTTACATGATACGTATATCTAGTTGTCTCGTTTCTCTCTATTAGTT
AGGAATGTGATAACTCACTCCCCGTGTGTTATTTGTGTTTGAATTCTGTGATGATCTTGAATTTTGTATTCGCGGAAGCA
AATGGTTAGGTGAATGACTATGGAGAACCTCATGCTAGAGGACGCGAGAACACAATGCTCTGATAGGATGTGATATTCAA
GTATAAGTTTCTATATTAATTGCATGAAGTCTTGGACAACCTTGTTTGAGCCGATATGGTTTTATTATTTATTTAGACAA
GTTTTATTATGATGCGAGAAAAATAAATGTGAGCCTTTTATCCTTTTGAAAGAATTTTATTTAAATGTGTTTTAAGAACT
TTTAATTAATTATAATTTCTTTTCCTTTTATTATTATTACATATATGTATGAGGTAGAGAGTGTCACATCATTTCCATTT
AGTTTTTGTTGGTTGTTACTCCTTTTTCCCTTTGATTTTGAATTTTTGTATACAACTCATATTTGGGGAAATGTTGATTT
TTTAATTACTTGCATGATTGATGAGTTAAAAGAAGGGTTTTCATGTTTAAGGAAGTAATACTTGAGCATTCATTGGTGTT
TTGATAGGTGAACTAAGTGCATATATGCAAATCTTCCTTTTTCATCTTGTAGATTGTTGCTTGAGCTAAGCGTAAGCCAT
CCCAGAGCCCATGGGTGGGTTATGTGTTGTGGCACTAAGTGCAAAACCTCCATATAGCATGTTTTGCATAAAATGCTAAG
TGCAACACCCTTAGGTGCACCGAGCACAAGAAATCCAAAGTACATGCTTGGAACTTTTGTGTAGTGGAGTTGAACATCAT
CTAAGTGTGACACTACTAGAGTAATATATTTTTACTCAAGTAGTTACTTTCAATATTTGAACTTTTTGTCCATTTATGAC
TACATAATGATAATAAATGCCTATATATGAATGAAATTCTTCTTTGGTGAAACAAGGGTAATTACCCCTTCAATCACCAA
AGGATGACAAGAGATGGAAGTTAACAAGATAAACATCAATACAACTTTTATATACCTTTTTTGGCAAGGAAAGGATTTTC
GTCCCCTTAGGTCCTCCAAGAGCATTAAGGGAACAATAATGACAAAAATAAGATGGACATCTCTTAAAAAAATTGAGCTC
AATTCAACCGCAAGATAGAAAGAGAAAAAAAATATAGACAACACATACAAAATTTTAAGATTTATGTCAAGGTGCTTTTA
TTTAAGCATTTTTTCAAGCAATACTTCAAATTAAGTTGATCACATAAACAAAAGTTCCATAAAATTTATGTAGTGATGAC
ATATATGTTTAAATTGTTGAATATTAAGGCACTCATTGAGATGTTGTCTCATTAGTTTCAGTTTCATGTTCCACACTAAG
CAAGTTTGGAGTGACCATGTACCAAGAGTGAATTTAGTTTGATATGATTCTTGTATCTTGTTAGGCTTACTTTTGAGGTA
TTTGCTTTGTATTTTTTTTAGTTAGGGACCTCTATGTTTGGGGATTCACCCTTTGCATGTATATAATGCTATTTTTGAAA
AACATGTGTGCACAAGAAATGTTATTCTCACATAATGGTTGTCATATACTTATGATTTCATTATCCTTTAGAGTTTGATG
AAAATTTATTGTAATATCCTCTAGGTAATGGAAAATAAGATTCAACTGGAGCAAAATTGAAAATATTTAGTATTCGTATA
AACAAATTTCCCAAGTGTTTCATTTCTATAAGCTAAGCAAAGATAAAAAAAGTTAATGATATATTTCCTTACCGTCCATG
ATGCATAAGTATGGCTGTAATTATCACCATATAAGTGTGGATGCACCTAATACCAATGTGAGATTAATTAAGTATTGTTT
TCTATATCATCAAAATGATAACAATTAAAGAACTTGCATATAATTTTTTGGAAAAAAATTATAATTAGAACAATTAAAAC
TCACATGCCATCCAGTTGAGATTTTGTTAGTAGCATTTATCGGCCCATTTTGAACCCATATATTTGAAGTGGAGATTTGA
TCCATTCTATTAACTCTTGGATTATAAATGTTATTTGTTCCACTAACTCCTTAGTAAGAACCAAATTGTGATAAAATGGA
TACTTTTGCAAGCTACCAAATTCAATATATTTAAATAACTAGTCAAATTGAAAAAAATATGTGATGTAATTTATAAAAAT
AAACTACGAACATTTGAAATTTAGTTGTACTAGAGATCTTACAAGAATACTTTGAATTTCATTAGTCATGATTTCATTAT
TTAATAATGATTTTTCTCAAATGAGATAATCTTTTGTTGGTCTCAAAATAGGAACACTCCCCGTCAAGCATAAGTCCTTA
TTATCGAGCCCTAATATCAATCTAGCTAGTGAGTTCTTTACATTTATTTTTTCAATTGAGTTTTAAAAATTGGGTTTTCT
TTATAACTAAGGAAAACAATAAAAATAATTCAATTAAGAATAAATATAATAAAAAAATCTTGATCATAATTGATATAGTA
TTTATTATCGAGCCCTAATATGGTATTTATATAGCATTTATTATGTATAGCATTTTTATTTATCATAATTGATATAATAA
ATATAAACCGGAAATTCAATGATAATAAATACTATATTGATCATATAATAAATATCTATTGTAAAAGAATTTAAAATGAG
AAAGTATTTAAAATAAATTACATAAATTTTCTTTGAGGTTTGGAAAAATTACAAATACCTCCTCTCCATTTTCAAAACCT
ACAAATATCCCCCTAATTGTTCTAAGCTTTACACAAACCTCCCCTTACTCACTTTTAACCAAAATTGTTTCCAAAATTCT
CTCTTCAACCTTTCAACAACTAAACTTTTGGAAAGAAAAAAGAAAGAAAAAAGAAGTAGATCATGGTTTAAATCCAATGT
TCTCCCCCACCAATGACTACTGCATCGCTCAAAACATAACCTTTGCCCTTATTAACATCAGTTACACTAACCTTGTCTCT
ATCTCCTCCTATGGCAACAACAACCCAACCCCTCGCCCCTCCAACACACCTTATTTGGCACCTACGTTTCCTCTATAACA
ATGTGATTTTCATAATATTTTATTAAGTGTCTTAATTAGATTGCAATAATCATTAAATTAAATTAAAGTATTTGTAATTA
ATCCATTAATTATAAGGTGATGATTTGTTATGTTTGTATATATGATTATGATTACTTATGTGAAAATCTAGTTTTAGGGG
TGAAGAGATAGAAGCCAATTGTGTTACTTTAGTTTTTTGGAAGATTTTTTCTATGGAAGTTTTTTCATAGTAGACTTTGT
GATGGATTACCTGATGTTTTAAACAATATCTACTCATGTTACTAATAATATGTCCGATCCATTGAGTAACTTAGACCCAA
ACAAACCTTCGAGTCATGATCTAGTCGATCTGGTCTGTCCGATTTTTTTAAAACACGAAACACTGATAAAACTTTTAAAT
TCTAATTAATTTTAATTATTTTTTATACGGTAAAAAGTAAAATACCTCACACATATTTCAAACCTCGTAAAGAGTAAAAT
ATATGATTTTTAAATATAAAAACTAAAAGGTAAGGTTCAAAGTCTAAAAGGTAATTAATCCTTTATATATCAAAAGTAGA
AGAAAGGAGATTGCGAATAAAAGAATATTTTCATTTTTGTAATAAAATAATTTGTAATGAAAAAATAATTTATAAAATAT
ATTGAAGGTAGAAGAAAGGTGAACAGAAACTCTTTCCTGTACAAGAATAATCCTATGATTAACTAAATTAAAAAAAATCA
CGAGAATTATTAACATAATCAAAATAATAATTTTTCTAAACTAAAAATGTCATTTCTGATTTATCTATTAATATTTTTAT
ATCACATAATAATTTTGTTAAATATGTAACAATTCGCTTAATGTTCTTTCAACGCAAAAAAGATTACAACAAGGTCATTA
AAAAATATTTTAATTTGTTATTCTATTTAAGCAACTAACACGCTAGAAGGAGGGCTTGAACCTCCGACCTTGTGGTTAAC
AGCCACACGCTCTAACCAACTGAGCTATTCCAGCTTTTGCTTCTTATGTTGCATATAATATTTAAAAACAATTTTATGAG
GAAATAACCAACTTTTTGTTGTTGCTTCAATTGCTCTCTCTTTGATTATAAGTTTTTTCTTGTTTAATTATAAAATTTAT
CTCCCTATTTTGTTTATTTCACAAAATCAATTTTATATTTTTTTAATTAACTATTTAAATCTCCTTATATTTCAAAATAC
ACTATTTTAGTCCCAAGAATTTATTTTAATTATTGACTGTTAAATTTTAAATGTTGACTAGACTAAAAAGTTGATCAATA
TTTTCTTAGAAAACAAGAACTTAAAAAAATCTTGAGTAAGGACNNNNNNNNNNNNNNNNNNNNNNNNNNNNNNNNNNNNN
NNNNNNNNNNNNNNNNNNNNNNNNNNNNNNNNNNNNNNNNNNNNNNNNNNNNNNNNNNNNNNNCAGGGCGGCCCTTTCGG
ACTTGTATGTTGTCAATTTCATAAAAAAAATAACTTTATAATAAAAATGATCAACAAAAAATTTTAAGATATAAAGTTGT
TTTAGTACATAACTTTATAAAAACAATTTTATATCACAATTTTAATTTAAATATCAAATGAAACAAACATTAAAAATTAA
ATCACAACGTTTTTAATATTTACTATACATTTTTTTATCCTTTTTAATAGTATTATATTGAATTTTAAAATATGTAAAAC
ATTCCATTGAATTTAATAATTTAAAATTAATGTTATAAAGACTTCTCAACGACTTTAAATTGACTTGCTAGTAGTGATGT
CAATGTTTCGGCATTTCCTAGGCAATTACCATTGTTTTTTTTTTAAGTCTTTTTCCAATTCTATAATGATAAACGAATTT
TGTAGAAGACTATTTTGAAAGTTTAATAAATTAATAAACAAAAATTTGATATTCATAAGATAATTATCTAATTTTACGTG
GTGTTTATAACGTACGGCTTCAACATTGGACGACAGCAAATTACATAAAATAATAATAAGATATTGATTTTGTACTTTTA
TTATTGTTATCACCGTTATGTAAAATCTATTTATGTAAAATTTGTTTAAGAAATGAAATTTTTATAATTTTGATGAACTT
GTCTTGAAGGAAAAATAAGAGTGCATTTAAAAATCGATTAATATGTGAAATAAAATCGAAAAGTTAAATATATTATCAAA
AGAATTTATTTTGATAGAAATCAATGTTTTCTACTACTCTATTTGAAACAAGTGGATTTGGAAAACGTCAAAAAACAATA
TCATTTTTGAAATTTAAAATATAAGTGGAAACAATCATGAAAGAAGTCATGTGAAGTTGTCAAATAATAGAATTTGACTA
TTAATGTTCCAACTTTGTAAATAGTCCTTTAATTACTCATTTTTAGTTAATTGAATCATTATCATTTAATTTTTTTTAAT
ATTGATAATATCACAAATTAATTACTAATTTAAAAGAGTACCTTATATGTATCCATTCTCATTTGAATGAATTCATATTT
TTTTATTTTACTATAACTTTCTAAATCCTTCAACTTTTCTCATCTCCATTTCTTCTAAATATATTTTTTCTTAATCTCTA
ATGATTATCAAAACTAACTTTTAAATCGAAAATCCTATTATAAAATTTATTTTGGAACCATATTACAAATCATTATACAA
TACAATTATAATTATTTATGGATATTTTTATCAAAATTATTATCAATATATATATATATATATATATATATATATATATA
TATATATATATATTAAGTATTAGACAATTCTCTAATAAGTTAAAAACTATAAAATTAATTGTTTGATTAAAAAAAACTTA
TAATAAAAAATAAATTATATATTTCATCTTAAAATATTTATTTGTTAATAAAATAATTTAGTAAAAATTATTCAATTATA
ATAATACGAATAGATATAATTTTCACCATTAATAATATGGCTATAAGTACAACATATATATTATTCTATAAGTATATAGT
TTTTAATATGTTAACATAGTTTGAGTAAATTACAAACACTTTTCAATTTCGTCTAATAAAATTCAAATGACACCCGTACA
TTTTTTTCTACGATAATTTCTGTTAATTAAACGTATTAGGCTGACACTTCTTCATGTTAGTCAATTTGGACTTTTCTCAG
TTTCTATAACACCAACGACCTCCTCATAATTACACAAAAAGAGTACTTATTAGGTGTGGACTAAAACCCCCTGAGGGGAT
AAATACAAACCTACAATCCCCGGAAAATGAAAGATATTACTAATTGTTATTAAACTTCCTATTTTGACGCGCAAACCCAA
CCCACCCAATTCAAGTCAATTCAAAGTCAACCACGCGTTGAGCTCAGCAGCAACCATCACCATTCACCACCACTCCCTTC
AGACCATAACGTGACGCAATGAACTGTTCATAATGACCAAAACAAACCATTCACGCGTTTTCCGTTTATTAATTATTCAT
CGGAATTCCAAGTTGCAGATAACGCGCACAGTGACAACACAACACCAACCAACCAACCAATCGTTTATAACATTTCATCC
ACGTCATTCATCACACACAACTACTACTCGTTACGAAAACACTACACGCTACGACTTTTCCTCTTTCTGTTTTCTGATAC
TACGTTGAGAAACAAAAATATCTTACAGTATATTAATTTCGAATTTGCAAATCGTGCAAAACATCTGTCAGAAAATTAAA
ACAAAACAAAAAATATCGCAGTGCATGAAATTGAGAATCAGTAATCATATTCATGAGTTTTAGTGACAAAGGAATTAAGA
AAAAACAAGCAAGAATTATCATCATATGTATAACTACAGAACTGAGTCCTACAAATTCTACTAACCCTACTTCTTCGTTC
TTCAATCTTCAATTCCTAATCTAACACCTAAAGCCACATGTCACGCTAGAGAATGTACAGAAAAGATGTTAATAACTACT
TTATGTGCAGGTCTTAGTTCTTTCTAACCTAACATGAAGATGCGTAAACGTACGTACGTACCTTTTAAAAATGAACTTTA
TTATTGATTATTGATTCAAACCTAATTAAGAGCGAGTCATCATCTTCTTGAATTCCTCGAAGTTAACGTTGCCGTCGCCG
TCAGCGTCGACGTTGCTGATCATTCTCCGGCAATCGCTGAGGGAGCACTTCTCGCCTAGATTCCGGAGCACGTCGTGCAA
CTCCTTCGCGGAGATGAGGCCGTTCTTGTCGACGTCGTAGAGATCGAACGCGTCGCGGAGCTCCTTCGAGTCGTCCTTTC
CGGCACCGCCATTGCAGTGAAAATCCGCGAACTCCTTGAGGTCGATGAAACCGTCGCCGTTCTGGTCGAGCTCCTCCATC
ATGCGTTTCAACTCCTCGTCCGTCGTTTTGGATCCGAGGGCCGCGAGCATGTCCTTCAGCTCCGTTACCGAGATTTTTCC
GTCGCCGTTCTTGTCGAACTTGTTGAAGATCTGCCGCACCTCGACGTCCATGATCAAAAAGAGAATGAGAAACGAAGATG
AAAAATCTCAGGGTCTCGAGTGCGTTAGGGTTTTTTTTTTCTTTTTTCGTTCTCACGCAAATTGGAACGTCGTTAATTAT
GGTGTTAGTTGTTGTATTTATAGTGCGCCGTTTCTTTCACGCGGTTTCTTACTTAACGCGTTAATTGGGGCCGTGGTGGG
TTGGTCAACGGCAATTGAGTGTAGTGACGACAAGGGAACCATGATGTGACCGTTGGCCAATAGTGTTTCGATGGATGCGT
ATCAGTACACGTGATGGTCCTGACGGAATGCACGAGAAGATCGTTTGTGTGGGAAGAGTGAAAAAAAAAAAAACAAGAAT
TTTGGTACTCCATGTCCATGGTATATTGGTATTTAAAAGGTTATCTTTGGTAATTAAATTTAGAAAAAGGGTAATTTGTT
TCTATATTAAAAGTATTAACAAAGGAAATAAAACAAATAATATTTATTACAAAATTAAAATGATTACTAATTGAGTTTTT
TTTTGTTGTTGTAAATTTACTTAAGAGGAGACAAATTCCTCCAAGGATAACTCTAAGGAGAAGTTTGATAGGAAAGAAGT
TTTTACTTTCTTGAAATTATAGGTTTCAAAACTCAAGGGTGTAATGAATTAGAATTTCAAAAGATTTTAAAAGTTTTTTT
TATAAAAAATTATTGTGATATTCAATTATAATTTTTAAATGGCATAAATAAATTTTGTAGTATTTAATTAAAATTTTTAA
GATTTTTTAATAAGGACAAAAAAAATTTGATGGTATTCAATTATAATTTTTTTTATAACTTATGAAAACTCTTTTAGTAT
TAAAAAATATACAAATTTTGATTAATTATTTTTTAAAATTTTTTTTGATGGATTTTATCATACTTTTTTAATATAAAAAT
ATCTACCAAATAATCTCACACTAATCCTTGAAATTTTACTAAACTCTTTTCTTTTTTTTTTCTATTGATTACTAGACTTT
CTTTTTCTCTCATCACACATATTTTTTTCTCTTTTTAATATTCTTCAAGATGCATGTTTTATATATGTTTCTCTCATCAT
ACATGTTTTATATATGTTTTATATTTTTTTGGAATAAAAAAATGTCAAATATATTTTTCCTCTTTGCACTTTTTTGTTTG
TTTTTTAAATTAATTTTTGTCTTATATACTCCGGCTAATCATATTTTTCTTATACTCACTATGTTCATTACTTGTTCGAT
ACAATATTTTCATAATTGTCACTCTTAATTTCATCATTCACATAACTCAATAAGGCTCCTACAAATTTTCTATCCTCACC
ACTCCCTTCTACCCTATTTAAACATGTCATTAGATTTATCATGAAATAATTGTAGTAATAAAAAAATTAAAAAATCAACG
TGTAATTTTAAATATATTTTTCAATCCAAAAGTGGGAATTAGAAAATGCTATTGCAAAAAGAGTTAGTACAGGAGGACAT
AAGGCTAAATTCAATTTAATTATTAAAAAATTAAAAATTATATTGGTTTTACTTTTTTTTATCCAAATTTCATCACTTCT
TCTTATTTTTTCACTAACTCTTATACTTTTAAATGTGTTTTTAAAAATTCACATAATTCTTTCAAATTTTATAAATCTAT
AAAGTCACTTCAAATTCTTTAAATTCTTATAATATAAATCCATTAAAATCCAAAATATCATAAAAGTTTTGTAAGAAATT
TGATAAGTCATAATATTTTTACGTAATCTTTATAATCCACAAGGCTTTTTTATGCTAAAATAATTTTTTAAAATTTCAAT
CCAATACACCTCCTAATTTTCATGTTTGATATGCACTTTTCTCCTACTAAATACTCCTTAAGGGAGTTACTCCCTATCAC
CATCTTTATTTTCTTAAAATTTAATATTTGACCATTAAATTTTAAGAAAATGAATAATGAGTATAAAAAAGATTTTTGTT
GATATGTCCTTTTTAACTAAAAATGATTTTTCTAATTTTGTATACGCACAAATTTTTATTACGAAGATAAAGATAAAAAA
TACTACCTAAAAAATAAAATATTTATTATCATGAAAACATGAAAGTTATTATATATATATATATATATATATATATTTGA
AAATTGATTTATAATATTTAATTTTAATTTATTAAATTATTCAATTGATATTAAAAATATAAAAAAATATATAATAAATA
CAAGTTAAAATTGTAAAGTCAACTCTTTTAAAGTGAGAAGATTGAAATAATGAAAAAATAGATAGTTTTGCACGTTTATA
TGTAAAGATTTTAACAGAATAGTACAGTAGTTTTATCATTTAAACATTATCATTATCCTATTTTTATTTAGCACGCACCA
AAAATATTAAATAAGATTAATATTTATATTGCTTTTTTTATCTTTTATGATATTCTTATATCTTATCATATCATACACTT
CAAGCTAATCCTTTGTATTTTCTTGGGACATATCCCATGTTATTTTTAAAGTTGATCGTAAAGGTTTAACTAATAGATTG
TTTGGGCCCCATAATGATTCCTCGGAGGTAGGGGCTATTATATTGCTGATTTTGTTAGCTTTTCCAAACTTTTCTTGTAA
AGTTTGTTAAGAGAATGACCAATATGGTTGCTCATTCCTTAGTTAGAACTGCCATCTCTTGTGTCAGCCTATAGACACTA
CAACATTTCTACTTGTATTTTCCCCTCTTTGATGAATGAAATGAGTTAACTTTGTTTCTCTAAAAAAAATAGCAAATCCT
TTGTATCATTCCTCGTGAATTCACATGAATAAGTTTCAGCCATTTAAAAATATTTAAGATACTAAACTCGATATCATTAA
AAGTGAATCCATAAAAAAAATATCATTACAAGTGAATGAACATTAAAAAAACGTGTGTAAAGTAAATTCTTCTTATATTA
TTGAAATATTTGTTTTAAAATCTATTAAATTATTCTCCTCCAATTTAAGCACTTATTGTCTCCGTTCGTCCGTGAAACGT
AATAATTATATTATGATCCGCATAAAAAAATATATTCAAATGTATATTGTGGACTTGTCGTAATTACAAAATGGACTACA
CATTCATTCTTCAATAAAAGAAAATATATATTTTAAAATAAAGGGAAAAAATATTAGTTAGACAGGTATAATTTATTCTT
TTTTTTTTTTACAATTCTAAAAGATTGTGCTATTGAAGAAGAACAAATGTAATTAAGTATAAGTGACTTGGGAGTGAGGA
AGTCAATGCAAGGTCAAGTTATATGATCCGATACTCGTCCCTGTTCCACGCGTTGCTATTGGTTGAGTATTTTTTTTTAT
TCAAATAAATTATTAATTATTAATTTCATTCTTGAAAGTGTTACACGCTACTAATTTAGTTTCTAATAATAAAATGATAT
TTTTTAAAAAGTACAATTTTTAATTCATTTTAGTCCAAAATTTTAAAATTTATGTGACTTAGGTGATAATGTTAACATAT
TTTTGAAAACTAAAATGAGAATAAATAATAAAGTTTAGGAGACTAAAGTAACAACATTGAAAATTTCAAGGATATTTTTA
TCAGTTTATTTCTTTTATAAACTAAATTGTTCATACTTTTAGAAACGAAATTAGTTATCTAGTTATTTTTCTTTCATTTA
ATAAAATTATAATATACGATAAATTTATTAATTTTATAAGAATTACTTTGAAAATTATACTAATGAAAATTTAAAATTAA
GAAAAATATTACCAATTCACTCTATAATATAACACATATTTTATTATTAATTAAAACTTATTGATAATTAAAAATTTATA
ATTAATCATTCAATATAAAGTGAGAGTAAAAAAAATTATCATTTTTTTTATAAACTTTAACTTTTAGTAAATAATATATT
TAATAGAATATTATTTTATTTGTAAGAATTAAACTCAAATATTAAAAAGTTTACAATTATTTACGTATACTGTACAACTA
ATTGAACTACACCAAAATATTTGCTATAATTTCTCTTCTACTAACTAATTGACAATATAAAAATTTTAGGTCACAATGTA
CAATTTTTTTTCGAAAAGCGTGTGGCTTGCTTGCTACCGGGTATATGGGAAGCATGTGGGAAAATAATTAATTTTGTTGG
AAATTAATTTCTCTTCGTTTTTATTTTTTATTATTTTTCTATGATCAGGTTATCAGTAACAAGCAGCTCTCGCCAACGAT
AATAATTAATTTTGTTGGAAATCATAAGTGTATCGAATAAGCTAGTATTCTGTTAAGCCAAAAGGATATTTAATACATTC
AAGTCAGAATACCCTCACAGCAACATATTCACATATTTGGTGTAACATGTCTCGAATTTCGGCAAATACAAATGATGAGT
ACCCTTCAACTATAATTATCACTAATAAATTTAGTTAAGGGCAATTATTTGATTAAAAGTATTAAGAGATAGATTATTTA
ATTGACAATTAGGACGTGCATATCCATAGACTTGAATAATAACTCTGACTTAAATCCTAACTTCAGCATTGAATATTTGA
ATAAAAAATATAACAAAATATATATCAAAATATATTCAATCATGTTTTGAATTAAAAAATACAGTAAAATAGATGTTATA
CTTTCATTCTGTCAATTAATATAGTAATATTGATCACTGTGTATTAGCTAAAACAAAAACAAATAGTGTAATACAAAAAA
TAATAGCAAAAATGGATGATAAAATCCTACCTAATGTAAAAAGAGTAAAAAGTAAACTTGAAAAATATTTTTAAAATAAA
AAAGAAAAATATAATAAATTAAAAGTTAAAATATTACTTAAAAGTAACATTTACCAACTATAAACTACTAAAAAGAATCT
TGTTTTTGAGAGAATCTTCTAAACACTACTAGGACATAATCATTACTAATATACGAGTTTAACAAGCTTTCATCAGTAAT
AGAAAAACAAACCCCCAATGTTCTAAGAAAAGCTAAACATTATAGCTAAGAATCTCCCACGTGTTGGCGCCAAAAAACAA
CACCAATTCCCCTCTCAATATCAGAATTCATCATAAATGCTACAGGATGCATGCCAACATTATCTGTACAAGAACATTAT
TGTGACTTGAAAATACCGACTACATATTATCATCATCATCATCAGCCCGAGCCCTCAATTTCTCAATCTATTCACGAGAT
AACCTTCATATTCAACTGCCATTGAGCAAAGGTACCCACATCAACACACATCAAATTTTTCAACCAAAACCAACCAAAGA
ACTTCATATCTTGTATGAGCTTCTCTTTATCAAAAGTGACATTGTTCTATTATTCCTGGTTTTCCAAATATTCCTGACCA
CTGGTGCCCATAGTACCCATCTCATGTGACCAGTTGTTTTTGATGAAGTAGAGCCCCGATGCTTAAGGAAATGAATATCC
ACGGAGTTGGGCATCACGGTGCACTCGTCCAACCAATGGTAGCATTCGCTCCATATCTGGAACGCAGAGTGGCAGAGGAA
AAAAACATGCTCAATTGTCTCAATCTCCAAGTTACAAAAAGGGCAAGAGAGGGAGATTAAATGGATTTCTCTCCTCTCAA
AATTTTGTCTACATGATAATCTCCTATGCATTAGCCTCCAAATGAAACATTTCACTTTTGGTGGCACGTTCATGTTCTAT
ATATTTGCGAATACATTCTGACTTTGACAGTCTTCAAATTCTTCATATATAACCCAATATGCTGAATTTGTAGTGAAAGC
TCCATTGGGACCCTGATGCCATAACCACACATCTTGAGGTAGCTTTATGCCAACATTTTCGAGCTTTGAGAGTAAGTCTT
CGTGTAGAACCTCATCCCAAACAAAAAGAGACCACCTTCATTTTAGGTTGCATTTCCAAATGTTTTCTTCCCAATAACCC
ATATTTTGAATTGTTCCATGTTGATAATTAAGAAGATATCAAGTACAACCTCGGGTACATAGAAGCTAAACATTGTTCAC
CCAACCAAATCTCATGCCAAAATTTTATTCTATCACCACAACCAACATCCCATCTAAAATTAGAGACAAAGAAATTTGAT
TGTTCTTGTCCTCCACAAATAGAACACAAATCACGCCGCTAAATTGATGAAGAGCTTGATTGTTCTTGTATGACTTTGAG
AGAATAAATTAAATTTCCATTTTGTTAAGAGTGCCGCATTAAAGTAAGCAACATTTTTTACTCCCAAACCTCTATCCTCT
TTTGATCTACACACTCTTTTCCAACTCCCCCAATTAATTTTCCTCACATTTTCTCAACCACCTATAAGGAAGTTTCTTTG
AAGTTTATCAATCTTCTTGGTCCCCTTGGAATTTTAAAGAAAGACACGTAAAATAAAGGAAGTGAGGAGATTACCAAATT
TATCAAGCAGACTCTTCTGCCATAAATAGTGATCTATGTTTCCCTGAGCTTAGTCTTTTAGTCACTTTGTCAACAATTGG
CCTCCAAGTTTTCTCTTTCCTTGGATTGGCTCCAATGGGAATGCCAAGGTATACAAATGGCAATTTAGTGATCTTATAAT
TCATGATTGTGGTAAACTCCTCTAATACATAATCCTCCACCCCGATAGCACCAAAGAAGCTTTTGTGATAGTTGACTTTA
AGACCCGAAATGAGTTCAAAGCTTCTCAACATATTTTTGATAGTAAGGACATTAGAAAGTGTTGCTTCACCAAAAAAAAA
AAGTGTCATTGACATATTGTGGAAGATTAACTTGAATCTTTGACTTTCCCACCAAGAAACTAGAATAGATGACGTTACCA
ATAGCCTTTCCCATTATACCACAAAGGTCATCCGCTACAATGTTAAACAAAAAGGAGGGATAGTAGGTCCCTTGTCTAAG
ACCTCTTTGCATCTTGAACTTCAAAATTGAACTTTCATTCACTAACATCAAGATGAAGCTAGTTGACAAACAAGATTTAA
TCCAACCATTCCATTTTTCACCAAAGCCCATTACTAAATCAAAGGTTTTGTTGTAATCAACTTTTAAAAAAAGGCATTCT
TTCTTCTTTCTTTTAGCTTCCTCAATAGTCTCATTTGCCACCAAAGTGCTTTGGAAGAGGAATCTATCTCCAAAGAAGAC
ACTTTGTCTATCATCTATTATACCATCCATCACTTTCTTCATTCTTTTGGTAAGTAATTTGGCAAGGATTTTATACATGT
AACCCACCAAAGATATGGGTCTAAATTCACTCAAACTTTGTGGGTCATCTACCTTAAGGGACAAGAGCAATGAAAGAAGC
ATTAGTACCTCTAGGGAGCATTCCATGAGCACGGAATTTGGAAATGAACCTCAAAAAGTCATCCTTTATCATTCCCCAAA
AAGTTTTAAGTAGGATAGAATACCATCCGGGCTCGGACTTTTAAGACTATCACAATCCCAAATAGCTTCTTTGATCTCTT
ACTCATCAAAGCTTGCTTCAAGTGAGAGTGCCTCCTCCTCCTTGATTGACTTGAAACTTGCTCCATCTAACCTTGGTCTA
GGGCAACATTTCTCCCTAAACTTCTCTTCAAAGAATTTTTTTACCTCCATCGGTTTTCCACCCATCTACCATCAATATCA
AGGATTAATTGACTCTTTTTATAGTTTTTTTTGTGAAACTCTTTTTATAGTATAATTAATTATACAATTTATTATTTTGT
TGATTAAAAAAACTATACAATTTACTATATTTGTACATGGCACATGAACATTTTAAATAAATATATTTAAATTTAATCTT
CTAGATTTAATCCTTTGTCTTATCGGAACAAAATCTTAATAATATGAATGTCTTATATACCGTCCTTTTTGTGTTTCTCT
TTTTCATTTGTAGCATTATCCTCTCATTTGTTGCCTCAAAACATGAATGACAGACCTGAAGAACATACCAGCAATATCAC
TTAATTAATGTTTTTTTAATCGACAAATCTATGATTTTTTATCTTTTTTTTTTCTTTCTTTTCTTAATCACTCAATCAAC
CTTATATTTCTTATCACTTCATTAATGTGATTGTGATCATTTACGTGCTTTAAACTTAAACTCTATTCCATATGCAGATT
AAGAATGTAAGAATGAAAGTATACCCATGCAATAAAACCGTCCTAGTATTGAAACGGAGGTCCTTCAATTATAATCTAAA
TTTAAATATCACGAAATCATTAAAATTTCATCCTTAATTTGATTTGTTAATGATAAAATTTAACGGTAATTAATTTTTTC
CTATTTTGAGGCGTTCATCATTACTTTCTTATTATTTTATTTTCTTTTAAACTTATTTGCTACTTCACTTATTATCACAG
ACAGTATGAAAGAGGTAAACTAAAGATTTTATTTTTATCCTATCTATTTCAGAACTAAATTTTTTAAACCCTTTCTTAAG
TGACTATACTATATTTGTTTCGATAGCCCTTTTTTTATCCAACCAAATTTTTGTTTCGATAACCAGCTTTCTCAAACTTA
ACCAAATTTGTGTCCTTACTTTGAAACAGATTTGATATCAAAAGTATTTTAATCATACCTATTATGTTTATCATTTATGC
ATATAAAAAAATTTCATTTTTTCAAATATTTCCATACCGGTGGGCGGTGGCAGGGGTAAATAAAACTAGGTATTGTTATT
TGAGGGTTTTAGCAACATGGCATGATTCTCAGTTGGACAGCGTCATCACTAAGCAAATCCAAAACATGCAAAGGTTTTTT
TTTTTTTTTTAGAGGATGCAAATGGTTAATGAATCTGTTGTCTGAAAAATTAATATAATACAAATAAATAAGCAAAGACA
AATTATAATTTTGGAATGTACAAAATTAAACTTTTATAATCATTTTTTAAAGATTTTTATAATAAATATATTTTTTTAAT
GTCTTAACGAATGCGGGCACCGGTAACCAAACCCATAAATAAAAAGCATCACAGAAGAAACTGCACACTGTACCCTCTCT
TCCCTTTGCTTACATTATATCCAATTTTCGCCCATTCCAAAGCCAATTTTCACACAAACCCCATCAATTCTGACTCCCCC
ATAACTCCAACAAAATCCTCAATTTCAGGTTATTAAGAGAAGAAATTGAAGAGCCAAGGGTGTGAGGGGTTTTGAGTAGT
GATTTTCTTTTTCCTTGTTTGATATGGCTCTTCACTGTGGTACTTTCTGCTTCTGGACTGTGGCTTCTCACCCTCCAAGT
TCTGTCAAGTTGAGTCAACCCACTATAAAAGCTTCCTCCTTTTCTTCCCCTCTTGCCCCTCCACTTGTCAAATTGAATGT
CAGAGGTAATCCAAATTCTGGGTCTTCATGAAATCCAAATTTTATGCATGTTATAAGATGAGCAACTGTTTTCTGTTCTG
TTAGAATCCTTGCAAACGTTTTGGAATCTGTTTGTTGCAATTAAGGGAGGATGCTGTTTATGTTTTCAATTTGAGTTGTG
TGCTTGTGAGGTTTTAGGTGTCTTTGGAAAATCAACTTCATTAAGTGCTTATTTAGTAAGCCTGGCTCTTGTAAGCTATG
AAGTGCCAATTTTTGTAATGCATTTTATCATAGGTCTTATTAAGATAGGAGTTTAATAGACATCCACGGTTAGTATAAAA
TGTTTTTTCACTATTAACCAATAAGAAATCATCCTTGTATGACTTTTATAGTAAGACAAATGATAATCAGTGCCTTAAGC
GTATTGGGTAAAAAACTAAAAGGAGAAAGATTTTTATTGGTATGCGTAAAATTGCACTGTCCATGACTTTTTTTATGCTC
TCCTATAATCTCCACAATAAATACTTTCTCTCTTTAGTTCCTTAACCAATGCCCTAAGGATACTAGTTAGCAAGACCCTT
ATAGTAATTATAAAAATCAACAAACTTGTTAATTAGTTTGTGATTAGACCATAGTATAATAAAACTTAAAAATGTTATTC
TTAAAATAAGCTTAAATTTTGTTATAGGAGTTATAAACTATTTCCATAAGTACAAATAAGCTTTGTAAAAGCTCTTTATA
ATGCCTCCTTAATTTAAAGATTGTATTGCTTCTTCTGGAGATGCCAAGTAATGATATGAATATATTTTCACTTCTCAACT
TTTCTTTGCTATACAGGAAAGGCTTTTCCTGGTGATGGGACACCTGAAACAAAAGAATCACCTCTTGTGGTTTGTTTTGG
TGAAATGCTCATTGATTTTGTCCCAACTGTTAATGGCCTTTCTTTGGCTGAAGCACCTGCTTTTAAAAAGGCTGCAGGAG
GTGCCCCTGCTAATGTTGCAGTAGGCATATCCAGATTAGGAGGTTCATCAGCTTTTATTGGAAAGGTGTTGTATAAATAC
TTAATAAGGTTTTTTCTATACTTTTGATAGGTGTAGGAAACATCATATTTTAATGTGCAACTTAGGCATACAGCCAACGT
TTACTTTGCTTGTAAACTTGAAATTGTCCCATCATCTCATATTCTTGTGCTATCAAACTTTTTTCCCATACCAAGGGGTT
TACTTTGTTAATCCCATCATGCTTGTTTTCATAATCAGTTTTAATGAAAAAGAAGATAAGGTTGATCAAGAGTTAACTCC
CATTTTGGTCCTTGAAATGTTTGTAGGATGTTAAATTAGTCCTTAAAAGATTTGTGTCATTAGTATAATCCCTCCATAAT
GGAATTTATCACCATGATAGTTCCTATGTTAGCCTCTGTAAAAAAGATTTACTAATGGATTCCAAAGTGACCTGTTAAGT
GCTAATATGGCTTTTTAATGCCATCTAAGCATTTATGTGGCAACATCACCTAAGCATTCAATTGGTGGCAAAAAAATGAT
TATCTGATAAGACATCGATTTTTCAGAATTAAAGTCTGACATGTGAATCTTTGAGTGACACAAACAGGGGTTAACTTTTT
TTTTTTCCCACTCACAATACTAATTTACAGTACCAGGGTGGTTGAGGCAGGGGTTGTGTTAGTGGTCTCTTTAGGTGGCT
CTTAGGCTCTGTATTTTTAGGAATTTGGTTCTCTATCATATAGGTGTGTGGGTTTGGATGGTTTCTAGGCTTAATTGTTC
ATGGCAAAGGGTTCGTGGTGGTACCACATAATGTTTGCAGGTGGTTTGATGTTGGCTTTTGGTTCTTTCTTTGTTGGCTT
GGTTAATATAGGAGGTGGAGATTCTGTTTAGAGGTTGCTACGGGCAGTGTATTCAAGTGGGGTGGTTTTGACTTTTCTAT
TCTGTGTAATGTGCTGGAGGTGTGGGTTTCTTGGTTGTTTGATAGGTACTGGTTCATTTAAAAAAAAAGAAGAAAGAAAA
GTTAGGATTTTATTGATGAGATCTCCTTTATTGAAGAGATAGTATGCATATAAGTTATTCCTCAGAGTATTTCCAAAATC
TGAGATTTCCCCCCGGCCCCCCCAAACCAGCCCCTAACCAAACAGAATACCCCTAATAATCTCTTTTTATCTCTCTATAG
CCTATCTTTGCCAAATTCTATTAGAATTCTAACTAACACTGACTAACTCTAACTCCCATAACTAACAGAAACCAACCCAT
TGGGCTTACCTAACATAGAGGTCAGCAAGCTATAAAAGAAATGCGTTTGTTCGTGAAGCTGAAATTTGGATGTAGTAAAT
GTATAAATTCTTCAATAATCAATCAACAATAAGAGATCTTTTTCATTAGTATTTAGAATAGACTAAGTTTATCAAATTTC
TCAATGTTTTGCTGACTTTACTAACCCACCCCCTTCTTCTGGCTCTTGTGTATGGTTCCCAGAAATTGAATCCTAAATTA
TTATATAGCACTTGGTGTTTTATGACCTTGCTTGCTTGTTGAGTAGTTCCATTTTACGAGACTTAATTTTACAATATCAG
AGTTACGTCCATAATTGTGTGTTTAAAGCTAATTTTCAATTGTGCCCTTTACTATGTAATTTTTCCTGCTGTTGAGTATG
AAAGGAAAATGAGAATTTGATATCAAAGATAAATAAACTCAAATTTTGGGCATTATTCTATTTTATTTTATTTTATAAAT
CAGAAATCATAGTTAAAGTTTCTCTTTGAAATTCATGCTCCACAAGAGTCTAATGCTTTGTGCAACATGAACAGGTTGGT
GAGGATGAATTTGGATATATGCTTGCCAATATACTCAAGGAAAATAATGTAAACAATGAAGGGATGCGTTTTGACCCTGG
TGCACGAACTGCTTTAGCATTTGTTACATTGAGGAGTGATGGAGAGCGAGAGTTCATGTTTTATCGTAATCCCAGTGCTG
ATATGCTGCTCCAAGAAGATGAACTTGATTTGGACCTAATCAGAAAGGTAAAAACAAAAGCAGAATTTGTGGTAGTCAAA
CTAAAGCAAAATGTATGCCATAATCCATGAGTTAATCGAAGGGAAATCAGACCACTATTGAGCCACATTCTTTATGTTGC
ACTTTTCTCAAGTAATCTTTGTTCCGTTACTCAAAGTTACTTCATTGAACCAGTACTTTGTGAATTTTTTAAACATTAGA
ACTCACTGTGTAAGGATCTAATCTAAACCATGTTTTTGATTACTTATATAGCATTATTGTTTCTGTAGTTTAAGAACTCA
CTTTCAGGTTTCCTTAATATCAGGTAAAACATCAAAATGATTGCTAAGTCTATTTCCTTTTGATATTTTCCACTTTGACT
CAATTCATAAATTCTAGTAATATTGTTCTATTATTTCTTTCTGGCAGGCCAAGATCTTCCATTATGGTTCTATAAGTCTT
ATAACAGAACCATGCAAATCAGCACACATAGCTGCAGCAAAAGCTGCAAAAGATGCTGGTGTAGTTCTGTCTTATGACCC
TAACCTGAGGCTTCCTTTATGGCCTTCTGCGGATAGTGCAAGAGAAGGAATTCTGAGTATATGGGAGACTGCAGATATCA
TTAAGGTTCCTTTCCTATCAATAGGGCAGAATATATATTCTATAGCAATAGACTTTTTCTTGTTCCCTTTTTCAGGAGTA
CAGATTACAAGGGAATGTGGAATAATAGACTACAATACCATCTCTAACAACTAATCTGATAATTATTCAGATAAGTGAAG
AAGAGATTTCTTTTCTTACAAAAGGTGAGAACCCATATGATGATGCTGTTGTTCATAAACTATTCCATCCAAGCCTCAAG
CTACTCCTAGTTACTGAAGGTGCAGAGGGTTGCAGATATTACACCAAGGTAAGCCTTCCAAAGATGCTACTTCCAAAAAA
TCATTTCAACTCTTGCTAATATTTGTTTCATGGTCACCATTTAGTGTATCTTCAAAGGCATGAAAGTAATATTTGCCAAT
TAAATAGTTGTTGCATAAACTGTGCCCTCATATTAGCCTTTATCCACTATATGGGGTTGGCTACATGGATTGCACTACTC
CTTTGACTCAGTTAAAAATCAAACTTTTAGAGATACTATTTATGATGAGACCCTCTTAACAACTAACCCTAATGTCCTTC
TAAGTCTCCCTTTCCCCGTTTTCACTAAACTACAAACCGTGCAATCTAGTCTCTATAGGGCTAATGATGAAAGAGATTGA
TATGAAATAATTAAACTTCTATAGGTGTCAAAGGCTAATGTCCTTGTTGCAATTCTTGCATAAATTAGTTGGATCTGAAA
ATGATGGGAAACAATATCATGGATATTTATTTATTAGTTGATCCTCTGTGATTAACATCCATATCTTCTGGAATTCGATC
ACAAAAAACAACTAAAAAGAAGTCCTGGAAAAGTTATTTAGTTCTAAATTCTTATAACATTGATGCTGCTAGTTATAGTG
TATGAATGCATTATTGATAACTATGATTTGAAACCTGTCCTACTATTTCTTTGCAGGAGTTCAGTGGTAGGGTCAAGGGG
TTAAAGGTGGATGCTGTTGACACCACTGGTGCTGGTGATGCATTTGTGGCTGGAATATTATCACAATTAGCTGTGGATCT
TTCAATACTTCAGGTGAGCAAAATTATTGTTTGAATTATTAACCATCCCAAAAGTTTACTCCACACAACTGCAGAAACTC
ATGTACGAAACATCTATTATTGTTTGAATTATTAAAACAAAACTCAATCTCTTGCATCTTAATTATGCATTTTTACGCCT
AATCACCCAATTTAAAACTGAGAGGAAAAGTGGCTTGATTAAAATAATCTCCCTGCACATGGCAATCCACATGTGAGGTT
AAGTCTTAAGAATTATAATTGAAATGAGCTGATAATATGAAAACTACATACATTGTCGTTCAATTATAGATTGCCATGTA
TGGTAAGATTGACGATTTTTGTGATTTATGATTGCAGAACGAGGACGAGTTGAGAGATTCTCTCAAGTTTGCTAATGTAT
GTGGTGCATTGACTGTGACCGAGAGAGGTGCAATACCAGCTTTGCCCACCAAGGAAGCTGTTCTGAATGCCATGCTTAAG
CCCGTATCCTAGCTTTACAGACATACTCTCTGTAATTATGTTAATCAATGAAGATCAATTTTTTGTTTTTGTTTGGAGGG
AAGTATTTAAATTCTTAGGAACTTGTGAGCTAGTGCAATAATAAGAACTGATCGTTTCAATAATTTGGCAAATGCTCAGT
TCAAGCAAAATTCTACCAATCCATCATTGGGTAATGGAGAATCGTTCTCTATGCATCAATTTATACTATTTGTAAACCTA
GCTTCTATATATTCAGTTCATGGTTGCATATTGAACTTATGACCTACTTCGCAAAATCTTTTCAACCACTCTATCATGAA
ATAATTGCTTTATCTAACATCAGTCCTCCTGCATCATCAAAATTGATGTCTTGATCTATCACGGAGTAATTGCTATGTCT
AATTTGTAAGTATTCGTGATATTTTTTTTATTCAAGTGAAATATAAAAATAAAAAAGGAAAATTTTATTCAAGAGAAAAC
ATTTAAAATTACAAAAGAGATGTACATAATTTAGTAGATTAAATAATATTTGTTAAATTGATAAATAAAAAATAAGCATA
TTTTGTTTTGTAAGTTATAAAAAAGAGAGATAAGATAATGGATTTAGAGTTTTAAATGAAAAATAGATTTTAATATGATT
TTAATTTATGAAAATGTAATTAAATTTGATTTTAGTCTTTTAAAAAAATTGTTAATTTTGATATTATTAATTTATTTTCT
AGAAATCTTTTTATCATTTCTTAATAATAATGTGACATGGATCTAACTATACAATATTAGCGTGGGCTCTAGCCCCCTAC
CCCCCTCCCTCATGACTTTCATGGTTAATTTGAAAATAGCTTTCTTAGTTTTTTTATAGCACTGCACAGCATAGCTTAAT
ACCCTTTTCTGGCACTCCAATTCCTATTTATAAGTGTTTTCTTTACGCTCCAATGGGACCCTCTCACCATGCCATCCTCA
CTTAGCATTAATTGGTGAGTGAAAGATAAAATATCTGTATAAACTATTTTAATAAATTGAAAAACAATAAATAAAATATT
TTACACACTTATTTTATTTCATTTACTACTACTATTTTGATAAATTGAAAAACAATAAACAAATTAGTAAATAGATAAAA
TATTTGTATAAACTAAATAATTTAGTAGATTTGCATCAAACAATTATTATACTATTCAATTTTTTTTAAATAAATAACTA
TTGTATTTCCTTTCTTTTAAAATAATAAATATTCTGATAATTAAAGATTTTTTATTGGTTAAAATATGGTTTTTCAGTGA
TAGAAGTATTTATTACTTTTTCTATTTTTATCATTTGAAATAAAAATCAGTTTTGATTTATGTGTAGAATGAGTAAATAT
TTTATATAAATAATTCTTTATTAAAAATTAGACATTTAAATAACTGTAGAATAATTTTTTTTACCTCCCCCCATCTAGTA
GATTTCTGGGTCCGTCCTGTATAATCATATGTCACCTTATTAGTAAGTAGTGACAAGGATTGTTTTGGAAAGAAAGACAA
AAAACTAATCGCAATATTTTTAAAAAACTAAAATCAAATTTTATAAAAAAATATCTTTCCCTAAACAATAATAAAGTAGA
AAAAAGAACATGCAACACAAGGGGCATTGAAGAAAAGAGTTCATAATTTTATTTTTTTTAGGACTGAGAACTTTCATCTA
TATCTATGACTCTATATTTGGCTAAACTTCGTTACCTGTGTTGGGCTCTTGTGCAAATGTTTTTTCTCGTCAATGGATTT
TTGGTTATTAGTAGTACAGATAACCAAAAGTCCATTTTGTATACTAGCAAATGACTTTATTGAATGGATATTCATATTTG
CTTTTGACCTGGGTCTTATTTATCCAAGCAACGTTACGTTATTAAAATAATCGAATTCATCAAAATGATATATTACTTTT
GTTTCTTTTTACACGTCCTTTGAGATTATAACATACAAACTAAGAAATATATAATAATGGAATTGTTTTTACATGTTCTT
TTTTCTTTGATCTTGATATTTTTTAAGGAAAAATATTACATGATCTGAGATCATAGGATCTTAATAAATTTACACGTCAC
ATGTAATTACATTTTTTTTATATCAATAACGAGCTTTTTTTGCTGAATAAATAACAATTAACCAAGACACATATAATTCT
AGATGATATAATAATTTCTCGGATTTTCAAATTATCTTAAGATAAAGCAAATTCACAAAAAGAGAAGCCACGTGGACGTA
GTGGTCTTTGACATTCATTCTCCCCTTGCAAATAGAAGCAACGGTAAAACAATTTCAACCATAAACCTCCATTCCATTAA
TTTCCTAAACATTTTTCAACCATAGATAAGTATGGTAAAAACTGTTGTGAACTATGACCAAGTCTCATTATCGTTGTGCA
AAAAAGGACACAAGACCCCGATATTAAAGGGTGTCCTTACATCATGGGCACCCTCCTCCCTCTTTAAGAACCAAGTTCTA
AATCCTTTGACCAATCTCCAATTTCAGTGCAACTCCAATATTAAACTAACTAGAAGGAGCTCTTTCGTTGTCATACAATA
CACACTCTATCAATCCACCACAATGGCTGAAGATCCTCAAGACGTAGCCGACAGGGAGCGAATTTTCAAGCGTTTCGACG
CCAATGGCGACGGCCAAATCTCTTCAGCTGAGCTTGGGGAAGCACTCAAGGCCCTTGGATCAGTCACAGCAGAAGAGGTG
CAAAGGATGATGGAAGAGATTGACACCGACGGAGATGGCTACATTTCATATGCAGAATTCACAGAATTCGCCAAAGCCAA
CCGTGGCCTACTCAGAGATGTTGCCAAGATTTTTTAAACTTAATTACTGCCACTCTTTTTTAATTAATTAACGAGACGGG
ATACACATATAATAATTATTTGTACACCATTATTTCTTGTGGGTATCTCTTTTTATTACATCATTTTCCTTAGTTGTACA
ATATTTGCTTTTGTACAATTCTTTGTGCAAGTAATATTTCTCTTAATTAATTAATTAATTAATTAAACTTCATTATTACT
TCTTTGGTTCTATGTTGTCAGCAATGAGAAGAGAAAACGGTTTGTGTGCGCATGGTTTCTAATTTTCTATATACATTGTG
ATGACAATTAGAGATTCATTCATTTCATGATGTCAGCTTCTTTGGGACTTTTTTTTCATATTGGAACCGCCTTAATAGCT
GTGCTGTTTTGTGATATGACTTATTTTGTATATAAGTATCATATACTAAGGTCCTCCCTCAAGATGCCAAGATAGGTGTA
CCAAACAATTAGAGATGATCTAATCTTATTAAATGAAACTTACTTTAAAACACACAAATTTTAAGTTTGTACGTCATGCA
AACAAGTATGTAGACACATGACATTGTTTTATACTTTATATTCAACTAATGTTCATCAATGCAAAATTGGCTTGGTTGTG
TGGGTGTGTGTATCTTCTTTTGACCTGAATCGGTGGAGAGAGACCTAGAACAGGGGTCTTCTAAAATTTGTATGTTCTAG
AGCCAAGAAAAACAATCCCTAGAACTCATAAGGATAGACAGATAGAGTTTTCCTACACAGGTATAACATTATCCTTAAAG
AATGAATGGAAATAGAATTTAATTAAAATGTTCTACCAATAAATAAATTTTTCTAATATTTATCACGTAATTAAAAATTG
TTAATTTTATAATAATTATTTTGAAAATTTAAAATAATTTTTAATTGATAGAGAGTGTGGAAATTAAACTCAGAAAAATA
TATTGCACTTTACTCCTAGGTAAAGGGAAGGTAAAGGGAAGAAAAAAATATACAAACAAGTTACAAGTAAAGTTCCTCTT
TGCTTCTACTTCTACTAACAAGTTGAAAAAGTTCACATCTAATTCCTGCACTATGGTGAGAATCATGGCAAAAATAATTC
TCAACGACAATAGACAAAATCATCATCCTCACACTCTGGAACTCCTAGCATAGCTAAAGCCAAGTGACTTTTCATCTCAT
TATTTGTTTCTTGTAACTTAGGGTAATTATCAATCATATATCCATTGCCAAAATAACCAGATTTCCTTCTTCTAGAGAGA
ACATGCTCTACTTCACCTTTCAATATTGCAACAATCTCACCTATGCTAGGCCTCCTAGATTCTTCACTTGTAACACAGAC
AGAAGCTGCATCAATCATTCGAACCATTTGATCTGTGTAACTCGAATTGTACTTGACTTGAGGATCAAGCAACTCCTCAA
TGGCTCCTTTTCCTTTTCTCAGCAAGGGTTTTGCCTACAAATGAATGTCGGATTGGATGTGTCAGAAATACCATGTGCTT
TTGTAGGATTTTGGCCAGAAGTAATTACTGTATCACTATTATTTTACTTTTCCATATAATAAAAAATTAAAAACTGTTTT
AGTTATTTTGGCCCATTAGATATCTAAGATCTTCTGTAGTTTGAAAAAATGTTTTTTGTTTCTATGTTGATTAAATATAA
AAATGTTACCCTGATTTAACTTTAATCCATTTTTAAAGATTTCTTATACAAATCTTTAAAATCAGGAAACCGATAAAAGC
AAGATGACATTTTTGTAATTAAAAGTGAAATAAAAAACATTTTCTTAAGCGAAACAGTCTTAATTGTCATAATTTACAGC
TAGAACATGCAATTTTATTATAGAACCAGATAAAATGACCAATTTTCAACTTTGTTATGTTTTGGTCTAGTCTTTTAGAA
GTTACAAACTGATGCAGAAGTCATGAGTTATATGATTGCTTTGTTCATTAATTATTGGCTTAATTGATAGGAGTAATTGA
TGCTCAGAGGGTTTGGGTTATATACAAAATTACAAGCCATACCATTTGATCATTAACTCACCCATACTACTAAGTTTTCC
TCTCCAGGGGGTCGTTTTGCTTCAATTGGATTGCGGCCAGTTAAGAGCTCCAATAGAACAACTCCCAAAGCATAAACATC
AGTCTTATCTGATACTTTCCCATGTTCAAAATACTCAGGAGCCAAATAACTGTTGAGAAAGGGCAGGTATAAAATACTTA
TTTCAATTATCATAATATTAAAACAAATCATGCAAAAAACCAAAAAGATCCCAAAAAATAAATTAATCAGTATGAAGGGG
TTAAGTTCATACCCAAATGTTCCTTTCACAGTTTTGCAAAGGAAAGGGACTGAAGGTGCAGAAGTCCATGAAGCTAGCCC
AAAATCACATAACTACAATTTAACAAAAAAAAAAAACCCAATAAGAATGACTTGTAAGGGTTTCTTATGATACAATTTCC
ACTATGTAAGGTATACTCCTACTTATCGGCAATAGAGCAACACAGCCTACCTTGGGAATCTTCTTAGAGGAAAGCAGAAT
GTTTGAAGGCTTTATGTCTCTATGAACAACACATCTTTCTGTTCCATTATGCAGATAAGCCACAGCTTCTGCAATCCCAA
TTGCAACTTCGTACCTCACAGACCATGGAAGTGGTGAACTACCCTTCACACCCTTCTTCCTCCCTATAAAAAAAGCCAAA
CTATAATCAGTGAAAATCATCAAACTCAATTCTAATCATTACACAGCTGGCAGGAATCAAGAAAAATAAAATAAGAGAAA
ATGAGTACCATGTAAGTGATGCTCTAAGCTTCCTCCTGACACATACTTGTACACCAAAAACAAACCCTCCTCCGAGTCAA
TACAAAACCCCACAAGAGGAACAACATTTGTGTCATTCAGAGAACTAGCAATCATCAATTCTCTACAAAACGCCTTGGCA
CACTCCTTGTCTTCCTTATCCAACCTTTTAATAGCAACAGCAGTCCTCCAAATCCCAACTCTTCCTCTAAATACACAGCT
CAAGGCACCTCTCCCCAACACTCTCTCTGTCCATAGCAAAACAAAGAATCACAATCTCATACAAAGGAATCAAATTCAAT
TCCATCAACATAATATCCACAGGCACGCACACACGAAAAGTTACCTTTGGAGAAATTGCGAGTAGCAGACAGAATTTCAT
CATAGCTGAACCTGATCAAAGTGTTGGCCACCGGAGACAGGCTTTTCTCCAGTGACTGTATTCTCCTCCATTTCAACTCC
CTCACTTGAGACTCATAGTCCAAATTCACCATCAAAAAGGTTGCAGCAGCGGCAGCAGAAGCAGAATAGCTCATGTTGAA
GGACTCAACCTCAACCTGAGAACAGAAGCTGAACCTGAAAGACGAGTGAACCGATCGAGGGTCAGCACTCGCCAATTCGG
CTCCAGAATCCGCCAGCAACCACGCCTTGTTGTGCTCCAAAGTTGTCTTCCTTTGACCGTTAAGGTCGTTATTGCCGCCA
CAAGGAACAACACCAACACATGCCAAAGCATACTCCCACATGGTTTTTCTCAAAAAGGTTATGAATTTGTTGTTGTGCCT
TTTTTTGTCAGAAGAGTAATTTCCAACAGTAGAAGAGGAAACGTGTGCATTGGTGTCACCAGAACAGGTTCCTTTGGAGG
AACACAAACTCATCATGAATGAAGTAGAGAGAACAAAAGGCTTAGAGAGAAAAGATAAAGAAGAAAAGTGAGGAGAAGCT
TCTTTGCTTGTTGTTGGATTGGAGCATAGTTTTTTTTCCTCAACTGCACAGAAAAGAAGAGAGAAAGATGGGAAGTGGGT
GGGACTGTCTTTGAATAATTGAAATTGGACTAATTTAAAGGTTGCATCAAAGTGAGAGAAGCTGAAGATGACCCTGCCTT
TTGAAGTTTTTAGTTATGTTATGGCAAAATGTTTATAATATAATAGAGGGTGGAGAGAGCACGAATTGATGGTGAAAAAT
GAGGAAGAGAATCTTGTGTTTTTAAGACTGAAGATGACAAGGTAGAACACGGACCAGGGAACATTTTTCTGCATAATTTA
GTTGTTTAAGTAGGTGGGGACTAATGAATAAAAAACATACATATAAAAATAAGAAGAAACTAGTTATCATGTTTTATTTT
TTCTAGGGGAAAGATAAAGTGTCTCCTCTAATCTAATGGGTCATGAATTAATCTTGCAGTGTGTGGTGAACCCAACAAAA
TTTTACGCATAATTTTTTTATTAAATAAATTATTCCAATCTAATAATTTTAATATACATGCATTTTGAGTGTAAAAATTA
TTTATTATAAAAGTTAACAAATTTAACTTACATCTAATATTTATAATTGAATGGGTGGAAAAAATCTACTAGAATGTCAA
CAATTTTTTTATAACACTAAAAAATATTTACAATATCAGCACATATATTATTTTGGAAAATTTTACATCTACACTCATTT
TTAAAATGTAAGGATAGATGAAAGGAAAAGAGAGATTGGGAGAAAATTTAAATAGAGAGAAAATAATAGATGCAATGATA
TAATAAAAATAAAGATATAGTAGAGAAAATATGATAAAAAAAAGAAATAGAAGAGAAGTTGAGTGTAAGATAAGAATGTC
AGTGTTATCTATTCTTTTAAGTAATTATCAGAGGCTTTAAAAGAGAGAAGGTTGGCTTTTTTTTTTTTTATATATATATA
TATATAAGATGTGGCAGATGAAGTTATCAGGCATAAAATTAATAGCGGTGCACAATTTGAAGATAGAGTTCAGTTTTTAT
TCTTCTTGGTTACATAAGAAAAAAGAAGTATGTGATGTAATGTAATGACTTTGAATAAAAAAATACGAATGCTTGTGTAA
TGTCTGCACAAAAATTCTGAGATCTTTAAAAGGGGTTTGGAACGTCAAAAAGAAAAATTAAATTTCAACATTTTTTCTCT
CTTATGTTATGGGAAAGAAAACTATGAAAATAATTATGGTGAAGCTATGAATGTTTATGCAAAATCTATTGAATTATTTT
TGCATTATTCTCTCAAGACATACGAAAAATTATGAGGGAAGGATCATGAGAAGTTTAAATCCAGCAAAATCAACACCGAA
TATTCGATTGGCTTTGCAGTTTGGTGACCATACAACCAATTCCTTCAAACCATATGCTTGTTTCATATAATTGACTCAAT
TAATAAATCTTATTTTGCATATATATTTAAGTTTAAAACGTTCGAATTCAATTAAAATTTTATATATAAATAACTGAATT
TTATTTATTTAAATAATGAAATCTATTTTACCTCTTTAAATAATAATAAAATGATTTTTTATATATTTGTAAACTTAAAT
TAATTACATCTATAAGTGAATAAACAATGACTATGTTACTTTTGGATTTTGATTGAGGCTTCTTAAGGTGTACTTAATTA
ACAACTACATATATAATATCACCAGTAAGTACAATTAACTTTAAAGTGGAGTTAACCCTTTTACGTAAATATTACATGGG
TGTTAAGCTAGTTAGGGTTTAAATACAGCGAAAAAAAAAGCTAGTTAGGGTTTAAAAAATACGTCCTTCCGAACAAGAAG
AAATAGCACAGCAAACCCATGACAATTTTAATTTAGTATAGATGGAAAGGTTGCTTAAATTTAGCTTGCGTAAAATTACG
ATGTCTTTTAAAAACAAATGTATAATAATATGTATATATTTGTTTTGTATTAATATTTTTATTAAATGATTAAATTTAAA
AATAAATCACCGTAAATCAATTCAAATATTTCAATTTATAGTATAGTGATATATACTTTTTATATTTATCTATCTATTAC
ATCATTTATTCCATTTCATACATCCTTTTCTTTTTTTTCCTCTGAATTATAAAATTTATTACACCGTTTACTATAGAAAT
AACATTTCTCATAATTTAATACTACGCTAATAAAATACGTTAATAACCTAGATGGTCCCAAATTCTTGTTTGTGGTTAAA
GGACTAAGTCTATCATGACACGTGGAGTGCGATTCCGTATCAGAATGGAGCCTACAAACTACCTGAAAAAATGGACATCA
ATCATCCATTGATCTCCAACCATGTTTTCTTTAATGTGCATTAAAATATCTTATTGTTGATAGTTTAAAGATAATTTTTA
ATTATAAATACCATCAAAATAAATTTACTTTTACCATTTTTTATACAATTTTATTTTTTTATTGTCTTAAAGATAATATT
AAAAATATTTTTTTATTAAAAATACGATAAGGAGACATTAATAATATTTGATATTGTATTTTAGAAAAAACATTATGGTT
ATTTTTTCAATCATTACTTTCTAAAATAATGAAACCCGTTTATAAATACATCCAAAAATTAAACATTGGTCAATATGTTT
AAAAATTCAACTACTCTTATTTATTAATTATATCAGACTTCATTAGCTCCTATACATTTGCCATTGTTATTTGAGAAAAT
AATTAGAAAGTATAGAAACACAATTTATTTTTAGAGATTAACCTTGATATACACTATATGTCATCAATCATAAATTATTG
TAAATATAATTTTTAAAATATTTTTTTTAAATTAACAAACTTATCATAGATGATAATTTTTTATTGGTCAATAATTTAAA
ATTATTTTATAATATCAATGCACACCTCATGTTTTCTCTTATTTTTAAGTGAAAATAAAATAAATATTATTTTTTATAGA
ATAAAACAACTATTATAATTACATTAACTTTTATAATAATGTTAATTAAGTGATCCACCATTTGAATTTTGATTAGCCAT
AAATGAATGATATTGAAAGGAAAATATGTAATGAAACTATACTCGGAAAAAAAACTCTATTAAGCTACTGATAAAAATAG
TAAATCTATTACTATTAATGAGTTTTTGTCTATTGGACTCGAAATCAGTCCCTTATGACATATAATTATTATTTAGAAAT
AAGTTAGTTGATGAAATAATTATTGTTTAGAAATAAATAAGAATATTATTGATTATTTGATTGCCAAAATTATTTCAAAG
AGATAAGGTAAAATCAACTGATTGAAGATAAGTAATTAATGTGTTAGAGTTAAAATTGAATTATTTAAATATTATCTAAA
TTTAATCTTTAGCATAAATAATTTTTAGTTAAATTTTAATTATTTTTTGGTCAAATTTTAGATTTATCAGGATTTCTTTT
TTTGATATTAAGAAAAAAAGAATTAGATAACTAAATGGGTCATCATAAATAGATAAATAGAGGAGAGGGACGATAATAAT
GTGATGTATGATTTTGAATACTAAATTACAAAAACTTATGTAATAAGCTACCTCTTAGCTTTTTAAAAAAAGAAGCTACC
TCTTAAGTCAGAATGATAAATATGCTTATGGAAGTTCTGTGAACTTTTACTAACGTTAATAATCACATGCTACAAAAATG
TTGTTCGAGTTAAATGGGGTTGCCATTTTTTAAAAATATATATATAATCACCAATTGAAAATATTTATTCAGAATAATTC
ACTTATGATTTTAAGCATATGGTTATAATTATAGGTTTATCTTTATATTGTTTTAATTTTTTATTCATAATTAGTTGGAT
TAGTTATAATTATATATGAATATGTTTGATTTAAAATGAATTTGAATGAATTTGAACTGTCAGTGTAAAATTAAAATACA
AATGATTGTGGTTATAAATATGAGTTTAAGTGTTGATATGAGGGCAAACATTATAATATTTTACTAAGATCCTATCATTG
TCATTTCTTATAAAATAAAATTTAACATTATAATGTATTATATATATGATCTTCAAGACTCAATTATTTTTACTGCAAAT
AGTAATTAATAATTTAAATTTTAATATACATATAGGTATTTATCATAAAATTCTTATTGCTTTTAATTCATAATTTGTAA
TTCAATTTTTTCATATGTTAAAAATTTAAAATATTTTAGTACTTTATTGGAGACACGGTTGGACATGCCTGCAATGCGTG
TACACTAGGAACTTTAATTTTAGATTGCTTGAAATATCATTTCACAATAATTATTTATATTACAACCTTACATAAGACAT
AATTATTTTTTATTTCTCTCATTTATTATATCTTAAAATCCATAATCTATCAGATATATAATCAACTACTATATATAATT
GGAAAACAATAATTAATAATTGATTAAGTGCCTTCCAAAAAAACAATTAATAATTAATATATTATACTTTAATTTTAAAT
AGTTTTTAATACAACTATAAAAATTATTTCAATATTTATTATTTTATAAAAAAATTCATATACAATATTTTCCGTATATG
ACACAAATTACACACCCACTCTAGTATTTACAAATATCAAACCACAGATCATCAAAAACTTGAAAAGAATGAAGAAAGAG
GACCATCGTGAAGTTATGAAGATTTTTTCAAAGTTTACAAAATATATACTTCTTTAATTAAAATCAGAATATTCATTATT
AATATTTATTTTAAACTATTTTAAGACAAAAACAATAAATTATTAAATTAATATACTTACAAAAGAAAACTATTTACCGT
GAAAGGGTCGAAAAATTGCTTCTACCAATCTTAGCTTATATACGGACCGCCCATTGATCTCCAACCACGTTATTTGATAA
ATGTTTATAAATGATTGCGACACTTTTGATTTTAAAATTAAATATATAAGTATTTCTTTATTTATCGATCATTAGTAATC
TTAAAAATATAAATTATTGCACTTGTAAAACTATAAACAAACTATTAATACCAAATTAATTTAATAATTATTGCACTTAT
AAATAAATTTTTAGATATATATATATATATATATATATATATATATATATATATATATATATGTATATCAATTTAATTAC
TTAATAAAAGAAAATTATTGAAATAATAAAATATAATTTTAGTATTTAGTGTATATATATTTAAAAAACAAAATAATATT
TTATAATTATTTAATTAAAAATAAAAGTATTTTCTTAAATCAAGCCTAGATTTATAATTAATGAGACTGAAAATCACTTT
ACATGTCACTTTCGATGACAAGCTTCCTTATATTTAGATTTTTGGCAGTTACTATCCTAGTACTTTTTTTTCTTTGGCAG
AAAGCAGCTAACTAGTGACTAAACGTAATTGTAGATGTTTTTAGTACTATATTTTTTTTTTATAAATTCATAATTTTCAT
AAAAATATTCTTATTTATGAATTTATATTTTTTTAATGAAATTGTAATTTCTGATGAAACTTTTTAAAAATTTTCTTCGC
AAGGCTTTCTTATCAGCAAAATAATATTAATGTTAGGAAAAATAAAATCACTGTAAAAGTTATGCAAATGCTGAGCAGCC
AAAAAAAAAAAACATGTTATACAATCAAATAAAACAGTATACCCCATATTAATCTTAACAACACCAACCACCCAATACAA
AGCATGTTTGACAATTCCAAACCTTTACAGAATATGAAAAGGAAGCATCAAAACTCAGTTTCCTTGGGCAACAAAATTTA
TTTGTAATAATAATGGTACTGCTTCTTTTATCAAACTTGTGAGAGTTAAATCCTTGGGCAACAAAACTCAGTTTCCTTGT
GAAATTTTCTGATACTAATATCTTCCTGAAAACTAAAAGCTGTGATAGGTTGCAGGGTGATTTTCAAGTTAGATTCTTTA
GCATCACAAGAGAGAGAAGTATGTGATATAACAACAAAATAACTTGCAAAAGTGCATTGTAATTTCTTACAGAAAATTTA
CTTATACAGACAAGGTCCATCTAGGCAAATACATACACAAGCTAGGAAGAATAGGTTATAAAAAACTTCTCAGATTATCA
AACAATACCTTCTTCTTGATAAACCAAAAATTTTTTGTTAGGAAGAAACAAGAAAAACAAAGATCTAATGCAGGATCACA
GACATTGGGAAAAAATGCAACATTCTTCCAATTTCAAAGCACTAGTATGTTTGCCAATCAGATGCAAAGTAAACATAAAA
CAATCTTAATTTATAGCAGTCTAAAATTTTGGAACATATTAGCATACATTGGCTCAAAGTTACTTAACAGTCTATATGAA
TCAATCAACTGAAGCTACACCTACTGAAATCAACACCAATAATTTTGCTGCGACACACCTCATAAACAAGAGATGGTGCT
TCATGTTGTGTCCTCCTAGAGAGGCACTTCAAGGCAAGTCTAGCAGCATCCTGTTCTGCAGTTTTTAGGTGGGAAAAAAG
AGGATTGAGAAGTGTAACACACACCATCAACCACGCCCTTGACTTAAATTTGGAGCATGTTGTCCCTCATTGAAAGTTTC
ATATATGGGAAGTGCAATGTTTGACTGACTTTTGAGCAAACTCTTTAAATGATTCTTGTGCATCAATTGTTCTGAAAAAG
TAAAAAAAAAAAAAAACCTCATGTGAATAATCCATGATGTTAGAGATCACTTTGTGTGTTTAACATAGATGCATACCCCA
AATTTCCCAATGAAAAAAAGTGTTTACGAGAGTAAACATGAGCAAAGGCAAAGCATGAATATCAATTATCAAGTTATCAA
GCATTTAGAAGTCAAAATACAACATTTGCAATGCAAATTGCCAAATACAATGCTGCTTAGTAAAATTATAAGAATTTGTT
TAAAAGAATCATGCTTTGGAAACTAACTATCAACTTAAAAGCTTGACGAGCAGTTTGACTAAATGTGAAATTTAATTTAT
TATTTGCAAACCCACTTTCTCCGAAACAAATATAAAATATTTCCAAAATAAGCTATAATCCAAACATTCAAAATATTTTT
TCTCTGTAAACACTTCAGAACAACAGAATAAAAAAGTAAAGGGAAATAAAATAAACTTTCCCATGAGTTAAAATTAGTTT
ATACATGAATTAAAATCAGTTTAGACTGGACCCTAAATAAAATCAGCTTTTGATGAAGCTTCTCTCATTTAGCTTCTTTA
AAAAAATTGATTTTAACTTGTGAATAAGCTAATATTGATTTATGAAATAAGTTTTTCTTTTCTTTTATTTTTTGTGCTTT
CTGTTCTTACAAGTATAAGTATTTCCAGAAAAGCTTATCCAAACACGATCTAACTTTTAATCAAAATTAATTTTGCAAAA
ACTCAGCTCAACAATAATGATATTGTGATGATACAAAAAACTTTCAACAAATACTTAGAAATATTTTATGGCATACGAGC
AGAAGGTTGAACGGGAAGAGATAAAGGAGATGATTGAGGAGAAGATGAAGCCATGCAAGGGTGAGTGAGTGAGAAGACAA
TGTAAAAGGAGAAGTTTCTCTCACGAAAGTTTTCTGATAACTGCCGTGTCAGTGTCTTCATGTTTTTCTTGTTTCTCTTT
TTGGTGCATGAAGCCATGAACCCCTCTACTCGTACCATGAGAATGGGAAGATTCAAAAATAAATAAAAATACTACTTTTT
TTATAAACAAAATGCTGATTATACTTATTTTACTATCTAATAAGTGTTACTTTAAATCAAATACTTAATATATTGAAATT
AAGAAATACGCCACGCGGAACAAGATTGCTAATTATCAAAAACTTATTTAATTTCAAGAATTGCACGATGATAGCTTCTT
TCTATTGAATTTAATTTAATAATATCTCTAATTATTAGCAATATTATTTTGAATTTAACTATTATATTTTAATGTTATAA
ATCCGATTTATAAACTAGCCTAAAAAAATGGTTCAACAATATAGAAAAACCAATTCCGCTCTTAAAACCGATTTAAAATT
AGTTCTGCACTAAATTGGTTTAGAATCGATCTAAAACCGGTTCACCAAAAATCAAACTATTTTGTCAAATAAATTAAAAA
CCAAACCATAAAAATTGTTCAATGTGGTTTGGTTTACCAAAACATGCACAACTCTATTTGTTAGTATCACTAAAACCAAA
ATAATAGGCTTAACACAAAAAATTGATTTTAAAAAATTTAACTTGATAAAAGAAACCAAATTGTTAAAAAAAAATGGATT
TCAAGCCGGTTCAAAACTAATTTTGTTTTAAAACTCGATTTAAAACCAGTTCAGTTTAAAATAAGTTTAAAACCAATTTA
GAATTGGTTCAGTTCAAATATCAAACCATTTGTCTAATTCAAAAGAGTTTGGAGTAAAAGTTGATGACTAAATTCAATTT
GATTTTAAAAACAAAAAAAAATCATGCACACTCCTAATTGAGATAAATTTATCTTAACTTTTACCCCATTCAAAATTTTA
ATAAGTACATTTATTTAAGTTCAAATCCAACCAATAATATATGACACCATTAGGTAAACATAAAAATCAATTTTAACATG
ATATAATATAAAGTTTGAACCCAAAACATGTAAGACCTGGGCTTAACAAACAAAACCGGCCACTAAAGAAGGATTTTAAC
AACAGTTCCTAAATTTTAACCAGGAACTACGGTTTTCTCTCGATGAACTTTAGTCTTAAGAGTTTACAACATACACAAGA
ATTCCATCACACTTTACATTTCTCTACTGTGCCACCTATAAAGAAGGGACTTTGTTCATGGGAGCTGCCGTACAAGGAGC
GACCTGAATCATGGGAGCTGCAATGCAAGGTGGGACTTGGTTCATGGGAGCTGCAGTGCGAGGAGGGACTTGGTTCATGG
GAGCTGCAGTACGAGCATAAAGTTGGTTCATGGAGGGACTTGGCTCATGGGAACTGCAGTAAAAGGAGGAACTTGGTTCA
TGGGTACTGCAGAACAAGGAGGGACTTGATTAATGAGAACTGCAGTACAAGGAGGGACTTGGTTCAGAGAAACTGCAGTA
ATTGGTAACCTGCAAATTTTCACAACAGAACAATCAATTAATCACAAGACACGTCCACAGCAGAAGAAAAAAACTAGCTT
TGCCTCCCAAACAAGCAAATACATGTACATATCTATCCAGCTTAAATCATGTCACATTATAAATCCACCAAAACAAGTAT
TACATATAACGTCCCTCACTACATAATACAAACACAAACTTCTTTTATCCAGGTACAAGCTTTGGCATTTCACCAATGAA
ACAAAGATGATCTCAACAGATTGTAAGATGAAATGCATGTTCCTTCCTTCCTCTTCTTAAATGGCTTGTTGCGCTTTGGC
CCCACGTCATGCACTGCATGCTCATAGAAATCACCATTTGCAAATCCTGGTCCTTTCCTCGATCTCCCATTCCCAAACAG
ATCAAAACATTCAGTCCCAAACCAGAGATAAACAAACCCTAGAAAATTATCCTTGGGCTTCATTTCTCAGCAATTGAGCA
TCGAAGCTTTTGGATTCAACTCCTTTGTGAAATCAAACTTTGATTGCAGAACAGATAGCGGCAAGGTAAAGTGAGATAGC
ATTGGAGGGGAAGTGTGGTCAAGGGAGAGGGGGGCTATCAAATGTCAATTTTTTGTATATGAAATCGAATTTTGGTTCGT
TTTATGTTTTATGATTTTCAAATTTTTGTTTGATGCTGGTGCAACAAAGTGTATTAGAATTGTAGAATTAATGGGAATTG
TTATGGAGATGATAGAAGTTCACAGTTTGAAATTTCTCAAATCAAAGAGAAGCATTTTTTCTTCTCTTTATGACTGGACG
AATCATCTGAGTTTGGCACTAAAACAAAAATAGAATATCTTTATGTCACTATGATCTATGTTGGAAGTCTGCTAGGAAGA
AAGATGTAAACCCGTGAAGGCACTCAAATATCAGAGGGTAAAAGTGCTAGGTTGGTTCCAGGCATGACACTAAAAATGTA
AAGATCAAAAAAGGAGGCAGCAGATAACATTATGTAGGAATCTCGGGGAATTCAAAATGTGAGTCAACGTCTTTTAACTT
GTTCTGTTTTGTGTTAATTTGAAGTAATTATAACAGAATCTCAGAGTGGAGGACAAGTATCAAAATGCCAAAGGGATAAA
TTTGTGTAGGAGAGCTTTGTGCAGTATTCAGAACCAGTCAAGTGTGGCAATTGCAGCTATGTTACTGGTTTTTGTATATG
ACCATGTGAGGGTTAGGGGGCCTTTATGTATTTTCTGTAGCTAGGGGGAGTGGCATTGTGGGAGGGGGCAAAGAATTGGA
TCTGTAAAGGGGTAGTTTACTATGTGCTAACTGAAAGAAGTTTTATTCCATTCTTGTGTGATGTAAACATCATAATTAAT
GAAAAAGCTTGATTGCTTCCATTCTCTACTTCCATTCAACATAATTTCAACATTTAATCATATTGTAGAAACATGTGGTA
ATTATAAACTTGGACTCTCAAACTGAGAATAGTTTATGATAAAATAAGAACTACTCTCGTGAACACTAACAAGCTTCCCA
AAAAGAATATCACATCTAAGCACTAACAAGCTTCATACTAACAATATTCAGGGACACAATTTGTAAAACCCAAAAAGCAT
AAAACACCAAATCTCTTCCTCACGTGCACTAACACCACTCAAAACGTGATGTCACTTCTACAAAACTGCATATATCCACA
CATAAAAATATCCCTGACATACATCCAAACCAGAACCACAAAACTGCATAAAAATCCTCAACACGTAAACACACCGGGTT
CTTCTTATCCTCCTCTCAAACCCTCCAATATCACAAACTAAAACCAGCAACAACCTTACTGTATATATTATTAATATTCA
TTGCAAGTTCACCTCACTGGGAATTGACTAAAACAAAGCATTAACAATTTAACATTCATCTGAACAATGCAAACTTCAGA
AATTATGGATAGACAAGGGAAACATGTAGAATAAATGCTAAATAATTATTTTGTTTGCAGAGACAGTTACTCAGTAACAT
AAATGAGGGGGAGAAAAGACTCAAGAAAATAAATAGCAAAGGAAGCACCAAAAAATAACAGATATGAGATTGTAGAAACT
TACGGCGGAGTCTCCAACCGTAACTTCTTATTATTAGACTTCTTCTTGTTCTTTTTCCGCTTTTTTGAAGTTGAACTATT
ATCAATGGAATGTTCTGAACCTGGTTGCAAAGACACATTATTGGCTTCAAGGGAAGATTCTTGTTTTATCATTTGGAGTT
CTTGACATGTGGAAAGCATCTTAGAAGACTCAGGAAATTCAACTTTAGCTTCAATATTCTTATTATTATTATTATTATCA
AGCACGGAAGCTGTAACTCCTGTATCTCTATGACCCAGTGTAACAGAGATCTGTCCTGTATTTGTTGTGGATAACACTGC
ACTAGGCTGTAACAGAGGTGGTCCCTTTCCTTTGATTGCATCATAAAATGTAGACTTTGACTTAATAATCTCAATGAGTG
TAGTTCCTGAGGTAGAATCACCTGCATTAAATGGTCATTTAGTAGATAAGCACATTGCTACCTAAAAAAGCTATTGTAAT
AAAGCATACACATAAGCATACCCATAATGGAAAGAATAGCAGCCTTTGCGGCTGACTGCTCAGCTTCCTTTTTTGTTCTA
GCTGGATCACCGGTGTAACTTGTACCATTGAAAACTAAAGAAGTTTTAAAAACACGAAGCACCCCTCCTAGCTGTTCCTG
AACGGTGTCATATGTAGGTTGCACATGCAGTTTATCAGCATACTCATTCATGATAGACTTGGAAAATGGAGAAATCTGGA
AGACGATAACAAGAGTCAACATTTTACATAAAGATAACATTGAATGATAATACCAAACCAAACCAAAATGAAGCAATAAC
AAATAATTAAGAATTAATGCTATTTCACCAGCAATTTATTTTTTATAAGTTGGCAATGAATTGTTTCAACAGTAATAAGC
ACTTAATATTAAATCGCTTTTCCAAGACAAAAATTTAAGAATGATTACTTCAAGCTATACAGGATTAGTTTAAATCATTA
ACAAAGATAAGGAAGGATCTACACTCTAGTTCCATTGGCAACAAAAATTATTTGTTGTAATGATACTTCTTTTGGATCAA
ACTTGCATGGTTATCTGATACTGTTACCTTACCTGCTGAGAACCAAGAACCTCTGCAACATGATACAAGATGATCTTCAA
CCAGTGTTGTTAAATAGCAGAATGGCATGGCAGATTTTTTGCCAACCACCATAGGCAATTTGTGAAGGGAAGCCCGCCAT
AAGGCGCAATGGCGTGTTTATATAGTGGAATTTCAGCCTTCCACCATGTTCTGCCATTAATAACAATGTCCTCAACTAAG
ATTCTCTATCATTACAAGAGATATATATCCAATAAAAATATAACATTGCACAACTTAATTTATTATAGAAAATCTATTCA
AATAGAGAAGATCCAACTTAACATATATGTACACTAACTGAAAAATATCCCAGGTCATTAGACAAAACGTTTTTCTATCT
AATAGACAACAATATTTTGTTAGAACAAACATGAGAAACTACATTACATCTAAGGGAAGATAGCAGACATTTTCACAAAA
ATGAAACAAATTATTCTAATTACTACAAAGCACTAGGATGTTTGCCCACCAGATGAAAAGTAAGTATAAAACAAGCCTAA
CATATAGGCAGAGTTCAGTGTCTAGACTATAGAAAATTATTATTAACAAAAATTACCTCAAAATTACTTAACAATTCTAA
CATGGTCAATCAAATCGAAATTGCACCTACTGAAAAATTGAGAACAACAAATTTTAACACACCTGCTGATTGACAAGAGA
GAGTCCTTCATCTCTGGTCCTCTGAAGCATACCTTCCAAAGCAACTCTAGCAGCATCCTGTTCAGCAGCTTTTTTCTTGG
AAAATGTGGATTGGGAAGCGTAACCCATCTCAGCCACCCACACAGTCGACCTAAACTTTGGAACATGATCCTGTCCCTCC
CTCATTAACAGTCTGATACACAGGAAATTTAATGCCTGACCTTGAAGTAAACTCTTGTAAACGATTTTTGTACATCAAGT
GTGCTGGAAAATCCCATGAGAGCAATTCAGATCATTAGCGATCTCTTTATGCATTATACATAGACACGGGTAAAAGACTC
TGAATAAAAAATGTGTGACGATAGCAAACAACTAAACATAAACATGTGCAAAGTAAGCATATCAGTTAACTTATCAAACA
TGCAAACACAACAATGGTAACATGATTCTAAATTTGGGTTGTGGTTTCACCACAGTCCTTGACATTGCAGAAAATTGTGA
AAAAATGCAGCTGATGCAACCAATTGCGGTAAGTTGAAAAACCTTCCGGTTGCAGATGGCAATTCAGAACCATGATATGT
AAGGTAAGGAAAACAACCAAATACATTCCACAATAATGCTGCAAACAAAAATTATAAAAATCATTTAAAAATAATAATCA
TGCTTATGAGTTAACTAATTCACTTTAAATTTTACCAAACATTTTTCAACGTGGTTTTAAGGAAAGGGTGTCCATGACAG
CTATATCCGCTGCAACATCAAGGTTTTGAGCTCGATTGCAACTGCAGCCGCATTTACCCACAATTTCCAGCAAACACAAT
TTAAAACCTTGTTTTTAAATTCTTTTGTTTTTCTTTTTTTGAACGGCAAAAGAAATTTTATTGAGACCAACTAATACGAA
AGCACAAGACTGTATTAGAAAAATTACAAAAGCAAGGAAGGCTCTGTAAAAACATGGCAGCCATATCCTCCACAAAGTCT
CACCAGAACTCAAAAAGCAAAGGCTATGAAACGTTTTTCACTACTTCACTTCCTAATGAAGCACAAAGCCATGAGCCTAA
TTAAAACCCACAATTTCGAGTATCGAAAACCTATGGAAATGGAATCCACCACACACAAAAATACCACTGCTGTTGCTGAT
TCTGACAGAGTTTCCGCAAACCATCCTATCCATTTTGAGTCAAAACTATATATATATATAAAAAAAAAACATTCAAAATC
AAATGCAGCAGAAGAATAACAATAATACGGTTGGTTTCGATGCTATTATGTTGAAGAAATGAAGGACTTACGAGGAGGGT
GAGAATGAACGGGAGCAGGAACTGGAGGTGGAGGCTCAGAAGAAGACGAAGCCATGGAGTTCCTCACTGGCTAGTGTTGA
GAGAGGAAAATTAAAGGGTAAGAATTGTGCTGTACCCTTTTATAGATTCACCGGTCAATCAATTCAAGAGGTTCCACTCA
CTGGTAACTGCTAAGTTCATTTAAAATGCAGGAAATCTATTCTTTCTTAGAATAGCATTAAAACATGGTTCAATTTTGTT
TTTTTATTCAGGGATTGATTGTTCTTATTGACTAGTATTCAAAATATTATAACTTCTTTATTTTTTTTCTAATTTTATCC
TATATTAATTTTATTGATTTTGTGATTTTTTTTACTAAGTTTATTAATTTTTTTAAAAATCATTACTATTTATTATCCCA
TAGTCAAAATTAATGCAGGAAGTGAAGATATTTTTAGTAAAATTGTTTCAATAAATAATTTGTTTATTGCTACTCCTAAT
CCGTGTTAAATATTATACATTTTGAAATACAGGGAGTAAATCCTTATTACATTTCATTCCAAAAAAATAAACCCTTACTA
CACAAGAATGATAAAACCATATGTTATTAGCCACTTGTAATAAAAAAAAATGTTATTAACCATGTAGTAAAATTTCAGAG
TGAGTCATTATTGCATAAAAACTTTTGTCATAAATTTTTAAAATTCAATAAGTTATTATCTTTTGAATATATATATATAT
ATATATATGTCGAAAATTACTTACACGATTTTAGTATTAATTTTCACGGAAAAAAAATGTCACTAATCATATTTAGAAAT
TTTCTCTCAATCATTTTTTTTATTATTTACAAGATGCAAATTTGATATTTTACTTAAATGAAATTGATTTTTTCATTAAA
AAATTATATATATTTTTTAGATTGTTATACCAATATTGATTAGAATACCAAAATAATTAAATATATTTGATTATGTTTAC
AATAATTTATTTTGTTTTTAAAAATATAATTTTTTTTCTTTTATGATTTATTTATTTATTAATTTTATGTATTATATTAT
AATCATGTTGTGTCTTATCCTTTTTAAAACTTATCAATTTTTTTGTTTTCATAGTATTAGTGTGAATTATTCATCAACTA
ATTATATTAATGATCAATCTTCATCTATTCAACTTGATTTGTTACCTTTTGTGAAATCTCTCATTCTAATCACATATTTC
TTATTTACAAGACTAGAATATGAAATCGTATATAAGGGGATCGACTTTCCATTTTAGATTAAATTAAAAAAATGAAAAAG
ATTAAAAACTAAAATTATGAATTTTATTTTAAAAAAAAAAACTATCCAAACAATTTTTTTACACTAGTTTTGAACTATTT
TTTTGTTATCAATGTTAGAATGGTTTGACTTTCCTAAGAATTTATCATCTATCTTATACAAACAAGGCCCAAATGATGCT
GACGTGAACATGACAGTGCTAATGTGTCGCAATGTCAAGCACTCTCATTCCCGTCCAAAAACGCCATTGTCATGGTGCAT
TTATTAGTTTTCGTCTTTTGCGTTTTTTTTGCTCCGGTTACCGATACATGTATGTTTTCAAGGACATTTATTACGCTTTT
GAAATTACTGTTGCATTTATTAGTTTTCGTCTTTTGCATTTTTTTTGCTTGAGGCATGTATGTTTCCAAGACCGCCATTT
CGAATTCCCTTCTATGACAAGTATCACTTTTCAATTTTTCCCCATTTTTATTTTCCTCCTCTGATGACTCACAGTACACT
TCCATTTTCATTTTGGATGTCAACGAGAACCCATATAGAAGCTGAGCACTATGTATCCCCTCCCTTAATTACAGGTTCGT
TTTCTATACCAACATATTGTGTTTTATTGATTTGTTGGTTGTAATGGTGCTTAGTTTTTGTTTTTATGCCATTTTCAGCT
TAGTTTTGCATCATTATCTATATTTTTTTAGTTGTCGAAACCTAAATGGTTAAATCTTTTTGTTGTGGTGCGTTGGTTTG
TTAACTTGACAGTGTTTATTGTTTCCTATACCAAGTTTTTTGTGCTTGCGTCATATGTTTGTTGGAATGGTTGGTTATTT
TTGTTTTGAAAGCATTTTCACATTAGATACACATCATTTGGTACTTATTCATGACAATCAAGGCAATCCAAAAAATACTA
CCATTAATGTAGTATATAAAGAAGTATTTGCAAACTTATAAACAAGGTATGTTTCCAAAATTCTTATTGTTACATATGCA
TTATCATTACTCAGTTTCATTTTCTATCAAACTATATAGTAACATATCCTATGTTTCGTGCCTACAACATTATTCATTGA
CTTGATTTTGAACATATCAATTTCTAATCATAGAATTACAATACACTACATATTTTACTTTACCGTTACTTTATTTGATT
TAATAGCTTTATTTCTTTATGATGCAGGAGAACAAAAACAAGAAATGCTGCAAATTTGTTATTAGGTCACAACCACTAAA
GCATATTCACATCAATTTACCCCTTTTATGTTAGTATTGTATATAGTAGCAACATTCTATTTGAGATTTTTAAATTTACA
GTAATCTTAATTGTATATGAAATCAATACATTCATTTATGTTCACTGTGTAGTCTCTCATTCACTACAACAACATGTAAC
TCATGATAATCACAATAATACCATCCAAAACTATCTACAATTGCATCAAGTTAGTTTCATATTCATTCTGTATTTAATGA
TTTTATTCTATCGATACATCAACATTATTATCATCCTAATTAATAGGATTATAAAATTATATACATATAGTAATATTTTA
CATTTATCATTATTCAAATGGCGTGTATTAGCCCGTGCATCGGCACGGACGCCTCTCTAATTTTGTAGAATAATATATCT
CTTATTTTCATCTCAATTCACCCCATTTTGGGATGTACATATATCATTATTCTTTCAGATTTTATAAACTTTTCTATGAT
ATGCATTATTTCTATACAATTTTTGGATTAAAATAAGTGATAAGCTGGAATAGCTCAGTTGGTTAGAGCGTGTGGCTGTT
AACCACAAGGTCGGAGGTTCAAACCCTCCTTCTAGCGTTTTCTCATTTTTCATTTATTTTAAATTTTTCAACTGTTTCGT
CAAAAGAGAAAAAGTAAAATGTTAGAAACGTGAGCGGCAGGATTCGAACCTGCGCGGGCAGAGCCCACATGATTTCTAGT
CATGCCCGATAACCACTCCGGCACGCCCACCTTTGCTGATAACGTTCTTCCATATTAAATTATACGTCTATCATAAAAAT
TCACAAAAACATGAATGAAATATACTACTAACATGATAGAATGGTGATGAGGGATAGGAAGTTATAAAGTGATTTGATGG
TTAAGGTGAGAAGTTTTTAAGAGTTGGAATGATAAAAATGTCATGAGTTTGAATTCTCTCACTATATAACATACTTTTGA
TGATGAAGAAGCTTAAGGCTTGAAACGATAAAGATATTATATATTTGAATTTTCTCACAAACATAACATACTAATTGCTA
AAATCTTCGGATTATAAAATAAGCGATCAAGGATCAACTTGATGATTTCTTTTTTTTTTCAAAAAAAAAATCAAAATCCA
GAGTTATGTTAAGGCAAATTGAAAAGGGCAACCTCAACTAGATTCATCAACAACTAAAACAACATATTCTACTATATTAA
TGATAAAAAAAATAAAGATCATCGGAGATAAACAGCCAAAATTCATGTATAATCATTTGAACCTAAAGCAAAGAATATCA
TATTTATTCCTAAAAAAATTATTCTCCAATAAAAGATGAAAAAGAATCTCACCAAAGTAACTCATTGGTGATAACACCAT
GAGAGAAAAATATAATTACACAAAATTTACCCTCACAATAAATGTGAAAAATAAAGAAAAACATAAAATGAGTTAGATTT
ATATAATTTAACCATCTATTTTTAGGTCTCCAAGACTCCACTTTGGACGATTTGAAAGCTTGGATAACAAGCATCACATC
ACATTCTATCAAAACCTTTCTTCCTCCTTGTATCAAAAGTTGTCTCAATAGCTACCATAATCCCAACTAACTCAACATGA
AGAGCAAAAGAGTTACCAAGATTAAAGGAGAAACCACCCATAAAAGAAACTCTATAGTCCCTGAAAATACCCTCACAGAC
AACTGAACTCGAGGCACCCTTAGTTACCCCAACAGGGTTGCATTTCACCCATCCCCTTTTAACCATTTCATGGCCTAAAG
TTAGTCGATACCATACATCCATTGTGTCACATTGAATAAAGTTAGTGGAATTGACAAATATTGTTTCATGCTTTGTCAAA
CTAATGTTGTTTTTTAGATGATGATGATGCATTTGAAATTAAATCAATATTGTTGCAGTATAAGTTTGAAGTAAAGTCTT
ACATAATGAGAATGTTGAATACCATATAAGTGAAGACAAGATTCATAAATGTGAACTTTAAAGTTTTAGATTAAAGTATC
ATGTCAGGTTTACTTATAATTGTTCACTGTCCATTTGTGTACATCTACATGATGTTTGTCCACCTTTGTTGCATAACAAT
TAGTATTAGAGTCAATGATGATTCAACTTGATGATCGACTCAAACAAGTAAAATGGTGACAACGGATCTATGGACATGAA
GATCCTTAAGGTTTTGGATTAAAATATGATGTTAGATTCACTTATATGATTGTTCATGATCCATTAGTATAAATCTCCGC
GGTATTTATCCCCTCATACGCTCACCAAATATACCAGCTATCCTTGCTCACTTTGGTGACAATTCAAATTCACTTTAATT
AACAAAGGGATATCCCTTATCAGCTGGCTTAACTGAACAATGCCTTAGTTGTTGTAATTATCTTTTGGTATCCGAAAGAA
AAAACAAAGTTCACTTTAAATATTACAGGGGTAATGAATTACTTTTACATGAGAATATTTTGGCACATACAAGTTCTAAT
ATCATGGAGGCTTTTTTTCGTGGAAAAAAAATAGCGAATGGCATTGTATCTGCTAAATGCCAACGTAGATTACAGCTCAG
ACACCCTCACTACTATATATGATGAAGCGTGTAAATTAATACCAGACTGTTACTCATTGGAGAGGTGGCCTGAGACCAAG
AGATTCTAGCACATTAATTCCATCTTAGTCATCGATATATGATTTTTGTTTTATCACTGTACATTCATATGCGCTAGAAG
CATTTCATTATTAAGTGTTAACCTGTAATTAAGTGTATAATTGTATATTATATAATTTAAATTTGCCCGGTGCATTCAAT
AAATTAAACAATGGGAAAGCTAATGACAGCACTAATTGGTTGGTTTCAAAGATGTTTACATAATGTTTGAATGGGTTTGG
AAGATATAGAAAATTCTGATCTTCTCCCTGATTAAGAGTTTCCAAGTTCATGGCAAGAAGGACACAATTAGACATTCTCC
ATGAGACAAGGAAAAGGAATTGCTAACTTAATTTTCAATGTCAGCTCTTGTTTTTCCCCCTTTGCCCCAAAATTGTTGTG
TGTAGAACTAAACATGTGGATGATCTTCTTTGTGTCTACAAAAGATATACTTAACTGTATTTCATGAGCAGCCAGAAATA
GTCCTGCACCGTATGAAAAAGATAACCCTAAAAAAATGAACATGATTAAACTGAGTTGACCACAAGAATTCCTTTTGGTT
AAAAAAATTCAGTATGATGGAATCTGTTCGAGAGAATGTTGACTTTTTTTTTTCTTTGCCAATAGCTAATTAATGCTAAG
TGAATTGTTTAAACTTATAGAAAAGCTATCTTTTGGGTGTTGATCCGTGACAGTGGTGAATGGTGTTAAAGAGAGTTAAG
TAATGTCAATAGAAATAAATAAAAGATTAGACATTGATTAATATATAATTGTATTTCATTTATTTTAATGTTTGTAGAAA
TAAGTAAAAGATAAGGATCGACATAAATAATAGTATATGTTAATCTGTCATTTTATTTCGTTTATTTTAAAATTGATATA
TTAGAGAATATTTATTAAATATAAAAAATTATCCTATTTTCCCCTCTAATTAATACTAATTTCCCAAACATACTTATTTA
TTTGGTTTGGTTTGAAGATAAGAGAAAGTATACCTTGCTTTGATTTTTATAAGCAGAGAAGAAAAATATGAAAAATGCAT
TATATTCTTATAAATAATAATAGAGGATATGAGAGACAAAATAAAAGTTCAAATCAAATTAATCTCTATAGTTCAAAAAT
ATTATAAAGTACTTTTCTTCTTCTTCAAAATATCTCAACACTAGAACTACATTTAGTTTAGAAGAAAGAAATAAAGTAGA
GATAATTTAAAAAATAAGAAATAAAGTAACAATGAAATGATATGTTTTATTGTTTAGTTTAAGAAAAATAAGTGAGATTA
TAAAATAAAAATAATATTGTGAAGTTATTTAGTATAAATGAGATAAGGAGGAGATAATTAAATAAAGACATAAAAAATCA
TTTTTTTTGTCTTAATATAATAGGATAACCAAAGAAAATCATTTTGTCCCGTTAAGAAGTAAGTAATAATACATTTTAAA
ATACATGAGATTAACTTGGATTTTCAAAGTAGTATTTTGTTGATTCTTTTCCTTATTTTTTTTACTTAATTATACTTTTG
ATCTCCATAATATTTAAATATTCAATTAGATTCTTCAATTATTAAAACATTCAAATTTGGTCTTCCAAGACACAATTGTA
ACCTTTTCATCTGATCCTCACTAACAGTGTTTGCAGTGTCAGGTGACATGGCTTGGGAGGTTAGATATGTGATCGTTGGC
AACACAATTAACTTCATCTTTCCCTTTTTATACCCAAACACGAAATTAGGGCTTTCCCCATTCCCAATTCTTCTTCTTCT
ATGCCATGTTCTTACTTGGAAATGTCGTGGTTTGAAGGTTCTTCATCTGGTGACATTAAGGAAATTGTTCGGTGGTCGTG
GTGTGAGCGGCGACGGTGCGAACAACAGTGGTGTCAGTGATAGAGCTCCACTGTCGCCTGTTTGCAATTGCAAGCCGTTG
GTGGTTGTGCAAACAACGTTCACAACAGCCTCGGGGGAAGATTTTGGGGTTGTCCTTACTACAGGGTGAGGGTTTTATTG
AAAGTGTTGTGTTGATCCCTATTTTTTTATGGCCATGGTTGATTTGTATTTGTGTTTTTGTTTGAGAAACAACGTGGGAG
TGCGAGTGGCTGCAACTTCTTTCAATGGTGTCCAAATGACATTAATGACAAAGATCTTGTTATTGCCAGACAGAGGAGGA
AGATTAACAACCTTAAAAGTTCATTGAAGGCAAAGGAAAAATGGCTGAAAATTTTCATTGTAATTTGTTGTGTTCTGTTA
GTCATGATTGTTATGCTCATTTGACTAAACATGGTTGTCAAAGGAGTTATCCATGGAAGGATTATGTATCTGTAATAGAG
TTCCTTTTTACATTGTAATTTGTTTGGTTATGTTAGGTTGAAAATCATTTTTTACACATTCTGGTATCAATGAGATCACT
TATTAATGTATTTGATTACATTTCATTTGATTACACATTGTGATCCAATTTGGCAAACTATGTCATAATTTGAGTGAATC
CACAAAGTAACATTGAATAAAAATACCAATAACACAACAAGCATCACAAAGCCATAATCAAATGTATTGAAACTTGTCAA
AATACATTCCAAATGTATTTCAAAATACATACCAACTTGCCAAATACATTCCAAATGTATTCCCAGAAAAGTATAAATGT
ACCTAAACTGAACATAAAGATACTAATTAGTGTTCATTTAGACACTGTAATCCAAAAAAATAATTCTCATATCAATATTC
AGTTTCATGGTTTCCACTGAGGTCTTCTTATTTGCAACTTTTGCCTCCTGAAGGAGGCCTTCTTTGGGGCAACTTTTCCA
CTGTGGCTTGTTTGTGGTGTTTTGGTGGGTTGTAGGGATTGATTAGTTTGGGTACTTTGAGGAGTTTGGATCTGTTGTGG
AGGTTGAGTGGTTAGGGTTTGTTGAGGGGTTTGGGTTTGTTGTGGAGGTTGAGTAGTTTGGTTCTGCTGTGTGGGTTAGT
TTGGGTTGCAGCCTTGCAGGGGCATTCTTGCATGTAGCTTTGTTTTGACCATATCGGTGACACCTACTACATTTTTTTGT
CTCACCCCTCCTGGTTACCATGTCACTATCATTTTTCTTTTCCCTTGCTTCCAAATTACATTTTTTCTTCGGTCTTCCTG
GCATTTTTTTCTTTGGTGGTGGGAGGACATCAGGCCAACATGTCCTTTCCCTTACATTTTCCCCGCCAACTGGATGAATT
ATTGGTGCATAAACTTGGAGGGATGTAGTCAGCTGGTTCATTGTTTCTGAACTTCATGGTAGCAATGACGTGGAAATACA
AGATTTTAGTCAACAACCATTTTCTGCAATTGGATTCATTTGTATGCATATTAACTGAGAATTTGTCACCATTGTTGCAA
ATATGTATGACTTCAAACAATTCATCTCCAACAAAACTATATTGAACAACACATAATTATGTTAATGATAGTAACATAAT
TATCTTAGGCAGAGGACACGAATTAATACAGAATTATTACCTTGGAACCCACATATTACTATATGTAGATTCTTTCTGCA
ACCTCTTATTTATCTTAGGTAGAACAAATCCTTCAAATAGAGCTATTTTTTCTCTGTTTGTAGCCTACCTATTTAGCAAA
TACAATCTTATGTCTTTGAGCATTGTATAGATATGCTTTGCCCTAGCTTCAACAATGACACTATCGAATGCTTCACTCAT
ATTATTTAGAAGCATATTAGGCTTATTGTTACTAGTAAACCTGGATTTACTCCAAAACTTGCCCCAAAATGTAGAATTAG
TACAAAATTTAACTAGTTCAGTAAATATTAACAAATTTACCTTGGTGGTTCCTGCATCAAATACTTATATCCATCAACAT
TTAGGGCTTTTATATCTCTCATCAACCTTTCCCGTTTTTGTGGATATGTTGCCTTTGTTGCTCTCCACATTAGATCTTTT
AATTTTTTGTTGTTCTCATCAACATTCAGGGCTTCCATTTACGACAAATTGCTCAAACTAGGTCCCTTTTAGAAACTAAT
TCCCAAAAGGGGGCTGTTTTGAAACTTTTTCCAGGGAGGTCTGTTTCTGAAGGGGACTCGCCAGTGGAGTTGGCGAGTTG
GACACATGACGGCGCCTAGGGGACTCGCCAGTGGAGTTGGCGAGTTGCTGTCCACGTGGCGGGTCCCGCCACTCGTACTG
GCGAAATGCTTTTTTACGGAAATTTTTTTTTTAACTTCAAACGGGTATAACTTTTGGTAGGAATGTCCGTTTGAGGCCCA
TAATATGTCAAAATGCTCGAAATTGAATGAAGAATCCCTTGACAAATTCCCGAAGGGGATTTGGTCAACTCATTTTTCCA
AAAAATGGATTTAAGATTCAACCACCCATTTTTTTAATCTTAAATCCTATTTTTGAGCTACTTAGAGGCGGGACCCGCCA
CGTGGACAGCAACTCGCCAACTCCACTGACGAGTCCTCCAGGCGCCGCCACGTGTCCAACTCGCCAGCTCCACTGGCGAG
TCCCCTTCAGAAACAGACCCCCTTGAAAAAAGTTTCAAAACAATCCCCTTTTGGGAATTAGTTTCTAAAAGGGACCTAGT
TTGAGCAATTTGCCTCCATTTACATTTACCATCAACCCTTAAGCATATTGCCCTCCTTCTTTTTTTGTCATTTTTCTTCA
TCTTCATGTTTCTTCCTGAGCTGACTACATATGTAACAACAACATCTTTCACTTGTTATTTGTCAAGAAAATAAGTTCCA
GGCTCCCATTTGTAATCTGCCATTTTTGTAGGCTGTACAAAGGTGGGATACTTCATTTTTGGCTCCATTTCTTCATCACT
CTCAATGTCAGTAGCAACATCCTCAAAATCATATTCAGAATCAGACAAGTCTCTAGCATATCCACCTTTTGCAATATTTA
ATGCCCCAAACAAATCATCATCTGATGTAGACACATCTGCTTCAAAAGTAGGTGCTGGCAGACTACTTCTCCCTATTGGT
CTTCCTCTCTTCCTTTTCTTTTTTTCAGTAGCACCTACATGTTCACAGGCACAGATCCATCATCACCAACCACAAATCCA
TGTCCACCAGCCACAGATTCTTCATCACCATATCTTCCTCTTCAGAGTCATAAAAAATAACATTTCTGGCAATGTCATCC
CTCTCAGTGTCATTGTCCCTCTGGTTTTCTACTAAAATTTTCTTACCTTTGTCTTTATTGACATTAATTGAACCACAATT
TCCACTATGATCTACTGGCCCGATGTTAGAATCTAACCAAAAGTTATCAGTAAATAAAGTTATAAAGTTACAAATAAAAT
AATAAACTAACCAAGTGTGCATAGTGTTGGTATTGACCTGGGCCATTGTCATCAACTTGGATACTATCATCAACAACTGC
TCCATTTTCTGCTACTGGGCCATTGTTTTGTTGTCCTAGGCTATTGTCTGCTACTGGCCCAATGTTATTCTCTGCAAAAT
TACACAAATCTTAGCGATAAACATATCCATATTTAAATTAAATCACTCCTACATAGTCTTAATTTTTACCTTGATCAGCT
GGAACACAATCTATACATTCAATGGCCTCTCCTACATAAATTGGATGCAACACATACAAATGGACATTTCCATGTTGGTT
TGCTATGTTAATCGTCTGCATTGCCCCATTGTCATCTGTCAAAGGCCTCAGTCCAGCCTCCACCATGTCAACAATACTCA
AAAACCACATTTCCCGAACTTCATAATTCAAATCCTTCAATATTCCAATCAATTCAAAATAGCTCCACCCGGGTCACAAT
TCTGTGTTGACTCCAACCCATCATATGTTAGGTTTTGTCTATTAGTAAAAGTCCCCCTATAGTGAACCACTACATCAAAG
TAACCATCCATAAAAAATGTCACAACTACATAAAGCACTAACTGTGTCACCAAAAGTCTTACTAATATTACCCATTTAAT
AATAACACATTAACAACATTTTACCAACCATATCTAACATCCAACAAATGCTAAATACAACATAATCAATTTTTATAAAA
AAAAATTAGACAACCCCAGTAATCAACAGTGTTTTCAAAACTGTTACTCGACCAAAAATGTTCACTTTGACCAAAAAAAT
GTCAAGGAATCACTAACATGCAAAGTGGACCACAACAAATATAATATTCACATGGTCCCCATAAAAGGGGCACATTGACA
AAAAACTAATACAATATGTACCCATCAATGTATCACTGCACACTATTAAAGTAAATATGAAAATCTAATAACACGTAGCA
TTACCAAATAGAAAATAAACTAACCTTTTAATGTGCTTGAAACCCTACCAGCAACGAACCCTAACTGCCATGAACCCTAG
CCACCATGAACCCAAAACACTTGAACCCTAATCACCTCCAACCCAAATTGCCATAGCCATATGTTTCCTCAGAGTTTCAA
TTTTCCAACAAAACCTCTCCAATTCATGTAGCCAAAAATGATATCGTCCTGTTTAAAAAAAATTATTCATATTAATATTA
ATTTTTATTATACACATCATTTATTAATTTTGTAAATTAATGTTTCAACGACATGTTGGCAACCTTATTGAATATTTAAT
ATAATTAATTGAGGGTACAATTGCGTGCTTTAAATTAATTGAGGGACCTTATTGAATATTTAATATAATTACGGAACTAA
AATTACAATTAATCTTTTTTTTTCAATTGTTAGGAATAAAAAAGTATAAATTCGAGCGGAAGATATGAAAAATGACATTA
AATTTGTTTTTAAGAAAGTATGTTGGATTAGTTTGTACGTGCAATACTTAACTTTATATTTTATGATGTTTTATCTAAAA
TGTTCCAGTTGCATGCACTCAAACCATTTGAACGTGACCATAAGTAAACTATTATGAATTCATGCATGAGACTTTTAGCT
CGTAAGCTATGAAGTCCATTTATTAATAGTTTGTGTACAAGAAACCAATTCATGCTAAGGTTCAAAATATTCCACGTTAC
TTTCCCCTGCACATTTTCCAACTTAAAAAGAAAAAAAAAGGAATTCAGAAAATAAATGGAATTATATACAAAACCCACCA
TGCTTAATGTTCATAATAATGCCAATCAGTGCTATATCTTAGCCAGTTCAATAGCTAGTGCAGACAGCTACACAGAATGT
TAACCTATATATAATAATATGGTACATAAATTGAATAGAGTATGAGTCCACGTGCTTAAGTTAATTATAAAAAGGAAGCA
TGTGAGAAGCTGCAACCCCAAGAGTAGCTCCAGCTTAATTCTTCATCAAAGTGAGAGTAACAAAAATGGGGAATCAAAGA
GAGACGTGGGTTTGGCGAAGGATCCGGCGATCCTTGTGCTACTTAATTTGCTCTTCTTTTATATTCTCAATTGCATTCTC
TTTTGCCAGCCAATTAACAATCCCAACATTAAGATAAATTAATTAATAAATTAAGAGAAAAAGGATAATATACTAATAAT
ATAAATTTTTTTATATTGGTTTGAATCACAACTCATCATATAAGATAAATTTATCGATTTTTAAAATAATTATTTTAAAG
TAATTCAAATAATAATTTATAATTGAATGATAATACAAGACTATCAATGCATAAATATTAAACTCTTAAATTAATTAATA
TTTTTAAAATTCTTAAATTAAGACACCAGTATTTTAGTATTATATTTTGATTTCTTGTTAAAGATTTCAGTTGACTACTA
TTACTCCATAAATCTCAATCAACACAAAATGGTGGTTGGTTTTTGAAGGCTATAAATAGGCCTTCTTCACTAGTTGTCAT
ACTCATTATTCACCTTAACAAACATTATAGTTGCTTTTGCATTTGGGTTTCTTTTACCTCCTTAATGGCACTCTCTTTGA
CATCTAATGGGGTCAATGAGTACCAAAAATGTGTGGTTGAAGAGGAAGATGGCTCACAAAGTACTAATGGGCTCAGCAAT
GATTCAGCTTCAGCCATAACCCATTCTCCTCCTCTATGTAGCAATAGCAATGAGTATGTTCATAATAAGAGCACACATTA
CCAACTTGAAGAAGCAGAATCTCTGATTAACTTCAAAGCCAATGAGTACAACACCCTCATACAAGGTAGTGAATCTTTTC
TTAGCGTTCAGAAGAGTTGGCTGTTCCCCAAAGAGAGTAATTTGCATGAAGGTTATAACCAATGGAACCATGCTATTAGT
CCAAAAAGCACCACAGATATGCGCCTAGTGCAAAATTTCAGTTGCTTTGAAACTTCCGCTGACTATAGTTCCATATTCAA
TGGTGCAAAAGAGAAGCAACATGGTGAAAGTTCATCATCTGGGTGGCTATACTCTGAACCAAATGTCCCTAGCGATAGCC
TGCTTGAGTCAGCAGCACAAGAGTTGGTCTTGACAAAACGCTCTTCTATGGTATTTTATTGTTTCCTAATCAATACTTTT
TTAGAATAAGTTCATAAGAACTTTATGAAATTATAATGGAAGATATTGAGGTCAGATTTGTGTTTATAGGGAGAGAATAT
GCAAGCTACCAATGCCAAGAAGCCATGCACAAGTGCGAGTAAAGCAGCAAAACCAAAGTTAAACCCATTCAAGGATCCTC
AAAGTGTTGCTGCCAAGGTTTGCTTCAAACCTAAGTTAAATTGTATTTGATACATATGTACTAAGTTTTGTTTGCAAATT
AAGAAAACTTAAAAATATGAGATTCAATGCTGATAGAATGTTTGTATGAATATATCACAGAATAGAAGAGAGAGAATAAG
TGAGCGGCTTAAGATACTACAAGAACTGGTCCCCAACGGTTCCAAGGTAGGTTTTTTTAAACTAGGTAGCAGAAAAAGTT
GCTTTCTTTTGTACTTTCCTACATATGTTGCAGAGTTGAATTTCAACTCAACCAAACTCTATGAAATTTTACTAACTAGA
ATTATGATTTGGTTGATGAATTTTGCAGGTTGATTTGGTCACAATGTTGGAGAAAGCAATTAGTTATGTGAAGTTTCTTC
AGTTGCAAGTGAAGGTGTGGAACTTGCAAACAGTGCACTACTTTTCTTCTTCTTTTGATAAGCAGTTTCTTAACTTGGTC
CTATTTACAATTCTTTTGCATACTCAAATCTTCAGTTTCTTCAAACTAAAGCACATGGCTTAATTTGAATTGGAATCTCA
CATGTGGCATCTTTGTTCTCTACTGGTTCATTGTGAAGGTGTTGGCAGCTGATGAATTTTGGCCAGTCCAAGGTGGAAAA
GCCCCAGACATTTCTCAAGTGAGACAAGCCATCGATGCTATTCTTTCATCTCAAAGATGAATTGCATAAAGATCATGGGT
CCAAGAAATAAGTGTCATCATAATTCATAATTCAAACACAACTTTGCTGAACAAGAAAAAACTTTGTTCTGGAAGTTGGT
CGTTCTGAAGGGCATTTTAGTATTTCGGAATGCTTGAACTTTTATAAATTGTTAATACTAAGTCAAGATCTAACAGAAAA
TTTGAGCATCTTGTGTTAGCGTTTGTGTATATGCTGGGGCTGGAAATTAAACCTCGCCCGTCCCAGGATTTATTCACAAA
ATATCTAAGTGTCTACGTTCTGTACCGTTCTCTGTACTAGTGGCGATGGAAATAGGGCAAATAATAAATTAAAAATATAA
ATCATAGTCTTATTTGACTTTTCTCTCAATTGAATGTCATCAGAATGAGCTGCTACCATTTAATTTGGTATTACTTATGG
TAGATGAAACATCTTGGAGGTTGGGGTATTTCTTATCATATTATATCATGTTATATAATATAATATATATATATATATAT
ATATATATATATATATATAAAATGAGAATGAAAAATGATTTTGAAGTAACTTGATCCCTTTTCATATTTACTTCAAAGTT
ATTTTTTATTTTTATTATTAATTTTTTTAAAATTTAATGATTGTAGTCATTAAGAATCTTATTTGTTATATTCTAAAAAA
ATGATGATGTATAAGTTGACTCCCCTCATGTGTCAGTTACTGTTCACACGGAAAACGGATAGCCCAAGTGCAGCAAATGA
TTATTGAGAGCATAAGTAATAAACCCACATGAATGTTTTTCTATTCCAACTTCCCCAAAGCCTCCGGTATCACAGCCGAA
CGAAGAGTTTTCTTCCCCAGCATAAATGGTTTATGGATGAGTTCTATTGGGGTAGTCGATTGGTTTATTACGAAATTAAG
GATAAATAATAATAATAATAATAATAATAATAAAATATAGATGATAAATTTAGATGTTACTTTAATAATTAATGCTATGC
TTGGTACAAACATCCCAAAAAAAATGGGAGAAAGGAGGAAATGAGAGGAAAGAAATGATTCTAAAAATATAAATAAATTG
AGTTATATGTGAATTATCTGGGATAAAGTAATTGAGTGTTCTATCAAATTTTTGTTAGTTTAATTAAAATAAATAATTTT
AAATTTATGAATAAACTTGATTACTTAAATGAGGAAAGTTCAAATTTTAAAGTTGCATATATACATGCATAAAGTTCACT
ATTTATAAGAAAACACTTTATTTACTAAATTATGAAAATAATATAATGTAATATTCAATTTTGGATTTTTGAATTTCATA
TTTTTCCATAAATCCAAATTTCCGACTTAGTCAAAATTTTATATTAAATCTAATATGATCATACAAAAACAACAACTAAA
ATTATCATAATAAGTAGCTACGCCCAGTAAAAAATTGTATAATTAAACAAAAGATACTAACTTATAGAAAAGAGATTTAG
TTTTTAAAATATATGATAACAATTTAATTGATAAGAATTTTTTTTATTTAGATATCATGTTTAAAGGTTTAAAAATAATA
ATTGACCTTCAATTTTTATCAAAGCAAAATTTAATTTTTAACATGAGAATAATAAGAACAATAGTTATTTGTTTCAAACA
ATGAAATAATATTTTTTTTTATTAAAAATCGTTTAGAAAAATATAGAAAGGTCTTGAAAACTATTGAAAATGATGGTGGT
ATATTTTTTGAAAATGGTATAATCTTCATTAGTAAAAGAAACATCAAGAAGAGAGAAACAAAATATGAAATCTAATAAGA
AATGCAAAGAGAATTGATTGTAACAATAAAAGAATGAGGAATTAAAACACTAGAATTTGACTTATTTAATTTTAAGCTTA
ATATCACTTTTGTCTATTATATTGTACAATTAGTTTATTAACTTAAATTTTTTGAAATAGTAATTTAAGATAGTGGTGAC
TAAAGCCGCCACTATGTGTTTTTTTCCAGGCAAAAAACTCAAACACCACATCCTTCTCCCCCAACAAGAAATCAAACAAT
CAAGCAATAAGATGTACAAAGTATAGTCTAAATTACTTTTTATGAACTAAGAAGTTTCAGAGAATAAAGGAGATGACTGA
CAAACAGAAAATAAAAAAGGGTTGTGGGGATGATTGTGTGGATATGGGTTTTTGAGATGGGAGAACGGAATGGGTGACGG
TGGAGGTATTGGCGGCGTTACAGTGGTGTTGGGGCTGCGTGGTTCAGATTCCTTGCTCCTTCACTGTCATTGGCGACAAG
GGCCACCATGCTATGAAAACCTCAATGTCGCTCGCACACTCTTCCACTCCATGTTGCTCAGCAACACCGTTTCCCGGAAC
TCCATGGTTGTGTGTGTTTCTCTGTGTTAGTTGAGGAGGAAAGAGTTGGCTATGTGTGGGGTGACTTGTTGGGATAGTGA
AAAAAAGAGATTGTCGAAGGTTACTTTTGGATAAGATTTTATATGACTGTGTGAAGATGAGCTCGTTTGGTTAATTAGAA
GAAATGATGAAAACGAGACACTTTAAAAAACTTAAATTGGATAAATAAAACTTTTAAAATTTAAAAATATGATCATCAAG
ATATTTTAATTAACTTATAATTGTTTTTACTATCTAAAAAATTCATTTGAGTCTTCCATAAGCAGGTTTCTTTATAGTAA
TTTTTCAATTATTTTTAACTTTTTCTAAATGTTAGTTGAAATAACATTTTTTGAAAAATATTTCTAGTTTATAATATTTT
TTTCACTAAAATATTTATTTATTTTTGTTGTTATTTTTAAAAAATAAATTATAATTTTATTATTTTTCTATTATTTTATA
TTTTTCAGTTATTTCAATAACTAATTTTATTAAACTCTTCTAATTTAATAAGTTAATTTTTTAACTTTTAATTTTTCAAC
TAGTTTAAACATCATATGTGCAAACTTTCTTCTTTTCACAATCTTTATTACTTGAGTGAGTAATGTGTGTCAACGGACGA
AGCTAAAGATGCCCGGCCGACATTGATAATCCACAAATTCACCACTTGTTTTGCTATAAATTTTAACATTTTATTGGATG
AATGAAGTTGACAAAGATCCAACTCTAACCCACTTGGTTATGTTATAAAAACAATTTAATTAACTTATAGAATTAGAATC
ATTTGGAAAAAGGTTTTCAACTAGTTAATAGATGTAAATTTATATAAAAGACATGTTCGTGTGAGATTTTATATTTTCAT
TTTTTAGATAGAAGTGTATCTTTAAATAAATTCAATTTTAAGTTTTTTATTTAATTTTAATCTCTTATTATTTTTAAAGG
ATCAAATATATAAAATGAATAGCAGTTTGTTTGTTTTTTTCCCTTATAACAGAAGACTATCACGTTCATAAGAAAAATGA
CACGATTATATTCAATCATGCATACAAAAAAAATCAGCGTTGATCGTGGGATGCATCTTCATAATTTTTTGACTATATAC
ACATAGAACAATCACTGCTTAGTAAAGTAGGAAGACTTCATCTTAAAGCCTAATTAATGTTTTCTAATAACATATCTAAT
ATCTATCCTATTAATTTTTCCATTGCAGAGAAAGAGTTTCAACTTGAAATTCATTCATTTATGCTCCCTGTATAAGTGAA
GAACTTTAGTTTAGCATCAACAACGTACAATTTAAAAAATTGTAACGAATTTCAAGTTGAATTCAAGAGTTTAAAAAAAG
AGATAACTCAAATATAACCAAAAAAATTTGAAAAACAAACAATAAAAATTAAAAGAAATGAAAACAAAAATTCAAAGTAA
AATGCCAAAGAAAGGAAAGACTAGAAGACTAAAAATAAGAATAACACAAACCAACAGCACAAAATCCTTTCATGCTATCA
TATTCCCTATCATTAAAGCACATAATTAGTACTGGTAACCGTAATATCCTAATAAACTCAGATTTAAAATCCTTCTATAT
CTAGTCCAAAGCGAATGAATTTTGATCTCTATAAATTTGAGTTGTTTATGAAATATATATGATATGACAGTATATATAGT
AGATACATACTTATAAGATAAGATACACACCAGTTTTGGACTTGCATGTAGTTAATTACATGCATCTAGTTCCATTGGTT
TTAGCCTTAAACACGTTTGATATACTTTTTGATTCCATGATTTCTTCAACCCCTCTCGTGCCTTTGAGAACCTAATTGGT
AACGAATGTGTTGTTATCTTGATGAGCTATGCATGCACATGAGTCTCCGTACAGTTTTATGCTTTACTCTGTCTAAACAA
ATAATTATATATCCTGTACATGTAGAGATTCACTCAGTCTAATTAAGTTGCATTTCAATAATTCTTTTTCCTACTATAGC
TTCTTTATTATTTTGTTTGGAATGAAGTGGGGAACCATGCATTAAGCACGTGTAACTTTTAATAATTAAGGATCACATGG
GCAAGGGTAATCACATGCCCAAACCCACAAAAATCGGTGACACTATACTATACAATATACATTCCAATGAATAATGATTT
GGGATTAAATAAGTCTTTCTGAAATTTAAAATGAACGAATAATTAATTGGTTAATTTATTATTCCTCTCATCACATATAA
TTCCTTCCCTTACTTGGACATAATCATTTCCCGGCCATATCCACTTGGACATTATCAATTTGCTTTTCAATGGTTGGCTT
CATTTAAATTAATTTTGGGTACAATACAATGATATTAATTGTCACAATAAAAAAAAAACTTTATGTACTCATTAGAGAAG
TCAGGGAAAAAAAATAGAAGATTACTGCTTTGTAATTAGTTAGTCAGAAATAACGAACACTCATAAAAAAAAAAACTTAA
TTATGTGAAAAAAATTAATTTTTTATATTATATTTTAAAAAATAATATATAAAATTATAAAAATATAATAAATTAAAAAA
AATTGAATTATTTTCAAATAAAACTTATATTAATACTATATTTTACACTAAATCTTCAAATGAACACTTGGGTCTTATGG
TAAAAGAGTTTTTTTTCTTGTTGTAAGGATCATGGTTATAGTTGTTGCTTAACGTTTAAAACTTAACTAGGAACTAAGAT
AGTGTATTTTAAAATATAAGAGAACTCAAATAGTAAATTAAAAAATAGGAAGACCGATTTAGTATAACAAGGAATGAATT
TTACAATTAAACCTTAAAAAAGTCTAAAATTAAATAGTGGAAGACTTAATCATGTAACTTTCACATTATTAACTCAACGT
TCTAACCAACTAAACTAATAAGTCAATTATGTTATAAAATAATTAATATTGTTATGTATAACACTAAAATTTCTAATATA
TATTTAATACACGTTTACATAAAAAATTTTGTGACAATTAATTTACCAAAATGCATATGTAAATTTATATAATAAATTTT
GTGACAATTAATTTTTAAATAAAATTTATTATTTAAATTTACATATGCATTAAATATATATTAAAAAATTTAGTGTTATA
TATAACAAAATTAATTATTTTATAACATAATTAACCTATTAACTCAATTGGTTAGAGTATTATTTTAATAATATGAAAGT
CAACCGTATTTAAATATAATCCGTATTTACATACAGATTGGCAATACCAATCCATAAATTTATGGATTATGAATCCATAA
ATTTGTTAAGACTAATTTTAAAAATAACGAAAAAATGTTGAGTGTAAAAAAAAATATTAGATGCATAAAGCAATTGTCTT
ATTTCTTGTTAGACAACAAATCAAGCCTCGTAAAAACTAGTACAATTTAACCCAACCTCCCACAGTTCCACCCCCCAATA
GGGCACATATATAAATGATAAAACCCACACCAGTGCACCACACACACATTGGAAACTTTTTTTTAAAAAAAAAAACTACT
TCATTTGGGAGGAAGAGGTCAAAGTACCTCGCTTCTAATTATACATCTGTTTTTAGTTGCAGGGAAAAACTAAATAATTC
TAATTTCATTTTTTTCTTTCATAATTGCAGGTTCTATAACAGTTGCATCAGGTGGAGATTTTCGTTGCATGGCAAAATAT
TACAAATTTTATATTTTGTTGAATACTTTTCTATGAATTAATTATTATATGTAAAAATAAATGTCTCACGTATCATTTCG
ACTTTCGGGTTAGCAGAAGCACATGAATTGTGTGTTGCCAAAAAAAAAAATGAACTACGACTTGTCAATAATCCATAAAT
TCATATTTAAAATGATCACTTCACAAGCCAATTTCGCTGGGTTTTGATGGCTATAGGGATGCATATGTTTACATCACGCA
TGCACATCTTATAAATTTGACTCCTTAATTAGGCTACGATATAATAATATAATCGACCGACTTACATACATAATTATGGG
TTCAAACGTAAGGAGAAATGACCCTATTCCTATTTTGTTTTATGCATGATTAAGGGGACTGTTTAAAAAATACGTGGTCA
CATGAACGTGAAACAATTGAATGGTATTGATCCAATATTTATTTATCGATACAATCACACAATTGCCAATGGGGGCTGCT
ATTTTTTGGTTTATGAATATGGACCCTCCGTGTAATTTAATATCTCGAGAAGAAAAAAGAAATAAAAAAAAAAGAAAACA
AGAGAAATAAAGAAAAGTACAAAGAATCAAATAAGTGTTTGCAATATACGTACATAGACGTTGATATATCATTCCTTTTA
GTATATATATCCTGACAGAGTAACATAGAGCACTTATCAACGTGCTAAAAGTAATTAATTGCCTTGTGTAACGTTGCTTG
AACAAAGATTCCACATCTTTTGGCCTTTTATTTAGAAAATATAGTACTTTTGAATAATCCTAGAACCTGCATACATACAA
ACGGGATATGTCGTCGTAGATTAGCCATGTCGTTTCATTCATCCCTTCCTTGATTCCCTATTTTTTATCAACTAAAAGTC
ACAATGCCTCGTGTACTCACTTTAATTACTACTTTTTTTAATCAATATAAACATAATTATATTCTTTTCAAATCAATTTA
AATAATATTTGCAAAATATACGAGATACTTGCTATTTTTCAATAAATTTTATTAGAAAGAATAAACACGCACTTGTAACC
AAAAAAAAAAAGAATGAATAAACACACAGACATAAGATAAAATAATGTTACCACACTGTGTGACTTCCCCCTTAGGCTGA
TGATGAACCTGTTTTATTTTATTTTATTTTTTACCAAAAAAGGAAAGGAATTTCAATGAACCTGTTTAATTAAATCTGTT
CCAGGTTAAAGGCTTATAGAGATTAGGAATTTATGTTCATCACTTGAGGTTGTAAGAGATTAATTAGGACTCCGAAGGGT
CAATTTTTTTCTTGGGCCGTATTTTTTTATTATGAAATGTCCTATAAACTATATTTTCCTTGCATTTAGTCGTAGATGTG
TGTGTGTAAGATTATTCTGTATTATATTTTAAAAAATTACAATTAGAGGGACTAAAATAAAATGTTTTAAACAATAGAAA
CTAAGAAAAAATATTACAATTATTGGGGAGGAAATTAATTAAACCAATTTCAATTTAAATATCAAAATCACAAATTACGT
GGAACCTGCAGGGTGGGTCCTGGATTTTTATTTTGGATTTATGTGTTGTAATTTGTTTGATTTGGAAAGCGTTTGGCATT
ACAAAAATAATGCTTCTTTGTATGAACGAGGTGTCAGTCAATTCGGGATATAAATGGCGATGTGGGGCTTGACGTTCGAC
CCTCCAAACTGGGCCCCCAACCAATTGCACATTTTTGTTAGGAATGAAAAATTGGTATTGATGCAACAAAAAGAAGAAAC
AAAAAAAGTATTTGATCTTGAGGGATTGGGAATTTTCTTCGTCTTTAGCCTGATCATTTTCTTTGAATTATACAGAAACA
TATGTTTGGATAAACCTTTTTATAGATACACCAAAAAAAAAATTGAAAAAATAGGATCATAAAATACATGGAACTCTTTT
TATAAGTTAAAACAAACTTAGGTATTTTTTATTTTTATAAGAACTATCTCATGTAGCATTTTCAAAAAGAAGTGAGAAGT
TGATTTTAATTTATAGAAGAAGCTTAATTTATTTTGTCTTTTTTTTCCTTTTATAAGTACTTATAAAAGAAGTATATTCA
AATAAAGTTTAAATATTTCATTTCAATTAATAAATAAAAATATATTTTGTAAATTTTCATAATTAAAAATTCAACCTAGT
ATTAAGAGTTTCATATATTATCAAATAATTAAAAAAACATTCTAAATTTATTAATAATTTAAGTACATATGATAATTTGT
GATTGAGTGTATGTATGATGTATTTTAGTTAAATTCGATTATTAATTAACATATAAATTTCATTTCATAATTTTATTATT
ATTATTATTATTATTATTATTATTTTCACGTGAAAATGAAATTGAGGTTGACAAACTTGACAGTTGCGATTAGCATTTAC
GTCTTTACAGAAAACTATACTACAATTGTCCATGTTTCATGATTTACACGTCGGCTTATTTTTCCTTTAATTAATTAATA
AAAAAATGGCAAGACAAGTGTTTTTATGTATGGATAATTGGATATCTTTTTCATATTCACGAATTTAACATAAATTTAAA
ATTTTATTGAATATCGTGAATTTTAATCAATTTACTAATTTAAAACGGTTTCTTTTGACCAACATGTAATTGTAAGAGTA
AAATTGTGCTTATTTTTTTTAAGTAAGTTTTATGAGAAAAAATATTTCAGGAGAGAATTCACTGAATGAAGATGTTGAGT
CACATGTTTTGACATAAAATAATTACCGACAAATATTTCATACCAATATTATAATAATCTTTAAAAATAACTTTTGTGAA
CATGTCAATTTTATAAGTTTGAGTGGTAATGCATAATATTAAAAGAGAAAATAGATTATACATGACAATGTAAAATAATT
TTACATCACAATTCATCATAATTTATTATGTATGATAAATTTATTGATAATATTAAAAATCATATTAATAATAATTTATG
ATTAAATGATAGTATAAAATTATTTTAAAGTGTTAATATATAATCATTAAACTTATATTAAAAATAAAAAATTTGAAAGT
GTGGCATGTGGCAAGCTTTTATGATTATTTAATTAGTTTTGTTTGTTAAAGTTATTTCAAATATCTACTGTTTTTTAGAA
TGGAAAACAGCTTAAGTTCTAATTTGAGATTTATTAAAACCAGGTAAAAATAACAGATGAAGTATTTTTTCAAGAGGGAT
AATAATAATAATATAAAGTTATATAACTAAAATGTAATATATAAAGAAACTTTTTTTTAAAAAAATAATGTTTCCCATAA
GATATGACATGACATAGGAGAAAAGTTTCCACGAGCTAACTTATATAGTAATCTTTATTGAGAAAAATGGTACATGAAAA
TTGGTTAATTCACCATCCAATTGTAAAGCTGTAGGCATCAAGTAAATTTTCATGACTACAAATCTGCAATGAAAATTAAA
AAATTTAAGCAATGATAACACTAATAATGATGATGATAATAGGGACCACAAATATCATGATGTCGATCATGACAATTATG
ATATTAATGATAATATGATCATGATAAGTATGATAATTTATGTCCAGGAACANNNNNNNNNNNNNNNNNNNNNNNNNNNN
NNNNNNNNNNNNNNNNNNNNNNNNNNNNNNNNNNNNNNNNNNNNNNNNNNNNNNNNNNNNNNNNNNNNNNNNNNNNNNNN
NNNNNNNNNNNNNNNNNNNNNNNNNNNNNNNNNNNNNNNNNNNNNNNNNNNNNNNNNNNNNNNNNNNNNNNNNNNNNNNN
NNNNNNNNNNNNNNNNNNNNNNNNNNNNNNNNNNNNNNNNNNNNNNNNNNNNNNNNNNNNNNNNNNNNNNNNNNNNNNNN
NNNNNNNNNNNNNNNNNNNNNNNNNNNNNNNNNNNNNNNNNNNNNNNNNNNNNNNNNNNNNNNNNNNNNNNNNNNNNNNN
NNNNNNNNNNNNNNNNNNNNNNNNNNNNNNNNNNNNNNNNNNNNNNNNNNNNNNNNNNNNNNNNNNNNNNNNNNNNNNNN
NNNNNNNNNNNNNNNNNNNNNNNNNNNNNNNNNNNNNNNNNNNNNNNNNNNNNNNNNNNNNNNNNNNNNNNNNNNNNNNN
NNNNNNNNNNNNNNNNNNNNNNNNNNNNNNNNNNNNNNNNNNNNNNNNNNNNNNNNNNNNNNNNNNNNNNNNNNNNNNNN
NNNNNNNNNNNNNNNNNNNNNNNNNNNNNNNNNNNNNNNNNNNNNNNNNNNNNNNNNNNNNNNNNNNNNNNNNNNNNNNN
NNNNNNNNNNNNNNNNNNNNNNNNNNNNNNNNNNNNNNNNNNNNNNNNNNNNNNNNNNNNNNNNNNNNNNNNNNNNNNNN
NNNNNNNNNNNNNNNNNNNNNNNNNNNNNNNNNNNNNNNNNNNNNNNNNNNNNNNNNNNNNNNNNNNNNNNNNNNNNNNN
NNNNNNNNNNNNNNNNNNNNNNNNNNNNNNNNNNNNNNNNNNNNNNNNNNNNNNNNNNNNNNNNNNNNNNNNNNNNNNNN
NNNNNNNNNNNNNNNNNNNNNNNNNNNNNNNNNNNNNNNNNNNNNNNNNNNNNNNNNNNNNNNNNNNNNNNNNNNNNNNN
NNNNNNNNNNNNNNNNNNNNNNNNNNNNNNNNNNNNNNNNNNNNNNNNNNNNNNNNNNNNNNNNNNNNNNNNNNNNNNNN
NNNNNNNNNNNNNNNNNNNNNNNNNNNNNNNNNNNNNNNNNNNNNNNNNNNNNNNNNNNNNNNNNNNNNNNNNNNNNNNN
NNNNNNNNNNNNNNNNNNNNNNNNNNNNNNNNNNNNNNNNNNNNNNNNNNNNNNNNNNNNNNNNNNNNNNNNNNNNNNNN
NNNNNNNNNNNNNNNNNNNNNNNNNNNNNNNNNNNNNNNNNNNNNNNNNNNNNNNNNNNNNNNNNNNNNNNNNNNNNNNN
NNNNNNNNNNNNNNNNNNNNNNNNNNNNNNNNNNNNNNNNNNNNNNNNNNNNNNNNNNNNNNNNNNNNNNNNNNNNNNNN
NNNNNNNNNNNNNNNNNNNNNNNNNNNNNNNNNNNNNNNNNNNNNNNNNNNNNNNNNNNNNNNNNNNNNNNNNNNNNNNN
NNNNNNNNNNNNNNNNNNNNNNNNNNNNNNNNNNNNNNNNNNNNNNNNNNNNNNNNNNNNNNNNNNNNNNNNNNNNNNNN
NNNNNNNNNNNNNNNNNNNNNNNNNNNNNNNNNNNNNNNNNNNNNNNNNNNNNNNNNNNNNNNNNNNNNNNNNNNNNNNN
NNNNNNNNNNNNNNNNNNNNNNNNNNNNNNNNNNNNNNNNNNNNNNNNNNNNNNNNNNNNNNNNNNNNNNNNNNNNNNNN
NNNNNNNNNNNNNNNNNNNNNNNNNNNNNNNNNNNNNNNNNNNNNNNNNNNNNNNNNNNNNNNNNNNNNNNNNNNNNNNN
NNNNNNNNNNNNNNNNNNNNNNNNNNNNNNNNNNNNNNNNNNNNNNNNNNNNNNNNNNNNNNNNNNNNNNNNNNNNNNNN
NNNNNNNNNNNNNNNNNNNNNNNNNNNNNNNNNNNNNNNNNNNNNNNNNNNNNNNNNNNNNNNNNNNNNNNNNNNNNNNN
NNNNNNNNNNNNNNNNNNNNNNNNNNNNNNNNNNNNNNNNNNNNNNNNNNNNNNNNNNNNNNNNNNNNNNNNNNNNNNNN
NNNNNNNNNNNNNNNNNNNNNNNNNNNNNNNNNNNNNNNNNNNNNNNNNNNNNNNNNNNNNNNNNNNNNNNNNNNNNNNN
NNNNNNNNNNNNNNNNNNNNNNNNNNNNNNNNNNNNNNNNNNNNNNNNNNNNNNNNNNNNNNNNNNNNNNNNNNNNNNNN
NNNNNNNNNNNNNNNNNNNNNNNNNNNNNNNNNNNNNNNNNNNNNNNNNNNNNNNNNNNNNNNNNNNNNNNNNNNNNNNN
NNNNNNNNNNNNNNNNNNNNNNNNNNNNNNNNNNNNNNNNNNNNNNNNNNNNNNNNNNNNNNNNNNNNNNNNNNNNNNNN
NNNNNNNNNNNNNNNNNNNNNNNNNNNNNNNNNNNNNNNNNNNNNNNNNNNNNNNNNNNNNNNNNNNNNNNNNNNNNNNN
NNNNNNNNNNNNNNNNNNNNNNNNNNNNNNNNNNNNNNNNNNNNNNNNNNNNNNNNNNNNNNNNNNNNNNNNNNNNNNNN
NNNNNNNNNNNNNNNNNNNNNNNNNNNNNNNNNNNNNNNNNNNNNNNNNNNNNNNNNNNNNNNNNNNNNNNNNNNNNNNN
NNNNNNNNNNNNNNNNNNNNNNNNNNNNNNNNNNNNNNNNNNNNNNNNNNNNNNNNNNNNNNNATTTTAGATAAATCGAA
TATAGCCAAAAAGTAATTTTATAATCGAAATGCACTTATATTTTAAAATTTATATTACTCGCTAAATTTGATTCATTTAA
TATTAAAATAATTAAAAAATTTATACAAAATTATAAACTTAATCTATTTAAAAAAAAATTAAAGTATATAAAAAAATGAT
TAAATTGAATAACTCTATTAAAAATTTCATTTGAAATAACTTGTTGCCCATTATCTATTTTAAACAACTTAATAATCTCG
CTTCCTTAGACGTTTTTGTCTACCTTTTTAATTAGTCACCATGGCACTCTATCACGCACGCGGATGTTTAGAAATATCAA
AACTAAGACATAACCCAAGAGCTAAGGACACGTACGTATTAGAAAAAGAAAAAAAAAGAAGAGAATATGCTCGAAAGAAA
AAGCAAAAGACTCTTGTAGAAAAATCACTTGAAGCTCAAGGAAGGAATATTTTATTTATATATTATTACATGAGTTAATT
TTATAAATTACCCCCTTTGCCTTTTTCTTCCCCGTATAATAGCTACCATTAGTACTGCGACTATTTATCTTGTGTAAGTT
ATTATGCATACAGAACGTGTACTCTACGATAGCTTTAAAAAAATACTTGTACTTTACGAACAAATATATGTCATGTGGCA
AAAGTACACAAGTAATGTGCCAACAAACGGTTCTACATCTAAAACAAAATTCTAACAAACAGTTTTAATTTTATATATTC
TCCTCCAACCAGGTAGCTCATCCGAAACTTTTAAGCACATTTTTTAAGATGGCAATTGGTGATTTCCCTATTGAACTATG
CAACAAAAGGCTGTAGTCATCACACCATTAATTAATTCATAGATGCTTAAATTCAAAATTGAGTTAATTAGAAGCATACA
TGGCAGTGGGGCTTATGAGGAAGAGTCTTGACAGTTTCAGATTTGGCAACCACCACCTTCGAAAGTTGTTGATTGATTCT
GTATATAATTTTCATTTCTCATACTCTTACAAAATGAAATGGTCAAAACATTGTATGCTTGGATTAATTTTGTGATAATT
AATTATGAGTAAAAAAGCAACCTTAACTTTTTTTAAATAAAAGAAAAAAAGATAAAGGATATAAAAAAAAAAGTTCAAAG
CAAAGAGCTTTTTAGCATAGCTTATTGGAAGTTACTTTGAGATAATGCACTTACAAAGGCATGAACTGGAATAATTTAAA
GTTGTAATAATACTAGTGGTAGGTAGGGGAAATGTTATCTCTTTCATTCGAGTTTTTTTTTTCATATTAAAAATTACAAT
TCACTTTTAATGAGAATAAAGCCAAAGTGAATAAGGATATGTATTTTTTATTTATCCCAGTGGAAATACCAATTAACCTA
GCTATTTCAAGCCTAATTCCGTTTGTATTAATTAACTTATCAATAAATGAGCACATGATGTAATTGAAATTCAATAGAGA
TCAATTACCCTTGTAAAAAGAAAGCTGCATTAACCGAACCATAAAAATTAATCTTTGCCGTTTATTTTTACACCTACGAC
TAATCCACTAATCCCCAATACATGATTGTAAAGTAAAATTGATAGCATCTTTAAATCAAAGAGAAAATTATTGCAATGAC
TAACTTTTAGATGTAATTATAGCTAAAGCTATAGTCAACTGTACCTAACTGCCAATTAAATTGTCTACCTAGCAATTCTA
ATCAAACACTCACATCAATAGAAACATTTCTTAATTTCACCCACATTTTATGACCTAAAAATACGTCATTCAAGTTCAAC
ACATGTGGTGGGTATATTGGCCATTAAAAAAAAATTCCAAAACTGAAAATTGGACTCAAAAGGTTTAACATATTAGCTGA
GTTAGACCATGCATTACCACCACCGTGCCAAACATGCAACGACAAAATGCAATAAAGAAACAACAACTCCTATAGTTTCT
ACCAAACTTACCGAAACTAACGACTACGCATCCTTATTTTTTTCCACCGTATTATTACTATGAAGTGTACACTTCAAGTT
GGGATGGTAATCCGATCTTGGTAACTTAGCCTTCTAGTACCTCATATTTGAGGGCTCTTGGATCGTAATTCGATCCAAAT
ATTTTGATATTGTATTCAATTTGATTATTCTCATAATACTAGACTTATCATAAAACTGACATAGATGTAATCACATATCC
ATGATGGATTCATAATATTTTAGCTGTGACTTATATTATAACTTATTTTTTAAACTAATTTTTAAATTAGAAATAATTTA
TAACTACCTATATATGTTATATTAAGAAAAAAAAATAAAAATTTAGTGAGGTCAATTGTCCCCTTACTCTTAAAAGTAGA
TCCGTCCTTACATACTGAAATCCTAACATTTTGATACGTCATAGTATATTCATCCTTAAATATCGAAGACAGGATGGACA
TGTAAAAGAAGATAAAGTATTTTTATTTTGACTTAGGAAGATAGATGAAACAATACATTTTATTTAAATGTTTCAGACTA
GATTGTCTTCATCTACTAAGAAATCTTTTATAGAACACAAAGTATTAACCAATTTTATTAACAGTGAATTTTCATTGAAA
AATTTGATTTATTATTTTTACTAAAGTATCATTTTTAACTACACTTTTTATCTACAAAAATCAAGTAAAAAACTTTATTT
TTCAGCTCATTTTTTATTTAGATTTTTTTTCTTAACCTTCTTACTCATCAGAAAAAAATAACTCTGGTTAAGACCGGAAA
ATAAATAAAATCTATCTAAAAATTATTTTTGCCAAGAATCATTTTTATATAAAGGGGTGTTTGTTTCATAGACTATTTAG
TTATTCTCAAGAATATTGAATTAGAAAAAAATTATCCCACATTTATTATAAGGTCATAAAAATATTAATCATGAGTATAT
TTTATTTATCAAAAAAACATTTCATGTTTTTATCAATATTTAATCCTGACAAAGGAGATGGGGGAATTCTGAGACAAAAA
TATCTCTTCATTAATAAAAATTGATATATATCCTCTTACTAATCACTATCCACTACTCTCTCATTGTTCTTTTATGATCC
ATGCTTAAATTTTTTCCAATCTCACAAATATCATTCCCGTCTCATTAGTCTTCCCACAATTTGATTTAATGTCAGTTTCA
TTCTTACATTTTACGATAATTTATTCGTTCTTCTCTAATGCTCCTTATTGAATAGGCGTTCTTATGGTTCTTGTGTTTTC
CTTTCAATCAATTATTGTAATAGTCAAACACATGAAAAGGAAACAAGAGATGAGATGTAATGAAAATTTTTCTAATAAAA
ATATTTTAGTAATTATAATATATAAACATTTGTTATAATCATTCCTAAAAATATAAAAAATAATCTCAACCAATTTTAAT
AGTTAACCAGACATATTTTTTAATAATATTAAAAAATAATATTCTGATCTTATATTTCTAAAAAAAAGTATTTTTAGGAC
TAAAAAATATGCTTAAATAAACGCCCGTTGGAGTAATAGTATATATGTTGAAAACGACTATACATTCTTATGTATACCAG
TAAGAACTCGCCTGAACAGTGGCACTGCTCATTAATTATCCGAATCATCATTATTTCTTGCTATTAGTGTTGAGTCATCA
AAGTGAAATACAATACCTGACTTAACTTGCCTAACTTTTTTTTTAAAACTCAAATAAATACAAGTTTAGGAGAAAAGAAT
GTTCTTTATTTCATTCACTATTAATTATTAATGGTATTAACTAATAAGATAAATAAATTACAAAATCCATAAATTTAATT
CCCACAGATTATACACCAGACCAGACGATCCGAAAAGGATAAGCTTCGTTTTTTTGGTAAAAGCTTAAAGTGTTTTTCAC
ATTATTGAACTAAAGTAATTTTTGCTTGAACGTTTTTTACATATGCATCATTTTGAAAATAAATTTAATTTATTAAAATA
CATTCGTAATATAAAAATATTTTACACCATCATTTTTAAAAATGAATTTAGTTATCGTGTATAATACGGTTGTTAATAAA
GCAAAAAGGAGAGAGTGGCTTAGGGGGACCATGATCACTTTCAATTTTTTTTTAATTTTATTTGAATTATTATACAAATA
ATTTTGAATTTTTTTACATTAAAAATATATAAAAAAATTATTTACACTAATAATATAAATAAAAAAATTATTTACATAAA
TGATACAAAATATTTTCACGTTGAAAAATCAATTCCTCAAGAATCGTTTTTCAACATCACAACTTTTTTTATTTATTTTC
ACATTAGTTAACAAATCGATTCTAGAGAAACCAATTTCTTAACTAGTGCTTGTTTTTATTCTAAATATGATATTTTTATT
TTTTAAAAAACTCAGTTAACATAACTCGTTTTTTTCTTAACTGATTTTTTTTAACGTTTTATAAAATGTTTTTTAATTAT
TTTAAATTTGTTTTTTATTAATTTATATGTGTATATATATATATATATATATATTATTTTATATTAATTTTTTTGCATGT
GTTGTTGTTAATTTTATATTAAATTTATTTTGTTTAAAATTCTTTATAAATATTTCTATCATGTTTAAAATAATTTTTAA
TTATTTGATAACAAAATTTTTGCCTTCAAAAAGTGTGGAAATTAAATTTTTGAAATAGGTTATTTCATTCAATATTTTTT
TAACAATAACATCAATATACTTTTTAACTAAAATTGAATATAACTCACAAAGTATCATTTTTAGTTTTTACTCAACAATA
TTTCATTTTTAATTCATTATTTTAATAAATTTTGATTACCAAAAAAAATTTTAATTAATAAAAAACATATTAAATAACAA
TTGTTATTCATACAAATTAAATACAAGTAACAAAAAGTTATAGTAATTTACACCTTGTTCAATCAATTGAACTAAATTTT
TTTAATTTACTAAATTACATATGACAAATGTTTATTGGTATTTAATTAAAAAATTAAAAAATAAACTTATTTATTAAAAT
ATATAAAATTATATTATTTATAACTTTTTTTAATACTCATGTATGATTTTTATTATAAATATTTTTTATTTAATTTTTAA
CCAATATTCTAATACATAACAAGAACAGTAACATATCAGTGACACTCATAAATTCTTGCTATATAAAATCAAAAAGTAAA
TCCAAATCAATAAATTCTTTACAAGCTTTTATTGTGAAATCTTACTTGAACGCTAACTAAGGGTGTTTGACTGGTTTGGC
AAGGGAATTTTGAATCAGATAAAATGTTAGTATAACTTGGCCAATTCAAAAGAAAGAGAGAAACTGTCTCAACCAACAAC
TACCCTCTCTCTCTCTATATCTATATATAGACAGTGTTGTGAGTTATAACTACTGTTGCTTGCTTAAACCAATCTCTCTC
TCTCCTCTCTCTCTGATTAATAACTTATGGAAGGTTTTTCACCGGAGGCGGAGGCGACAGCGGTGGCCGTACGGCGGGCG
TTGGAGCTGCTGCAGCTGAACGACCCCGTTTTGAGGGTCCAAGCGGCGAGGGACATCCGGCGCCTGACCAAGACCTCGCA
GCGGTGCCGCCGCCAGCTCCGGCAAGCCGTGGCGCCACTCGTGTCCATGCTCCGCGTTGACTCGTCCGAGTTCCACGAAC
CCGCGCTTCTCGCTCTGCTTAACCTCGCCGTACAAGACGAAAAGTACGTACCTCTTCTACTCTTGAACAATCTTTATTAA
CTGGAATCAACACCTTTTCTCAATTTGCAATTTTGGAGCCAAAAAAAAAATATTTTGTCTCAGAATACATAAATGTTGAA
TGGTAATACTATAATAGTAATTGTTGCCGTACTATTTTATTTAATTTGGTGAAGAGTGTTTGTTATAATTAATTTGTGAC
TTTGTGTATAGGATTTACGGTATCGGAGTCCTGAGATATTCCTCTGAGGAATCCTCCTCTGAGTTTTTGCGAATAATTTT
GGTTTCTTTATTATATTAATTATTATTTTTCTTGTAATTACTCAATCTGTGTGGATGTTGTGAAACATATGGGATTCACG
GAATCGTCAAGTTGGGAATAAAATATTTTCAATTTGGTGAACAAACAAATACATACATGCCACAACAATGGGTTTTTTAT
TCGTAGATATTTAGAAGAGATTATGAGAAGTTTGTAAATATATAGTTTATGTCTTAGCTTTTTGACTTATTAAAATAAAT
TTGATTAGCTTATTTCCTTAAGTTTCATAATTTAATTTACGATCTAAACTCTCAAGTAATAAAACTTTATTAAATAAGTA
CTTAATGAAGTTATTTACTCAAATATGCTCTTTAGTCTTTTCCTATTTTTCTATTTACATCCCTTTTATAGGTGAGAAAA
ATAAAAGAAATTTTAGGGTTTTTTTTAACCTCAGCCAGATTTCTGTTAGGATTTAGGAAAGAAAGATGAGCATGAATGGA
ATTTTCGCGGTTGGTATTCCCATTTCTGTCAGAAAAAAAAATTAAAATTTCATGGCTTAGAATTAGAGTGCAAAAGTTGG
TTGGTTGAATTGATGAAATATTCTGAAGAAGAAAAGAGAAAATTCTAGGCGAAGTTTGAGTATTTGCTTGTCATATTTTT
CATTTTTAATGTTTTTCACTTTTTTATACCGTGTCACGTGTACTGATTGGATATTGATTTATCATGGTTTCTTATAGATT
CAATGCGTGCATAAACAGGTTAACAAGAAATAATTGGATGCTTTAACAATAGAATCTTATCAAATTGGAGGGTGGTTTTT
GTTTGGTAAATATGGTGCACTTCACCGTTTTAACGTTTTAGGCTTGTCTTTAAATGAAGTTAACCTGATATCATTTGTTG
GCGAAATATTATTAGATAGATAAAAGGTGGGGCCTGCAAAAAGATGCACTGGTTATAAATCAGTATAAATTTGTCAACGG
GAAATAGTAAACAAACTTCAAACAAATGAGCCATGATTTAGATGTGGTTTATTATTTCGTCCTAGTTTTAAAATATCACA
AAGAAAATAATAAAAGTAAAAATATTCTATAAAATTATTAAATCATAGAGTAAAAACAATTTATTTTTATAATTCTGGCT
ATTGTTTTACTATTTAACTTTTCTTTTACGCTTGATTATATAAGTAAGCTGTGCCCTCTCGTTTTAATGTTTATTGTTGG
AGATGTTACATGTCCCTTCATTCAATGCGGTATTCAATCACCGAATGGCTTTTTTTTTCAACTTTCGTACTCTTCGCATT
AAGGCTATGCTTGTGGTTGTATGTGAAATGGATATAAAAAGATAAAAAAAATGTTTTGATTTTACCTATTGTTGCTAATG
AAATCACTTTCATATCTCACTTTCAAGATGTACGAGTGGCCAACATATTACGGCGGAGTGTAAAAATCATTTAAGTTCCA
TCTTTCATACTTTCTTTTTCTTCCCTAACATTTTTGTTCTATCATTAACTTTGACGTGATTTTCAATTTAAAATTTTCAC
TTCTCGATTTTCCATGTAGTCAAAAAGCATAACCAAAAATTTATAGTTTTAGGTCGGTGTTTTGATTCCTAATTACCTTT
TATATTGAATGCTTTAAGTAAAGAGAAAACCATACTTTTATATGTGTTCCACATTCAAATTTCCCTTCTCTCTCTTTTTT
GGGTCCCTGGGGTGGATAGCATATTTTGATGATTATATTTTATCTAATAACTGGTAGATTGTCGGGTCCATAAATGAGCT
ATAATCATAGAAAATTTCTGCTATATTCGACTTTTGGAAGAAATAAATTTATCACAAACCCAATAATTCGGCCTAATGGC
TTTTAAACTTCATTATCCTCATTGTACTCACACACACAAAAAATAAAAAAATTATGACATACTCTAAGCCATCATCATAT
GTGTGTAAATCAGGGGATCTAATGTTAATCTGGCTTAAATATTGGTCTTGGAATTGTTTCCCCTTTGTAGCTTGGCATTA
ATCTTGCATCTGGGGCCTGTTTGAGCATGTCCAGCTTAGGATTGAAGATAATCTGATAGTGTCTTTTATTAGAAAATGTA
GTCTAATAAAAAGAAAAAAACAATATTCAGGATTATGATTGTTTTTCTCGGTCTTTCTGGCAGTTAAACATGCACTAAAT
ATTGCCCTCTGTTATATTTTGTATCCTGTTCTCTTTATAACAAGTACCAGTCACTTAGTCTTCCTTTATCAAATGGTTCA
TATTCAATGATGTTTAACTATCTGCTATGTAATTTCTATGGCTTGAATTTAATTCATTCCCATTGTTATCAAGCAGGAAC
AAAATTAGCATTGTGGAAGCTGGTGCATTAGAGCCAATAATTAGTTTCCTCAAGTCACCAAATCCAAATCTGCAGGAGTA
TGCAACTGCATCTTTGCTCACTCTATCTGCCTCTCCAACCAACAAACCAATCATTAGTGCTTGTGGCACCATTCCTCTTC
TTGTGAATATTCTAAGAGATGGAAGTCCTCAAGCTAAAGTTGATGCTGTGATGGCACTGTCCAATTTATCAACAACACAA
CCTGAAAACCTCAGCATCATTCTTGAAACAAATGCAATGCCTTTTATAGTTAGTCTTCTCAAAACCTGTAGAAAATCCTC
AAAAATAGCTGAAAAATGCTCTGCTTTGATAGAATCCTTGGTGGGTTATGAAAAGGGAAGAATTTCCTTAACATCTGAAG
AAGGTGGAGTTCTTGCAGTTGTGGAAGTTCTTGAAAATGGGACCCCCCAAAGTAGGGAACATGCTGTTGGGGCATTGCTG
ACTATGTGCCAAAGTGATAGATGTAAATATAGGGAACCAATTCTTAGAGAAGGTGTTATTCCAGGACTTCTTGAGCTTAC
AGTTCAAGGAACCCCCAAGTCTCAGCCAAAGGCACGTACCCTTTTGCAGTTACTAAGAGAGTCTCCATATTCAAGACCTA
AAGCTGAACCTGACATTCTTGAGAACATAGTGTGTGACATCATATCACAGATTGATGGGGATGATCAATCTGGTAGAGCA
AAGAAGATGCTGGCTGAGATGGTCCAAGTCAGCATGGAGCAGAGTTTGAGACATTTACAGCAAAGGGCTCTTGTATGTAC
CCCTAGTGAAATGCCTATTGCAAGTTGTGCTTCTGAAGTTTCTTCAAAATATTAGTTGGGGCTTTTCTTAATTTGTATCT
TTTCACCCTTTTTCTCTCTGCTCTTTTTCTTTCCAGTTGGAATTAGCAACATAAATTTTCTGTAATATATAAAGAAAAAA
GAAAAGTGAAAAGGAAAATATAACATAATAAAAAAATGCCAGTCCAGGCCATCGTAGAGGTATCGAGTGACTGGTAATTG
CCAATAAAAATGATGTTGTATGATAATAAGAGCTTGATTTTCTAGTTGATTTGTAAAGGAGCTGTTGCATAAAATAATTT
ACAGTAGTTAAGAATCTTATCAAACCTTCTTCCTCCTCTATGCACAATTGCGTATTAAGAAAGAACTTCTACAAGGTAGA
TCCGGATAGGACTTTTTTCTTTATTAAGTTTGGTATTTTAAACATCAGAGAAGGACTCTTCAATGCTACTTTTATCAGTG
CAAGAATTTTCTATTTTGGTGACAAATAATGCAGTACCTATTGTTGTGGCAAATTTGATGTTGATGTTGATGGAGTGAGG
TTTGTGTGTTTGACTATTCAATCGAATCATTTACAATAAATTTAGGGAGGGCTTAAATCTTTTGATGATGACGGATAACA
ATTGAATCATTAATTCATTACACGCATACACACCTACCCACTCACACACATATTATAGGATCCACAAAAATAAGTGAAGA
ATCCATTTAAGAGCCTTAGCATTGGAGATGCACTAATTATCGAAGAGAAACCACCTAGACTGAACGCTACATATTTCTTT
ATAGTGCTTATTAGAGTAATTGAGTTTTTCTTTCATAGAATCTGCTGCAAGCCTGCAACACTAACTCATTGCTGTCTAGC
TTCAATAAGTCCAAGTCCAATACCTTATTCCACGAGTTTCTTTGATAGAGTTCAGATTTTGTTGCACTTTTGTTCTGGTT
TTGTCGGAACCAACTAACCATCACTTAAAATAGTTCCCAATTACTGTTTTTTTCTCTCTTCCACGTCCAATAAGGCAATA
ACTGAATGCTCATCTTGAATGAGGGGTGGCATTTTGAAGAGGAACAAAGAATAATAAGCATAACCATTATCTGAAACACG
TGCACTCCAACAATAGCTAGAGACAATTTAGTGCATGTATGTTTGGTTTTTCAATTGAGATCCACATTTAGTGCAAAATT
ACATCAAAGACAACGCAAAAGCATTTACTAGTTCATGATCATTAGTTGTGTTGGGGATCCACATTTACTAGCTAGGACCT
AACATGTTTCCAAACACATTGTTTAATCTTCATGTGAGGTATATACTTTTAGACATCCGAGGAAAAAAATATAGAAGATC
TACTTAAAATTCACACCGAGTTTGCCTTGACAAGCTGAGTGATATGATAGCAAAGGTTTGGAAAGTGCTAAACTTAGTTT
AGTTTGAAATTTTTAATTGTAAAATTTCGTGTTAGCAGCACTGTGTTTTAAATTCTAAAATGGATATTTATCCTAGTTTA
TCTCAACTAGTCAACCGGGACGTCTTGTTTTCAACACAAATAAATTTGATTTTAATATTAATTTTTATTGAAAGATTTAC
TTTAATCAAAAACTGAAAAAAAAATGATTTTCTAACCCTAAAACAAACAAGAACTAAAGTTTTGGCTTATATCAATTTAG
ATGTATCGTTTTCATTGGGTATCCGAAACAAATTCCCCAGTGGTTATTATCTTTAAAACAGAATCTATCTAAAATCTATT
TTTCCGTTGTAGTATTACGAATTTGCACGAATTTTGTTGCTTATTGAAGTTAAAACAAGAAAAAAAAAGTTGATAATAAT
TTGTCAAAAATCACAGAACAACCTTTGTATATAACTTGGCTCAATCATTCTTTTGGTAACAAACAGCATTTCAAAATCTC
CAAGTGAGATATATAGTGTTTATATCATAAAGTGCATGCCACTCTGACACATTAACAGCAATGGCAGCCAAATCTGAAGG
CATCCAAGAAGAAGAAATGTCAAGTATGGAAGAGGGTGTTTCTTCCCCCAGCTCTTCCAGAACATGTTCCATGTCACATA
ACTGTTGTTCTAACGTTGTAACCCTCGCGCAGAAGGTCAGTGACCACTTGATCTTTTGTCTCACAAGAAGAAGTGCATGT
TCGGTTTCAGGTGAAAAAAATACTTTTGAGATATAAGTAATTTTAGCAAAAGATTAAGGCCAAATCAAGATCTTTATTTT
TGTAATCATTTTGTTTTTATCCATTAGATTTGCAATGAAACGCGTGCGCACATCATTTCTAACTTCAATCCAAATATAAT
CCAAATATATACCGGTTAATTAACAATTGCACACACACAAGTAAACACAATATTTATAGGAGTGAAATAAAATGAGGGTG
GAATGTTTCTTTCTCTCTTTGGATTGTGACTAGGTGATGGCAGAAGTTATTGGCACATATTTTGTGGTATTTGCGGGTTG
TGGCTCTGTGGCAGTGAATAAGATCTATGGCTCAGTCACATTTCCAGGGGTTTGTGTCACATGGGGACTGATTGTAATGG
TCATGATTTACTCTCTTCGTCGTATCTCTGGAGCTCACTTCAATCCTGCAGTCACCATTACTTTAGCCATCTTTCGCCGG
TTCTCATATAAAGAGGTAAACTTTCTTTTGTTATAGTCTTTGGATTTTTGGAAAGACCATACTTAAACACAATTCTTTCT
GTGCTTTTAGTTATGTTATTTTAACTAAAATAAGAGTTTCCCCTCTTTTTCTAGTAAAGGTCAACATATTTAAAGTCTAC
ATTGAATTATCCTGAATAGTAAACATAAAAATTACTTAAATAATTGTACCTAAATTTGCAATATGCCTTAAACTGAAGAG
TGATTATTAAAATGTTGTTGGTCCAAGTAGAACCAGCATTTGAATCCTTTTAAGTGTTTAAATCTTGTGGATGGGTAAAA
GATACATATGAGAAGAGAAGATCACATTAGAGATATATAGGTAGATTTTTCGGCAGAAATTAATCATCGATAAAATTTAA
AAATTTCTTGTTACCAATAACATACAAAATTATTTTTAAATATAATTGTCTACAAAAAGAGATACTTACAGGAAACCAAA
TGAAAATAAGGCACGAATGCTCCCTTAAGTGCTCACAATTAAGGAGCATCTCATATTACTCAATGTCCTGGTGACTACAC
TCTACGATATTTAAGATTTAACACTATACACTTATCTTTTCTGGTCAGCCTCTCCTTATTTAGCAGTTATGGAGACTTCA
CGACTAACTCTAATACCAATTGATAAACAATTAAAAACTTGGGTAACAAATTAAGAATTAAACCACTTAAATACTCCATC
CAACCTCTTGTACTACTTGACATAGAAACCCTATATATAATACCAAGTCCCTATTAATAGTCTTCACCTATCTTGTTACA
AATTACTAAAGAAAGAACATGTAAAAAAAAACTCAACTGCCGATAAAAAACCAAGAGGCATAGATGAAAACCAGGAAAAG
AATCCGGGGTGTTTATAGATACGAGCGCCTGCACGGTTTAAATTTCAAGATGAAGCTATAAATTTGAAAGGAAAAAAAAA
ACATGGATTAATAATCTTGGTATGCTTTAATTTTTAGAAAAATATGCGAGCTATAATTTATAATGATTAAATTTGATGGT
CCTTTGTTTGAGATTGAGTCTTAGTGTGTTGCTATGATGAGTTTTGTGCATGTAGGTGCCACTCTACATTTTTGCTCAGT
TGCTGGGGTCGATCCTTGCTAGTGGCACATTAGCCCTAATGTTGGATGTAACGCCTAAAGCTTACTTTGGAACGGTACCA
GTTGGATCCAATGGCCAGTCTTTAGTTGCTGAAATCATTATCACTTTTCTCTTGATGTTTGTTATATCTGCCGTTTCTAC
AGATGACAGAGCGGTTGGCACTTGTTCATACAATCTATAATATAAGGCTTTAACAAGTTAATGGTTTTCACTTTCTGTAT
TGATTTCTTGTGAGTCCAAGATTCTGATAATAAGCATTCTATGTTTGGCTTGATAAATTCCCAGGTGGGTGACTTTGCAG
GTGTTGCAGTTGGGATGACTATAATGTTGAATGTCTTCATTGCCGGGTAATTACTAATTAGTCATTCGTTGGCAGGTTTT
AAATATTGATTTTAGGCATGACTGATACAGATAAAAATTGGAGTATAGTTTTTTTTTAGTGTTTTGTTGTTGTGTCTAAT
AAGAATTGGAGTTTTATTTCCACAATTATAAAGGCATTTATAAAAGAAATTTGAAAAATTAGGTTAAGTCATACACTGAC
CTCACAGTATAAAATAATTATAGCATGTCATCTTATCATAAATCTTCAGGTAGAGTAAATTTATTTTCATTTATAATAAC
TATCTTAATAGTCATATCAATTAATCATATTTGATTGGTTGACAAAATTTTACACAACACTACATAACTATTAAATACAA
AGAAATAACATTGTAAAAGATTGCACTAAATATTAATATAAATTATATTGAAGTGAAACTTTAATTATGAGGGAACAACA
ATGCTAAAAATACGTGAGCAACTGCAGATAAGTTTTGTCCTACTAAGAATAGTTCGAGAGTCTGCTATATATGTTGGTTT
CTTATTAAAATTGAAATTGATTTTGCAATTGCATGCAGGCCAGTATCAGGAGCTTCCATGAACCCTGCAAGAAGTATTGG
TCCCGCACTTATCAAACATGTTTACAAAGGGTTATGGGTATACGTAGTTGGTCCCGTTGTTGGATCCATTGCTGGAGCAC
TTGCCTATTATTTTCTTAGATCCATAGACAAGTCATCTTCAGAATAAAAACCACACGGCTAGCTTTCTTGAAGAGCAGTT
AATAGGGCTACATAACATTGTTGGGGGGAGTCGATGGGAATCTATTTTCTCACACTAAATTTCATATAGTTTTGGACGTT
GATCCCCAAGCTCATTTCTTGCATCAATTCATTGTTAAATGTTAATTCTTCTAAGAAGAATGAGGCTTCGAAGTTGGTAT
GGTGCTCTGCGGTATGGAATATATGGTCGTGTAAAAATAAAAGTATTTTCAAGGGAGAAAATTTTGATCAAAAGAAGTTA
ATTGATCATATTCTTTTTTGGACTTGGTCCTGGCAGGCTCAAAGGATCTAGTTCTGAATTTTCTTACTCCTTTGTGCAGT
GGAGGTCCAATCCTACGGCTATTTCTCTTCTTTGTAAATTTAATCATATAAATTTAAAATATAATTTATATGTTTAAAAA
TATCTGCTTATTAAGATTTTAATTATAATATAATTTATATATTAAAAATATTTGTTTATTATAAATTTTAAATGTGTCAA
ACGTACTAAAATTGATTATATTATATACTCAAAAAGAAAAGCACACGTCAAAGATTGAGGCCAATAAAAGAAACAATAAA
AAATAAATTATTAATTTTTTGGGCTCTCCATTTCATTATTTTCATGTATTATATCGGATGAAAATATGACAAAAAAAATT
ATGATCACAAGTTTAAATCTTAAATATATAATTACGTTAAATATATGAAATAAAAAATTTCTAACTCAAGCTTGTGAAGT
AGAGTTGATGCTTCTCAAAAGGTGATTAAAAACTAAACTTATACAGCGATAGACTACTTTACCATCATGTGACGGGCTTA
TCTGAACTAAAATACTAGAGCGAAAAGCAACGAGCATCACATAATAAGAACTGAATTTTTTTACGTCAAATGTTAAGGTT
GAATTGTTCATCGGCATCGCACATTGGAATCAGTTCACCAGGAAAGACAAAAAACAATGGAAGTAAAAATAAAAATGAAG
ACGATGATGATGTACCTAAAGTTAAAAATAAAATGAAGATGAATAAATAGACAAAGTTTTGAACAATGAAGCTAGCTTGA
TGAAGTCATCACCCAAATAACATTGTGACTGACAGTGCTCCCAAACCAGCCAAAACTAGCAACCCCACAAGTCTGTTTTG
TGCAGCAGAGTAATAGTATGCATATGCATCCCCCGGCACACCGGTTACATATATGAACCTTGGCGGCGGCGGTGTTGGAG
GTGGCCGTGATGATGATGGTGGTGGTGGTGGTGGTAGTGGCGATGAATCATCACAACTCTCTGGTGGGGTTGGAGAGGAA
ATATCTGGAAGGAATAACGGTGGCGGCGAAGGTGGAGGAGGTGATAGAAGTTGATCATCACATGGGCTTCCACAAGGACA
TGATCCACATTTGATTTCAGTGTGTGTTGGCTGAGAACTCAGTGATTGGTCTAATTTGCTAGAAAATGTGTTGGCATAAA
CCGGAGATGAAATTGTAATGCAGAAAAGAAGCAGCACTACTATTGTGAGTTTTTGAGGAGTCAAACTCTTTGTTGGAGGA
GACACCATTGTGTTGTGGAGTTGTAGGTATTTGGAATTTGGTTCCTTCTGAGCCAAGGTATATAAATTAGAGATTGTATA
AATATAATTTTTTGTAACTGTTGTAAGCATATTCTTACCTTTTGCATGAAGTATATGGTGACGAGACATCAATTACAAGA
CAAAGCTCTCTTCCTCATCATTCTCTCTGATACACCTCAGGGCTTATTTGGTTATTCTTTTCTAGAAATATTTTTAAGAG
AAAATAAATAAGTTTCTAAAATGAATTCCCTACTAAATAATCATTAGTTAATTCACAGATGTCATTACATCTTTTAGGAA
AATTATATGAAAAATTTCTATAAATTAACTAATGATTACTTAACGAAGAATTCATTTTAATTTATAAAAAAAATTCATTT
TATTTTCTTTTTATTCTTCTTAGAATTGCTTTTAGAAAAATGCATCCAAACATACACTTGTTTAATTTCTATGGCTTTTG
CAAGGTGTTCAAACGTCTAAGTGTTCAGTTTCTAGCGAATTGGACTATCTATTAAAGGAAAAATAATGAGGTAATATAGA
ATTATATTCGTAATTAATTAGTTATTGTTTCTACCAGTCAATAATCAGTTCTCCTTAATGTAGCAGAGAAAGTAAACTCA
ATTAGATTACAAAGCTTAGTTGTTACACAAAATTCTTAATTAGTTGGATTTGCATCAGGAAACAATAGAAGAGAATGGCT
ACTTCACTTTGTATAAAGTGGAAAGCTGGCATTATTCCTCCCCATACGTGAACAAATTATTGGCACCTTCATTTTATGTA
CCTTTCACCTAACATATTAGTATCTCATTATTCTGTTTTTTTTTTTTTTTCCTTTTAGAATGAACCTTGTAACTATTCTG
CGGAAGTAGAATTACACTAGCCTTTAGCATATTTTGAATAATTTATTTAAAGACTATAGTATAGATTTTCTATTCAATCG
TGTAACATTTAAGTTGTACCTTCTTTAAAAGCCAACATTTGACGCGTTGTAGTAAAAGATTGTATTGGGATAAGAAACTA
AGAAAGGAATCAGATGTTGTGGAAGGGGATTAAGAAAGTGCACTTCCAACCTGACGCCAGAATTGAACCATTGCCTTTTT
TCTCTCATCAATCGATCAATTAAACTCTCCATTTACATCACAGATGCATCTAGAGACAGATTTAAAATGGAACATGAACA
GAAAAGCAGAAGTTTATGAATAATTTTACTTTTATATAATCTTTCTTTTTTATCTCTTTTTTCTGTAAAAATTAATATAA
AAATAGCCTTACTGAAAAAAAATTTAAAAATCATAGACAGCAAAGGTGCATGGGAAATACGAAAATAGAGGATTAGTTAC
GTGTAATATTTTTTTCTTGATGGCATAAAAGTTTGTGTTTGGTTCTAAAATTAAATATTGTAAGTTTCTAATGTTTCATT
TTTTCTCTCGATTAAATTAATTTGTAGGCAACTACTAGATATTAGAAATACTAATACCCTCCTTTGCTATAAGAAATAGG
AAAAATAGTCAACTAATCTCCTTGTCTAATGTTAGAATAGTCCCACTTCCTATGTTTAGTAAATTTGATAAGTGTTTATA
TAGTTGGGTAGGTCACCCCCTTACGAACTGATTTTTAAGGGGACCATTCGGATATCTTTGTTGCACTATAAAATTTAATA
TCTAAGACCTGTTTCCATACTAGATTATACTTAAGAAAATGTCAGACAACTATATTGAACAAACGTATGCCTTATATAAT
TCATAAAATAGCTTGACTAATTTCCTCCTCAAGTAGTCGCATTGATTGCTAGATATTTTGTCATATTTTCAAGCTATAAT
TTTTTTTATTTAGTCATTATTTCTGTTCTACCAAATAGGTTGTAAACTTTATGAGAAACAAATCCAAATTATTTTTTAGC
ATAATAACCAAATTATTTACAAATTAGTAGTTAGTTAGAAAAATAGGTCAAAAATATGATTTGAAATAAGCCATGTTTGG
GAACATAGTGAAAATCTTACAGAAAAGTTGGTGGTAAGTGTTAGTGGATCGCATGGCCCACTACAGTCAACAGGGAAGGG
TGTATTGGGCTTTGCTAGAAAATGTGTTGGCATAGCAAATAAAAGGAGGCTGTGTTGTTACGGGCATCAGCATAATTGTT
AGTACATCCGGTAAAGTAAAATAGTAAATTCCATTTTTCCCTAAAGCTAAATATGGATTGGTATATAAAAATATATTTTA
TAAATTAATTTAAAATTAATAATACATGTAGAAATTAAACTTATGACTTTGGCATTATTAATATGACACTCTAATCAACT
GAATTAATATATTAATTATATTATAAAATAATTAATGTTGTTATATATAACAATAAAATTTCTAATCTATATTTAATACA
AATATAAATTTAGATAGTAAATTTTATAAAAATTATTCGTATGGTGCTTACGGATTCGCCAAGCTTTACATAAAAATGAA
ATTTTACGGTTTTAATGGGTATAGCAACAATTATGTTGGATGCCTGTATCAAGATGACTTAATTAATAAAATAAAGCCAT
GGATCTCCACTGTCACTCCATGAGTGTCAAATGAATGGTGATTTGAGAAGTTCATGACCATAAGGAATTGACACCTTGAC
TGGAACAGCCACTATTCATCTTTTTTCCCTCAAACCCAAAATAATTATTGGAGCCATAAATTAAAATAAAAGTATGCATA
GTAACCTAATAGATTTGGCTACAGGACCTTTAGTAAAAATCCTTCAGTGGTCCCTTGACTCCTATCAATTTAATAGGTAA
GAGCCTCTTTTTTAAATCCTTTTAAATGGAATTTTGGTGGAAGTAATTTTGTTTTTAGAAAACATTTTTTTTGTGTTGTT
CAGTTAAAATTAGAGTTTAAAACCTTTAATCTATATTGTTATTTAATAATAAAAAAGTAATATTATAACCTTCGATTAAT
TCCCCTATAAATCTTCTTATTATCTTATAAAGAAAATATGGAACGAAAAAATAAGTATTTATTATCTTGAAAATATGAAA
CGCGTATAATATTTACCATATTAGAGCATTAGTATGAGGATGCTATATAATATTTAAAATCATTCATTCAAAAAATACCT
AAAATACCTTATGTTGTTTTTCCCTTCTAGAGGATCTAAATATAAAATGACTCAAACCAACATCATCTAGTAGTACATAA
CAGCTCCTGAAAACACAGACTTGCAAAATTTAGTAGCTACCAACACCATCTCTACCTCTTCAAGTTCATAAAAGGGAAAT
GGCCACCTTGTGCCTAAATCGGCCAACTCTGAACCTTACCAATTAATCAAGCACGGTGGTTCAATTCAAGCCCCATATAT
AAATACTAGCCAAGACAATTGTTCCAAAGGTGCTGGTAACTAACAATCATAAATAATTAATTAATTAGCCAGAGATGAAA
TAATGAAAAACCTTCAACTATCTACTCCCAACTATTTTAGAATTTTTCAGATGGTATTGGGAGTCCTGTGGTCTTTGCTT
AGAAGATTCTCCAGTTTTCTTCCTTCTCAATTAAAGCAACATTAGACAATTAGAACATAGTTTAAAGTAAATGTGTATGA
CTAGAAAGAAGACGTTTTACAAATGGAAAACAAATACTGACAAAAACAATGACCCAAAAGTCTACCAGTCTAAGTCAAGT
AAAACCCTTTAGACAAGCAATGCCCATTTGTACTTACATACACTCCTAGGTCATTAAGGAATTTTGGTATTTGCTCATTA
ATAATGATCTATTATCTTTTACACCTTTTTATTATAAAATAAAAGTATATTTGAAAAGTCAGTGCAAAAATTATATGATA
AATAACGGTAGTGATATTGTAAATTAGCGTTTGGGATTAGATACTGTTTAATAAGAAAAATATATTAATAGTATATATTA
AAAAAAAGTTGCACAACTTATGTGAGGTATGTATATAATTTGACTTATTTAAAAAAAAAGACAGAGAAATCACTTTATTT
AGATAAAATTGACTAAGATGGGTACACCCACGTAGGGGTGGGGGCTAAGTAAGAGAAATTCCTTAACAAATAGCTTGCAT
CAAAAGATGTGGACAAATGATGATATTTGATTTTTTATAATTAATAATATATTTTTATTTTAAATTACAAAAAAAGAATA
TCACCCTTTATAATTTTGAATTAAAAACATAGTGACTCAAAATAAAATAAATAAAACCCGCCAAAGTACCCGTTGGTTTG
TACTCTGTAAAAAGACTTGACGAAATTGTTATATTTTATTAGTACACGGCTATTCAAAAGAAAGTTTTTTATAATGTCCA
AGGGAAAGATATGTATATTTGCTTTTTCAAATTTCCATGTTCTCCAGAGATAAAAAAAAGAAAAAAGAATACTGCACAGT
ATACAAATATATATGTAATGATATAGTGTAGAGTTCCACACGTATTTTACAGCTTGGTAATGGAGTGTCAAAATCTTAAT
GACAGGCAAATAGGAGTTGTTGGCATTTAGAGCGTGTGACATACTCTTAAACCAAGGTTTTGCTCTGTCTCTTTTTATTG
CACCACCATCCAACCCTTCTCTTCTAAGTAACTAACTAACTTCATTTCATTTCTCAGTTCTCACCCATGGCGAGGCCTCT
TCTCACCTCTTCCATGCACAATCTTCTATTCTCCTCCATGCCCATCCCCACACTTTTCTTAGCTATACTCTCAGTCTTGT
GTTTATTTTCCATCATCACTTTTCTCTGTGGTTCTGACAAACTGAAGAAGCTCCACTTAGAAGCAGAGAAAGAAGCAGCA
ATAAAAACGAATTCCAAGGAGCACAAGCTGATTTCGAAGCTGAACAGCAATATTGGCAACAGGGCACTCTCCATGGTGAA
GATGTTGTCTTGGAGGAAAGTGCAAGAGGGAGAAGTGGAGGGAGAATATAGTGATCAAGATGAAGAAGCCCTTTGGAGGA
AGAACATCTTGATGGGAGAAAAGTGTCGTCCTCTTAGCTTTTCTGGGAAGATTGAGAATGATTCTGAAGAGAAAAATTAA
CACTTCTTTTTCGTTTGTGTTGTGGAGATGAGTATGGTTAGAAATTGTATTTGTGTGGCTTCAATTAGAACTTGCTAACT
AATTGCTCAGATTTTGGACAGTATCTAGAGTTTGCTACTATATTGTAACATAGGAAATAAACTTGGCAACTTTTTTTTTG
TGGGAACTTGTGTGAAACGTGTTGGCTTTGCAGGGATAGACACGGAGCTTAGAAACTTTTCCATGAAACTTATAATGGGA
TTGATTTCTTCTTGGTCTCTTATCTTATTCTTTAAAATTTCTTTTTAATTTTGTTATCAGGTTTTTATAATTTACAGAAG
GAAATGCTAGAAATAAACGTATCTAGCTCATGACACTTTTCATTATTGATTGATTTTGGTACCACGTAATTCGAAATGAA
TGGATCAAATTAATTGTCCAGTTCTCAAGTTGCATTGCACAGACACACTTAATTGAAGCAGGGATTGTATTGTGTGAACA
GTGAAAAACTTTCATTTTCTCACCCTCTACACGGTTGACTTTGTGAAGTCTTTCAATCGTGTAATTGAAGTTTAATTTAA
TGTATTAGGATTAAGGAGGCTTTTCCCGTGTTTGACGATTAAACATAGAATCTGTTATGTGTTTCTTGTAGCTTTGATTC
TCTTTTAGTAGTCACCACATGTTTGTAGCTTTAGTTTGGTAGTTGTAGAATGTGTCTGTCGTTCTGGACATTTCATTCAG
TGCACGCTTTTAAAATATTTTAAAGTAAATAAATACATTTTGCTATTTGTTAATAAATTGGTTTAAGTGTCTGTTTGGTT
AAGGGATGCTATGACCCCATGTTGCTTTTTTTTTTCTCATGGTGTCTGCGAAGCAACTGTTTGTTTCTAATTTTTCACGG
TAACACCTCGGTTTTGGGATCAAAATCGATTCCGATAAGGTTTTCAACCACTCACTAAATGGCTTTAGATTATGCTTTTG
CATGAAGAGAGAAAAAAAGACATAGTAAAATTCACCAATTTCCTTTTTTTCCTTGTTTTTATTGGTTGTTTTTTTGCCCA
ACCAGAAAATTTAGAAAGTCCCACAGATTAAATGATCCCCGCCCCCTCTCACTCTTTTCATTGTTTTAATTGGATGGTTA
GAGTAATGCTCGATGCAACATATAAAGAAGAATGCGATTTTCTACTCTAAACACTTGTTAAAAAAAAAAAAACGCTACAA
GTAATTTTATGGGAGATAAACCTAATAGATTTATTATGGTATAAAACTTTAAGTGTTTAATAACACTGTATATTTAACAT
TCAAACTGAAGAGTACTATTTAAACATAAATAATTTTGTATCAGTTTGATTTATACATTTGATAATATTTTATTGATATA
TCAATTTTTTTATTTTTTTTCTTTATCATATCATATTATTTATTATATTTTTTGCTATGAAGAATGTCTACCAATCATTT
TTATTTAAAACTTTAAGTACTAACATTTTAATTTCTACAAATGAATGAGGAGAATATTTTTATATTTAATTATATAGATT
AAAATAACTTTATTGTATTTTTCAAATGAATTAAATAATTATAAAAATAAAAATAAATTTTAATTTGTTTTAAATATAAA
GATGATAGTATAATTTTAATAATAGCATTTTAAAAAAATATAATTTTTTCGAACTTAAAATAAATATAGTTTAATTTGTA
TTTAAATATAATATCATGATTATAACAATAATTAACACAAATTATTTAAGTTTAAAATATTATTTTTGTAATTTAATAAT
AAAAAAGATTTAATTTAAATTTGAATGTGAATATTATAATAATAATAATAATAAATTAAAAAAATATGTAAATCTTGAAA
ATTAATCTCACTCTCATAAGTTGTATATGTAGACTACTATATAAGGGTTTTTGGGGCTAGCATTTTTCCTATACTCAGTC
CACTACACGCCCCGCGCAAAGCCTGACCCAATTCCCCTTCTTCCGCCCCTCGAGTCACCTCACCCAAAGCTCTATGTGCC
CAATTAAGGTTATATATATGATAAAAAATATTAGTAGAAGGAAGTTTAAATTATTATTCTTTTACTTGCAAAAAATATTA
ATAAAGTCTTACTACTAAAATAAATGTCACATTTATAATTTGAATGTTTAATAATTGATGTAAGAAAGTTTTACTCAAAC
AATAATTGGGTAAAAGGCTTCAAATCCACATTATTTCTGTATGATACATCATGCTTCACACAATATAAGTAAAAAGGCTT
AATTGTTGTTACTGTATCAAACACACATTATTACACCAAAATTAAAATTTTCTATTTTTGCATCATACAGCCAAATTAAT
CTTTTAAATAACTTTCCTTATCTAAACTAATTCTTCAGGGTTTGCTTAAGGGTGACGTTTTGGAAGAAAAAAATAAGTGG
AGGACAATTTTTTTTTTAATTAAGAGAGTTATATAATGTTTATAAAATAAATACAAAATAGAACATTAAATTTATGTTAA
TTTTCTATGCTATTTTTTTTACTTCAAACAATTGTCAAATTTAAAACTAATATTTATTGGAAATGACAGTTTTTCTTCTT
TATTTTCTTTCTCCAAAACCCCATACCCAAATACAACCCTAAAGAATTCTTGGAATAACATTATAGTGTGTTTAGTTTTG
ACTAGTTCCAAAATATTGCTTGGGAAAAAGGCACAAGAGACAAATTTTCCAAACACAGATTGATCATTCAATCTTTTCAT
TAGACGTAAATAAGATATATATCTCGTTCAGCCAAGAAAAAAAAATCTGGCTTTAAAGTTTAAACCTTGAAATGAGTGTT
TTGGTGTGTTTGTTTAGCATAATATTTAACGCCGGGTCGTTTGCTGGTAGAAATTAAAAAATGTTAAACAAACAAGGCAA
AGAGGATCAAATTCGAAGCAATAATCTTCTAACCATATCACTACAAATAAATGCATGTATATACATATCTATATCTGCTC
TCATAGTGAAGTAGGTTACACATTAATTACAGAACAAAATTAACATGCTTCAGACGCACCAAAACGAACCTATGAGAGTG
TTATTGCTCCGGCTAGCTTCTTGCTTCTGCATTTTTGCCTTGGTCACGACTTTGCTTCTACTTAAATACTAATTACAAGG
AAGAAAGTAACCTTATTGAGAAGCTCCTACTACATGAATTTCTTCATTTTCCATTGGGCTAAAACTCACCCGTTTCTGCA
AAATCATATGATTCAATTCAAGAAATAGCATTAACACAATCCCCTGAAGAATCGCATATTAGTTACTTAGGAAATTAAAT
GAACTGCTAGGAAACTACATACATGTGAAATGTTTCTTTTTTTACTCGTTATTTTAATACACCAACTCTCACCAAGTCTA
AGTCTCGGATAATATATTGTTTCGTGGATCTATATGACCACAATCAGTAAACGACGAGTACTATAATTGGGTGCACATGT
AATACTACCAAATTTGTGAATTATTCTTTAATTGGCGTGTTTGATTTTACATAAACTTCCAAAATCCTGTCTGTTTCCCT
CGACGCAACTTCATTTTGTATGAGATAAAGTTAAATTTGAAGTCTTAATTAATGCTAATTCTTTATTGTAAAACCAACAT
TTTGCTATTTTTACAATAAACAGAAAAATATTGATAAAATTATTTTTCATTTAATATTATATTAATACCACCAAAACTAC
ATATAGTATATTAAAATCACTTTCAAATAAATAAATAATTTTAAACATGGATTAATATGCTCAAATTTGTCTTTAACTGA
GATTAATTTATCGAAGCAAGTCCATCAAATTGAAGCAAATAGTAAAACGTGGTGTATGATTGTATGAACACTGAAATACT
CTCCACACACTAGGGGTGCAAACAAACCGATTCGGTTGAATTGTAACCAAATTTAAATCGATTTTTATTCGAGTTGGTTC
AAGAAAAAAATATACTATTTTATAAAAATTAATTTAGTTAATGGAATTATTTTTACAATAGTTCGATTAATCAATTTTCA
CTTGAGTTTTATTTTATTTTTTTGAAAAAAATAATTCAAAAACTAGTTTAAAATTGGTCTTGTCCTTAGAATCAATTTAA
ATATCGATTGAATCAATTTTTTGAAACCAATTTAATTTTGAACCAATTTTCAAGATTAGTTTGACTATTTAAATGTAAAA
TTAAACAAACCGGTTTAAACAGTTCAAAATCAGATAGGTTTAATTTTTTATTTTTTTTACCTATTTGCAACCCCTATTCC
ACACGTTTGGAGATCGGAAAGAGAGTATTTGTTGTCCTCATGTAAGAAAGCAGTCGCAATTAATTAAAGCCAAAACATAT
TAGACTTACGGAGTGTTTGGACACGCGTTTTCAACACTCATTTTCCTGTATTTTCACATCAAATGGAAAAAACAAATGCA
GAAACTACTATTTGTGATTTCTAACTTGATGCAAATCTTTCCGGATACAGTGAATGTTTGGTAAGTCGATGAGGATCCGC
ATTCAGTACATAATCAACACAAACAATTATTAATTGCTTCAACAATTGAAGTTCAGTGCAAACCAACTTGTTACCAAACA
CATTAATAGAACTAAACATGCATTTAATTAATACGAATTTGAGTTAGGGTGCTTATTTGAAGTATAATTCAACTTTTTAA
AACAAAGTATGGCTGGTATTAAAATAGTTTGATTCTATTTCCTCTAACAATATAAAGAGAACTTATTGAGAGATTATTTA
AAAGCAATTTGTAAGAAGATGTTTTTGAAGAAAAAGCAAGTATAAAGATGATGAAATCTTCAACTTGGAAGTATAAACGC
TTAAAATATAACTATACTATCCCATGAAATCCGGTACAAGAAAACGACCCTGTCTAAGCAGCCACATGCAATTTCGCGTA
CGTCGACATCAGCATTAACCGACGCCTTAATAAGCGCCCGTGAACACAAACGACCAAACACTAACAGATACGAAAGTTCA
ACCCACTTTCAAAGATTCAAGAATAATAATAATGTTTTTTTTAAAGAGATTTCAGTGTCTCTTTACCTATTTCAACTAAA
AATAAATATAACATAAGAATAATGAATAATTATTAAGAAAGAAATAATAACAATTTAAAAATAATCTAATAAAATATGCA
CATCAAATAAGGATATTTTCTTTATTATTAATATAAATAATAATAAAAAAACCAAGATATTCGCAAAAGAAATACATACC
TCACGTGGTTTGTGATTGTGCACAGTCTTCCGGCCACCGTCCTCCGGCGCAGAAACTCCGGCAGCACCCTCGCCGGCATT
GGTTCCCATATACAAACTTATGATTTTCTGGGCCACCTGGGAGCCGTCGGTGCTCTCCTCCATCAACTTATCCAGATGGG
CCTTGGGGAGCCTCATCTTAACCCTGATGGGCCCATCAGAGCCCAGATTGGGGCTCTGCCTGGAGAGCGGGAGGTCCGAA
ACGGAGCGTTTGGAGAGCATGAGAAGCTGGAGCCTATCGGAGGCGTTCATGCCGCGTATCCCACTGGATCGCACCCTCCT
CGGTAGCGCCGTTTTTTCCTCTTCGGGCTGAATCTTGGGTAACTCAACGAGAAAGTAAATCTTTGTGGGCTTCAGTTCCT
GGTACGGCTCAAGAGGTTTGGCCCGAAGCCCGAAATGTTTCACCGCTTCGGAGTCCAGAAGCACGTGGCCCGGGTAGTCC
TTTACGACGTCGTTTGCTCTCGCTGGTGTTTTCAGCTTCAACGTCTCTCCATCCACCTTCATCACCTTGGCCTTTTTACT
CCTTCCCATGGTGTTCCCCATAGCTTCAAGCTTTCTCTTCTGTTCCTTTGGATTCTTTTTTTTTGTCTTTGGTTGATTTG
GCGAAATTAAGGTAAGTGTTCTTCTTTTTTTTTTTTTTTTTTGCCTCACCGAATTTTGTGGGGGGTATTTATATTGGGAT
TATGGGAGGGATGCTTTAGTAGTAAGGGGTTGACAAAACCAAAGTTGAATTATCAATGATGGGATTGCATGTGTGAATTG
GTGGAATATTGCTACTATGTATAAAATAAAATAAAAATAGGTTAGTTTAGTGATATGGATGGTAAATAGTAGTGGGGAAA
CTTTGGTTGTTAGGGGATAAACACTAGTTTGGTTGGTTTATAACAATAGTAGTGGGTAGGCCAAACCAAGCTTCAATCTT
AATCAATGTCATTGTAGTTTTGTACAACCTATTTGAGAAAAAAAAAGAAGTGGGGTACCTCATGTTCTTTTCATATGTGG
TTTGTCTACCTGTCAAGGGAAGTTGCGTTTATGAGATAGTATGATGACGTTGGATATTGTCAAAAAAGAGAAACAATTAA
TGATTTAGTCAATTTTGGTAGTCAGGCCACCAGATAAATAATAAATTCTTCATATATGGTGCAAATAATTAATATTTTTA
ACTACATAAATTATACTATTATAATTCAGATTCATAATAAATAAATATTTTTAAATATAAAATTTATATTTTAAATTTAT
AATAAACAATTTAGGTTTAAATATTTTTTAATTTGGGTAATTTAACATTTTTTCATTTTTATTCTTGTAATTTTTTTCTT
TTAATCCTTTCAATTTGTTTTAGATATTTTTGTACTCTTTAAAGTGTTTTAAGGATGAAAAATAAAACACGCATTTTATA
ATGACTAAAACGAAAAATAATATTATAAGGACGAAAATGAAAAAAATATATATTTAAACCTATAATTCAATATGTGATAT
CAAATTATTATTAATTATGTATATTTTTTTAAAAAAAAATTTGATAATTAATTTAGAAATTGAGATAGAATATTATAGAT
TTAAAAAGGATGTGAGCGTAAGAAGATCATGCATGTATACTTATAAAAATAAGAGGAGTGTTAAAGAATATATAAAACAA
TGAATTAATATTTGAAATATAAATTTTAGAAAATAGGAGAAAATAATATGTGTGATATAAATTTTAAAAAACATTTCTCT
ATTATTATATATAAAACTCAATTTATCTAATTTATCAAGATTAATGAAAGTCATTGATTTAGTTGATAATAATAAATTTG
TTTTAAATTTATAATTTTTTTAAAAACTATTATCATCATTATTATTTCTCTCTTCTAATAATTTATCAAGGCGTTATCTT
TAATGAAAGGTATTTTTAATCTAAAAACAATTTATGTAAAAAATATTATATTTTAGATCTTATAAATAGAAAAAAAAAAT
GATGGAAATGCCTCCCCATAAAAAAACATAGCCCTACACTGTATCATTATTGTTAAAGACTTTAGGGAGTTTTAGGACAC
CTAAAAAATATAAACATTTTTATTGATACTTCATTATTTCTATTTATTATTTTTATCACCTCGCATCATTAATGTATTAA
TTATTGAGGTGTAGAAACTCCTTCGAGTGTTCAACTATCTTTTTCCAATTGATAATCTCCTTTGGGTTTCTGTTTTTACT
TTATAGTGTTCCCATGCTGCTGCAATCTCAACTCCAAGTAGGTAGGCATTCACATTAGGCAACTCTTAATGGATAAGACC
ATCGAATTCGAAAGTACCTTTTTTTACTTTATAAAGTATAATTTAAAGATTTAAATATATTTTTATTATGTAATAATTTA
AACGTTTCTTTTTAATTTTTTTCCTGACAAAATACGATTATTTCATTTTTGTGTTTAAAATGTTTTAAATAATATTTTTA
TTGTTTAAAGTGATATTTTTGGTCTTAGGTTAGAAATTATGAATGAGTTAGAGATTAATTCTATTCACGCTGTTATTTTA
AAAAAAATTACATATAATAAAAATAAAATATGAATTTTTTTATCAAATAAATTATTTTTATTTGTGTAAATACAATAAAA
TTTTACATGACTGTACTAACTTTTTGAGTTCTTTAAAGTAATATTACATTAAAAATAAAAAATAAAAAAAATATATTTTA
TAAGAACTAAATAAAAAATCAGAAAAAAAAAACAAAAAAAACATTAAATTACATTAAAATAAAAATATATTTAAATCTAA
TTTAAAACTGTAAATTACCTGCTCTTCGTAAATCGTAAAAGTGGGTGTCGGCGTTAGAGAGGTGCTTCTCACACTCGCAC
TCGCACCTTACGTGAGATTATCTAATGTTTGACCACTTGACCTTCCAAATTTGTGTTCATTTTTTTTTTATGAATATGAA
TATTTCTATTCTTTCATGCTATTTTTGTCCTGTTTAGATTTAAATAATCCTACACGTACATATATATTATATTATTCTAT
AATTTTTTCACGATGATGACATCATATATTTTTTATTATTATTTAACATCTTATTGTTTAATTAATATTCTTATACTTTT
ATTTAATTATTTATTAAATAATGAAAGTTGTATAAATAATTAATATATATATATATATATATATAATTTTTCTCTAACTT
TTTTATGTCTTTTCTTTGTACTTCGCAGGTACATATTAAAAAGCAACAATATGCAACTGTTCCGGAACAAATTGAAAATA
ATTATACAAATATAATTTAATGTACATCATATAATAATTGATTATTAATAGTATATTTTGATTAGTTAGAGATCTACTAA
CTCTACGTGTAGATGTTGTCAAACTTATTTGACTTGATAATATTTTATGACCATTGGATGGCAAGCTTATATCCAAAAAA
TCAAGTTTATGACATTTTATATAAATTAAATATTAGTTTGTATTTTATTAATCAAATTTATTTTAACATTACAAACTCCC
TTTGTAGATGAAGGTTACCTTAAAAGAAATTGATATTGTTTTAGAAGTATAACAACTAACAAAGTTTTAATATTAATTTT
TTTTTTACCTTCGTTAGAAGTAAATGGTGCCACTACATTTTTGTTTAAAACAAAGTTCTAGTTAATTAAGGAGTGCTATT
TTATCAATAAGTATTTAATATATTGGATTCAATATTTTTAACTTTTTAAAATAAATTTTGAAATTTAAGATAATTATTTT
TTTTAATTTTCTTAAATACTTTGTATTTAATACATTATTACTTTAACAACGCACGTTAACATTTTCTTACTTTTGATTAA
TATGCGCCTATTAATAAGCTAACAACATTACTATTAAGAATTGAATTAATTATGTTTTTAGTGTTTGAATTTTTTTCAAC
TTTTCACTTTTAATCTTTAAATAAAAAATTGATGGGTCTTCATTCCTAATATTTATCTCTATATTTACATTTGATCCTTG
CTTTAAAAATCATCCTTAGAGGCTGAGGTGACAGTTTTTTTTTAAATTACGGTTAAAAATCCCAAACCAGATAGATAGCT
TTGCGTTGCGACGTCGCGTAAAAAATGAAATTGGATTTCGAATAAAGAAGAATGAAGTCTCGATGAATCAATATTCAAAC
ATAAAAATAAAAACGAAAATGCAAAAGGTAATATTTTGATTTTTCAATCTACAATTGCAGAAATTGTTTGGGCAAAGAGA
ATTTTACAAAGCATGAAATGCAGCACAAACAGAGTAATCTTTCTCTTAGCTCAAAAAAATTTGACGACAAATATCCCATT
TTTACAGATTCGTTTTGAGTTCCATTTTTTAATACTTTTAAAAATATCAGAAAAACAATTTCTATCGATTTTACACACCG
TTCAAAAATGGTCTAACACGTTTAAGACACTTTAACCAGGTATTTTCTTGTGGTTCAAAGATGCCAGAAAATAAATTGCC
ACAAAATACTTTAAAATAATTTTAAAAAACAGTCACCCTATTCAATAAGGGTGATTTTTTAAGAGATCAAAAACAAAAAC
AGAAATAAACATTAGGAAGAGTTGTTGTACCATTTTTTATTTTATTATTTTTGCATTTTCCTTCCAATAATTTTCATAAA
GTAGTTTTCAGTTAGGAAAGACATTGACTTCTTTCATTCGTATAATTTTTTTTTCTTCCTTTCAATCCTTTGAGGTTTCG
GTTATTGAAGATGAAGAGTGAACAGTTAAGAATGATGAGTTGATAAACTAAGTTGGGACGAGTTTGACTATTTTCATTCC
GACTCCCATCATAGGCGAAATGAGTTTAGAGACAAGTTTAAAAGAAATGAATAAGGAAAAAAAAATATAAGCTCATTTAT
ATAGGGATTGGAGAAATCTATGGAGCATCCACTCACCTTTCTTTAAAAAAATAATTGTCTTGTATATAATTTAAAATAAA
TCATAAGTTATTAATTTCGTTTAATTATATCAATATATAGAAGTTAACAAATAAAATAAATTACAAAAATAATAATTTTA
AATACTAAATTGTTTATTGATAAATTGTGTAATTTTATTATTATTATTTAAATTATTTAATTATTATAATGACTATTTTA
TTAATTTTCAATAAGCATTTATAAGACAACAAATAAGAAAACAAAATGAATCAAAATTTTCGTATAAATTAAAATTAAGT
TAAGTACTACTAATTTTGAAGAAATTAAATTATGGAACTTTAAGAAAAGATGTGGCAAGTTAATTTTAACTTTTTTTTTT
CTCCCACAAATTTAAACATTTTGAATATCTATATGACTTCATAACTTTTATTTATCAGTGGTTTGCATTTATTATTTCAT
AAGTACTAGAAACATAATGGAAAGATCGACAAAGAGATAAAATTTAAAGAGTGCTTATAATAGTAAAATTGAAGAAGGAA
AAGATAACACTACTCTTTTAGATTTTTTTTGGATTAATGGAAAGCTGATGGAAATTAAGAAAGCCAAAAGAAGGGGAAAA
AACACATAAAAAACGTTTTCATCATTTGATTGATTTCCTTTCACTTGTGATGAAATGGTGCTGAATTGTTATTCTAATCT
AAGAAAGCATATTATGAATTTTCACTAGTGATTCTTTTTAAGCCTTGCACTTTATCCTTTCTGCATCCTCCTTTATCATC
CATCAATTTATCACTAAGATATTAGAAGTTGGATTCAAGGACAAAGCGTTCTTGGTCCTCCAATTCTTGCACATACATGC
TTGACCTCCTATTATTATTATTAAAAAAATGACCAAATTGAATTGGCATCATATGTATGGATCTCAATTCTAATCAGCAA
TCAGTTTCCTAAATGGTAGTTCGTTTGAATTGTTAGAACTTTGAATATGTTAATGAGTCAGCGGATTTTCATCAGCTTAG
TGAGATTACCATTAATAATTTGTGTCAATTGACATTTGACTGTGGTAATAAAAAGTTCATATGATGATTTATTTAAAACA
CGCTAACTAGGATATATAACAGAATTCAGAAGTTTGTGTTGGTCCAATTCCAATATAATTGTTATAGTATTAATAAAGAC
TACGTTTCTTCTCATCCTCTAGCATAGTAATTCAATGCATCTAAAGTTTTATACTAATTCAATTCATGGTAGTTATAGTC
TTCTACATCTCAATGTTAAACCAATTAGGTACAAGAAATTTCTCTATTTTCACTACATTCCTAACGTGCTTGCTATTATG
GCTCGATCACTAAATTGACATACTCAGGAGCATAACTGAAATTTCTACTTCTGTTGCCACTTTAAATGCGGACACAACTA
AACCAGTATTGTTTGTGGGAGNNNNNNNNNNNNNNNNNNNNNNNNNNNNNNNNNNNNNNNNNNNNNNNNNNNNNNNNNNN
NNNNNNNNNNNNNNNNNNNNNNNNNNNNNNNNNNNNNNNNNNNNNNNNNNNNNNNNNNNNNNNNNNNNNNNNNNNNNNNN
NNNNNNNNNNNNNNNNNNNNNNNNNNNNNNNNNNNNNNNNNNNNNNNNNNNNNNNNNNNNNNNNNNNNNNNNNNNNNNNN
NNNNNNNNNNNNNNNNNNNNNNNNNNNNNNNNNNNNNNNNNNNNNNNNNNNNNNNNNNNNNNNNNGTAAAAACAAATGAT
AAGAAGGGCCACGTTATTCGGGTTTTGTGTGAACCCAATTCTAAACAAAGGTGACCGAATGCAAGAGATATGAAAGCCTG
TCGAGTGATTTTCTTTCTGCACCAGCCCTAAGAATTGAAAATGGGTATGAACCTTACGAAATAATTTAAAATCAATGGTA
GGTCTCAAACCCTCTCACCAATTAAACTAATAACTTAATTATGTGAAAAAATAAGTAATATTATTATATAATACTAAAAT
TTTTAATATAATTTAATACATATAATAATAAATTTTGTAATAATTAAATTCGATCTAATAATATATTTATATATATATAT
ATATATATATATATATATATAAATTTTAAATAAAAATAAAAAATTCAATAAAAAAATTTATATATATATAAAATATATTA
TTAGATTAAAATTAATTGCTATAAAATTTATTATTTAAATTTATATGTTTATTAAATTTATATTAAAAATTTTAATATTA
TATATAATAATATTAATTATTTTTTAATATAATTGATCTATTAATTTAGTTATTTTGAGAATTGCTTAGAGCGCCAGCTA
ACGTAACACTCACGTGTTTGTATAACAATTTTGTGGACTGCAGACTACATTATTAAAGTGTTGACTGTTGATAAATTTAA
AGATTTGATTCTCATTCAATAATTCATATGGTGGTTAATTTAGCAAAATAAAAGTTATCAAGAAGGGGATTGAAAAATTA
TACCATTCCGAATCGATGAATAATTTAACGTGTCTGAATAATTGTTTTTTTTTGGTACAGTGTTTGAATAATAGTTTGAA
TCTTATTTAGTCTAGATTAATAAATTTTGCTTAAATATAATTTTTAGTTTTACTTAAGTTGAAATAAATAAATTGAATTA
TTATTTGCAAACTATTATCCACATAGGACTGCGTAAAATCAATGAGCATCTAGATCAACTTTAAGGAAAAAAAAAATTGT
TTTTCTAGAGGAAGAAAAAAATTGTTGGTCAAAAGCTGAAATATCACGAAATTAAACCGCGTTCGTTATAAAATACGTAG
ATTCATTTGTAGTTTGTAAACGAAATGCCAGTTTACCCCAAACAAGCACATGCACGCATCCTTCTAAACACGCGGTCTTA
TCCAAAGTCAAAATATTATCATGCGTACATAATTGGCCAAGAATAAATATTTTTTTGAGTTTTAAAAATATATTCCCATG
ACATCTTTATAAAGAGAGATTAAAAATATTATGAATTTTTAGGTGAAAGTATTATTTTATAAAATTAAAAAAAATATAAG
AGATATTTCAACTCATTGACAAACAGAAAAATAAAGTCCAATCTATAAGATTAATATGTCCGAAAAAGTAGTTAAATTGA
TACACCACTCAGTCAACAAACAAAAGTCCTTATTGAATTTGGCCGTTAACCATGGATCTCTAAGAGATCATATATATCAT
AATAGCATAGTCCTATCCAAAGTGGTAACTAAATGCACCTCATATTTGAGGGAAAAAAATGACTCTATTTTAAATGACAT
GCACCTCATAGTGAAACAAAATTGACTACGAAAATTTATTGGCTAATTAATGAGTATTGCAATATGTTTCAAATGGTTTA
AGCTTTTAAAAATCCATATAAAACGATATGAATCATAATTAAAAGTAACGACATATTATAAAAAGAAGATATTTTTTTTG
GTAAAAAATAAAAAGAAGAGATAATTACTTATATAATAAAAAGAAGAGATAATTACTTATATATATATATATATATATAT
ATATATATATATATATATATATATATATATATATATATATTAGTAGTAGTTATGTCTATACTCTACTTGTTTAATTTGGA
CATTATATTATCTCCTTTACGCATTCTTTACTTTGTGTATTTTTAATTGTGTAACAATTTTAGGGAAGGCGGTGGTATTC
TTTGACTAACAATTTTCTTAAGTTATGTGCAAATACGTATATGCGTGTGGAAAGGATACATTGCATTTATCTATGTATTT
TGGATATATAAATTAAGCTTTTTGTTCGTGTGGGGTATACAATCTGCTTTAGGTGGTGTAGTTTCACTTCATTTGTATAA
GACATAGTTATGTATAGAGAAAGGTCATGGAGAGTGCTTTCTTTCTCTATCTAGTAATGGGATTCCTATTCTATGTATAA
GGGGAGGGCATCCCCTTGTACCCAATCTTAAAACATATGTTTAATTTGTTGGCTGAAAATAAAATTATGTGTAATTTTAT
AAAAAAAAATAATGTATACCTACCAAGCTAGATAACGATCTAAGTGTAATTATTACTAGTCTTACAAGAAATTAATGTAC
TTACCCTATGAAAAGAAAGCTAAACTTATATTATAGCCATAAAAAATATGTTATATTTTAATATTTAACTTATCAAAAGT
ATATATAATGGCATACATGATCATGTAATGTAACATATTATACTCTTAATAAAATGATATAATACTCTCAAAATATTTAT
AAAAAAATTATAAGGAAAAAATAAGGAATAACAATATATTTTCTTCTATTCATTAGAGAGAAATTGAAAGGAGAGAGACC
TTGGTTTGACCCCCTGTAGTGGTCCTTGTTTTTAATAAAGCGGACCAATTTAGAAACAGAGATTCTCTTTTCATAAATTT
TTCTTTTAATTCAAATTTTTTTAAAAAAATTCTTCTAACCAAACAAACTCTTATGTTGTGTTTGGGGCAAGTGATTTTCA
AGGAGTGACTGGAGATCGAAACGAGCTTGTCTGTTTGGTAAAGGCTATTATTTTGTGTAAAAACAAGTTTCACGTGTACT
AGGGTCTCACTCACAATCACTTTTGATGTGATCGTATAATATGTGAATGAATTTTTCTCCTTATTTTGTCACAAAAAATA
TTTGATGTTGGGTGAATAAGGATACAATAATATTTTAATTACAATGTTTTAATTTTATTTTTACTATATTTTTTATCTAA
TTATTTTTCTTTTATTTTTATTCATTTTATTTTTCTTCTCGCAATCAAATAAAAAATCAAGTTATCATGTGTGTGCATTT
TTTTATATATTTAATATTAACTTTAGATGCCTATATAATTGGCGTGCCATTTAGTATATATATATAATGAACTTTGATTT
GTTTGTTAAATTAGTAATTCTATTTATGATATTTTTTACGATTTGTATTTAAAAATGATGCTAATGTTACTCACTATAAT
TGACGTTGTAATGTCATTATCCATTCTCCCTCCCTCCAACTATTGCGAAAAGCAATTCCGACCATTTTTTTTCCTTTCTG
AAATGAAATATATGTGTAAAGGACACAAATATTTTCAAAAGAATTTGAGGCCATTCCTCGTGTGAACCACCAAATCGTGA
TATATATATATATATATATATATATATATATATATATATATATATATATATATATATATATGAATGGTAGATGCCCCAAC
ATGAGCTTATGAAGGGATAACTATGAAAGATATTTGTACTACCAAATTGTTAGATATATCAATTTGACACCTTAAAATTA
ATTTGTAACAAACAATTAGTAGTGGTTGTTGAAAATTATTTCTACCAAATTGTTAGATATATCAATTTGACACCTTAAAA
TTGCTAATTCATTTTAAAGTGATGATTTCATTGTGTGATGACGCTAAGAAAAGCTCGCTCAATCTGCATTCCAAATTTTA
CAAACCTATAGACACTTGAAGTTTGATTCATCATGATCACCTAGAGGTTTTGTGTAATTTTACTTCTGATTAAGGCTATT
ATATATTTTTTCAATAATAATTTATTTTGTGTTGAAATTTTATTAATATTTTTCTTCAAATAAATATTAAATAAGTCTCG
TTTATTTTTTAATAGAAAATAAATAAACATAAAATTTAAATATGATCATATTAATTGTCAAAATTAATTTTGGCAAAAGA
TAATTCATTTCCATCGACTAGCTAGTAGTATGTAGCGGCACTTGTTTTATAATTTTTTTTCTTTTTTTTTCATATGAACA
AAAATAAATGAATAGATTATGGGTAAACAAGTATGATTCACAAAACTTCAAGCAAGATTTACTAGCTGTACGTACGTCAG
GATGATATATCTGAAGGGTCTTAAAGATTGTATGGTATCATAAGGGTGCTGATTGTTGCTCTCTCAGTATAAATCTATAG
ATTAGTTAAATTTAATTTCTACTTAATTATTTTAATATTGACATTATATGTATGCAAGAACTAGTTTTAGAAACGTTAAT
AAAGGTCTTGCCCCATCAAGAGAAGATGTCCAAGCGAAGTCAGTTGGCATGTATGATTATGCGTTGTGCTTGAAGTCTTG
TGCTTTGAACTTCTGCATAATGGATAAGAAACCAAAAAAAGGTACGTACACAAACTAAAACTTTAAGCATAATAAATTAC
TTTAAGAAGTTTTGGATGCTCATCCCTATGGTGGTTGTTTGGTCTACTTAGTGCATAAAAATGGAATTGTGTCTTTACGG
GGAAAAAAAAAACAAGTAGATTAAGCAAAAGTTGTGGATTACATAAAGGTTGATCTTAGTTGACTTCACAATTGGAGAGT
TCTCTTTTTGTTTGTTATATTATTCCCTTACAATTCACGAGTTTTTTTCTTTTGGTGGGCGTTATAATTCATGAGGTCCT
GGCAACATCTTTTGAACAAATCTGGTTGTAATGCGGGCTGAAATATCTCTCGTATTTTTCATAAATATTTTTTAATAATT
TATTAAATTAATACTACTTAACTTTGAATTTTTTTTATATAGTTAAGATTGGGAATAGGAGGCATCTTCAAAATGCATAT
GCTCTTTACAAATTAAATCTAATATATTTTAAAAAAAAATCATTAATTTTATCATAGAAGTGTGAAAATGTGGAAAAGCG
CATATATAAAACTATATAGATTACTTGTACCTCTTTTGATTAAAAGAGAGAAGTCCAATATGTATACTTTTTCTATGCCA
TGAGATGATCACATCAAAATAACTTTAGAGTTCGTTACTTTTCTTTTTTTCAAATGTTATTCTAAAAATAATCATACCTA
GAAACTTGGTCAATTTTGTAGAATATCTAGCTAGTACTACTGTCAGACAGGTTTTGCATGGGTCTTCTGGTAGCTATAAC
CACCACTCTCAAAATAAGATTCATCATCACTTGGAAACTGAATGGAAATTGCACCCACTACTCAACTCCGAACTTAATGG
AAATCTTGCATTCATTGATTTGATTCTTTACTTTAATGCTTTTCTCTCTATATATGAATACGTGTCCGAAAATTCCAAAT
CAACAATAAAACTCAATAACGACTTTTGCATCACTTTTCGCCGCATTAGCACTACATATACTTATAAGTAATAATCAAGG
TCTAGCTTGCAGGAACATGCACATGAACCGAATTTAGGTCATCATAATATGTATATACAAAGGACACTTGCCATTACATG
AAAATAACTCATGTTAAATCCTTCATTCATCCCTCAGCTTTCGTTGTCATGTATCTCTCATCAAGATCTAGCAGGAAAAT
TCTAGTACATTTTGTGTACTTAATTAATTCAACTTATTTTAAAGAGATAATCAAATTTTTTTAATGTTTTTTTGTTTGAA
TTGCTTTTGAAAAACTGATTATTTCTCCAAAATTAATTTGTAACAAACATGAAGTACTACTGCTGGTAATTAATACTCTT
GCCAACAACTAAAAGTACTAACAGTTGAGATCTATATCCACGTCACATGTCTTGGCGGACTCATGATCAGAATTTTTGTT
TTCTTCCACAGGCGAAGGTAAAGAAATTGTAAGATCAAGATTCAAAGGGGGTGATGAAATAATTGATGTTTCTTCTTTAG
TGAACGAAATCTTATGATGATCAGTGGCAGCTGAACCACGGGAATTGAAGAAAGGGACTTTGTTGTTGTTGATGGACTCA
GATGTTGATGCACCCTGATGATCAGCAGAAGAAACATGAGGACGAGGAAAGCTTTGGTGTGGCTTATGGCTATTTGGATC
AATTCCCATCTTTATTAGTTTTCTTCGGATGTGAGAATTCCAATAGTTCTTCACCTCATTGTCTGTCCTCCCAGGCAACC
TTCCAGCAATGAGTGACCACCTATGATTACATACATACATATATATAAGCATCCAATTAACTGAAGATGCTCTAATAATA
TGGTATATGTATATAAAATACCTTTTGTTAATAATATAGTAGTAGTTCAAAAATTTGATGAATGAAATTATTTTTTATTA
GAAATCACGATAAGAAGGAATTTATAAAACTCAATATTGTGTTTTACAATAAAACTATTTTACTTCCAATTCTCTATTCA
TTTCTCTTAGGTAGTTAATGGTTAACAAAAACGGTAATAGTGTCTTTTAATGTCAAACGAGGGATTTAAAATTTTCTATT
TCAATTTTCATAAATGTGATGTCGATATTTGGTACCTGTTACCAAGGAGGGCATGGAGTTTGATGATGAGGTCTTCCTCA
TCTTCAGCAAAGATTCCACGTTTGATGCCTGGTCGTAAGTAGTTTAACCATCTCATCCTACAGCTTTTGCCACAACGATG
CAGCCCTATATATATGTTGAATGACATATGGTTATAAATGGTACTCAAAACGATATAACAAGAAATTAATTTAAGGTTTT
GGTATTATTATTTTTTTAACTAATAATAGTTGAATGAATTTCTATTCAATGAAACTCTTTCTTCTTTAGTATGTCTAAAT
TCATTTAACTATTGAGTATTGACAGCAAAAAAATTGTATATCAAAACCCTCTTTGGATACTATAACAGCTCTCTATTTAA
TATGATACACCCTCATGAGTTAAGTTATAAGTTTTTGCTACCTAGTTAATTGATTGGGTGTACCTAGTGTAATCTTCTAA
GAGAGAACTGTATGAAGAATGAATATAATTAACTCATGGTGGTTGAATAGAGAAAGAAAGAGGAAAAAGTCGTGGTAAAT
TTGAATGTTTCTCGTTAAAAAAAAAAAAAAAAAAAACTAACAAATTAAGACTAATGTTTGTTAATAAAAAATAAAAATAA
AAAACTAACCAGCAGCTTTAGGAATGGAACGCCAACAGCCTTCACCATGGACTTGGATGTAGTCAATGAGCTTTTGGTCT
TCTTGCTTGGACCAAGCACCTTTATTGATGTTTTCCTTGTCACAACAAGGTTTTCTCATTGTTTTCTTTTTGTTGTGAAC
TCCCCCTTTTGTACCTGCAGGGGTGTGCCCGTGTGGGTGTTTGGGGCTAACAAAAGGCTAAAAAATGTATATGGAAAGAG
AGAAAGAGAGTGGAAGCCCAGACAAATAGCAGAAGAAAGGTTAGATATATATTTGTAAAGGAGTGAGGATGAAGGGTGTG
GGATATGGATATTTTGACTTGGACTGGTGGTTTTGCCGTATTGTATTTTTTGATTTATTTTTGGTGATAGGATAATATTA
AGGGTATGCATTTGCCCTTAGGTGTTCTTAGCATTCCATTGCTTACCGTTAAGTAAATGTCATTATCAGGTGTCATACAT
TTGTTGCACACTATTGAGATGGTCTTTATTGGGTCGAATTCACAAATTTTCGTACTGATAAGAAAAACATGGTGTCAAGA
GTCAATAATGATGGCTTTTATTCGGAGAAACTAACGCATGATACTCCAAATTTTAGATGAAAATGGATGCAGGCCAAGAC
CAGCGTCTGCATGTACTAGGGATGGCAAATTGGCAGTTGTATCCCTGGATAACCGCAAAAATATATGTAAATAAGTCGAA
AAATATTCACTCCTTTGGGGATGAGTTTGGGATATATATATATAAAAGGAATCAAATTATATCCATATAATTTTAATAGT
TATATAATTTTTATAATTTGTATTAATTCAATCATTTAATTATATCAATTATTATTTGTATCAAATTTTATTAAAATCAA
ATAATAACAAAAAATAATCAAATAATTTATTATTTATTATATTTTGAAATGTTTATGTTATGTTAATATTAATTTATATG
AAAAAGGTAACAAATAATTTTATATTAATATAAAATTTTAAATATGTAATTTATGTAAAAAAAATTTAACCCAACAATGA
ATTTAAAAAAATATTTTCCACTAGAAAGTTATAAAATGATTGTAATATATATTTTATTAATTATTAAATTTAATTACTAA
AACATAGTACTTTATCATTGTTAATTTTATGCAATCAAACAAATATGATTCAATTTGTAGGGCATGTTGATCTTGTAGCC
TTATAGGAGAATACCTGGTTTGATTCCAAAAAAAAAAAAAAATCATGAGAAGGAATCATTAACTTTTAAGTATAATTAAA
TCTTAAATTAATAATTAGTCTCATCATTAACTAAAAAATTAAAACATATAAAAATACATCAAAATTTTATCAGTGAGTTA
AAAGACCTAATTTCAGTGTAAAAAACATTATCTTATTGTATTTTCTTTCTTTCTTTCTTAATTTCTTCTTATTTGTCTCT
TTATATATATAGTGGTAAAAAAATTATAAATCTAATTTCTTTTAAAATAAAAATGACTCTAAAAAAGTTCCCCCTCTCCA
CCGACTCTAAACAACACCAAATCTATGTTAGCCACATAATAGCCGAGAAAATAAGTGGTGAAGATCTTGATGTCCCCCAC
AGAAATGACAACATGAAATTCACCGTGACTCATATCAGCACCTTAGTAGGCACGAAAACAAAGTTGTTTATTAATTCTGA
CCTCCGTCCTCACGTATACATAGTAACCAAAATATAAGACCAATTATATTACAGCAATCATCTATGTCAATTATACTACA
ATCATCGACCTATACCTAACTCGATAAAGATACCAGTCTCAACTACGAGTCCCATCTGCACTTCGTTTTTATACATCTCA
TTACACAGATGACGAGAAATATCTCTAAGGGTGTGTTTGGAATTTATCGGAAATAAATAGGATAAATAAAAATAAAAAAG
AGATATAAAAAAATAAAATGATATGTTGTGTGGTTTAATTTAACAGAAATAAGTAAGAAAGAATAGTTTTTGTGTCAAAG
AAAATTGATTTTTTTCCCAAAAAATTAAGATAGATTGTGATCCATATATATAATAATATAATCACATAGATACATATATT
TAACTCGATATATCATAAATTAAATAGAAAATAATTAAAGACTAAAATTGTCTATTCAGTAGTCACGAGACAGGATCCAT
CTTTGTTGGACTTTTCTTAGGACAAAGGGCAACCACCAATAATTTAAGAATAATTACATTATGATTGATATTGCTAGGGT
TTATGCATATTTAATAAAAACATTTGAAACGGAAACAATTTCTACAGTCACATTAGAAGTAGCTAGAGATTTCTCAAGGA
GCATTATAAGTGGCTTCCTAACCCATCACGGTATTCTAAATAAATTAAAAATACTTACTTACAATTTCATTAACTAATCA
AGTGTTATAATCAAGTTAATAGTCTCCATAATTAATTGATGTATTATATTAAATAATTCAAAGAATTCATTCTAAATATA
TGAATCTTATATCTCCACAATTAATCATCATCTTTTCTCATCTCATCAATATATCCACAAGTATGAAAACGCAATATTAT
ATATATTCAAAATATCAACATATAAGGATGTTGCATCTAGCAACCCACTTGCGTACGTATAAGGTGGCCTATCACATCGA
TCGACATACAATATAAACATAATATTAGGTATGGCCAAAATATTTAACAATTAGATTCACCGGTTAATGATTCCGGAAGC
GACATAATATCATTGCTGGAATGAAGCATTCAAGAAAGGCAATAAGTACTATGTTCATGCCATCATATATATAAACATTG
ATATCTACCAAGAAGGTGCCTCTACAAAAAAAAAAAAAAAAAAAAAATACATGACAGGGGAAGGGAAAAGTGTCAGGTGA
GATATATGCAGCCGTACAATGATATATACATCAAAAGACTCCAAGTCCTTCTCAGGTGAAATCAGTCACTACCCATCACC
TATGGCTAACCTCTTGAGTAATGTAAGCATAGTGTCCCCTGCCATTCATAGATAGAACTTCTAATTAGTTCACTGGCATA
TTCTTTTGTCTTGTCAATAGCTCCCCTTCATATATAGGATTTAATCGCATATAACATACCAGACAAAATAGATAAAGCAA
ACGGAGAGGGATAAGAATCTAATATGAATAAATAGTCCAAGTTATATATATATATATATATATATATATATATATATATA
TATATATATATATATATATATATATTCTATATGTTAGTTAGGACCATGAAACTAAACTTTCTAAGAATTCCTCGTTTTAA
AGAAATGATTTAGTTCCATGTCAACTAAATATATGGTTTAAATAAAGTTTATAAATTTGAACAGTTCTCATTTTATAAAT
TAATTTTGTAGGATTTTGAACTCAAATTCCATGAATTAGGATTTACTTCTCTTCTTAAACCAATGTTCTTGGTCCGTTGA
CCAAAAACAAAAAACATTCCACAATTTTCATCAACATTGGTTTTACTCTCCTCCTCTTCCCCACTCATGGCAACAAAAGA
TTGATGGTCTTGGGTCCTAGATAGAGCTCTGGTACGGTACCATGTAACAGAAACAAAAATCTTTTTATATAATATATATA
TATAATACAAATACTAATACAGATCTAATAATATTCAAGAGTTCAACATAATCAACTCTTTATTTTTATGCTAACTTACA
ATTAATTGATATTGATAGTTGATTCCTAAAGATAAGAATCATAATCTCCCAGGTGTTAAGGATATCATGCTAACACGTTT
TTTTTTTTTTTTAATAAATCACTCGATGTGAAAGGATATGACAAACAACAGCGCGACATAATATCACTTTAATTTATATA
CATGTGCTCTTCTCCTGGCTGATCTTTGTGTACTCTTCTATATATGTGGGTGCCTTATCAATCTTACACTCTTACAGCAT
TACTCTGTATTTTTTAACTCAAAATAAAGAAAAAACATAAAAAAAAACAATTGAATTTTATTATTATTTTTTCTCCAATC
AGACCTGGACAGGAGGGTATTATTATGAGCTGGTGAACAACATTTATTTGGACGGGTAGGTTGGACGCAATATAACATCC
AACGGTCTTGCTTTACTCTGTTTGAAGTACATTCAGATTAGATATCAAAAATTCAAAATCACTTTTCTGGTTTGCGCTGA
AGAATTATGCGCATGCACATCCAATGTTGATTGTTGAGAGAATCACACGAATCACATATATCATAGGTCAGCTTTGGGGA
TTAAACATTCAGTCATTCAATATTTGTGTTCCAACATCCAGTGCAAACCATGTGCATTCCATTTAACATTAAACACGGGA
AAATTATGTCAACCATGTTTTTGAAAATTTGTCTTTACATTTACTAGTGGTTGAAAATTAAAATATAGTTGTATGATTTT
TAGTCTCTTCTTAATAGCTAATTTTACTAATTATTAAATAAAAGAGTATTTTCATTTTTTTTATGTTTTGAAGATGTTTT
AGGCTAATTCCAAAACCTTGGTCCAAATTAAAGTATAAAAACAAGTCTAAATCTCCATAGTAAGCCAAATTAGCCCAATC
CAAACCTATCTGGCTGGGATATCACTTAACCTGACAAAACAGAACGATGGCACCCTAAATGTCACTTTAACAAAGTGTAT
TACACAATCAAGTAAGAACTCTCTTTCAAGATCCAATAGTAATATTTAATTATCTATCTATATACATTCACTAAAACACA
ATAAAAAAATAAATAAAAAGTCAGACAGGTAAAGACCCAGAAATCTATTATAAAGGGGGGCAAAATTTTTTTTTTCTTCC
TTTATAAAATTGTTTAACTTTTCAAATAAATAATAATTTTTAAAAAATGTTTACTATTTTTACACATAAAATTGAAACTA
AATTTTATTTTAAATGATAATAACCTTAACTGTTACACATAATTAATTTTATATAATTTTACACCAGCTAGAGCCTTAAT
CATTGTATTGCACACCTGTTTTTACACAATTTTACACTATCTAATTAACCTTAACTATTATTATTATTATTATAATAACA
TAAACAATTAATTTTACACAATTTTATACTAACTAATATAAAAATATACATGAAAAATTCTAAAGGAGGGACTGTCCCCC
TAGGTCCGTCCCTGAGAGGTCAGATGATATTGGTTCATAAAAAATTATCCCAAAATTAAAGGAAATGAAGAATCTGATTA
ATAAGTGAGTTTGTTCCATAGTAGTTAATAGCAGATCACGGAAGGAGTGGGATGACCACTGTTTTGATCCCTAAAAACAC
CTAGAATTAAACACATTTAGAATTAATATTCATAGCAGTTTCCCAAAACAACAAAAGTTGCATAACAACATATCACATGT
CCAATATAGAAAAAGTCATTGTTTGCATATCCAAGACACCAAACAATTAAGGAAATCGAATAAAAAAAAGTTTAGGCCTC
TAAGCCTAGGCTAGAGGCAATTTGCAAAAAACATTAAAAGGATTGAGAGGATGACTAAACAGGTTCAATGAGTGAGCCAT
AACTGTTGTTGCTTTCAACAACAGTAGGGCCGCCAAGTCATATTTTTTTTGGACCCCTCTCTGTGAAAGGCTTTTTGTGA
AAGGCATCACTTATAGTTTAAAACAAAACTACCCTAGGTTGCGAATAAGTCATCCAGCCAGCCAGCCGCTCCACTACACA
AATCCGTGAAAGCACCACTATTGACTACTCTAGTTTGTTCTGCTAGAAAGGGTTGTGAAACAATTCTAAATTACCATCTC
CCTACCGCCCAAGTTACAAACACAAATTAATAAATAGTATTTAAGTCACTAAATAAATTCTAAAATGAAAATGCTCTCAG
CAACACCATGTCATATTTCCTTTAGCCAATTCCTTGTTTCCTGTTATTGTCATAAACCTTTTACCCATGTGGTTCATGGC
CAAACACTTGCAAATACTATTATACTTTCAGCTACACTTAAGAAAAAAACAGGAAAATCAAACCACCAACCCAACAGTTA
TAGAAGCTAAAATCAAGGTTCAAATGTTTAGGGAGTAAAAACAGGAAGACAGATCAAAAGAACAAGACAAACAGAGAAAT
CAAACCACTGACCCAACAGTTATAGAAGCTAAAATCAAAATTCAAGACAAACACCCTAAATCCAAGACCGATGAATACAG
CACATGTTTGGAAGCAAAAAAACTTTTATCAACAAAATATCTAAGAAATGATCATTTTGATATTTAGAAAAAACGTTTCA
AAATTTATAATGAATTAATGATAAAGTATTACAATCCAGCACAAACAAGTTAAACTCTATTTGTAACGCAACAATTTAAT
ATTAGTCAATATAAGAAATAATTTTAAAATCATTAAGCATCAAAGTAAATCTCGCAATAGTTTTGGGCAAAGAAATACCA
GTTTACTTATATCATAGCATCTTAGTAATATCAACAACAAACTTCTAGGAAAAGAATCATAGACACATCAATAACAAGTA
ACATGAAAGAAACTGATGAAATATATGCTTGAAAGCAAAAAACATCATCAGCGATACCTAAGAAATGATTATTTTGATAT
CTTAGAATTTCAAAATTTATAATGGTAAAGTATTACAGCAGCACAAACAAGCAAGTTAAATTCCATTCCTAACAGACTCA
ACAATTTAATATTTGCCATAGAACCTATAAGTTGTAGCCACTTTTTATGAAAGAAAGGATCAAACCTATCCTGCATATGC
TAATATTCTCACAAAACTTAAAATTATGAATACAAATACAAATATTGAACCAATTGAAGTGTGTATTGTGCTATTGTCAA
ACAACAGCTATTGAAGAAGAAGAAAAGAATAAATTTTCTACAATGTCTGGAGTTTGAATAGATTTAATGGCATTAGAGAC
CCCGACACGCATCCACCCAAAAAATAAACAGACTGTCAATAGTAGCATTCTAGTGAAATTCAGAAAGACATATATTTATA
CTTCTGCACTCACATCTATTATTACTCACCGGATTTTGAATTACTTGCTTGGGCTTTTCTATTTTGGTCAATATCCTCAT
TATTTTATTCCTTTCTAACATATCCTTCAACACAAAGTCTACATACCCCTAATAATCACCGAGAATAAAAGGATAACATA
AATCCACCTAGACAATAACCAACACCTTCGGCTGCTGAAATAGCTAAATAAATCTTTGAAATTTTAAAACAACTACTTAT
CTTTTCAAATTACAAGTACTAAGAGATTACTATTTACATCTCTGAAAGCAAAATATCCAATCCAACAGTATTCTTAAATC
TTAGAAACACGTCAAACAAGCATGCTCAACTGTTTCCCCTTCTTTCCCTCCCCAAAGTTTCGCATTCCCTTCAAGATAAT
ATGATACAATTGCAAAGGACAGGTAATTGCACATTCCATGTTTTCAATTATCATCTGTTGAGAAGATCACCTGAACTATA
TAAATTCGGAAGGCGAATTGGCATCTGGTTTTACATTACCCAATCCACCTCCATGATGCAAAACCTGAGGAGGCAATGCC
CCCAAACCATTACTCAATCCATCAGTTCCGGACCCGAAGAACTGGCAAAGGAGTCTAGCCATGATCCCTAGAACCTGCAT
TTGATTCTGGCACGCCTCTACGTGCATCTGCATCATCTGCTTCTCGTGCTCGACCTGCATTGCCACCATCCTCTGCCTCC
ACTCCATCTCCTCCTCCTCCATCTTCTCCTCCACGCGCTTCCGCCACCGCCGCTCCGCGTCAAGCTCCCTCTCCAACCTA
AGCCTCTTCTCCAGCCCCCTCCGGGCCCACCTCAACTGCCGCTCCTCCAGCTCCATCTCCCGATCTTCCAGCAACTCCCT
TCGCCTCTCCCGCCGAAACTCCGACTCCCTCCGCTTCCTCTCCCGCTCCGCCTCCACCTTCTCCCGCCGAAACTCCCTCT
CCCGCCGCCTCTCCTCGCGCTTCACCACCGCCTCCCTCAGCTCCACCACCGAACCCAACCTCCTCACCTTCAACACATCC
TCCTCTTCATCACAATCCTCCTCATCATCATCTTCTTCTTCTTCCTCCTCATTCTCATCATCATCAGAATCAACATCAAA
CCCTAATTTGGCGGTGGTGATAGGTTTGGGGGATTCCAACAATTGCACATCGCCGAAGACTTCTTTGTATTTAAGAAAAT
TCTCCCAATGATTGTTACCGTCCTTCCAATTGAAGTGGTGAGGGGAGAGGCGGATCTTCTGCTTGACGCCGAGGTACTGG
TGGCGCATGTTCTGCACCTTGATCGAGACGTCGCGCCACGACCACTTGAAGGGGAAGGAGGCTGGGTTGCGGAGGTGGTG
CACCGCATTCACGTGCTCCGCCACAGGCTTGAACTTCTTCTCGCGGGTTTTGAGCTTGGCGAGGGTTCCTGAACGGAGGA
GCTCGGAGTATTTGGAGAGTAGGGTTTGCTCTTCCAGCTCCGACCACTTCTTCCGCTTCATTGGCGCTGGATGTGAGATT
GATTGGTGGGTGGCGTTGAAATCAAACGGGGAGCGACCTTGGTTGGACACTATTTTCCTATTCAGAAACAATCATATTCG
ACCCTCCCTTCACTTCTAGAACTAGAATAACTCTTCTATTTGAATTTCAAGGATTTAGTCAATAAGACTCAACTCTCTCT
CCTTCTCATATTTAGTAGGACTAGATTGTGAATTCAAGTTTTTTTTTTGTTTAAGTTGAATTAATGTAAGTTTTCATAAG
TATTTTTAACTATTTTTCTTACTTTAAACTAAGACTAAATCTCTTTATCTTAATATCTTGTAATTAAAAAAAACTTAGCA
ATATGAAGTAATTTTCTATAAATATTATTAGAAGAAAAGCTTTTTAACTAAATATGAAGAGTCATTTTGTTCAAAATAGT
GTATGTTAAAGTCACTTTTATTTTTTTATTATTTAGAAATAAGCTCTTAAAGAAGTAACTTATTGACTACCAATTTGTAT
GTTATTGTAAATCTTAATACTTATTCTTTATTTTTTTTAAATAATTATTGTTTTATTGGATTGAATCCTTATTGTCCCGC
ATTAGGATTAGTTATGTAGATCTTGGTTTAACTGGTCTACTTTCGATCCATAAAAAATGACACGACAGGTTAAGTCATTC
TCAACCTGTCAACTCCTATTGGTTTATCTCTCCTGATGTGTGAATTCAGTGTCATTGATATTTTTTGTTTCAAACAAAAA
ATCTTTATAACATTTTTAATTTTTTAAAATTTAAATAAAGCCTTCAATTGTTTTTCTTTTGTAAAATGCATTCAATTATT
TTTCTTTCGCGTGGCTTTCTTCCATAATCCCTATTGGACAATGTTTAATTTTTTTGATGGATCAATATTGCTATTTATGT
TTGGTGCCATGTAAAAACGGTATCCCCTTTAATGTGATATTTTCCCCCTTCATAGATCGTTTCATGCATTGTGTTTATAT
TTGAAAAGGAAATAAAATATTTAAATTGAGTTTCTAATGTTTAGGTGAAAGGTAACGAATGGGCATTATAGGGTTATTGA
AAAAAAGTAAGTATAAATATTAATTTCATCCTCATAAAAACTTTCGTATTAATTTGATCTTTATAAAATTTAAACATATT
TTTGTTAATTCTCAGGAGTTAGATAGTAACATAGAGGAATTAACAAACTTACAATCTAATTTGATTATAAATAAATTAAA
CAACTTGTGATGGTTAAAATTTTCCATAATAATTAAACATTCCTTAAAATTGCAAGTTTTGTTACTTTCTAATCGATTTT
CTTGCATTTTTATGATGAGATTAGGGGAAAGATATAATAACAATAGATTCTCATGTCTTCTAAGTGGGTTTTGACAAGAT
AAAATGAAAACCAACAAAAATATATTTTAGTTTTACAAGAACCATATTAATAAAAAAATGAGGATGAAATTAATATTTTA
TAAATTTTCCAAGCACCCAAACATATTTTATAAATTTTTAAAAATGTCATAAATCCTTTCCTGAGATTGGAAATAATTGA
GGAAAAATAATTAAATTTAAATTTATTCATAGTAAATATTTGATAATCATGAAACTCTTTTTCTAAAGATATTAAACTTT
AAAAAAATGTTATAAATGATTTTTTGAAACTAGGAAATAGGAATAGTTGGGGAGAAATTAGTAATTTCAAATTTGTTGAA
TTTAATTATTTAATGTTACAGATGCTTTATTTAAATTTTAAAATTTTTAAAAATGTTAACAAAGAATAATTAAATTAGTA
ATTTGGAATTTACTACTTTTCATTAAAAAAAATGGACTTAGTGTAACCATAATCATCCAAAAACAGTTACAAGACCAAAG
ATTATACTCATAATTTTTCCCGGTCCATTATCTAGTAGTAGTAGTAGTATTAATCAAAAGTAATATAGGTAACAACAGCT
AGGGGGAAAATAATAGAATACACATTATAAATCTTGGGCTCAATACGTGCTTCGACGACAACTCAACTCAATCATCTCAA
TTGTCGCACTGTATTTACAGAAGAAAATGATAAGCAAACAAGGAAATGATGAAAGCCGCAAAGTGAGGTTTAATGTGCGT
GTCATGAAACAAGACCCTCCCGAGCGATACTGGTGGTTACACGAAGTACAGCTTGAGCACTAAGAGGAGAAAGTTTTGAC
TGACAGAAGCTTTCCCAAGAACTCACCTCTGGATTCTCCTCATTCACAGTATGCTCATTATTGACAGTAGGAGTAGCTGG
CTTGATGAGATCATGAGATTTCTCATACACATTTTGAAGCTCGAGAAGTAGAGTTCGGGCCGCTTCCCTGGACTCTGGGA
GCTGGTCACTCAACTGAGATGCAGCTACTTGGATCAATTTGTCAATCCCATATGTCTTTATGCCTTCTGCACCCTGTTTA
AAAGTTCATGGATACAAATCAGTAAATTTTAATGCTCCTCATCCAGTTGCAAAAATAGACTGGCCATATTCATGACCCTT
TCTAGATCAACAAAATCCCTTCCAAGTTCCAATTAGATAATGCAGGTTGTAAACTTAAAAACGTAGCAGTAATTTAAATC
ATTTGAGACAAACCCCCACCCTTCAATAGAGTTTTTCCAAGCATGGATCTATCAATAACAAGAATTAAACCAAAAAGAAA
ATAACAATATTATAGAATTGAGCTCTTTATATATAACTATCGAATAAAAAAGCCTGAAATAATTTTGAACAAAACATTAC
AGAGAAAGAGAGATACACAGATATATATTATATACACACACACACACACATTGATTGTTTTACAAGCAGTCACAGAGCAT
TGCACAGTAGAATTAAATAGATACATGTTCATTGCAACTAAGAAACATTATCCTTCTATTTGATGACACTATGTTTGTCC
ATATATCAACAAAAAATATGATTTATAGGAAGGTTCAAGATAAACCATTTCTCTAATCATAGACATAGAAAGCTTTGTTG
AATAAATTTGGGAGTGAAACAAAACCAATTCAAAACTCAATCAGATTTCCATAATCAAGGCAGACATTTTGGAATTTCAA
AGTCATTGGTGAGGAAAGTTCTTTTCCTGCATCATTAATCTGTTTCATTAAGTTTTGTGTTTCGTTTCATTTTGCTTAAT
AAAAAATCGCTTTCTGAAAATGTACTCATACCAGCTGAGGAACACTCCGAGAAAAGCACATTGATGCCTTTGCACGGATA
CGAGGATTCTTGTTCTTAAGGTATGGTTGCAATTTTGGCAATAAAGAAATAGGGGAAATCCAAATAGTCATTGATATCAA
GGCTTTTTCAGCTGCCTCACATACAAAGCGTTTGTCTTGTGAAGACTTGAGAAGAAGTTGTACTAGCTGCATTGACCAAA
TAAATGTTTCACAGAGAAAACTATCAAGTGTAGTTTGAGATTCCATATTGATTAAGTGAGGAAATTTATTAGTACACATA
ATGAAGCTGGCTTACCAGAGGGTCCAATGAATCTATTATAAGATCATTATATGCACTGAAAATGTCTGCAGATGTCATAA
TGGCAGTTTTGCAAACAGCACTTCTAGGACTTTTCAGTGACTTTGCAATAGATGTGATCACATCCCCCCTATTTACCAGA
TAACATATGAATAATTTAATAAATCCAAATAAAATCCATAACATATTAATCGATGATATTTTGATTTTAAAAACCATATT
TCAATCAGAAAACCAAAAAAAAAAGATAGAGTTTGATACTTACAGCATATCAAGCATTGCTTCCTTATGAAATATAGACA
ATCGACGTACGTTATTCAGTGTGTCACAAACCAGGACCCAATCCTTTGAGTCAAGTCCAGCTAATAGGGTCTGTAGCAAA
AACAAATAACTATTTTCACATAATACAAGTGTTGCATTTTTATATAAGGCTAATAACCAAAGGTAAATAAATAAAAAGAA
AAATAAAACACCCACATTTAAGCTAGACCATTTTCAATGGTTATCAACTTTCAAACCCTCTAAGTTCCTCAACCCAAAAT
GTGGATAAAAAAAATACCTTGAGACAAGTATCAATATCGTCTACATCATTCAAGTTCTCAGATTCAATATATTCTACTTC
TGGATTTACAACCTCCGCACCAGAATTAGCAGTCACAGCCAGATTTCCATTAACAGCTGGAGAAACCAAGGAGGGACTAT
TATTTTTCTTTTGCCATTCTTCAATATTTTCAACAGCATTGTCAACAGAAGGCTTGGATAAACATGCCTTACTGGAGTCC
TCATTCTTCCTTTCAGTTCCAAGAATTGTATTGAGATCCCTAAGAGCTTTCTCCGACATCCCTGTCAGCTATAGTCTGAG
ATCAAAACTTCCAATCAAACTCAAAAATAAGAGCTGTTCAAAACACCATCTAATTTCTGAAAACAAACTCTTAAGTCAAG
ATCTGAACTTAACAACAAAGACACAGTCATGAAAATATGATGTAGTGCCATAACATCCCCTCCCTCCCTAAACAAACATA
CACTCTAATAGTCCATAGAACAAAAATGATCCATTCTCATTCTTTCTGATTCACTACTAATTTTCCATCCCTCCCCTAAC
TTTGGAATTTCAACACTGTTTCTCTTCTTTCTTGTTCTCAATCACACTCATTCAAAAAATAATAATAATACATCGAATTT
CCAAAGCCAATTCCAATCCTAGGACTGAACTTCCACTTCAAACATGACATCCAAATACTCTACAAATCACCACACACAAT
TCTCTAGACACGAAACGAGAAAGCACAAGTCGAAGCATTACAGATGATTCACGAGCGTCAAGTCAGATAAACACTGCAAA
CTAAGGAGATCAAAGCAGAACCAAAATAAGAACACGGCGCAGATAAAATCCATAAACCAACAGATTCAATGCGAAATTGA
ATCCACGCAATCAAATCCCCCAAAAAATAAAGCAAAACAAAACAAATCAGCAAGATCTCGTTATCCCCCGCACTACACCC
CTCGAATCTCCATTCACAGACACTCGCATTTCAATCCTAAACCCTAACACCGCAGCATTCGATTCGAAAACGGAGAAACA
AAACGATACAGTAATCTCAATTGCGCTAACGGATCACCACAATTACAGTGGAGAGTAGAGAGAGGAGATTACCGAACGAA
GAGAGAGAAAATGTGATCGGAGGATAAATGCAGAGAATGCGATGAGTAGCTGAGACAGTAGAGAGCGAGTTACGAAGACT
CAGTCAACTCAGTGTGAAGAAGACGGAGAAGAAGAAGAAAGGGAAAGAGAGAGGCAATTAGTGTATTTTAGTAACCGACG
AAACGAAGAGAAGGGACAATAGTCGCACACCCCAAAACGACGCCGTATAAGGTGAACCGGACCAGGGCCGGCAAAAATAA
TAAATACACATACATTGCATTTGCATTTGCATTTGCATGTGAACCAAATTAATTCCACCTTTTTTTTTTCATGAGGATTT
ATTTTACTACCTCAATTGCTTTTATTCAAATTAGTACTAATCACCCCCCCCCCCTCCCTTTTTCTCTCCCCTCGCGCCAT
TACATTATTGCTTTTTAAGAATTTTAAATTTTGATTTTGATAGTAATTAATGCTACTATGAGTCTATGATCATGCTTCTT
TTGAATTTTGTTGTATTATTATTGTTGTTTATAAAGTTAGGTCGCCTGTTTCTCCAGCAATCAATGACGTTCCAACACGA
TAAAGGTGTAAGTTTTGAGTTTTGAAATGATGCTTTATCATTTTAGACAATGATTAATTAATTAATTAATTGTTGTGTTA
AGAAATTGATAGCATTCGCCTAGCTCCTGGCTCTTGATTGAGATTTGAGAGTCAATTGGAAATAGAAGTCTAATATTTGC
TGTCATATTATCATTATTATCATGGATGAATAATAAGAATATCTTTAATATGGATTTTTTTTAAAGATTTGTTAGGTGTC
TTACTTTTTTTTTTCTCCATTAAAATAAATTTATGTAGTTGGAAAATTTTCTTAAAAATAAGATTTGTATTTTATGTAAG
AAATTATTTCTTAATAATAAAAATATATTTATCTAATACATAACATCATAATTAAGTGAATAAAAAATATAAAGATATGA
GCTTTTTTAAGTTTTTTATTATAAGAGTAAAATTGTATATAAATTTTTTACAATGATATAACATTATAAATGTTAAAAAA
TAACTTAAGAAATTTACTTTAAAAATTTTCATTGGAGATGTAGCATGATGTGATTTACTTTTATGTCCCTAACTCCATTT
AATTTTTTTTTCTGAACCCTTAGTTCCTACCCTTCCAAAGACTACACAGCACCATAGCCACTCTAACAACATTTTACTGC
TATGAAATGCTACGTTAATTTGTTTTTAAAAAAATGAAAAACGTACTAGTTTATTTTGGTATTCGACATTATATGATTTT
GTTGATCCCGTGACTAGCCTCTCTATGGTAGAAGAAAATATCACAAGAGTCACAACACAACACAGTCCACGCAATGTTAT
TAAAAGGTAAGGAGATAAAAGGTGGTAAGTGTAAGGGTGTGCTTATGTACCATAAATAGATAGATAATCCAAAGGTTTTG
TTACATTAGATCAAAAAAATTTAAACTAATAGCCAAAAGTGTATATCAAAATGTCAATACCACCCCACTTAATTACTTGA
AAGACTCATTTGCCACCTCTACCAGCCAATGCTTATTATGTAGAAAAAACTAAATTTGGGATTAAGGAGGAAAATATTAG
AATAAGTCACTACGTTATAAAAAAGTTTATACCTTATTTTATAAATTTAAATATATTTTATTGAAGAAAATTTAAATATA
TTTTTTAAAAATGCCTCTTTATTTTACATTTTATTAATATTTATTATGAAAATAATTCAAAAAAAATTATAAAAAAAAAC
ACATGCATTTTAACAAAGAGAAAAATGATGATAAGATGACAATGTAAAAAGTTTTATATGTCATCCAATCACAACACATT
ATGTATAATAAAATTATTGACTTTTATGGTAATAATTTTTTAACAAATTAGTATTAAGAAAAAAAGAATAAAAAAAATTG
GATCCTTCTAATTATTATATCATCATGACATTAGTGTGAAGTATTTATTTTAATATGTATAAATCTACTTACATCCAAGA
CATTTGTTCTTTCCTAAACCTCCACATTAATTATAACCTAACATATTAAATCTATAACTCCTTAGATATAACTTACTAAT
GCTAACTCTTAATCTTTTCCATCTCATTCAATCATTCCTTAAACATAAGGTACTACTAATAACTCCTATTCTCTTCATTC
TATTTCTCCTTCTTTCTATCTATCCATGGATAAGAGTCCATGGTTCCGTTTATACTCCCCAAAGGTATGACTACAAATTG
ATAAAATTAAATCAATTTCATATTCCTACTTTTTTTTATACTAACTATGACTTGTTTCCTATCTTTTTTTTTTCATTTTC
TTTTTATAGAATACTTTTGTTGTTTACATAGGAAACAAACACTTTGAACATGTGATAATGGAGCATCTAAATATGAATGA
TGTATATTAGGGATGGACTGTTATGGATCTTCTAGGAAAGCTTCATATTGTGATTGTTGATAAGGTTCTCCATGATTCAT
AATTTTCTAACATTAATTTTAATGTTTTATTTATTCTCATGGAATTATGTTGTCTTAAAGATATGACAACAAATTGATAA
AATTAAATCAATATCACATTTTTACTTTTTTTTTATATATTACCTATAACTTGCTTCTTATCTATTATTTTTTTAAGGTT
TAAAATAAAGTGACCATGTGAGAATATTAGTTTGGAACATTCATCTAACCACTTCTTAAAAATGTATTTGCTTATATAAA
AAAAAAAAATACTTGAACCATGCTAAATTCTTCTATAATAACCTAATCATGAACTCTAAAATTATACCTATGTATTTTTT
TTAAAATAATGTTAAAGTACTTTAGCTTTATGTATTATTAAGTAACCATGTTATTCCAAATTTAAAACTAACATATATTC
TTTTAGTATCATTACATTTTTTCTTATATTCTATTCTTTCTTTTTTTTTCCTCTCTCTAGGTGTCTTATAGTATAATGGG
TTTTCATAAAACATTTTTCAAATACAAAAAAAAATTATTATCTTTTAAATAATGTTTAAATACTTTTTTCTCGTCCTATA
ATACCTCATTTATTTATAATATTTAAAATCTCTAACAAACCAAATAAGAAAATTAAACACATCTCTTATCATCATCATAT
AAAATATTTTTTAAGAAAATCGAATTCAACATCAGTTATACCAATCACTTATTAATGAATCTTACTAATTTAATATTAAA
AGATTATTCTTATATACCTATAGATGATAAGTCAGGTATAAAACTAATTTGAAACAGATAAATTAAAATTTTAATTAGAC
TACAATTCAATTACAAATTATGTATCAACCATAAAGTTGTTAATTTTTATAATAAAATTATTCAATAATATTTCAAAACA
ATGTTTAATTAATTAATACGATAACTGTATATATTTTCAAAATAATAAAGTGTGAAAATTGAACTCGATGTATGTGAAAA
AATTGTAAGTCTTTACTATCTACTATTTAGCCTCCAGGATATAAAAACTTACAAAAATTTAATGAAAAACTTAGGAAAAA
AAATCCAATTGTACTATTTAAGCCATCAATATTGACTGTTCACTATTTAGGATTGGGCATTGATACGAAATTGTCTTTAT
CAAAAGCAAAGTGATAAATCTTCTTTGATTGTGAGCACACATAGTATATTGTAACTTGAGATTAAGCATAAACTTTATAA
TAATTGAAGCACATTTTAAATATAATTTTATTAAATGAAATAAAAAGGCTAAAAATTTACTGAAATTAAAAAAATGTTTA
ATTTTAAATATAATCCAATTGTACTATTTAAGCCATCAATATTGACTGTTCACTATTTAGGATTGGGCATTGATACGAAA
TTGTCTTTATCAAAAGCAAAGTGATAAATCTTCTTTGATTGTGAGCACACATAGTATATTGTAACTTGAGATTAAGCATA
AACTTTATAATAATTGAAGCACATTTTAAATATAATTTTATTAAATGAAATAAAAAGGCTAAAAATTTACTGAAATTAAA
AAAATGTTTAATTTTAGATTATTTTAAATGGTTTAATTTGATTTTTAATTTTTAAATAGTTGATTTTGGTTCCAAATTAA
TAATTAAGTAATTTTATTTATTTATTTTATAATCCGTCCCCAGCTCTGGAAGAGTGTTCTCATTTCCCAATTGTTCTAAG
TTGCGAAGCAGTTTGCAGCATAGCACTATCTCGAAATTGTTCATTTTCCTCTAATCTATGGATCCCGGAACAGCTTTAGA
GCTTGTCAAGCACGGTGTCACTCTTCTCTTCCTCGATGTTCCTCAGTACACCCTCGTCGCCGTCGGTACTCAGGTAAACT
TTGTTCCTCTGTAACCTTTTTCGTACTATCGTGGATTATGAAGTTGTTGCCTTGTTTTTTTTATGGTATCTGAAAATAAA
ACTTCAAGTTCGTGGGATATGAAAAGCCCAACCATGATTTCAACTTTGTTTCACACTGGCAATGTGACATTATTTTTCTT
CTGTGTTTGGTTTTGTAGATGTTCTCTGTGGGGCCTACTTTTAAGGGTATTAAGATGATTCCTCCAGGCATTCATTTTGT
GTATTATAGTTCATCAAGCAGGTTTGTTCATGTTTCCTAACTATCCAGGCTTTTTTTCTCTTTTGTTTAGTTCTTCTTAT
TCCTGCAAAATCCTATCTTCCCCTATTCATATATGTGGTGGCCTATTCTATTAAATTAAAAGGCAAATATAGGAGTGGTT
GGTGTTCCTGTGTATGATAAAGCAATGCTTTTGCTATAGTGTTGTTGCTCTTTCCCACGTGTATTAGTGTCTTTTCAATC
TTGTATACTGTGGCAATGTGTATTTTGTGGGAAATAAAGTTGGATTCATATATTGGAAATAATATATCTCTTGCATATGG
TCTCTCTATTATTATGTATGCTGACCACAGAAATGTTAAGCATAGGAGATAGGACTTCACTGTTTCTTTCAGTTGCTAGA
ATCAGTAATGTTTCTTTCCTGTAGCATAATTTTTCAAATTGCTTGGTGCATTGATTCTTCTTCTTCTCCCTCTCTTTTTT
TTCTTTTTTGATTCATGCAGGGATGGGAAGGAGTTCTCACCAATTATTGGATTTTTTATTGATGCTGGCCCTTCGGAGGT
ATGGGAATAAAAAATTCGTGTCTCAAATGATTCAATTAAATTTACATTAATTTTGGTTCACTGAGCTTTGACTGAATCTT
TTTCTAGTTTAGAGATCATAGCAGACACTATATCTTAATGTTATAATTTATGTTCAATTCTCACTTATTATTTGACTATG
GAATCACGGTTGAGATGGGGTGTAAGTAACCTTTATGCTTTGCTTTTAAATAATTTTTGTTGAAATCTTTGATAATATTG
ATATTTTGCTTTGTTTTTTTGATAAATTCTCAAATGAATTGATTCATGCAATTTTGTTTCAGTACTGGCCTAATGGCAAG
ATTTAAAAAAATAATTAGTTTTGAATATCAATCAATGACCAATTTTATGAAGATGGTAACTCAGAAAGAAGGCTAAGTGA
CTAAAACCTCTCCTGTTAAGTGATGTGACTTTCCTTGGCAAATGATGGTGAAGTTAAAATTATTACAGTAGTTATTGCCT
TTTAGGTGTGCAATTTTTTTTCTTACTTGTACCACAGTCCTGTCTTTCAATAATTTTGTGGTGTAAATGCACTTTAACCA
TCTTAATTATAACTAAAATGACATCTAAAATGGATTGATTAGAACATTTTTCTCCTGATGAAAAAAAGAATATATTAAAA
GTGAAGAGAAAGTTAGAAATGTGAGAACCTAGAGGATAAAATCCTTAATAACTAAAAAAATTAAGACCGAGAAGAAAAGT
GGGAAAAAAAATTTAAGAACAAGAAACACACAACACACCATGCCAATTTCTCTGTAAATCTTACGAAGACACTCCTCTAA
AAAACGATTAGCAGAATTTCACAGAGAATCTAGGAAAACCACTTGATCTGTTAATCAATGCTCATCTGTTTGACCTTGTT
TGTGGTTAATTTGTATACCAAAAACATATAAGAAAAAATGTGACACAGTGATTATGCGGTTTGGTCTCATGGCCATGCAG
GTAATAGTTCGTAAATGGGATCAACAAGATGAAAGGTTAATCAAATTATCCGAGGAAGAGGTATGCATTCATTTAAATTT
TTAATAAATATATAAATACTCGTAACATGCCTATTATGCAGCAAAATGTCATGATTGATATAGTTTACATCATGTTGGTC
AAATGAGGTCATCATGAGAAAGTATTTAGGAAACAATAATTTTGGTGGATTTATAGAAAATGTGGGGTAGCCCCTAATAT
ATTCCGTCAAATCAGTGCTAATTTGTGTTCTGGTTCATATATTGATTATGGCCAAGGAAACAATTTTTTTTATTTCATTT
CCTTTAATTCCATGCTTTTTATTTTTAATGTGGCATATTTTGTTTTCTCTGCTTTTCCTCTAGGAAGAAAGATATAGTCA
AGCTGTTAAAAATTTGGAATTTGACAGACAACTTGGGCCTTACAATCTCAGCCATTATGAAGACTGGAAACGATTATCTA
ATTTTATCACAAAGAGCGTCATTGAACGACTTGGTATGCTATTTGCTTGACTGAGGTGTTCTTTGTATTAAATAGTTCAT
TGATCTTTTGATATTGTATTAAATTGTTAATTTATAAGCAGAGCCCATTGGAGGTGAAATTACTGTTGAATGTGAAAATG
AGATAGTTAGGAACACTACTAAAATGCCAATGGAGGAAGCACTAGACAAGCAGCTGAAGGTTGGTAATTCTGCAACATCT
GTTGGCAAGTCCCGAAGGAAAGGATGTTATTATACCTCAATTCCACATGTTGTGAAATGCAAGGGGATTAGTGGGCAGGA
ACTTACTTCTTTGAATCTTGACAAGGTTGGTCCCTGAAAAGTAATTGTGAGAAAACATAAAAGGTTACTGTAATCAATAC
TCTTACCTTAAAATCGTACCTGTTATTGTTTGCTCATTTGTGAATTTTATTTTTGTTTGCCTTCTCAGACACATTTGTTA
GAAACTCTACTGACAAAAGATTATGGAGATTCTGAAGACTTGCTTCTTGGAGAACTGCAGTTTGCATTTATTGCCTTTTT
GGTATTGTGGACAAAACATAATTTTTTTATACATTTTGTTGATTTTGTTCAATCCAATGTGACATTTTGCGATGGTTCAG
ATGGGGCAATCACTAGAAGCATTTCTCCAATGGAAGTCATTAGTTAGCCTTTTGTTTGGCTGCACCGAAGCAGTAAGCAT
TACCTTTTATCCAGACTGAATAGTGAAAAATGCATGCATAGACTCTCTACATTGACTTTAGAGTTTCTGGTTTTTTTTGT
GTACTTGTCTTTGGCATGACTCATAAACCAACTATCCCAAAAGCTTAAAGCAGTTAGGTGAAGACATGCGAATGGTTTTA
TATTGCATCTCTAACATGCCCCTCACACCAGAGCCCTTTAGACTTGAAGGGTGGATAACATTTGCAACCCACATAGTGCT
GAAATTCAACTTTTTATTAGAAGAATTGGGGTGACAAAGTTTGATCACTAGACCACTTGGTCATAGTGACTTCGATACCA
TGTCATGATCCATCCCAAGCAGCTTAAGCTGGTGGGTGAAGGCAGATGAATGGTTTTATATTACATCTCTATCGGTCTGC
TTTTCCACCACATAAAATAAATATATTGATTTGCTGATATTGAATATTTTAAAATGTTGCTTATTCACCAAACTTTCAAA
CCTATATGAGATATCTATATATAATTAATCACAATAGTTAAATGAGTTGCCACTATGATGTTCATTAATTAGATATTCAA
TTGACTTAGTACAAGTGATATATATGAACCACTAATATATATATATATATATAATTAATAAGCACATTCTTGAGCTCTTG
ATTAGTTGATTGACAGCTTAAGCTTTAATTCAAGTGATTCCATGAGATGTGCTTACTGTCAATTGTTGCTCTATGTTCAA
TAAGTACTTGTGCTTTCATTTGTGTTTTGTTAGATGCTTGTTTGGTCTTTCAACTTGGTGGGCCAGTTTGTTAAGTTCTT
TGATTCCGTGGGCTTTACCATTTTGCCTTTGCATCATTTGCTGGAGGGTTCCCCATCTTTTGAGATTTGTGCTTCAACCC
AGAAAATAGATATAAATATGATAAGAGTAATCATTTTCGATTCTTCTTATGGAAATTTCTGCAATATTTTTTCTATGAAC
AATTTTTACTTCTTTCTTAGGACATTTTATGGTGGTAGGGCCTAGGTTATGTTGCATATGGATACCAGACACTTATTGAT
TATGGTAAGATATCTAGTGTGGGATTGCTTAGGTTCAAATAAGCTTGAAGTTGTATCATTTCATAAATATATATCATTTT
AATAAATTTGCATGACTTTGCATACTCTTTTGCAGCCTTTCCGCACACGAACTCATCTATTCACAAAGGTAAACATTATT
AATGTATTTTTTTTTCTTTAGGTACAAAACATTGACATTAATACTTGGAATGCTGTTAATTTCATCCCTGATTGTAGTAG
TTCTTCTGACTTCTGAATTTAGTCTTGGAACTGCTAGCAACTGATTCTTGATTAAGAAAATGAGTAATGATCTTGAATCT
TATATTATTTGTTAAACTCATTTCAATGATGGAAAATCAGAACTTTCACCTTCACACTTTTGTGGTTTGGGACATGGAAG
ACAGGGAAAATAAAATATGTTCTGTTTAACAGACTATGTGCAGTCCTAGAAATAATGGAGAATTGTTCAGCAGAAAGCTC
TGGTGTTGATATTTAATATATAGAAAGCACTGATTAGAACTAAAAAATCTACAAAGTAATTCAAAAGAGGCAGCAAATAA
TCAGAATTTTATTCTTTTCCAAAAGTTTAATGTGGTAGCTACTTGGGATAATTTTATATTTTCTATTTTTTCTTCCTTAA
CAATTTGTAATATATAAGTTATTATTTAAGATATTGTACATATCCTTAATACATATTGTAGATTAATTTGATTGACTTTT
TTTTTTTGATACTTTAATGGCAGTCTAAATTCTTGTACCCTACCTCCTGTTTGCTGCTTTCTTTCCTCATCAAACTTTTT
GGATTCTTGTAGTTCATAAAAGTCATATATAATCAACTAAAATACGGACTACAGAAAGATCACATGGATGAAACAGGATC
TGCATTATTGGATGATTCTTGGCTTTCTGCTGATAGCTTTTTGCACCATCTTTGCAAGGTATTTTCACAGATGTTAACTC
AATATTCATGTGCACAAATTTGATATGTGACCTACCTTTCTTAATTTTAAGAAGCTAGATTGGCGCATATTCTGGTCAAT
TATGGATTTTTAAGATCTTGAAATTCTAAAACTTGTCCTTTTAGCACCAAAAAGAAATGCATGAGTTGATCTTGAAAGTG
GAGGTCAGCAGCTCATTTCTCCATATATGTGGTTGTTCTTCATTGATAATGGTTAGCATATTAGACTGCACATTGTTTCC
CTCTACTTGACACTGTCCTCCACTTTCTTTATCATCCTTATTAATCTTTTTTGTGTTTTCTAAGTAGTTAGTGTCCATAG
GACAAAAACTGTTAAACAAGCAACTCATTCCAGGGGGAAAATCAGAAAAGGCTGTCAATTTTCATAAGAATAATGCAGGC
CTTTCAGAATGCAGTTTCCTTTCCTAACTGAACATCAAATCCCCCAGCCTCAAGCATACTTGCCTTTCCTACTGGATTCT
GTATCCCAATTTACAGAATAACACAATTAATGCATGCCAATAACAAGCGGACATGTTTTGTTACTTTTGTAAGTCTACCA
CAGGATGTCAGAATTGATAAAATATAAAGATGTTTTTGTGGGAACTCTAACTTCCTAAAATCTTTTCAAGGGAGGCTTGG
TCAAGGAAAATGTGGCTAGAAGAAAATTCCCCTTTCTTGTTCAATGATTCAATTATCCTCCTTATAAGACGGGTTGTATT
TTGATGCCTTTGATTTTTGTGGACTAGTTGCTCAAAGTAAAGTATTGTCTGTTTCAGGCTTTTAGCTAATACTGATTGAA
TATTTCTTCCATTTTAGAAATTTGATATGCTTTCCTGAGCTCAAGTGCAACTTATTCCTTTTGATTGTTTTGGAATTGCA
GGACTTCTTTTCATCATTGCTTGATGGGTCGGTTGTTGATGGAGATCTTTTAAACTGGGTATGAGCATGGAACCTGTCTT
GACATAATGTGATATTATTATTGATATCTGCCTCCCTAACTTCAATCTGCCAGAGAGACAAAATAAGGCATTGATTTGAA
AAAATAGGAAAAAAATTGTGAAAGTGAATATCAAAAGTATTAGAATAAAGTGACCTCAACCTGGGTATAATGTGCTTGAA
ATGCATTATGCAGCAAAGCAATATTCGGCAGGGATAGATTTGTGATTTTTTTTTAAAAATGCTACCTGGATATATTGCTC
CTCCAAGTTATTTATGAATTTTTAGGCTAAAAACTTGTTGATGGATATGTATAATTGACTCTCTAAACAATCTTTTGTCG
TTATATATAGGAAATAGGAAGTGATTATTAATTATAATCTTGAACCTTAATTCCTTAACACATCTAGGAAGTGAGTATTA
ATTCTAATCTTGCACCTTAAACACACGCATGCACACACGTGAAGTTATTCTGCACCTGAGTTTAGACTTCAGAGTATAAT
GCCAATTCTATGAGCACTGTTTATGCGCTTATAAAATTGGCTGCAGACTTGCATCATTTGCTGCTTGCTACAATGTATTT
GTTTGTAACCTTCCTCTCCTTGCAGACAAGGAAATTTAAGGAGCTGCTTGAGAGAAATCTAGGGTGGGAGTTTCAGCAGG
GAAGTGCTGTTGATGGAATATATTTTGAGGAAAACGATGAGGTCAGTATATGCGTTTATCTGAGTTGCTTTGCCACGTGT
AATACGTTTGTTCACAGACCTTATTGGTTCACTTTGCAGTATGCTCCCGTAGTTGAGATGTTGGATGATGAAGCTCAGGT
AGTTTAAAAATGTGGATTATATCATCACTGGGGAACTAAACCACAACTGTCACGAATACCACTTTGCATGGCCTTTGGCC
AACGTACTCTCACAGGCATACTACCCTTCCCCCACATTGTACAGTAAAGCATACGTAAAATCCACCTTAGCAAAGCAAAC
TATAGGAAGATCATTTTGCAATATGTCAAATTTCAATTGTGCTAAAGTCAAATGTTGTACTTGAAGTAGAAATGCAATAA
CCTTTCTCTTTGGTGGGATAGACTTTCAATAACTTTGATGATGGAGATTGATATTGTATACATAGCTGAACAAATTTTGG
TACTTCTCAAGGAAACTTGGGATTTGTCAATTTATTATGACATGTTCGAGTAGATTTGTCAACAATTGAAGGCATGCTTT
CCTTTTATGTTGGCCTTTGAAGTTGGGGCAATATGATAAACAGACAGAAAGGACTACGGATGAAAAGGGATAAGCACGAA
AAATGTTAAATTGTATTAATGAATTTTAATGAAACCATATAGGAACAAGTAAGGAAATTGAGTTTTGTTGGTTAACTATT
TAGTTATCAAGTTTTTTCATATAAAAATTTCCATATCAAGTACTAGTAGCTTTTTTAGTTTTTACTTAAGAAAAGATAAT
TTAATGAACATGGTCAGCTAATACTGAAATCTCGAAAATAGTAGTAAACGGGCCATCAGTGAGCCCCTATTCCCTCAATC
CTCTTCAAGAACCATGGTCAGGGTTTGCTATTCGCACCTTTCTTTTTGCTCTTTGCATCACCTATCAATTTTTTTTATTG
TTTATGAAAATACTTATATATATATATATATATATATATATATTAAGCAGTAAATTTTAAGAGTTAATTAAATTTTTAGT
CCCTCAATTTTTTTCATATTTTAATTTTTAATTCCTTAAAATTTATTTGACAACTTAAAAGTCTTTGTTAATTTTTTAAA
CATTTTTAGTCCCTCAAATTTTTTTCCAATTTTTAGTCAGTCATGCATTAATTAAATTTTTTTCTCTCACAATTTCTGCT
TTTCTCACAATTTCATGACTCAAAAGTAGATTTTAATAATTCATATGCTATCGTATGTATTTTAAATACGTATTTGTACA
AGTTAAAACGAGCGAAATCATTGATTATGTACATAGGTTCGTCGTGTAGTATGTTTTGGTTTGAGATATTGTATTGCATA
GGCCTATTGGGTAAATTATACTCTTTATGTATATGACCTTAAAGAAGAGCAACACTAATTTATTCTAAATTCTTTGTTCT
TCGTCATGTTTCATCTTCCGTACTCAATCTTAATCTTGTACAGTTATCATGTTGACTAGTAAAAAAACGTGTAATACACC
CTGTATTTATGCATATTTATATGATCTACTAATCATTCACATGATTTCTTAAATGTGTAATCTCCTACATTTTTCCTGAT
TTTTTAAACATAGGCGCATCTGCTGCAGATTTATATATTTTTAATAATATGAAAAATTATTTTTTAAATACTTAACTATT
TATATTTTTAGATTAACTATTTCAAACTTTTAAAAAATTTACGTTTAATAAAGGCAAACTTCTAACTACTTTACTTATTT
ATTTAAATTAGTTTATAAATTTTCTTGTAGTTTCAATTATTTTGTTTATTTTTAAAAATTTTACTTAAATTTTTCATAAT
GACTTATTATTGAGAAAAATAAATGAGAATTTGCTGAATTAAATAATGGCCAAGAGTTTATTGTACTACTCGAACTCAGC
AAAACTTTGCACTTGGTGGTCAGGTGCTAGTTGAATAGCCCACTCAGAATTCAAAGAATGTATTTAAGTAAGAAAAGAGA
AAAACTCCATCTTCTAATAGAAAAATAAAGATATCTTCTAAAATAGTATATTATCTATTATTAAAAGAAAAATGAGATAA
AGTCACTTATTTTTTTTTATTTACTTTATCTTACGAGAAAAATTGAGATCCTAACATCAAATTTCATCTACATAAAAAAG
ACTATCAAAGTTAAGATAAATTAACTCTAATTCAATCTACTTTAGGATATTTATTCTTATCTTCACGTCACTAATTTAAG
TGTTGGAGCGTCTTCACATACTCACCACTGTTCGTGAGAAGATTCTACCAAATTTGATAATACGACCCATATTTATCCTA
ATCACAATTATTGTTTCTGTTAATTTGAGTAAATTCCTGTAGTTACCTTCAACAAATATAAATTTTAATTTTTGGGATAT
TTCTATTGTCAATTTATCGACTAATAATTCAAAGATTTATTGTTTTTATTATTTTGTTGCACTGTATTAAGAAGTTATAT
ACTTGACATTGACGGCACCTGTTATGTGATTATGTAGATGTTGACTTGACTAAATATACGTTTGACATTAGGAAACTTTA
AATAAAAAAAAAATCTGGATGACAAAATGTATTTTTAAGTGACCATAAAAGGGTTTACACTCTTTTTTCAAATCTACATG
CTTTTTTTTTCTTCTCTTAAGCATACATGGTGCAAGAAATAATGGGATGAGATCATGGGAGAATGAGATGCTCGTATAAT
TTTTGCTAAGGAATAACATTGCTGATTGGTTGGTTCACTATGCACTTACTATTGATTTCGATGTTAAAAATGTTTATGTT
CCTTCTCCAAGCTTTGGTAGATTGTTATCGATAATGATGATGATGATCTTCTTGAATATTTTTTCTTCTCAGTAGCTATT
AGTTGTTCGTAAAAAAAAAAAACTATTAGTTAGTTTATTGGGCTATGCCTTCTTGTAATAAATAAAAGTAATTGAAATAT
AATGTAAAATGATTTGCTCCATTTCTATTATTGTGTTCACAACTTTACATTTCATTCAATAAATTCAATTATATTTAATA
ATCAATGAGATTAATGTAAAATTTATTAAATAAAAATAAAAGGATTATATATTATTAAATACATGTTTACTTTTTAGGCA
TACAATTTATTTAAATTAAATTCATTAAATATTTTATTTTCTTAAAAAAAGTTGGGCAAGCCATGATGAGTCTTTGAGTG
ACAAATTACTTTAATAATTTTTTACATTATCATTCAACTAATATATATATATATATATATATATATATATATATATATAT
ATAAAAGGAGAGATTCACTTATTTAATTGATTTTTGAAATAATTATTCTAAAAATTATATCAATAATATTTTTATTAAGT
TAAAAGTGTAAATTTTTTTTATCACTAACAATTCATAACAATTAAACTCGTATATAAATGTATAATGAAAACAAACAATA
AAATTATGCCGCAAAAGTATCATATTTTTGCTTCAGTCCAAAAATGATACCGCTATCTAAAACTCATGTATAAATTCAAA
AAAATCATATTTGAGTGGTGTAACTGTGTTTCCAAAGATTAATTATAGAGTGTTTGAATTTTTTATGAAAAAATATCAAA
TTCTAATATGAAAAAAATTAACTTTTTTTAAACGAGAATCCTCAAACTATTACCCTTCCTTTGGTAGAGAGGAAGATGAA
AATGTAAAAGATAAAAATAGAATAAATTTTTTGAAATTAAAATAGAGTGTTAAAAATGTGAATCTCACATAAAATATCCT
TTATTTCTCTCCTCATTCACCCTATCTCTCTCCTGGTAAACACACCATAATATGAATTGGCATTGTGGACTTTCATGTCT
TTTTCAATTCTATTCATTAACATCTTCATTTTTTTAATGAATACTCATTTCTTTTATTCATCACTTTTGAAGAAAAAAAT
ATTAAATTATATTCTCATATAAAAAAAGGAAAATAATAATATGGTAATAAATAAGAGAGATGAAGAGACATATTAAGAAA
TAACTTACAAATAATTTTAACAAAAATAAACAATTAAATGTTTCTCTTAACCTATTTGTTACAAGCACAATTGCCTAAAA
ACAAACAAAATGAATAAAAAAGAGAAAAAATGTTTA

>Gm02_43377343_43522898_initial
AGAGCATGCTTCCCTTTGACAAACATCTTGAAAAGTGTGTCTAATGTGTGTTTGGATTGTAAGTGGGAAAGTTTCAACCG
CAGGTTGAAAAAAGTTTGAAAGCTTAATAAGTGCAATCTTATGATTCTTCAGCATGCCTCAATGGCTTGAAACTAATTAA
TCTTTTTTCTCTTCACACGCATTGTAGTGTTGTGGAAGCACCAGATCTAGGAAATATGGATATGGATACTACATGTCGCA
TGAGTAATATGATATAATACAGACGCAAGGCTATACAACATATGGAACCAAATATAAAATTAACATAAAAAAAACAAAGA
TCTTAAATTAAAACCAAAACAGTAATACTCCACTCAGTTTTTTTTTTTTTTCCGGTAAAAAAATTATAGGATGCACATTA
GGGGTATAAGATGGAGTTTGGGAGGTATCTATATAAAAAGGATACATGTCCAAGTACAACAATCATTTTGAAATGTCTAC
ACTTCCTTGCCTCTCTCACCTGGGAAAGTTAGTTGCCAGATAGGATAAATCCTTTAGCTAATATTCAAAATATCAACATA
TAGAATCTGTTTGCAAATGCTAAAATATTAAATTTTACGAAAATCGAGTACTTTGTTATTTAAGTTTCACTTATAGGCTT
CTAGTAGTTGAGGCTATAAGATCTATCTTAATACCCCATCTTTTTTTTTTCTTGAATCAGAACCAACTACCAACACATCA
ACTTCCAACTTACATTCATGGTAATGCCATATGTGACTCACATTAAAAATAGTCCCAAGTATGATATCTGTCGCACATTC
CAACCAATTTCATAACCAGCCCATGTTAATTGGTTTTATGAGATATCTGAGCAGTATAGAACTAACAATCTGCTAATTAA
ATCTTGATTGATCAGTGAATCAATATTTAACATTTTGTCTGTTTCAAAATATTAAATTATCAATACGATGAAAATAGACA
GAAAATACAAGTGAGGATGTTACAGTACGCAAACACCACGAATACGTGCACGGATGCACATATATAATATTCTTAATTAC
CTATTATTTTAAAACATAATCTTATATCACAATTTTAATTATTTACCATAAATATAATATAATTTATTTATTTAAAAACA
AATATAACAAGCCTATCATTTGAAGCACGATCAACTTTTAAATAAAAATATAGAAATCAAGTTGTGTCACTAATTTTTTT
AAAGATTAAAAAAATGAATATTAACTATTTTAAATATTAAAAAGGAATAACACACTCAAAAGATTAAAAAAAGGAATAAC
ACGTATACAACATGTAGCACCCTCATTTTTGTGGCACCCTCTACCCCAACATACATATTTATATAATATCGTATATGAAA
ATACAAAATTAATTAAAATTACTTTATTCAATAAACATAAAAGAGTGCAGGTAAAAGGTTCACATTTACATTAATCACCA
AATTAAAAACTTATCAAATAAGAGTATAAAAATATCTTTGACTCAAACCAAGGTCATCTAATTTTTACAAAAGGAAACAA
GTTAAACAGTGAAAAATAACATAAATAACATGTTCAAAACATTATGCAAATATTACAGAAACCTATGTCCCAATTTCACA
TCATATTAGAGTATTGTATTCTAACGTCCTTTAGCGTGAAGTTCTCTATAGTTATTCACCTAATCATCTGCTCTCACGAA
CACAAAGTTTGAGATCATCACAAGATTCAAACACAAATAATTCACAGGGAGTGGGTTATCACATTCCTAACTAATAGAGA
GAAATGAGACAACATAAATGTATATATCATATAAATGAAATACAACTTACTTCAATACAGCTCACGTCATTCCATCATTT
ATCGTGTAACATCACATATCAACACTACACATTTTACACATTTTTACATCATTCATGTACTGAAGGATCAAAACACAATG
TCACTCAACCAATCAATATCGATCAGTACACAAGCGTTATGCAACAAATATACTAAGACTCAATTCTATATGCAATATGG
TGTCTAAGAGTACATGGCAAGACAAACCACACATTGGTAAGTCAGGTCACTCTCACTAGGTAAAATCATAAGGAGACCAG
TCAAGGTCACTCTGTTTTGCGAGAACGCTCCAACCAAATGAGATCAACATAAGTTTCAAGGAACATTCAAACCGAGTGTA
TTTACTCTTAAGGCCTACACTCCGAAGAGTCCATCAAGGTCTCTCCATTCTGATTCAGGTCTAACTCAAAAAATATTAAC
ACACAACTCCTCAATTATTCTCAAAATAATTTTAACTCATTGCGTCTCAAAGTGATTAAACTCGCCGGGTTCCCATAGTG
AATCTCATTGCAATATTTGTCGCCCTTAAAAGGTCTTACCGTCGTGTGATTATACGATTCATAGCCCACACCTCAATGCA
CACAACATCTCAATACACATATGTGATTTCATAATTTAACACATACTCAACTTGTTACTTACACATAGTTCATCACACTT
CCATGATTTCAACACAACACATTATCATGTCTCATGCATTATATACATCTCACACAATAATAATATTAATATGTTATACG
CATATGATTAAATCCCTCGAATAATTTCATATAATCATATCAAAATCAAAGAAATCAAAATCATAGATCAAAAACATGAA
AACATCAAGAACACTAAATTTTATCAACCAATTCGCATCAGGATATCAATTGACTCATCAAACACAACAATCTCATAATT
ATAATCATAAAGGAAGAATCACAATACAGTAAACATCCCAAAATAAATCCAATTTGATCCTCAAAGGATCTATACACATG
TTCATTCTAACCCCAATTGTGATAAACTCATCCCTTACATCTAAGCGGGCTCACGTGTATAGTCTGACAATGATAGCGGC
GTCTCTAGCAGTTTCCTAAGATTCCTCAAGATTTTCCTCTGGTTGCTCTGCTAGGGTTTTCAAGCGTTAGAGAGAATGAA
AAGAGATTGGAGTCTTCATTTCACTATATCCATGCAAGGGATATTTCTCTCAGTGTGGACATTATTTTGCAAATCCCAAT
GGTGGGAATATGAGAAAACGAGTTTCGAACCTGGTGTTCAAATTCCACAACGATCCAACGGTTAAAGAATCTAGGATCGT
AGTTTTACGGGGATAAGTTTGAGTGTATGCGAGAAAAAGAGAGTACCGTGTGAGGGACATTGCTCTCACCACATACATTA
TTTCCAAAATACCAACGGTGAGGATGTGAGAAAATGAGTTCTGAACCTGATGTTCAAATTTTATTATTTTATAAAAAAAA
ATATTTTACTTCCTATCAAATGAATAAATAAATAAAATATTCTTTTTTATTTTCTTTCAAACCATTATTTTAATTAATAA
AATTATTTCTCCTTATTTATTTAATTACAAAAATCTCATTTTTTTTAAAACTCTATTTATTTTTAAATAAAATCATTTGA
GGTTGAGGAATTTGAGGCCTGTGGCCATGTGAAAGAGAGAAAAAATTGTAATATTTCTGCCAAACATACATAAGGTAACC
CCAAATACCACTTGTCATCTCTGATGACTTCCAAAGGACCTCTTTAATTTGAGGCTTTAAATCATCTCCAATATCTAGTT
ATGTAAAGACATGTTGCAAAAACCATCAGGTACTTGATTAGATTTAAGGGTTTTCCAATCTCTAGAAGCAAGATAACTGT
CTCTGAAAAGGAGCAAATTCCACATCTATTGTCCATAATAAAGCCACAAGCCCGACTCTTTACATTAGACTTTAAACCTC
CTTGTACCAGAGTCCATAGCAGGGGAACATTTTAACTCTTTCGGGGCCCTCCCACCTCCATATATTGGTCCAATTAAAAC
CAGTATCTATCTGATTGGACTATTGCTTCATGCACTTTCCATGTTGCTTACTACACTTCCTTTGAATGTAAAATTACATT
CCAAAATACATTTTATCTTTTCTTTCAGAATAATCATTCCAAAAGGTTAAAAAACATTCCAGAAAGAGTGCACGAAACAA
CAAAGGATTACAAGAAGCAATAACCATTTGTCCCCCTATTTTGTTGCTCCAATTTTATTGAAGTAATTTTATTTTTTTAA
AAGGAAAAAGTATATTAATATATATAATCAGAAACTGTCTGTTCCTTGCAAGGAGTACAAGGAAACAACATAACAAAAAA
CAGGGCAGTAACCTAGTACACTCCCTAAAACCTCTCTAAATGAAGTATTTAATTCTCAAAGCATCCTCTCGGGTTAATAC
ACCAAGAAGAGAGAGAGAAAAAAAAAAACAGGTTTGACACCAAATCTATATACATCATCCAATGCCACGATATCACCTTA
ATATGTGTTAGCTTCTTCTTAGCCGAAAAACATTTGTTCCTAAAAATAACGGAATTTCTTGTGAGTCCGATGCGCTAACA
TGTCGCAGGCCACACCATATATTTCATCCGTTTAACCTTTTTCCCCACCAAACATCTCCCTATTTGCACATATAATTGTT
GTATATCCCGCTGCATAACAAAAGCAATGTCCAGCCATCTAAAAATCGCTTCCCACACCCCAGAGATAACACGACACCCT
CTAAACAGATGATTACAATCTTCACTGGCTTCTTTACAGAAAACCCAAGATGAGTGAAAATTGCATACCAGGACCCCTCT
TTTGTAACTGGTCACTTGTTGGTAGTCTATTTTGAAGTAGTCTCCATGAGAAAATTAGCACCTTGGATGGAGCTTTACAT
TATCAAAATCTTCTATATATTACTGTGTTTGTTCGTTCTTCCATGGACCTTACATGAATTAACCTAATATCGATCCAATC
TATGTTCAAGTCAAGAAAAGTTAGATATTCCAAATTGTTACAAGAGCTGGGGTTGAATTACTCTTAGTATGATGCTTTGT
CTTTAATTAACTTGTGAATCAAGAGCATATTAGAAAAATTGTCACGGTATAAATGAAAGATTCAATTATATTATCTAAAA
TAATGTAAAATTTAATATGATACTCTAATTTTTATTAATATAAAAGTTTTTAAAATGAATATTCTTTATCAGAATGAAAA
ATATATTTGAGCTTTTTTATTTTTTATTTTTCAGGACAACTTAAGAGAGAGAATAATATTTCAAGGATGAAATCGGTGGT
TCTTTAAAAAAATATGGTTAGTTATTGGAGTTTTGTTTATCTGATTTTGATTTTTAATATTTTATTTTTATTTCATTTTT
TCTTATTTCTTACATATTTTTTATTTTTACTTTTAGTTATCTATAAACAATTGGGTATTCACATTTTGTTTACATTATGA
TTGCAATAAGTAGATACTTTTAGAGTCATTTGCATTTGATAAATGTGAAAACAATATTAATCTTATTTTTATAATAAGAT
TATGCTTCTTAATTATTTGACAAGAAATAAAGGATGTTCAATTTTATTTGTGGAATTTTGCAAGCAAATTCAACATAAAA
ATGAATAGTATTGTGAAAATTACCAACACAAAACATAGAAGGATGGAAAGACAACTTCAATATAATGATAGTAACAATAT
TTATTTTTGAACTTCATTTAAAGTCCGGTTAAAACAAATTAATTGCCACAATTGCCACCAAATCCTCCAAATTGGAGAAC
ATATCCAAGCGTTCCTTTGTATCCATAGTAGTCAACACCATAACAATTAGGTTTGTCTATGAAACTATGTATTTGATAGT
TTTCAGGTTCATAATTTTGTCTAAATGCATTCTGAAATGAGACAAACATAAAATAACAAGCACGTCTCAAGTTTCTATCA
AGAAAATGTTCAGATCCCATTGGAGGATTAAGAGTACCAAGAAGAATTCTTGTTCTCCCACCCCACTTGATCCGTTGAGA
CCATGTTGAAACAATATTGTCGGAATATATCCAATGCCCATATGGTTGAAATATAACCACCAGTTTTTGGTCAATGGGTC
CTAAAAACATATATAAACTATTGTTAATGTATGATTGGTAATTTAAAATAAATATTAATCCCATATGAGTTTGTATATAA
TTTTATCTTTCCTACAATGAAATTTTTTATAGCATGAACATGATCTGAGAAATAGAAATGTCATAGCCAACAATCTCTCC
ACTATAGGTAGATACATCGGTTAAGCGTCCACCAAGGTAATTTCCTTTTCTAGTTTGAACAAAACCTAGGCATCGAAGAT
TATAGCATCCTATCTTCCTGAAATTATTTGGCTGTGTCATTTTTTAGCATCACATTAAGTTTTTAGGAAATGAAACATGT
AACATCCCAAAAATTAGAATAATGAGATTAATAAGATAAATAAAAAAATAGTTTTCTTGTCAATTTATAGAATGTATACA
TCCACCTAGCTTATAGAGAAAAGAGAGAAGGGAGATAAAAAGTAATAGAAGGAAGAAAAAAGGAAAAGAGAGAAAAAAAA
AAAAAAAGTCTTCACCCATTACCTACACCTAGAACTTCTTAGTGAGTGCATGAGTGCATCACCTATCTTGTTTTCCATTT
GTAATATCCCATTTTTTTTGTGAAATAAATTAAAAAAAGATTTTTCATTTAAAATAAAGAGTTTTAGAAAAAAAAATATG
AAATTTTTGTAATTAAATAAATAAGGAGAAATAATTTTATTAAAATAATGGTTTGAAGAAAAATAAAAAGGATATTTGAT
TTATTAATTTGATAGAAAATAAAATAGAGTATTTATTTATAAAATAATAAAAATAAAGAAAAATAGAGTAAATAATAGGC
TAAGAGTACTTAGCTATAAATAGAGACATGTTAGGTCAGTTTTTAGATTGACGATAATATCTGCGTTTTTTCTCTCTTTC
AATTTCGTTTTCTCTTCTCCTACTCCCAAAACCCCTCTTTTTTTTGCATACACTCAAGCATGTCTCAATAAATTGATGAT
TTTGGACTCTTTAACCGTTTGATCGTCGTGAAATTTGAACATCAGTTTTGAAACTCATTTTCGAACATTCTCAACATTGG
AAATTGCGTAAAAATGTTAGATGTGACAGAAATTCCCTTTGCATCGTAACTTTCTCCTTTCCCACAGAGACCCAAAACTT
GTCCCAGTAAAACTACGATCGCGGACTCATTAACCGTTTTATCGTTGTGAAATTTGGACACCAAGTTAACAATTCATTTC
TGCACATCATAACCGTTGGGATTTTCAAAATAATGTTTTGGGGGGTAGAAATACTCATTGCATGCAAACAGTAGAATGAA
GACTTCAATCTTTTTTCATTCTCTCTAACATTTGGAAAACCTTATTAGAGCAACTAGAGAAAAAGCTTGAAGAATGTCAG
GGAACCACTAGAAATGTCGCTATCACTACCGGAACACACGTGAGCCCGCTTAAAGGTAAGGGATGAGTTTATCGCAATTG
GAGTTGGAATGAACATGTGTAGGAATCCTTATGGGGTCAAATTGGGGTTTATTTTGGGATGTTTATTGTATTGTAATTCT
TTTTGTATGATTATGTGAATTGTTTGAGGGATTTTACTCCCAGTGTTGTGAGAAACATTTTTGTATGATTTTTTGTGTTT
TGGATAAGATTTAGCGTAATAAATAATTATATTGAGATCATAAAATTGTGATTGAAATTGTGTATAAGTGATAAATTAAA
TATGTGATGAATTGTGGGATAACATGTTGCTTTGAAATTATAATATTGTTATTGAGATTGAGTATATGTGCAAAGTTGAA
CATGTGTTAATTTGTGAGATACACGTAAACATATGATGGTAGATTGTAACATTATGAAATGTGAAAAATACTTGTTATGA
GCTATGAATTATACAATAACTTGACCAGTGTTTACCTTGAGAAAAGTGTTTATGTGCGGTGTTAAAGGAAAAATGTAGAT
TTCCTTGTTAAGAACCAGTGTTAAATTGTAGCGCAATGTATTAAACGTGTTTGAAACACGAGTGTAAGCTCATGGGTATT
GTATAATTCATGAGCAGTATCTGTGTGTAAAAAAATTGTTTTAGGGGTTTGAGTGCTCCTTTAAGCCTATGTTGATCCCA
TATAGTTGGAGTATTCTCGAAAAACAGAGTGACCCTGACTGGTCACCTTATGATTTTACTTAGTGATACTTTCTTGACAT
ACTCATTGTGTGATGTGACTTGTTATGTACTCCTAATCCCCCCAGGGTGGCTTTTCACTGACATGGTACCACATTGCATA
TAGGCTTGAGTCTTAGTGTATCTGTTACATAACGCTTGTATATTTATTGATATTGATTGATTTAGTGATATTGTATTTTG
ATCTTTGAGTACGTGAATGATGTAAAAATAAATGAGACGTGTTGTGGTTTGATGTAATATTACACGATAAAGTGGTGGAA
TTACGTGAGTTATGTTTAAGTAAGTTGTATCTCATTTACATGATACGTATATCTAGTTGTCTCGTTTCTCTCTATTAGTT
AGGAATGTGATAACTCACTCCCCGTGTGTTATTTGTGTTTGAATTCTGTGATGATCTTGAATTTTGTATTCGCGGAAGCA
AATGGTTAGGTGAATGACTATGGAGAACCTCATGCTAGAGGACGCGAGAACACAATGCTCTGATAGGATGTGATATTCAA
GTATAAGTTTCTATATTAATTGCATGAAGTCTTGGACAACCTTGTTTGAGCCGATATGGTTTTATTATTTATTTAGACAA
GTTTTATTATGATGCGAGAAAAATAAATGTGAGCCTTTTATCCTTTTGAAAGAATTTTATTTAAATGTGTTTTAAGAACT
TTTAATTAATTATAATTTCTTTTCCTTTTATTATTATTACATATATGTATGAGGTAGAGAGTGTCACATCATTTCCATTT
AGTTTTTGTTGGTTGTTACTCCTTTTTCCCTTTGATTTTGAATTTTTGTATACAACTCATATTTGGGGAAATGTTGATTT
TTTAATTACTTGCATGATTGATGAGTTAAAAGAAGGGTTTTCATGTTTAAGGAAGTAATACTTGAGCATTCATTGGTGTT
TTGATAGGTGAACTAAGTGCATATATGCAAATCTTCCTTTTTCATCTTGTAGATTGTTGCTTGAGCTAAGCGTAAGCCAT
CCCAGAGCCCATGGGTGGGTTATGTGTTGTGGCACTAAGTGCAAAACCTCCATATAGCATGTTTTGCATAAAATGCTAAG
TGCAACACCCTTAGGTGCACCGAGCACAAGAAATCCAAAGTACATGCTTGGAACTTTTGTGTAGTGGAGTTGAACATCAT
CTAAGTGTGACACTACTAGAGTAATATATTTTTACTCAAGTAGTTACTTTCAATATTTGAACTTTTTGTCCATTTATGAC
TACATAATGATAATAAATGCCTATATATGAATGAAATTCTTCTTTGGTGAAACAAGGGTAATTACCCCTTCAATCACCAA
AGGATGACAAGAGATGGAAGTTAACAAGATAAACATCAATACAACTTTTATATACCTTTTTTGGCAAGGAAAGGATTTTC
GTCCCCTTAGGTCCTCCAAGAGCATTAAGGGAACAATAATGACAAAAATAAGATGGACATCTCTTAAAAAAATTGAGCTC
AATTCAACCGCAAGATAGAAAGAGAAAAAAAATATAGACAACACATACAAAATTTTAAGATTTATGTCAAGGTGCTTTTA
TTTAAGCATTTTTTCAAGCAATACTTCAAATTAAGTTGATCACATAAACAAAAGTTCCATAAAATTTATGTAGTGATGAC
ATATATGTTTAAATTGTTGAATATTAAGGCACTCATTGAGATGTTGTCTCATTAGTTTCAGTTTCATGTTCCACACTAAG
CAAGTTTGGAGTGACCATGTACCAAGAGTGAATTTAGTTTGATATGATTCTTGTATCTTGTTAGGCTTACTTTTGAGGTA
TTTGCTTTGTATTTTTTTTAGTTAGGGACCTCTATGTTTGGGGATTCACCCTTTGCATGTATATAATGCTATTTTTGAAA
AACATGTGTGCACAAGAAATGTTATTCTCACATAATGGTTGTCATATACTTATGATTTCATTATCCTTTAGAGTTTGATG
AAAATTTATTGTAATATCCTCTAGGTAATGGAAAATAAGATTCAACTGGAGCAAAATTGAAAATATTTAGTATTCGTATA
AACAAATTTCCCAAGTGTTTCATTTCTATAAGCTAAGCAAAGATAAAAAAAGTTAATGATATATTTCCTTACCGTCCATG
ATGCATAAGTATGGCTGTAATTATCACCATATAAGTGTGGATGCACCTAATACCAATGTGAGATTAATTAAGTATTGTTT
TCTATATCATCAAAATGATAACAATTAAAGAACTTGCATATAATTTTTTGGAAAAAAATTATAATTAGAACAATTAAAAC
TCACATGCCATCCAGTTGAGATTTTGTTAGTAGCATTTATCGGCCCATTTTGAACCCATATATTTGAAGTGGAGATTTGA
TCCATTCTATTAACTCTTGGATTATAAATGTTATTTGTTCCACTAACTCCTTAGTAAGAACCAAATTGTGATAAAATGGA
TACTTTTGCAAGCTACCAAATTCAATATATTTAAATAACTAGTCAAATTGAAAAAAATATGTGATGTAATTTATAAAAAT
AAACTACGAACATTTGAAATTTAGTTGTACTAGAGATCTTACAAGAATACTTTGAATTTCATTAGTCATGATTTCATTAT
TTAATAATGATTTTTCTCAAATGAGATAATCTTTTGTTGGTCTCAAAATAGGAACACTCCCCGTCAAGCATAAGTCCTTA
TTATCGAGCCCTAATATCAATCTAGCTAGTGAGTTCTTTACATTTATTTTTTCAATTGAGTTTTAAAAATTGGGTTTTCT
TTATAACTAAGGAAAACAATAAAAATAATTCAATTAAGAATAAATATAATAAAAAAATCTTGATCATAATTGATATAGTA
TTTATTATCGAGCCCTAATATGGTATTTATATAGCATTTATTATGTATAGCATTTTTATTTATCATAATTGATATAATAA
ATATAAACCGGAAATTCAATGATAATAAATACTATATTGATCATATAATAAATATCTATTGTAAAAGAATTTAAAATGAG
AAAGTATTTAAAATAAATTACATAAATTTTCTTTGAGGTTTGGAAAAATTACAAATACCTCCTCTCCATTTTCAAAACCT
ACAAATATCCCCCTAATTGTTCTAAGCTTTACACAAACCTCCCCTTACTCACTTTTAACCAAAATTGTTTCCAAAATTCT
CTCTTCAACCTTTCAACAACTAAACTTTTGGAAAGAAAAAAGAAAGAAAAAAGAAGTAGATCATGGTTTAAATCCAATGT
TCTCCCCCACCAATGACTACTGCATCGCTCAAAACATAACCTTTGCCCTTATTAACATCAGTTACACTAACCTTGTCTCT
ATCTCCTCCTATGGCAACAACAACCCAACCCCTCGCCCCTCCAACACACCTTATTTGGCACCTACGTTTCCTCTATAACA
ATGTGATTTTCATAATATTTTATTAAGTGTCTTAATTAGATTGCAATAATCATTAAATTAAATTAAAGTATTTGTAATTA
ATCCATTAATTATAAGGTGATGATTTGTTATGTTTGTATATATGATTATGATTACTTATGTGAAAATCTAGTTTTAGGGG
TGAAGAGATAGAAGCCAATTGTGTTACTTTAGTTTTTTGGAAGATTTTTTCTATGGAAGTTTTTTCATAGTAGACTTTGT
GATGGATTACCTGATGTTTTAAACAATATCTACTCATGTTACTAATAATATGTCCGATCCATTGAGTAACTTAGACCCAA
ACAAACCTTCGAGTCATGATCTAGTCGATCTGGTCTGTCCGATTTTTTTAAAACACGAAACACTGATAAAACTTTTAAAT
TCTAATTAATTTTAATTATTTTTTATACGGTAAAAAGTAAAATACCTCACACATATTTCAAACCTCGTAAAGAGTAAAAT
ATATGATTTTTAAATATAAAAACTAAAAGGTAAGGTTCAAAGTCTAAAAGGTAATTAATCCTTTATATATCAAAAGTAGA
AGAAAGGAGATTGCGAATAAAAGAATATTTTCATTTTTGTAATAAAATAATTTGTAATGAAAAAATAATTTATAAAATAT
ATTGAAGGTAGAAGAAAGGTGAACAGAAACTCTTTCCTGTACAAGAATAATCCTATGATTAACTAAATTAAAAAAAATCA
CGAGAATTATTAACATAATCAAAATAATAATTTTTCTAAACTAAAAATGTCATTTCTGATTTATCTATTAATATTTTTAT
ATCACATAATAATTTTGTTAAATATGTAACAATTCGCTTAATGTTCTTTCAACGCAAAAAAGATTACAACAAGGTCATTA
AAAAATATTTTAATTTGTTATTCTATTTAAGCAACTAACACGCTAGAAGGAGGGCTTGAACCTCCGACCTTGTGGTTAAC
AGCCACACGCTCTAACCAACTGAGCTATTCCAGCTTTTGCTTCTTATGTTGCATATAATATTTAAAAACAATTTTATGAG
GAAATAACCAACTTTTTGTTGTTGCTTCAATTGCTCTCTCTTTGATTATAAGTTTTTTCTTGTTTAATTATAAAATTTAT
CTCCCTATTTTGTTTATTTCACAAAATCAATTTTATATTTTTTTAATTAACTATTTAAATCTCCTTATATTTCAAAATAC
ACTATTTTAGTCCCAAGAATTTATTTTAATTATTGACTGTTAAATTTTAAATGTTGACTAGACTAAAAAGTTGATCAATA
TTTTCTTAGAAAACAAGAACTTAAAAAAATCTTGAGTAAGGACNNNNNNNNNNNNNNNNNNNNNNNNNNNNNNNNNNNNN
NNNNNNNNNNNNNNNNNNNNNNNNNNNNNNNNNNNNNNNNNNNNNNNNNNNNNNNNNNNNNNNCAGGGCGGCCCTTTCGG
ACTTGTATGTTGTCAATTTCATAAAAAAAATAACTTTATAATAAAAATGATCAACAAAAAATTTTAAGATATAAAGTTGT
TTTAGTACATAACTTTATAAAAACAATTTTATATCACAATTTTAATTTAAATATCAAATGAAACAAACATTAAAAATTAA
ATCACAACGTTTTTAATATTTACTATACATTTTTTTATCCTTTTTAATAGTATTATATTGAATTTTAAAATATGTAAAAC
ATTCCATTGAATTTAATAATTTAAAATTAATGTTATAAAGACTTCTCAACGACTTTAAATTGACTTGCTAGTAGTGATGT
CAATGTTTCGGCATTTCCTAGGCAATTACCATTGTTTTTTTTTTAAGTCTTTTTCCAATTCTATAATGATAAACGAATTT
TGTAGAAGACTATTTTGAAAGTTTAATAAATTAATAAACAAAAATTTGATATTCATAAGATAATTATCTAATTTTACGTG
GTGTTTATAACGTACGGCTTCAACATTGGACGACAGCAAATTACATAAAATAATAATAAGATATTGATTTTGTACTTTTA
TTATTGTTATCACCGTTATGTAAAATCTATTTATGTAAAATTTGTTTAAGAAATGAAATTTTTATAATTTTGATGAACTT
GTCTTGAAGGAAAAATAAGAGTGCATTTAAAAATCGATTAATATGTGAAATAAAATCGAAAAGTTAAATATATTATCAAA
AGAATTTATTTTGATAGAAATCAATGTTTTCTACTACTCTATTTGAAACAAGTGGATTTGGAAAACGTCAAAAAACAATA
TCATTTTTGAAATTTAAAATATAAGTGGAAACAATCATGAAAGAAGTCATGTGAAGTTGTCAAATAATAGAATTTGACTA
TTAATGTTCCAACTTTGTAAATAGTCCTTTAATTACTCATTTTTAGTTAATTGAATCATTATCATTTAATTTTTTTTAAT
ATTGATAATATCACAAATTAATTACTAATTTAAAAGAGTACCTTATATGTATCCATTCTCATTTGAATGAATTCATATTT
TTTTATTTTACTATAACTTTCTAAATCCTTCAACTTTTCTCATCTCCATTTCTTCTAAATATATTTTTTCTTAATCTCTA
ATGATTATCAAAACTAACTTTTAAATCGAAAATCCTATTATAAAATTTATTTTGGAACCATATTACAAATCATTATACAA
TACAATTATAATTATTTATGGATATTTTTATCAAAATTATTATCAATATATATATATATATATATATATATATATATATA
TATATATATATATTAAGTATTAGACAATTCTCTAATAAGTTAAAAACTATAAAATTAATTGTTTGATTAAAAAAAACTTA
TAATAAAAAATAAATTATATATTTCATCTTAAAATATTTATTTGTTAATAAAATAATTTAGTAAAAATTATTCAATTATA
ATAATACGAATAGATATAATTTTCACCATTAATAATATGGCTATAAGTACAACATATATATTATTCTATAAGTATATAGT
TTTTAATATGTTAACATAGTTTGAGTAAATTACAAACACTTTTCAATTTCGTCTAATAAAATTCAAATGACACCCGTACA
TTTTTTTCTACGATAATTTCTGTTAATTAAACGTATTAGGCTGACACTTCTTCATGTTAGTCAATTTGGACTTTTCTCAG
TTTCTATAACACCAACGACCTCCTCATAATTACACAAAAAGAGTACTTATTAGGTGTGGACTAAAACCCCCTGAGGGGAT
AAATACAAACCTACAATCCCCGGAAAATGAAAGATATTACTAATTGTTATTAAACTTCCTATTTTGACGCGCAAACCCAA
CCCACCCAATTCAAGTCAATTCAAAGTCAACCACGCGTTGAGCTCAGCAGCAACCATCACCATTCACCACCACTCCCTTC
AGACCATAACGTGACGCAATGAACTGTTCATAATGACCAAAACAAACCATTCACGCGTTTTCCGTTTATTAATTATTCAT
CGGAATTCCAAGTTGCAGATAACGCGCACAGTGACAACACAACACCAACCAACCAACCAATCGTTTATAACATTTCATCC
ACGTCATTCATCACACACAACTACTACTCGTTACGAAAACACTACACGCTACGACTTTTCCTCTTTCTGTTTTCTGATAC
TACGTTGAGAAACAAAAATATCTTACAGTATATTAATTTCGAATTTGCAAATCGTGCAAAACATCTGTCAGAAAATTAAA
ACAAAACAAAAAATATCGCAGTGCATGAAATTGAGAATCAGTAATCATATTCATGAGTTTTAGTGACAAAGGAATTAAGA
AAAAACAAGCAAGAATTATCATCATATGTATAACTACAGAACTGAGTCCTACAAATTCTACTAACCCTACTTCTTCGTTC
TTCAATCTTCAATTCCTAATCTAACACCTAAAGCCACATGTCACGCTAGAGAATGTACAGAAAAGATGTTAATAACTACT
TTATGTGCAGGTCTTAGTTCTTTCTAACCTAACATGAAGATGCGTAAACGTACGTACGTACCTTTTAAAAATGAACTTTA
TTATTGATTATTGATTCAAACCTAATTAAGAGCGAGTCATCATCTTCTTGAATTCCTCGAAGTTAACGTTGCCGTCGCCG
TCAGCGTCGACGTTGCTGATCATTCTCCGGCAATCGCTGAGGGAGCACTTCTCGCCTAGATTCCGGAGCACGTCGTGCAA
CTCCTTCGCGGAGATGAGGCCGTTCTTGTCGACGTCGTAGAGATCGAACGCGTCGCGGAGCTCCTTCGAGTCGTCCTTTC
CGGCACCGCCATTGCAGTGAAAATCCGCGAACTCCTTGAGGTCGATGAAACCGTCGCCGTTCTGGTCGAGCTCCTCCATC
ATGCGTTTCAACTCCTCGTCCGTCGTTTTGGATCCGAGGGCCGCGAGCATGTCCTTCAGCTCCGTTACCGAGATTTTTCC
GTCGCCGTTCTTGTCGAACTTGTTGAAGATCTGCCGCACCTCGACGTCCATGATCAAAAAGAGAATGAGAAACGAAGATG
AAAAATCTCAGGGTCTCGAGTGCGTTAGGGTTTTTTTTTTCTTTTTTCGTTCTCACGCAAATTGGAACGTCGTTAATTAT
GGTGTTAGTTGTTGTATTTATAGTGCGCCGTTTCTTTCACGCGGTTTCTTACTTAACGCGTTAATTGGGGCCGTGGTGGG
TTGGTCAACGGCAATTGAGTGTAGTGACGACAAGGGAACCATGATGTGACCGTTGGCCAATAGTGTTTCGATGGATGCGT
ATCAGTACACGTGATGGTCCTGACGGAATGCACGAGAAGATCGTTTGTGTGGGAAGAGTGAAAAAAAAAAAAACAAGAAT
TTTGGTACTCCATGTCCATGGTATATTGGTATTTAAAAGGTTATCTTTGGTAATTAAATTTAGAAAAAGGGTAATTTGTT
TCTATATTAAAAGTATTAACAAAGGAAATAAAACAAATAATATTTATTACAAAATTAAAATGATTACTAATTGAGTTTTT
TTTTGTTGTTGTAAATTTACTTAAGAGGAGACAAATTCCTCCAAGGATAACTCTAAGGAGAAGTTTGATAGGAAAGAAGT
TTTTACTTTCTTGAAATTATAGGTTTCAAAACTCAAGGGTGTAATGAATTAGAATTTCAAAAGATTTTAAAAGTTTTTTT
TATAAAAAATTATTGTGATATTCAATTATAATTTTTAAATGGCATAAATAAATTTTGTAGTATTTAATTAAAATTTTTAA
GATTTTTTAATAAGGACAAAAAAAATTTGATGGTATTCAATTATAATTTTTTTTATAACTTATGAAAACTCTTTTAGTAT
TAAAAAATATACAAATTTTGATTAATTATTTTTTAAAATTTTTTTTGATGGATTTTATCATACTTTTTTAATATAAAAAT
ATCTACCAAATAATCTCACACTAATCCTTGAAATTTTACTAAACTCTTTTCTTTTTTTTTTCTATTGATTACTAGACTTT
CTTTTTCTCTCATCACACATATTTTTTTCTCTTTTTAATATTCTTCAAGATGCATGTTTTATATATGTTTCTCTCATCAT
ACATGTTTTATATATGTTTTATATTTTTTTGGAATAAAAAAATGTCAAATATATTTTTCCTCTTTGCACTTTTTTGTTTG
TTTTTTAAATTAATTTTTGTCTTATATACTCCGGCTAATCATATTTTTCTTATACTCACTATGTTCATTACTTGTTCGAT
ACAATATTTTCATAATTGTCACTCTTAATTTCATCATTCACATAACTCAATAAGGCTCCTACAAATTTTCTATCCTCACC
ACTCCCTTCTACCCTATTTAAACATGTCATTAGATTTATCATGAAATAATTGTAGTAATAAAAAAATTAAAAAATCAACG
TGTAATTTTAAATATATTTTTCAATCCAAAAGTGGGAATTAGAAAATGCTATTGCAAAAAGAGTTAGTACAGGAGGACAT
AAGGCTAAATTCAATTTAATTATTAAAAAATTAAAAATTATATTGGTTTTACTTTTTTTTATCCAAATTTCATCACTTCT
TCTTATTTTTTCACTAACTCTTATACTTTTAAATGTGTTTTTAAAAATTCACATAATTCTTTCAAATTTTATAAATCTAT
AAAGTCACTTCAAATTCTTTAAATTCTTATAATATAAATCCATTAAAATCCAAAATATCATAAAAGTTTTGTAAGAAATT
TGATAAGTCATAATATTTTTACGTAATCTTTATAATCCACAAGGCTTTTTTATGCTAAAATAATTTTTTAAAATTTCAAT
CCAATACACCTCCTAATTTTCATGTTTGATATGCACTTTTCTCCTACTAAATACTCCTTAAGGGAGTTACTCCCTATCAC
CATCTTTATTTTCTTAAAATTTAATATTTGACCATTAAATTTTAAGAAAATGAATAATGAGTATAAAAAAGATTTTTGTT
GATATGTCCTTTTTAACTAAAAATGATTTTTCTAATTTTGTATACGCACAAATTTTTATTACGAAGATAAAGATAAAAAA
TACTACCTAAAAAATAAAATATTTATTATCATGAAAACATGAAAGTTATTATATATATATATATATATATATATATTTGA
AAATTGATTTATAATATTTAATTTTAATTTATTAAATTATTCAATTGATATTAAAAATATAAAAAAATATATAATAAATA
CAAGTTAAAATTGTAAAGTCAACTCTTTTAAAGTGAGAAGATTGAAATAATGAAAAAATAGATAGTTTTGCACGTTTATA
TGTAAAGATTTTAACAGAATAGTACAGTAGTTTTATCATTTAAACATTATCATTATCCTATTTTTATTTAGCACGCACCA
AAAATATTAAATAAGATTAATATTTATATTGCTTTTTTTATCTTTTATGATATTCTTATATCTTATCATATCATACACTT
CAAGCTAATCCTTTGTATTTTCTTGGGACATATCCCATGTTATTTTTAAAGTTGATCGTAAAGGTTTAACTAATAGATTG
TTTGGGCCCCATAATGATTCCTCGGAGGTAGGGGCTATTATATTGCTGATTTTGTTAGCTTTTCCAAACTTTTCTTGTAA
AGTTTGTTAAGAGAATGACCAATATGGTTGCTCATTCCTTAGTTAGAACTGCCATCTCTTGTGTCAGCCTATAGACACTA
CAACATTTCTACTTGTATTTTCCCCTCTTTGATGAATGAAATGAGTTAACTTTGTTTCTCTAAAAAAAATAGCAAATCCT
TTGTATCATTCCTCGTGAATTCACATGAATAAGTTTCAGCCATTTAAAAATATTTAAGATACTAAACTCGATATCATTAA
AAGTGAATCCATAAAAAAAATATCATTACAAGTGAATGAACATTAAAAAAACGTGTGTAAAGTAAATTCTTCTTATATTA
TTGAAATATTTGTTTTAAAATCTATTAAATTATTCTCCTCCAATTTAAGCACTTATTGTCTCCGTTCGTCCGTGAAACGT
AATAATTATATTATGATCCGCATAAAAAAATATATTCAAATGTATATTGTGGACTTGTCGTAATTACAAAATGGACTACA
CATTCATTCTTCAATAAAAGAAAATATATATTTTAAAATAAAGGGAAAAAATATTAGTTAGACAGGTATAATTTATTCTT
TTTTTTTTTTACAATTCTAAAAGATTGTGCTATTGAAGAAGAACAAATGTAATTAAGTATAAGTGACTTGGGAGTGAGGA
AGTCAATGCAAGGTCAAGTTATATGATCCGATACTCGTCCCTGTTCCACGCGTTGCTATTGGTTGAGTATTTTTTTTTAT
TCAAATAAATTATTAATTATTAATTTCATTCTTGAAAGTGTTACACGCTACTAATTTAGTTTCTAATAATAAAATGATAT
TTTTTAAAAAGTACAATTTTTAATTCATTTTAGTCCAAAATTTTAAAATTTATGTGACTTAGGTGATAATGTTAACATAT
TTTTGAAAACTAAAATGAGAATAAATAATAAAGTTTAGGAGACTAAAGTAACAACATTGAAAATTTCAAGGATATTTTTA
TCAGTTTATTTCTTTTATAAACTAAATTGTTCATACTTTTAGAAACGAAATTAGTTATCTAGTTATTTTTCTTTCATTTA
ATAAAATTATAATATACGATAAATTTATTAATTTTATAAGAATTACTTTGAAAATTATACTAATGAAAATTTAAAATTAA
GAAAAATATTACCAATTCACTCTATAATATAACACATATTTTATTATTAATTAAAACTTATTGATAATTAAAAATTTATA
ATTAATCATTCAATATAAAGTGAGAGTAAAAAAAATTATCATTTTTTTTATAAACTTTAACTTTTAGTAAATAATATATT
TAATAGAATATTATTTTATTTGTAAGAATTAAACTCAAATATTAAAAAGTTTACAATTATTTACGTATACTGTACAACTA
ATTGAACTACACCAAAATATTTGCTATAATTTCTCTTCTACTAACTAATTGACAATATAAAAATTTTAGGTCACAATGTA
CAATTTTTTTTCGAAAAGCGTGTGGCTTGCTTGCTACCGGGTATATGGGAAGCATGTGGGAAAATAATTAATTTTGTTGG
AAATTAATTTCTCTTCGTTTTTATTTTTTATTATTTTTCTATGATCAGGTTATCAGTAACAAGCAGCTCTCGCCAACGAT
AATAATTAATTTTGTTGGAAATCATAAGTGTATCGAATAAGCTAGTATTCTGTTAAGCCAAAAGGATATTTAATACATTC
AAGTCAGAATACCCTCACAGCAACATATTCACATATTTGGTGTAACATGTCTCGAATTTCGGCAAATACAAATGATGAGT
ACCCTTCAACTATAATTATCACTAATAAATTTAGTTAAGGGCAATTATTTGATTAAAAGTATTAAGAGATAGATTATTTA
ATTGACAATTAGGACGTGCATATCCATAGACTTGAATAATAACTCTGACTTAAATCCTAACTTCAGCATTGAATATTTGA
ATAAAAAATATAACAAAATATATATCAAAATATATTCAATCATGTTTTGAATTAAAAAATACAGTAAAATAGATGTTATA
CTTTCATTCTGTCAATTAATATAGTAATATTGATCACTGTGTATTAGCTAAAACAAAAACAAATAGTGTAATACAAAAAA
TAATAGCAAAAATGGATGATAAAATCCTACCTAATGTAAAAAGAGTAAAAAGTAAACTTGAAAAATATTTTTAAAATAAA
AAAGAAAAATATAATAAATTAAAAGTTAAAATATTACTTAAAAGTAACATTTACCAACTATAAACTACTAAAAAGAATCT
TGTTTTTGAGAGAATCTTCTAAACACTACTAGGACATAATCATTACTAATATACGAGTTTAACAAGCTTTCATCAGTAAT
AGAAAAACAAACCCCCAATGTTCTAAGAAAAGCTAAACATTATAGCTAAGAATCTCCCACGTGTTGGCGCCAAAAAACAA
CACCAATTCCCCTCTCAATATCAGAATTCATCATAAATGCTACAGGATGCATGCCAACATTATCTGTACAAGAACATTAT
TGTGACTTGAAAATACCGACTACATATTATCATCATCATCATCAGCCCGAGCCCTCAATTTCTCAATCTATTCACGAGAT
AACCTTCATATTCAACTGCCATTGAGCAAAGGTACCCACATCAACACACATCAAATTTTTCAACCAAAACCAACCAAAGA
ACTTCATATCTTGTATGAGCTTCTCTTTATCAAAAGTGACATTGTTCTATTATTCCTGGTTTTCCAAATATTCCTGACCA
CTGGTGCCCATAGTACCCATCTCATGTGACCAGTTGTTTTTGATGAAGTAGAGCCCCGATGCTTAAGGAAATGAATATCC
ACGGAGTTGGGCATCACGGTGCACTCGTCCAACCAATGGTAGCATTCGCTCCATATCTGGAACGCAGAGTGGCAGAGGAA
AAAAACATGCTCAATTGTCTCAATCTCCAAGTTACAAAAAGGGCAAGAGAGGGAGATTAAATGGATTTCTCTCCTCTCAA
AATTTTGTCTACATGATAATCTCCTATGCATTAGCCTCCAAATGAAACATTTCACTTTTGGTGGCACGTTCATGTTCTAT
ATATTTGCGAATACATTCTGACTTTGACAGTCTTCAAATTCTTCATATATAACCCAATATGCTGAATTTGTAGTGAAAGC
TCCATTGGGACCCTGATGCCATAACCACACATCTTGAGGTAGCTTTATGCCAACATTTTCGAGCTTTGAGAGTAAGTCTT
CGTGTAGAACCTCATCCCAAACAAAAAGAGACCACCTTCATTTTAGGTTGCATTTCCAAATGTTTTCTTCCCAATAACCC
ATATTTTGAATTGTTCCATGTTGATAATTAAGAAGATATCAAGTACAACCTCGGGTACATAGAAGCTAAACATTGTTCAC
CCAACCAAATCTCATGCCAAAATTTTATTCTATCACCACAACCAACATCCCATCTAAAATTAGAGACAAAGAAATTTGAT
TGTTCTTGTCCTCCACAAATAGAACACAAATCACGCCGCTAAATTGATGAAGAGCTTGATTGTTCTTGTATGACTTTGAG
AGAATAAATTAAATTTCCATTTTGTTAAGAGTGCCGCATTAAAGTAAGCAACATTTTTTACTCCCAAACCTCTATCCTCT
TTTGATCTACACACTCTTTTCCAACTCCCCCAATTAATTTTCCTCACATTTTCTCAACCACCTATAAGGAAGTTTCTTTG
AAGTTTATCAATCTTCTTGGTCCCCTTGGAATTTTAAAGAAAGACACGTAAAATAAAGGAAGTGAGGAGATTACCAAATT
TATCAAGCAGACTCTTCTGCCATAAATAGTGATCTATGTTTCCCTGAGCTTAGTCTTTTAGTCACTTTGTCAACAATTGG
CCTCCAAGTTTTCTCTTTCCTTGGATTGGCTCCAATGGGAATGCCAAGGTATACAAATGGCAATTTAGTGATCTTATAAT
TCATGATTGTGGTAAACTCCTCTAATACATAATCCTCCACCCCGATAGCACCAAAGAAGCTTTTGTGATAGTTGACTTTA
AGACCCGAAATGAGTTCAAAGCTTCTCAACATATTTTTGATAGTAAGGACATTAGAAAGTGTTGCTTCACCAAAAAAAAA
AAGTGTCATTGACATATTGTGGAAGATTAACTTGAATCTTTGACTTTCCCACCAAGAAACTAGAATAGATGACGTTACCA
ATAGCCTTTCCCATTATACCACAAAGGTCATCCGCTACAATGTTAAACAAAAAGGAGGGATAGTAGGTCCCTTGTCTAAG
ACCTCTTTGCATCTTGAACTTCAAAATTGAACTTTCATTCACTAACATCAAGATGAAGCTAGTTGACAAACAAGATTTAA
TCCAACCATTCCATTTTTCACCAAAGCCCATTACTAAATCAAAGGTTTTGTTGTAATCAACTTTTAAAAAAAGGCATTCT
TTCTTCTTTCTTTTAGCTTCCTCAATAGTCTCATTTGCCACCAAAGTGCTTTGGAAGAGGAATCTATCTCCAAAGAAGAC
ACTTTGTCTATCATCTATTATACCATCCATCACTTTCTTCATTCTTTTGGTAAGTAATTTGGCAAGGATTTTATACATGT
AACCCACCAAAGATATGGGTCTAAATTCACTCAAACTTTGTGGGTCATCTACCTTAAGGGACAAGAGCAATGAAAGAAGC
ATTAGTACCTCTAGGGAGCATTCCATGAGCACGGAATTTGGAAATGAACCTCAAAAAGTCATCCTTTATCATTCCCCAAA
AAGTTTTAAGTAGGATAGAATACCATCCGGGCTCGGACTTTTAAGACTATCACAATCCCAAATAGCTTCTTTGATCTCTT
ACTCATCAAAGCTTGCTTCAAGTGAGAGTGCCTCCTCCTCCTTGATTGACTTGAAACTTGCTCCATCTAACCTTGGTCTA
GGGCAACATTTCTCCCTAAACTTCTCTTCAAAGAATTTTTTTACCTCCATCGGTTTTCCACCCATCTACCATCAATATCA
AGGATTAATTGACTCTTTTTATAGTTTTTTTTGTGAAACTCTTTTTATAGTATAATTAATTATACAATTTATTATTTTGT
TGATTAAAAAAACTATACAATTTACTATATTTGTACATGGCACATGAACATTTTAAATAAATATATTTAAATTTAATCTT
CTAGATTTAATCCTTTGTCTTATCGGAACAAAATCTTAATAATATGAATGTCTTATATACCGTCCTTTTTGTGTTTCTCT
TTTTCATTTGTAGCATTATCCTCTCATTTGTTGCCTCAAAACATGAATGACAGACCTGAAGAACATACCAGCAATATCAC
TTAATTAATGTTTTTTTAATCGACAAATCTATGATTTTTTATCTTTTTTTTTTCTTTCTTTTCTTAATCACTCAATCAAC
CTTATATTTCTTATCACTTCATTAATGTGATTGTGATCATTTACGTGCTTTAAACTTAAACTCTATTCCATATGCAGATT
AAGAATGTAAGAATGAAAGTATACCCATGCAATAAAACCGTCCTAGTATTGAAACGGAGGTCCTTCAATTATAATCTAAA
TTTAAATATCACGAAATCATTAAAATTTCATCCTTAATTTGATTTGTTAATGATAAAATTTAACGGTAATTAATTTTTTC
CTATTTTGAGGCGTTCATCATTACTTTCTTATTATTTTATTTTCTTTTAAACTTATTTGCTACTTCACTTATTATCACAG
ACAGTATGAAAGAGGTAAACTAAAGATTTTATTTTTATCCTATCTATTTCAGAACTAAATTTTTTAAACCCTTTCTTAAG
TGACTATACTATATTTGTTTCGATAGCCCTTTTTTTATCCAACCAAATTTTTGTTTCGATAACCAGCTTTCTCAAACTTA
ACCAAATTTGTGTCCTTACTTTGAAACAGATTTGATATCAAAAGTATTTTAATCATACCTATTATGTTTATCATTTATGC
ATATAAAAAAATTTCATTTTTTCAAATATTTCCATACCGGTGGGCGGTGGCAGGGGTAAATAAAACTAGGTATTGTTATT
TGAGGGTTTTAGCAACATGGCATGATTCTCAGTTGGACAGCGTCATCACTAAGCAAATCCAAAACATGCAAAGGTTTTTT
TTTTTTTTTTAGAGGATGCAAATGGTTAATGAATCTGTTGTCTGAAAAATTAATATAATACAAATAAATAAGCAAAGACA
AATTATAATTTTGGAATGTACAAAATTAAACTTTTATAATCATTTTTTAAAGATTTTTATAATAAATATATTTTTTTAAT
GTCTTAACGAATGCGGGCACCGGTAACCAAACCCATAAATAAAAAGCATCACAGAAGAAACTGCACACTGTACCCTCTCT
TCCCTTTGCTTACATTATATCCAATTTTCGCCCATTCCAAAGCCAATTTTCACACAAACCCCATCAATTCTGACTCCCCC
ATAACTCCAACAAAATCCTCAATTTCAGGTTATTAAGAGAAGAAATTGAAGAGCCAAGGGTGTGAGGGGTTTTGAGTAGT
GATTTTCTTTTTCCTTGTTTGATATGGCTCTTCACTGTGGTACTTTCTGCTTCTGGACTGTGGCTTCTCACCCTCCAAGT
TCTGTCAAGTTGAGTCAACCCACTATAAAAGCTTCCTCCTTTTCTTCCCCTCTTGCCCCTCCACTTGTCAAATTGAATGT
CAGAGGTAATCCAAATTCTGGGTCTTCATGAAATCCAAATTTTATGCATGTTATAAGATGAGCAACTGTTTTCTGTTCTG
TTAGAATCCTTGCAAACGTTTTGGAATCTGTTTGTTGCAATTAAGGGAGGATGCTGTTTATGTTTTCAATTTGAGTTGTG
TGCTTGTGAGGTTTTAGGTGTCTTTGGAAAATCAACTTCATTAAGTGCTTATTTAGTAAGCCTGGCTCTTGTAAGCTATG
AAGTGCCAATTTTTGTAATGCATTTTATCATAGGTCTTATTAAGATAGGAGTTTAATAGACATCCACGGTTAGTATAAAA
TGTTTTTTCACTATTAACCAATAAGAAATCATCCTTGTATGACTTTTATAGTAAGACAAATGATAATCAGTGCCTTAAGC
GTATTGGGTAAAAAACTAAAAGGAGAAAGATTTTTATTGGTATGCGTAAAATTGCACTGTCCATGACTTTTTTTATGCTC
TCCTATAATCTCCACAATAAATACTTTCTCTCTTTAGTTCCTTAACCAATGCCCTAAGGATACTAGTTAGCAAGACCCTT
ATAGTAATTATAAAAATCAACAAACTTGTTAATTAGTTTGTGATTAGACCATAGTATAATAAAACTTAAAAATGTTATTC
TTAAAATAAGCTTAAATTTTGTTATAGGAGTTATAAACTATTTCCATAAGTACAAATAAGCTTTGTAAAAGCTCTTTATA
ATGCCTCCTTAATTTAAAGATTGTATTGCTTCTTCTGGAGATGCCAAGTAATGATATGAATATATTTTCACTTCTCAACT
TTTCTTTGCTATACAGGAAAGGCTTTTCCTGGTGATGGGACACCTGAAACAAAAGAATCACCTCTTGTGGTTTGTTTTGG
TGAAATGCTCATTGATTTTGTCCCAACTGTTAATGGCCTTTCTTTGGCTGAAGCACCTGCTTTTAAAAAGGCTGCAGGAG
GTGCCCCTGCTAATGTTGCAGTAGGCATATCCAGATTAGGAGGTTCATCAGCTTTTATTGGAAAGGTGTTGTATAAATAC
TTAATAAGGTTTTTTCTATACTTTTGATAGGTGTAGGAAACATCATATTTTAATGTGCAACTTAGGCATACAGCCAACGT
TTACTTTGCTTGTAAACTTGAAATTGTCCCATCATCTCATATTCTTGTGCTATCAAACTTTTTTCCCATACCAAGGGGTT
TACTTTGTTAATCCCATCATGCTTGTTTTCATAATCAGTTTTAATGAAAAAGAAGATAAGGTTGATCAAGAGTTAACTCC
CATTTTGGTCCTTGAAATGTTTGTAGGATGTTAAATTAGTCCTTAAAAGATTTGTGTCATTAGTATAATCCCTCCATAAT
GGAATTTATCACCATGATAGTTCCTATGTTAGCCTCTGTAAAAAAGATTTACTAATGGATTCCAAAGTGACCTGTTAAGT
GCTAATATGGCTTTTTAATGCCATCTAAGCATTTATGTGGCAACATCACCTAAGCATTCAATTGGTGGCAAAAAAATGAT
TATCTGATAAGACATCGATTTTTCAGAATTAAAGTCTGACATGTGAATCTTTGAGTGACACAAACAGGGGTTAACTTTTT
TTTTTTCCCACTCACAATACTAATTTACAGTACCAGGGTGGTTGAGGCAGGGGTTGTGTTAGTGGTCTCTTTAGGTGGCT
CTTAGGCTCTGTATTTTTAGGAATTTGGTTCTCTATCATATAGGTGTGTGGGTTTGGATGGTTTCTAGGCTTAATTGTTC
ATGGCAAAGGGTTCGTGGTGGTACCACATAATGTTTGCAGGTGGTTTGATGTTGGCTTTTGGTTCTTTCTTTGTTGGCTT
GGTTAATATAGGAGGTGGAGATTCTGTTTAGAGGTTGCTACGGGCAGTGTATTCAAGTGGGGTGGTTTTGACTTTTCTAT
TCTGTGTAATGTGCTGGAGGTGTGGGTTTCTTGGTTGTTTGATAGGTACTGGTTCATTTAAAAAAAAAGAAGAAAGAAAA
GTTAGGATTTTATTGATGAGATCTCCTTTATTGAAGAGATAGTATGCATATAAGTTATTCCTCAGAGTATTTCCAAAATC
TGAGATTTCCCCCCGGCCCCCCCAAACCAGCCCCTAACCAAACAGAATACCCCTAATAATCTCTTTTTATCTCTCTATAG
CCTATCTTTGCCAAATTCTATTAGAATTCTAACTAACACTGACTAACTCTAACTCCCATAACTAACAGAAACCAACCCAT
TGGGCTTACCTAACATAGAGGTCAGCAAGCTATAAAAGAAATGCGTTTGTTCGTGAAGCTGAAATTTGGATGTAGTAAAT
GTATAAATTCTTCAATAATCAATCAACAATAAGAGATCTTTTTCATTAGTATTTAGAATAGACTAAGTTTATCAAATTTC
TCAATGTTTTGCTGACTTTACTAACCCACCCCCTTCTTCTGGCTCTTGTGTATGGTTCCCAGAAATTGAATCCTAAATTA
TTATATAGCACTTGGTGTTTTATGACCTTGCTTGCTTGTTGAGTAGTTCCATTTTACGAGACTTAATTTTACAATATCAG
AGTTACGTCCATAATTGTGTGTTTAAAGCTAATTTTCAATTGTGCCCTTTACTATGTAATTTTTCCTGCTGTTGAGTATG
AAAGGAAAATGAGAATTTGATATCAAAGATAAATAAACTCAAATTTTGGGCATTATTCTATTTTATTTTATTTTATAAAT
CAGAAATCATAGTTAAAGTTTCTCTTTGAAATTCATGCTCCACAAGAGTCTAATGCTTTGTGCAACATGAACAGGTTGGT
GAGGATGAATTTGGATATATGCTTGCCAATATACTCAAGGAAAATAATGTAAACAATGAAGGGATGCGTTTTGACCCTGG
TGCACGAACTGCTTTAGCATTTGTTACATTGAGGAGTGATGGAGAGCGAGAGTTCATGTTTTATCGTAATCCCAGTGCTG
ATATGCTGCTCCAAGAAGATGAACTTGATTTGGACCTAATCAGAAAGGTAAAAACAAAAGCAGAATTTGTGGTAGTCAAA
CTAAAGCAAAATGTATGCCATAATCCATGAGTTAATCGAAGGGAAATCAGACCACTATTGAGCCACATTCTTTATGTTGC
ACTTTTCTCAAGTAATCTTTGTTCCGTTACTCAAAGTTACTTCATTGAACCAGTACTTTGTGAATTTTTTAAACATTAGA
ACTCACTGTGTAAGGATCTAATCTAAACCATGTTTTTGATTACTTATATAGCATTATTGTTTCTGTAGTTTAAGAACTCA
CTTTCAGGTTTCCTTAATATCAGGTAAAACATCAAAATGATTGCTAAGTCTATTTCCTTTTGATATTTTCCACTTTGACT
CAATTCATAAATTCTAGTAATATTGTTCTATTATTTCTTTCTGGCAGGCCAAGATCTTCCATTATGGTTCTATAAGTCTT
ATAACAGAACCATGCAAATCAGCACACATAGCTGCAGCAAAAGCTGCAAAAGATGCTGGTGTAGTTCTGTCTTATGACCC
TAACCTGAGGCTTCCTTTATGGCCTTCTGCGGATAGTGCAAGAGAAGGAATTCTGAGTATATGGGAGACTGCAGATATCA
TTAAGGTTCCTTTCCTATCAATAGGGCAGAATATATATTCTATAGCAATAGACTTTTTCTTGTTCCCTTTTTCAGGAGTA
CAGATTACAAGGGAATGTGGAATAATAGACTACAATACCATCTCTAACAACTAATCTGATAATTATTCAGATAAGTGAAG
AAGAGATTTCTTTTCTTACAAAAGGTGAGAACCCATATGATGATGCTGTTGTTCATAAACTATTCCATCCAAGCCTCAAG
CTACTCCTAGTTACTGAAGGTGCAGAGGGTTGCAGATATTACACCAAGGTAAGCCTTCCAAAGATGCTACTTCCAAAAAA
TCATTTCAACTCTTGCTAATATTTGTTTCATGGTCACCATTTAGTGTATCTTCAAAGGCATGAAAGTAATATTTGCCAAT
TAAATAGTTGTTGCATAAACTGTGCCCTCATATTAGCCTTTATCCACTATATGGGGTTGGCTACATGGATTGCACTACTC
CTTTGACTCAGTTAAAAATCAAACTTTTAGAGATACTATTTATGATGAGACCCTCTTAACAACTAACCCTAATGTCCTTC
TAAGTCTCCCTTTCCCCGTTTTCACTAAACTACAAACCGTGCAATCTAGTCTCTATAGGGCTAATGATGAAAGAGATTGA
TATGAAATAATTAAACTTCTATAGGTGTCAAAGGCTAATGTCCTTGTTGCAATTCTTGCATAAATTAGTTGGATCTGAAA
ATGATGGGAAACAATATCATGGATATTTATTTATTAGTTGATCCTCTGTGATTAACATCCATATCTTCTGGAATTCGATC
ACAAAAAACAACTAAAAAGAAGTCCTGGAAAAGTTATTTAGTTCTAAATTCTTATAACATTGATGCTGCTAGTTATAGTG
TATGAATGCATTATTGATAACTATGATTTGAAACCTGTCCTACTATTTCTTTGCAGGAGTTCAGTGGTAGGGTCAAGGGG
TTAAAGGTGGATGCTGTTGACACCACTGGTGCTGGTGATGCATTTGTGGCTGGAATATTATCACAATTAGCTGTGGATCT
TTCAATACTTCAGGTGAGCAAAATTATTGTTTGAATTATTAACCATCCCAAAAGTTTACTCCACACAACTGCAGAAACTC
ATGTACGAAACATCTATTATTGTTTGAATTATTAAAACAAAACTCAATCTCTTGCATCTTAATTATGCATTTTTACGCCT
AATCACCCAATTTAAAACTGAGAGGAAAAGTGGCTTGATTAAAATAATCTCCCTGCACATGGCAATCCACATGTGAGGTT
AAGTCTTAAGAATTATAATTGAAATGAGCTGATAATATGAAAACTACATACATTGTCGTTCAATTATAGATTGCCATGTA
TGGTAAGATTGACGATTTTTGTGATTTATGATTGCAGAACGAGGACGAGTTGAGAGATTCTCTCAAGTTTGCTAATGTAT
GTGGTGCATTGACTGTGACCGAGAGAGGTGCAATACCAGCTTTGCCCACCAAGGAAGCTGTTCTGAATGCCATGCTTAAG
CCCGTATCCTAGCTTTACAGACATACTCTCTGTAATTATGTTAATCAATGAAGATCAATTTTTTGTTTTTGTTTGGAGGG
AAGTATTTAAATTCTTAGGAACTTGTGAGCTAGTGCAATAATAAGAACTGATCGTTTCAATAATTTGGCAAATGCTCAGT
TCAAGCAAAATTCTACCAATCCATCATTGGGTAATGGAGAATCGTTCTCTATGCATCAATTTATACTATTTGTAAACCTA
GCTTCTATATATTCAGTTCATGGTTGCATATTGAACTTATGACCTACTTCGCAAAATCTTTTCAACCACTCTATCATGAA
ATAATTGCTTTATCTAACATCAGTCCTCCTGCATCATCAAAATTGATGTCTTGATCTATCACGGAGTAATTGCTATGTCT
AATTTGTAAGTATTCGTGATATTTTTTTTATTCAAGTGAAATATAAAAATAAAAAAGGAAAATTTTATTCAAGAGAAAAC
ATTTAAAATTACAAAAGAGATGTACATAATTTAGTAGATTAAATAATATTTGTTAAATTGATAAATAAAAAATAAGCATA
TTTTGTTTTGTAAGTTATAAAAAAGAGAGATAAGATAATGGATTTAGAGTTTTAAATGAAAAATAGATTTTAATATGATT
TTAATTTATGAAAATGTAATTAAATTTGATTTTAGTCTTTTAAAAAAATTGTTAATTTTGATATTATTAATTTATTTTCT
AGAAATCTTTTTATCATTTCTTAATAATAATGTGACATGGATCTAACTATACAATATTAGCGTGGGCTCTAGCCCCCTAC
CCCCCTCCCTCATGACTTTCATGGTTAATTTGAAAATAGCTTTCTTAGTTTTTTTATAGCACTGCACAGCATAGCTTAAT
ACCCTTTTCTGGCACTCCAATTCCTATTTATAAGTGTTTTCTTTACGCTCCAATGGGACCCTCTCACCATGCCATCCTCA
CTTAGCATTAATTGGTGAGTGAAAGATAAAATATCTGTATAAACTATTTTAATAAATTGAAAAACAATAAATAAAATATT
TTACACACTTATTTTATTTCATTTACTACTACTATTTTGATAAATTGAAAAACAATAAACAAATTAGTAAATAGATAAAA
TATTTGTATAAACTAAATAATTTAGTAGATTTGCATCAAACAATTATTATACTATTCAATTTTTTTTAAATAAATAACTA
TTGTATTTCCTTTCTTTTAAAATAATAAATATTCTGATAATTAAAGATTTTTTATTGGTTAAAATATGGTTTTTCAGTGA
TAGAAGTATTTATTACTTTTTCTATTTTTATCATTTGAAATAAAAATCAGTTTTGATTTATGTGTAGAATGAGTAAATAT
TTTATATAAATAATTCTTTATTAAAAATTAGACATTTAAATAACTGTAGAATAATTTTTTTTACCTCCCCCCATCTAGTA
GATTTCTGGGTCCGTCCTGTATAATCATATGTCACCTTATTAGTAAGTAGTGACAAGGATTGTTTTGGAAAGAAAGACAA
AAAACTAATCGCAATATTTTTAAAAAACTAAAATCAAATTTTATAAAAAAATATCTTTCCCTAAACAATAATAAAGTAGA
AAAAAGAACATGCAACACAAGGGGCATTGAAGAAAAGAGTTCATAATTTTATTTTTTTTAGGACTGAGAACTTTCATCTA
TATCTATGACTCTATATTTGGCTAAACTTCGTTACCTGTGTTGGGCTCTTGTGCAAATGTTTTTTCTCGTCAATGGATTT
TTGGTTATTAGTAGTACAGATAACCAAAAGTCCATTTTGTATACTAGCAAATGACTTTATTGAATGGATATTCATATTTG
CTTTTGACCTGGGTCTTATTTATCCAAGCAACGTTACGTTATTAAAATAATCGAATTCATCAAAATGATATATTACTTTT
GTTTCTTTTTACACGTCCTTTGAGATTATAACATACAAACTAAGAAATATATAATAATGGAATTGTTTTTACATGTTCTT
TTTTCTTTGATCTTGATATTTTTTAAGGAAAAATATTACATGATCTGAGATCATAGGATCTTAATAAATTTACACGTCAC
ATGTAATTACATTTTTTTTATATCAATAACGAGCTTTTTTTGCTGAATAAATAACAATTAACCAAGACACATATAATTCT
AGATGATATAATAATTTCTCGGATTTTCAAATTATCTTAAGATAAAGCAAATTCACAAAAAGAGAAGCCACGTGGACGTA
GTGGTCTTTGACATTCATTCTCCCCTTGCAAATAGAAGCAACGGTAAAACAATTTCAACCATAAACCTCCATTCCATTAA
TTTCCTAAACATTTTTCAACCATAGATAAGTATGGTAAAAACTGTTGTGAACTATGACCAAGTCTCATTATCGTTGTGCA
AAAAAGGACACAAGACCCCGATATTAAAGGGTGTCCTTACATCATGGGCACCCTCCTCCCTCTTTAAGAACCAAGTTCTA
AATCCTTTGACCAATCTCCAATTTCAGTGCAACTCCAATATTAAACTAACTAGAAGGAGCTCTTTCGTTGTCATACAATA
CACACTCTATCAATCCACCACAATGGCTGAAGATCCTCAAGACGTAGCCGACAGGGAGCGAATTTTCAAGCGTTTCGACG
CCAATGGCGACGGCCAAATCTCTTCAGCTGAGCTTGGGGAAGCACTCAAGGCCCTTGGATCAGTCACAGCAGAAGAGGTG
CAAAGGATGATGGAAGAGATTGACACCGACGGAGATGGCTACATTTCATATGCAGAATTCACAGAATTCGCCAAAGCCAA
CCGTGGCCTACTCAGAGATGTTGCCAAGATTTTTTAAACTTAATTACTGCCACTCTTTTTTAATTAATTAACGAGACGGG
ATACACATATAATAATTATTTGTACACCATTATTTCTTGTGGGTATCTCTTTTTATTACATCATTTTCCTTAGTTGTACA
ATATTTGCTTTTGTACAATTCTTTGTGCAAGTAATATTTCTCTTAATTAATTAATTAATTAATTAAACTTCATTATTACT
TCTTTGGTTCTATGTTGTCAGCAATGAGAAGAGAAAACGGTTTGTGTGCGCATGGTTTCTAATTTTCTATATACATTGTG
ATGACAATTAGAGATTCATTCATTTCATGATGTCAGCTTCTTTGGGACTTTTTTTTCATATTGGAACCGCCTTAATAGCT
GTGCTGTTTTGTGATATGACTTATTTTGTATATAAGTATCATATACTAAGGTCCTCCCTCAAGATGCCAAGATAGGTGTA
CCAAACAATTAGAGATGATCTAATCTTATTAAATGAAACTTACTTTAAAACACACAAATTTTAAGTTTGTACGTCATGCA
AACAAGTATGTAGACACATGACATTGTTTTATACTTTATATTCAACTAATGTTCATCAATGCAAAATTGGCTTGGTTGTG
TGGGTGTGTGTATCTTCTTTTGACCTGAATCGGTGGAGAGAGACCTAGAACAGGGGTCTTCTAAAATTTGTATGTTCTAG
AGCCAAGAAAAACAATCCCTAGAACTCATAAGGATAGACAGATAGAGTTTTCCTACACAGGTATAACATTATCCTTAAAG
AATGAATGGAAATAGAATTTAATTAAAATGTTCTACCAATAAATAAATTTTTCTAATATTTATCACGTAATTAAAAATTG
TTAATTTTATAATAATTATTTTGAAAATTTAAAATAATTTTTAATTGATAGAGAGTGTGGAAATTAAACTCAGAAAAATA
TATTGCACTTTACTCCTAGGTAAAGGGAAGGTAAAGGGAAGAAAAAAATATACAAACAAGTTACAAGTAAAGTTCCTCTT
TGCTTCTACTTCTACTAACAAGTTGAAAAAGTTCACATCTAATTCCTGCACTATGGTGAGAATCATGGCAAAAATAATTC
TCAACGACAATAGACAAAATCATCATCCTCACACTCTGGAACTCCTAGCATAGCTAAAGCCAAGTGACTTTTCATCTCAT
TATTTGTTTCTTGTAACTTAGGGTAATTATCAATCATATATCCATTGCCAAAATAACCAGATTTCCTTCTTCTAGAGAGA
ACATGCTCTACTTCACCTTTCAATATTGCAACAATCTCACCTATGCTAGGCCTCCTAGATTCTTCACTTGTAACACAGAC
AGAAGCTGCATCAATCATTCGAACCATTTGATCTGTGTAACTCGAATTGTACTTGACTTGAGGATCAAGCAACTCCTCAA
TGGCTCCTTTTCCTTTTCTCAGCAAGGGTTTTGCCTACAAATGAATGTCGGATTGGATGTGTCAGAAATACCATGTGCTT
TTGTAGGATTTTGGCCAGAAGTAATTACTGTATCACTATTATTTTACTTTTCCATATAATAAAAAATTAAAAACTGTTTT
AGTTATTTTGGCCCATTAGATATCTAAGATCTTCTGTAGTTTGAAAAAATGTTTTTTGTTTCTATGTTGATTAAATATAA
AAATGTTACCCTGATTTAACTTTAATCCATTTTTAAAGATTTCTTATACAAATCTTTAAAATCAGGAAACCGATAAAAGC
AAGATGACATTTTTGTAATTAAAAGTGAAATAAAAAACATTTTCTTAAGCGAAACAGTCTTAATTGTCATAATTTACAGC
TAGAACATGCAATTTTATTATAGAACCAGATAAAATGACCAATTTTCAACTTTGTTATGTTTTGGTCTAGTCTTTTAGAA
GTTACAAACTGATGCAGAAGTCATGAGTTATATGATTGCTTTGTTCATTAATTATTGGCTTAATTGATAGGAGTAATTGA
TGCTCAGAGGGTTTGGGTTATATACAAAATTACAAGCCATACCATTTGATCATTAACTCACCCATACTACTAAGTTTTCC
TCTCCAGGGGGTCGTTTTGCTTCAATTGGATTGCGGCCAGTTAAGAGCTCCAATAGAACAACTCCCAAAGCATAAACATC
AGTCTTATCTGATACTTTCCCATGTTCAAAATACTCAGGAGCCAAATAACTGTTGAGAAAGGGCAGGTATAAAATACTTA
TTTCAATTATCATAATATTAAAACAAATCATGCAAAAAACCAAAAAGATCCCAAAAAATAAATTAATCAGTATGAAGGGG
TTAAGTTCATACCCAAATGTTCCTTTCACAGTTTTGCAAAGGAAAGGGACTGAAGGTGCAGAAGTCCATGAAGCTAGCCC
AAAATCACATAACTACAATTTAACAAAAAAAAAAAACCCAATAAGAATGACTTGTAAGGGTTTCTTATGATACAATTTCC
ACTATGTAAGGTATACTCCTACTTATCGGCAATAGAGCAACACAGCCTACCTTGGGAATCTTCTTAGAGGAAAGCAGAAT
GTTTGAAGGCTTTATGTCTCTATGAACAACACATCTTTCTGTTCCATTATGCAGATAAGCCACAGCTTCTGCAATCCCAA
TTGCAACTTCGTACCTCACAGACCATGGAAGTGGTGAACTACCCTTCACACCCTTCTTCCTCCCTATAAAAAAAGCCAAA
CTATAATCAGTGAAAATCATCAAACTCAATTCTAATCATTACACAGCTGGCAGGAATCAAGAAAAATAAAATAAGAGAAA
ATGAGTACCATGTAAGTGATGCTCTAAGCTTCCTCCTGACACATACTTGTACACCAAAAACAAACCCTCCTCCGAGTCAA
TACAAAACCCCACAAGAGGAACAACATTTGTGTCATTCAGAGAACTAGCAATCATCAATTCTCTACAAAACGCCTTGGCA
CACTCCTTGTCTTCCTTATCCAACCTTTTAATAGCAACAGCAGTCCTCCAAATCCCAACTCTTCCTCTAAATACACAGCT
CAAGGCACCTCTCCCCAACACTCTCTCTGTCCATAGCAAAACAAAGAATCACAATCTCATACAAAGGAATCAAATTCAAT
TCCATCAACATAATATCCACAGGCACGCACACACGAAAAGTTACCTTTGGAGAAATTGCGAGTAGCAGACAGAATTTCAT
CATAGCTGAACCTGATCAAAGTGTTGGCCACCGGAGACAGGCTTTTCTCCAGTGACTGTATTCTCCTCCATTTCAACTCC
CTCACTTGAGACTCATAGTCCAAATTCACCATCAAAAAGGTTGCAGCAGCGGCAGCAGAAGCAGAATAGCTCATGTTGAA
GGACTCAACCTCAACCTGAGAACAGAAGCTGAACCTGAAAGACGAGTGAACCGATCGAGGGTCAGCACTCGCCAATTCGG
CTCCAGAATCCGCCAGCAACCACGCCTTGTTGTGCTCCAAAGTTGTCTTCCTTTGACCGTTAAGGTCGTTATTGCCGCCA
CAAGGAACAACACCAACACATGCCAAAGCATACTCCCACATGGTTTTTCTCAAAAAGGTTATGAATTTGTTGTTGTGCCT
TTTTTTGTCAGAAGAGTAATTTCCAACAGTAGAAGAGGAAACGTGTGCATTGGTGTCACCAGAACAGGTTCCTTTGGAGG
AACACAAACTCATCATGAATGAAGTAGAGAGAACAAAAGGCTTAGAGAGAAAAGATAAAGAAGAAAAGTGAGGAGAAGCT
TCTTTGCTTGTTGTTGGATTGGAGCATAGTTTTTTTTCCTCAACTGCACAGAAAAGAAGAGAGAAAGATGGGAAGTGGGT
GGGACTGTCTTTGAATAATTGAAATTGGACTAATTTAAAGGTTGCATCAAAGTGAGAGAAGCTGAAGATGACCCTGCCTT
TTGAAGTTTTTAGTTATGTTATGGCAAAATGTTTATAATATAATAGAGGGTGGAGAGAGCACGAATTGATGGTGAAAAAT
GAGGAAGAGAATCTTGTGTTTTTAAGACTGAAGATGACAAGGTAGAACACGGACCAGGGAACATTTTTCTGCATAATTTA
GTTGTTTAAGTAGGTGGGGACTAATGAATAAAAAACATACATATAAAAATAAGAAGAAACTAGTTATCATGTTTTATTTT
TTCTAGGGGAAAGATAAAGTGTCTCCTCTAATCTAATGGGTCATGAATTAATCTTGCAGTGTGTGGTGAACCCAACAAAA
TTTTACGCATAATTTTTTTATTAAATAAATTATTCCAATCTAATAATTTTAATATACATGCATTTTGAGTGTAAAAATTA
TTTATTATAAAAGTTAACAAATTTAACTTACATCTAATATTTATAATTGAATGGGTGGAAAAAATCTACTAGAATGTCAA
CAATTTTTTTATAACACTAAAAAATATTTACAATATCAGCACATATATTATTTTGGAAAATTTTACATCTACACTCATTT
TTAAAATGTAAGGATAGATGAAAGGAAAAGAGAGATTGGGAGAAAATTTAAATAGAGAGAAAATAATAGATGCAATGATA
TAATAAAAATAAAGATATAGTAGAGAAAATATGATAAAAAAAAGAAATAGAAGAGAAGTTGAGTGTAAGATAAGAATGTC
AGTGTTATCTATTCTTTTAAGTAATTATCAGAGGCTTTAAAAGAGAGAAGGTTGGCTTTTTTTTTTTTTATATATATATA
TATATAAGATGTGGCAGATGAAGTTATCAGGCATAAAATTAATAGCGGTGCACAATTTGAAGATAGAGTTCAGTTTTTAT
TCTTCTTGGTTACATAAGAAAAAAGAAGTATGTGATGTAATGTAATGACTTTGAATAAAAAAATACGAATGCTTGTGTAA
TGTCTGCACAAAAATTCTGAGATCTTTAAAAGGGGTTTGGAACGTCAAAAAGAAAAATTAAATTTCAACATTTTTTCTCT
CTTATGTTATGGGAAAGAAAACTATGAAAATAATTATGGTGAAGCTATGAATGTTTATGCAAAATCTATTGAATTATTTT
TGCATTATTCTCTCAAGACATACGAAAAATTATGAGGGAAGGATCATGAGAAGTTTAAATCCAGCAAAATCAACACCGAA
TATTCGATTGGCTTTGCAGTTTGGTGACCATACAACCAATTCCTTCAAACCATATGCTTGTTTCATATAATTGACTCAAT
TAATAAATCTTATTTTGCATATATATTTAAGTTTAAAACGTTCGAATTCAATTAAAATTTTATATATAAATAACTGAATT
TTATTTATTTAAATAATGAAATCTATTTTACCTCTTTAAATAATAATAAAATGATTTTTTATATATTTGTAAACTTAAAT
TAATTACATCTATAAGTGAATAAACAATGACTATGTTACTTTTGGATTTTGATTGAGGCTTCTTAAGGTGTACTTAATTA
ACAACTACATATATAATATCACCAGTAAGTACAATTAACTTTAAAGTGGAGTTAACCCTTTTACGTAAATATTACATGGG
TGTTAAGCTAGTTAGGGTTTAAATACAGCGAAAAAAAAAGCTAGTTAGGGTTTAAAAAATACGTCCTTCCGAACAAGAAG
AAATAGCACAGCAAACCCATGACAATTTTAATTTAGTATAGATGGAAAGGTTGCTTAAATTTAGCTTGCGTAAAATTACG
ATGTCTTTTAAAAACAAATGTATAATAATATGTATATATTTGTTTTGTATTAATATTTTTATTAAATGATTAAATTTAAA
AATAAATCACCGTAAATCAATTCAAATATTTCAATTTATAGTATAGTGATATATACTTTTTATATTTATCTATCTATTAC
ATCATTTATTCCATTTCATACATCCTTTTCTTTTTTTTCCTCTGAATTATAAAATTTATTACACCGTTTACTATAGAAAT
AACATTTCTCATAATTTAATACTACGCTAATAAAATACGTTAATAACCTAGATGGTCCCAAATTCTTGTTTGTGGTTAAA
GGACTAAGTCTATCATGACACGTGGAGTGCGATTCCGTATCAGAATGGAGCCTACAAACTACCTGAAAAAATGGACATCA
ATCATCCATTGATCTCCAACCATGTTTTCTTTAATGTGCATTAAAATATCTTATTGTTGATAGTTTAAAGATAATTTTTA
ATTATAAATACCATCAAAATAAATTTACTTTTACCATTTTTTATACAATTTTATTTTTTTATTGTCTTAAAGATAATATT
AAAAATATTTTTTTATTAAAAATACGATAAGGAGACATTAATAATATTTGATATTGTATTTTAGAAAAAACATTATGGTT
ATTTTTTCAATCATTACTTTCTAAAATAATGAAACCCGTTTATAAATACATCCAAAAATTAAACATTGGTCAATATGTTT
AAAAATTCAACTACTCTTATTTATTAATTATATCAGACTTCATTAGCTCCTATACATTTGCCATTGTTATTTGAGAAAAT
AATTAGAAAGTATAGAAACACAATTTATTTTTAGAGATTAACCTTGATATACACTATATGTCATCAATCATAAATTATTG
TAAATATAATTTTTAAAATATTTTTTTTAAATTAACAAACTTATCATAGATGATAATTTTTTATTGGTCAATAATTTAAA
ATTATTTTATAATATCAATGCACACCTCATGTTTTCTCTTATTTTTAAGTGAAAATAAAATAAATATTATTTTTTATAGA
ATAAAACAACTATTATAATTACATTAACTTTTATAATAATGTTAATTAAGTGATCCACCATTTGAATTTTGATTAGCCAT
AAATGAATGATATTGAAAGGAAAATATGTAATGAAACTATACTCGGAAAAAAAACTCTATTAAGCTACTGATAAAAATAG
TAAATCTATTACTATTAATGAGTTTTTGTCTATTGGACTCGAAATCAGTCCCTTATGACATATAATTATTATTTAGAAAT
AAGTTAGTTGATGAAATAATTATTGTTTAGAAATAAATAAGAATATTATTGATTATTTGATTGCCAAAATTATTTCAAAG
AGATAAGGTAAAATCAACTGATTGAAGATAAGTAATTAATGTGTTAGAGTTAAAATTGAATTATTTAAATATTATCTAAA
TTTAATCTTTAGCATAAATAATTTTTAGTTAAATTTTAATTATTTTTTGGTCAAATTTTAGATTTATCAGGATTTCTTTT
TTTGATATTAAGAAAAAAAGAATTAGATAACTAAATGGGTCATCATAAATAGATAAATAGAGGAGAGGGACGATAATAAT
GTGATGTATGATTTTGAATACTAAATTACAAAAACTTATGTAATAAGCTACCTCTTAGCTTTTTAAAAAAAGAAGCTACC
TCTTAAGTCAGAATGATAAATATGCTTATGGAAGTTCTGTGAACTTTTACTAACGTTAATAATCACATGCTACAAAAATG
TTGTTCGAGTTAAATGGGGTTGCCATTTTTTAAAAATATATATATAATCACCAATTGAAAATATTTATTCAGAATAATTC
ACTTATGATTTTAAGCATATGGTTATAATTATAGGTTTATCTTTATATTGTTTTAATTTTTTATTCATAATTAGTTGGAT
TAGTTATAATTATATATGAATATGTTTGATTTAAAATGAATTTGAATGAATTTGAACTGTCAGTGTAAAATTAAAATACA
AATGATTGTGGTTATAAATATGAGTTTAAGTGTTGATATGAGGGCAAACATTATAATATTTTACTAAGATCCTATCATTG
TCATTTCTTATAAAATAAAATTTAACATTATAATGTATTATATATATGATCTTCAAGACTCAATTATTTTTACTGCAAAT
AGTAATTAATAATTTAAATTTTAATATACATATAGGTATTTATCATAAAATTCTTATTGCTTTTAATTCATAATTTGTAA
TTCAATTTTTTCATATGTTAAAAATTTAAAATATTTTAGTACTTTATTGGAGACACGGTTGGACATGCCTGCAATGCGTG
TACACTAGGAACTTTAATTTTAGATTGCTTGAAATATCATTTCACAATAATTATTTATATTACAACCTTACATAAGACAT
AATTATTTTTTATTTCTCTCATTTATTATATCTTAAAATCCATAATCTATCAGATATATAATCAACTACTATATATAATT
GGAAAACAATAATTAATAATTGATTAAGTGCCTTCCAAAAAAACAATTAATAATTAATATATTATACTTTAATTTTAAAT
AGTTTTTAATACAACTATAAAAATTATTTCAATATTTATTATTTTATAAAAAAATTCATATACAATATTTTCCGTATATG
ACACAAATTACACACCCACTCTAGTATTTACAAATATCAAACCACAGATCATCAAAAACTTGAAAAGAATGAAGAAAGAG
GACCATCGTGAAGTTATGAAGATTTTTTCAAAGTTTACAAAATATATACTTCTTTAATTAAAATCAGAATATTCATTATT
AATATTTATTTTAAACTATTTTAAGACAAAAACAATAAATTATTAAATTAATATACTTACAAAAGAAAACTAATTACCGT
GAAAGGGTTGAAAAATTGCTTCTACCAATCTTAGCTTATATACGGACCGCCCATTGATCTCCAACCACGTTATTTGATAA
ATGTTTATAAATGATTGCGACACTTTTGATTTTAAAATTAAATATATAAGTATTTCTTTATTTATCGATCATTAGTAATC
TTAAAAATATAAATTATTGCACTTGTAAAACTATAAACAAACTATTAATACCAAATTAATTTAATAATTATTGCACTTAT
AAATAAATTTTTAGATATATATATATATATATATATATATATATATATATATATATATATATGTATATCAATTTAATTAC
TTAATAAAAGAAAATTATTGAAATAATAAAATATAATTTTAGTATTTAGTGTATATATATTTAAAAAACAAAATAATATT
TTATAATTATTTAATTAAAAATAAAAGTATTTTCTTAAATCAAGCCTAGATTTATAATTAATGAGAATGAAAATCACTTT
ACATGTCACTTTCGATGACAAGCTTCCTTATATTTAGATTTTTGGCAGTTACTATCCTAGTACTTTTTTTTCTTTGGCAG
AAAGCAGCTAACTAGTGACTAAACGTAATTGTAGATGTTTTTAGTACTATATTTTTTTTTTATAAATTCATAATTTTCAT
AAAAATATTCTTATTTATGAATTTATATTTTTTTAATGAAATTGTAATTTCTGATGAAACTTTTTAAAAATTTTCTTCGC
AAGGCTTTCTTATCAGCAAAATAATATTAATGTTAGGAAAAATAAAATCACTGTAAAAGTTATGCAAATGCTGAGCAGCC
AAAAAAAAAAAACATGTTATACAATCAAATAAAACAGTATACCCCATATTAATCTTAACAACACCAACCACCCAATACAA
AGCATGTTTGACAATTCCAAACCTTTACAGAATATGAAAAGGAAGCATCAAAACTCAGTTTCCTTGGGCAACAAAATTTA
TTTGTAATAATAATGGTACTGCTTCTTTTATCAAACTTGTGAGAGTTAAATCCTTGGGCAACAAAACTCAGTTTCCTTGT
GAAATTTTCTGATACTAATATCTTCCTGAAAACTAAAAGCTGTGATAGGTTGCAGGGTGATTTTCAAGTTAGATTCTTTA
GCATCACAAGAGAGAGAAGTATGTGATATAACAACAAAATAACTTGCAAAAGTGCATTGTAATTTCTTACAGAAAATTTA
CTTATACAGACAAGGTCCATCTAGGCAAATACATACACAAGCTAGGAAGAATAGGTTATAAAAAACTTCTCAGATTATCA
AACAATACCTTCTTCTTGATAAACCAAAAATTTTTTGTTAGGAAGAAACAAGAAAAACAAAGATCTAATGCAGGATCACA
GACATTGGGAAAAAATGCAACATTCTTCCAATTTCAAAGCACTAGTATGTTTGCCAATCAGATGCAAAGTAAACATAAAA
CAATCTTAATTTATAGCAGTCTAAAATTTTGGAACATATTAGCATACATTGGCTCAAAGTTACTTAACAGTCTATATGAA
TCAATCAACTGAAGCTACACCTACTGAAATCAACACCAATAATTTTGCTGCGACACACCTCATAAACAAGAGATGGTGCT
TCATGTTGTGTCCTCCTAGAGAGGCACTTCAAGGCAAGTCTAGCAGCATCCTGTTCTGCAGTTTTTAGGTGGGAAAAAAG
AGGATTGAGAAGTGTAACACACACCATCAACCACGCCCTTGACTTAAATTTGGAGCATGTTGTCCCTCATTGAAAGTTTC
ATATATGGGAAGTGCAATGTTTGACTGACTTTTGAGCAAACTCTTTAAATGATTCTTGTGCATCAATTGTTCTGAAAAAG
TAAAAAAAAAAAAAAACCTCATGTGAATAATCCATGATGTTAGAGATCACTTTGTGTGTTTAACATAGATGCATACCCCA
AATTTCCCAATGAAAAAAAGTGTTTACGAGAGTAAACATGAGCAAAGGCAAAGCATGAATATCAATTATCAAGTTATCAA
GCATTTAGAAGTCAAAATACAACATTTGCAATGCAAATTGCCAAATACAATGCTGCTTAGTAAAATTATAAGAATTTGTT
TAAAAGAATCATGCTTTGGAAACTAACTATCAACTTAAAAGCTTGACGAGCAGTTTGACTAAATGTGAAATTTAATTTAT
TATTTGCAAACCCACTTTCTCCGAAACAAATATAAAATATTTCCAAAATAAGCTATAATCCAAACATTCAAAATATTTTT
TCTCTGTAAACACTTCAGAACAACAGAATAAAAAAGTAAAGGGAAATAAAATAAACTTTCCCATGAGTTAAAATTAGTTT
ATACATGAATTAAAATCAGTTTAGACTGGACCCTAAATAAAATCAGCTTTTGATGAAGCTTCTCTCATTTAGCTTCTTTA
AAAAAATTGATTTTAACTTGTGAATAAGCTAATATTGATTTATGAAATAAGTTTTTCTTTTCTTTTATTTTTTGTGCTTT
CTGTTCTTACAAGTATAAGTATTTCCAGAAAAGCTTATCCAAACACGATCTAACTTTTAATCAAAATTAATTTTGCAAAA
ACTCAGCTCAACAATAATGATATTGTGATGATACAAAAAACTTTCAACAAATACTTAGAAATATTTTATGGCATACGAGC
AGAAGGTTGAACGGGAAGAGATAAAGGAGATGATTGAGGAGAAGATGAAGCCATGCAAGGGTGAGTGAGTGAGAAGACAA
TGTAAAAGGAGAAGTTTCTCTCACGAAAGTTTTCTGATAACTGCCGTGTCAGTGTCTTCATGTTTTTCTTGTTTCTCTTT
TTGGTGCATGAAGCCATGAACCCCTCTACTCGTACCATGAGAATGGGAAGATTCAAAAATAAATAAAAATACTACTTTTT
TTATAAACAAAATGCTGATTATACTTATTTTACTATCTAATAAGTGTTACTTTAAATCAAATACTTAATATATTGAAATT
AAGAAATACGCCACGCGGAACAAGATTGCTAATTATCAAAAACTTATTTAATTTCAAGAATTGCACGATGATAGCTTCTT
TCTATTGAATTTAATTTAATAATATCTCTAATTATTAGCAATATTATTTTGAATTTAACTATTATATTTTAATGTTATAA
ATCCGATTTATAAACTAGCCTAAAAAAATGGTTCAACAATATAGAAAAACCAATTCCGCTCTTAAAACCGATTTAAAATT
AGTTCTGCACTAAATTGGTTTAGAATCGATCTAAAACCGGTTCACCAAAAATCAAACTATTTTGTCAAATAAATTAAAAA
CCAAACCATAAAAATTGTTCAATGTGGTTTGGTTTACCAAAACATGCACAACTCTATTTGTTAGTATCACTAAAACCAAA
ATAATAGGCTTAACACAAAAAATTGATTTTAAAAAATTTAACTTGATAAAAGAAACCAAATTGTTAAAAAAAAATGGATT
TCAAGCCGGTTCAAAACTAATTTTGTTTTAAAACTCGATTTAAAACCAGTTCAGTTTAAAATAAGTTTAAAACCAATTTA
GAATTGGTTCAGTTCAAATATCAAACCATTTGTCTAATTCAAAAGAGTTTGGAGTAAAAGTTGATGACTAAATTCAATTT
GATTTTAAAAACAAAAAAAAATCATGCACACTCCTAATTGAGATAAATTTATCTTAACTTTTACCCCATTCAAAATTTTA
ATAAGTACATTTATTTAAGTTCAAATCCAACCAATAATATATGACACCATTAGGTAAACATAAAAATCAATTTTAACATG
ATATAATATAAAGTTTGAACCCAAAACATGTAAGACCTGGGCTTAACAAACAAAACCGGCCACTAAAGAAGGATTTTAAC
AACAGTTCCTAAATTTTAACCAGGAACTACGGTTTTCTCTCGATGAACTTTAGTCTTAAGAGTTTACAACATACACAAGA
ATTCCATCACACTTTACATTTCTCTACTGTGCCACCTATAAAGAAGGGACTTTGTTCATGGGAGCTGCCGTACAAGGAGC
GACCTGAATCATGGGAGCTGCAATGCAAGGTGGGACTTGGTTCATGGGAGCTGCAGTGCGAGGAGGGACTTGGTTCATGG
GAGCTGCAGTACGAGCATAAAGTTGGTTCATGGAGGGACTTGGCTCATGGGAACTGCAGTAAAAGGAGGAACTTGGTTCA
TGGGTACTGCAGAACAAGGAGGGACTTGATTAATGAGAACTGCAGTACAAGGAGGGACTTGGTTCAGAGAAACTGCAGTA
ATTGGTAACCTGCAAATTTTCACAACAGAACAATCAATTAATCACAAGACACGTCCACAGCAGAAGAAAAAAACTAGCTT
TGCCTCCCAAACAAGCAAATACATGTACATATCTATCCAGCTTAAATCATGTCACATTATAAATCCACCAAAACAAGTAT
TACATATAACGTCCCTCACTACATAATACAAACACAAACTTCTTTTATCCAGGTACAAGCTTTGGCATTTCACCAATGAA
ACAAAGATGATCTCAACAGATTGTAAGATGAAATGCATGTTCCTTCCTTCCTCTTCTTAAATGGCTTGTTGCGCTTTGGC
CCCACGTCATGCACTGCATGCTCATAGAAATCACCATTTGCAAATCCTGGTCCTTTCCTCGATCTCCCATTCCCAAACAG
ATCAAAACATTCAGTCCCAAACCAGAGATAAACAAACCCTAGAAAATTATCCTTGGGCTTCATTTCTCAGCAATTGAGCA
TCGAAGCTTTTGGATTCAACTCCTTTGTGAAATCAAACTTTGATTGCAGAACAGATAGCGGCAAGGTAAAGTGAGATAGC
ATTGGAGGGGAAGTGTGGTCAAGGGAGAGGGGGGCTATCAAATGTCAATTTTTTGTATATGAAATCGAATTTTGGTTCGT
TTTATGTTTTATGATTTTCAAATTTTTGTTTGATGCTGGTGCAACAAAGTGTATTAGAATTGTAGAATTAATGGGAATTG
TTATGGAGATGATAGAAGTTCACAGTTTGAAATTTCTCAAATCAAAGAGAAGCATTTTTTCTTCTCTTTATGACTGGACG
AATCATCTGAGTTTGGCACTAAAACAAAAATAGAATATCTTTATGTCACTATGATCTATGTTGGAAGTCTGCTAGGAAGA
AAGATGTAAACCCGTGAAGGCACTCAAATATCAGAGGGTAAAAGTGCTAGGTTGGTTCCAGGCATGACACTAAAAATGTA
AAGATCAAAAAAGGAGGCAGCAGATAACATTATGTAGGAATCTCGGGGAATTCAAAATGTGAGTCAACGTCTTTTAACTT
GTTCTGTTTTGTGTTAATTTGAAGTAATTATAACAGAATCTCAGAGTGGAGGACAAGTATCAAAATGCCAAAGGGATAAA
TTTGTGTAGGAGAGCTTTGTGCAGTATTCAGAACCAGTCAAGTGTGGCAATTGCAGCTATGTTACTGGTTTTTGTATATG
ACCATGTGAGGGTTAGGGGGCCTTTATGTATTTTCTGTAGCTAGGGGGAGTGGCATTGTGGGAGGGGGCAAAGAATTGGA
TCTGTAAAGGGGTAGTTTACTATGTGCTAACTGAAAGAAGTTTTATTCCATTCTTGTGTGATGTAAACATCATAATTAAT
GAAAAAGCTTGATTGCTTCCATTCTCTACTTCCATTCAACATAATTTCAACATTTAATCATATTGTAGAAACATGTGGTA
ATTATAAACTTGGACTCTCAAACTGAGAATAGTTTATGATAAAATAAGAACTACTCTCGTGAACACTAACAAGCTTCCCA
AAAAGAATATCACATCTAAGCACTAACAAGCTTCATACTAACAATATTCAGGGACACAATTTGTAAAACCCAAAAAGCAT
AAAACACCAAATCTCTTCCTCACGTGCACTAACACCACTCAAAACGTGATGTCACTTCTACAAAACTGCATATATCCACA
CATAAAAATATCCCTGACATACATCCAAACCAGAACCACAAAACTGCATAAAAATCCTCAACACGTAAACACACCGGGTT
CTTCTTATCCTCCTCTCAAACCCTCCAATATCACAAACTAAAACCAGCAACAACCTTACTGTATATATTATTAATATTCA
TTGCAAGTTCACCTCACTGGGAATTGACTAAAACAAAGCATTAACAATTTAACATTCATCTGAACAATGCAAACTTCAGA
AATTATGGATAGACAAGGGAAACATGTAGAATAAATGCTAAATAATTATTTTGTTTGCAGAGACAGTTACTCAGTAACAT
AAATGAGGGGGAGAAAAGACTCAAGAAAATAAATAGCAAAGGAAGCACCAAAAAATAACAGATATGAGATTGTAGAAACT
TACGGCGGAGTCTCCAACCGTAACTTCTTATTATTAGACTTCTTCTTGTTCTTTTTCCGCTTTTTTGAAGTTGAACTATT
ATCAATGGAATGTTCTGAACCTGGTTGCAAAGACACATTATTGGCTTCAAGGGAAGATTCTTGTTTTATCATTTGGAGTT
CTTGACATGTGGAAAGCATCTTAGAAGACTCAGGAAATTCAACTTTAGCTTCAATATTCTTATTATTATTATTATTATCA
AGCACGGAAGCTGTAACTCCTGTATCTCTATGACCCAGTGTAACAGAGATCTGTCCTGTATTTGTTGTGGATAACACTGC
ACTAGGCTGTAACAGAGGTGGTCCCTTTCCTTTGATTGCATCATAAAATGTAGACTTTGACTTAATAATCTCAATGAGTG
TAGTTCCTGAGGTAGAATCACCTGCATTAAATGGTCATTTAGTAGATAAGCACATTGCTACCTAAAAAAGCTATTGTAAT
AAAGCATACACATAAGCATACCCATAATGGAAAGAATAGCAGCCTTTGCGGCTGACTGCTCAGCTTCCTTTTTTGTTCTA
GCTGGATCACCGGTGTAACTTGTACCATTGAAAACTAAAGAAGTTTTAAAAACACGAAGCACCCCTCCTAGCTGTTCCTG
AACGGTGTCATATGTAGGTTGCACATGCAGTTTATCAGCATACTCATTCATGATAGACTTGGAAAATGGAGAAATCTGGA
AGACGATAACAAGAGTCAACATTTTACATAAAGATAACATTGAATGATAATACCAAACCAAACCAAAATGAAGCAATAAC
AAATAATTAAGAATTAATGCTATTTCACCAGCAATTTATTTTTTATAAGTTGGCAATGAATTGTTTCAACAGTAATAAGC
ACTTAATATTAAATCGCTTTTCCAAGACAAAAATTTAAGAATGATTACTTCAAGCTATACAGGATTAGTTTAAATCATTA
ACAAAGATAAGGAAGGATCTACACTCTAGTTCCATTGGCAACAAAAATTATTTGTTGTAATGATACTTCTTTTGGATCAA
ACTTGCATGGTTATCTGATACTGTTACCTTACCTGCTGAGAACCAAGAACCTCTGCAACATGATACAAGATGATCTTCAA
CCAGTGTTGTTAAATAGCAGAATGGCATGGCAGATTTTTTGCCAACCACCATAGGCAATTTGTGAAGGGAAGCCCGCCAT
AAGGCGCAATGGCGTGTTTATATAGTGGAATTTCAGCCTTCCACCATGTTCTGCCATTAATAACAATGTCCTCAACTAAG
ATTCTCTATCATTACAAGAGATATATATCCAATAAAAATATAACATTGCACAACTTAATTTATTATAGAAAATCTATTCA
AATAGAGAAGATCCAACTTAACATATATGTACACTAACTGAAAAATATCCCAGGTCATTAGACAAAACGTTTTTCTATCT
AATAGACAACAATATTTTGTTAGAACAAACATGAGAAACTACATTACATCTAAGGGAAGATAGCAGACATTTTCACAAAA
ATGAAACAAATTATTCTAATTACTACAAAGCACTAGGATGTTTGCCCACCAGATGAAAAGTAAGTATAAAACAAGCCTAA
CATATAGGCAGAGTTCAGTGTCTAGACTATAGAAAATTATTATTAACAAAAATTACCTCAAAATTACTTAACAATTCTAA
CATGGTCAATCAAATCGAAATTGCACCTACTGAAAAATTGAGAACAACAAATTTTAACACACCTGCTGATTGACAAGAGA
GAGTCCTTCATCTCTGGTCCTCTGAAGCATACCTTCCAAAGCAACTCTAGCAGCATCCTGTTCAGCAGCTTTTTTCTTGG
AAAATGTGGATTGGGAAGCGTAACCCATCTCAGCCACCCACACAGTCGACCTAAACTTTGGAACATGATCCTGTCCCTCC
CTCATTAACAGTCTGATACACAGGAAATTTAATGCCTGACCTTGAAGTAAACTCTTGTAAACGATTTTTGTACATCAAGT
GTGCTGGAAAATCCCATGAGAGCAATTCAGATCATTAGCGATCTCTTTATGCATTATACATAGACACGGGTAAAAGACTC
TGAATAAAAAATGTGTGACGATAGCAAACAACTAAACATAAACATGTGCAAAGTAAGCATATCAGTTAACTTATCAAACA
TGCAAACACAACAATGGTAACATGATTCTAAATTTGGGTTGTGGTTTCACCACAGTCCTTGACATTGCAGAAAATTGTGA
AAAAATGCAGCTGATGCAACCAATTGCGGTAAGTTGAAAAACCTTCCGGTTGCAGATGGCAATTCAGAACCATGATATGT
AAGGTAAGGAAAACAACCAAATACATTCCACAATAATGCTGCAAACAAAAATTATAAAAATCATTTAAAAATAATAATCA
TGCTTATGAGTTAACTAATTCACTTTAAATTTTACCAAACATTTTTCAACGTGGTTTTAAGGAAAGGGTGTCCATGACAG
CTATATCCGCTGCAACATCAAGGTTTTGAGCTCGATTGCAACTGCAGCCGCATTTACCCACAATTTCCAGCAAACACAAT
TTAAAACCTTGTTTTTAAATTCTTTTGTTTTTCTTTTTTTGAACGGCAAAAGAAATTTTATTGAGACCAACTAATACGAA
AGCACAAGACTGTATTAGAAAAATTACAAAAGCAAGGAAGGCTCTGTAAAAACATGGCAGCCATATCCTCCACAAAGTCT
CACCAGAACTCAAAAAGCAAAGGCTATGAAACGTTTTTCACTACTTCACTTCCTAATGAAGCACAAAGCCATGAGCCTAA
TTAAAACCCACAATTTCGAGTATCGAAAACCTATGGAAATGGAATCCACCACACACAAAAATACCACTGCTGTTGCTGAT
TCTGACAGAGTTTCCGCAAACCATCCTATCCATTTTGAGTCAAAACTATATATATATATAAAAAAAAAACATTCAAAATC
AAATGCAGCAGAAGAATAACAATAATACGGTTGGTTTCGATGCTATTATGTTGAAGAAATGAAGGACTTACGAGGAGGGT
GAGAATGAACGGGAGCAGGAACTGGAGGTGGAGGCTCAGAAGAAGACGAAGCCATGGAGTTCCTCACTGGCTAGTGTTGA
GAGAGGAAAATTAAAGGGTAAGAATTGTGCTGTACCCTTTTATAGATTCACCGGTCAATCAATTCAAGAGGTTCCACTCA
CTGGTAACTGCTAAGTTCATTTAAAATGCAGGAAATCTATTCTTTCTTAGAATAGCATTAAAACATGGTTCAATTTTGTT
TTTTTATTCAGGGATTGATTGTTCTTATTGACTAGTATTCAAAATATTATAACTTCTTTATTTTTTTTCTAATTTTATCC
TATATTAATTTTATTGATTTTGTGATTTTTTTTACTAAGTTTATTAATTTTTTTAAAAATCATTACTATTTATTATCCCA
TAGTCAAAATTAATGCAGGAAGTGAAGATATTTTTAGTAAAATTGTTTCAATAAATAATTTGTTTATTGCTACTCCTAAT
CCGTGTTAAATATTATACATTTTGAAATACAGGGAGTAAATCCTTATTACATTTCATTCCAAAAAAATAAACCCTTACTA
CACAAGAATGATAAAACCATATGTTATTAGCCACTTGTAATAAAAAAAAATGTTATTAACCATGTAGTAAAATTTCAGAG
TGAGTCATTATTGCATAAAAACTTTTGTCATAAATTTTTAAAATTCAATAAGTTATTATCTTTTGAATATATATATATAT
ATATATATGTCGAAAATTACTTACACGATTTTAGTATTAATTTTCACGGAAAAAAAATGTCACTAATCATATTTAGAAAT
TTTCTCTCAATCATTTTTTTTATTATTTACAAGATGCAAATTTGATATTTTACTTAAATGAAATTGATTTTTTCATTAAA
AAATTATATATATTTTTTAGATTGTTATACCAATATTGATTAGAATACCAAAATAATTAAATATATTTGATTATGTTTAC
AATAATTTATTTTGTTTTTAAAAATATAATTTTTTTTCTTTTATGATTTATTTATTTATTAATTTTATGTATTATATTAT
AATCATGTTGTGTCTTATCCTTTTTAAAACTTATCAATTTTTTTGTTTTCATAGTATTAGTGTGAATTATTCATCAACTA
ATTATATTAATGATCAATCTTCATCTATTCAACTTGATTTGTTACCTTTTGTGAAATCTCTCATTCTAATCACATATTTC
TTATTTACAAGACTAGAATATGAAATCGTATATAAGGGGATCGACTTTCCATTTTAGATTAAATTAAAAAAATGAAAAAG
ATTAAAAACTAAAATTATGAATTTTATTTTAAAAAAAAAAACTATCCAAACAATTTTTTTACACTAGTTTTGAACTATTT
TTTTGTTATCAATGTTAGAATGGTTTGACTTTCCTAAGAATTTATCATCTATCTTATACAAACAAGGCCCAAATGATGCT
GACGTGAACATGACAGTGCTAATGTGTCGCAATGTCAAGCACTCTCATTCCCGTCCAAAAACGCCATTGTCATGGTGCAT
TTATTAGTTTTCGTCTTTTGCGTTTTTTTTGCTCCGGTTACCGATACATGTATGTTTTCAAGGACATTTATTACGCTTTT
GAAATTACTGTTGCATTTATTAGTTTTCGTCTTTTGCATTTTTTTTGCTTGAGGCATGTATGTTTCCAAGACCGCCATTT
CGAATTCCCTTCTATGACAAGTATCACTTTTCAATTTTTCCCCATTTTTATTTTCCTCCTCTGATGACTCACAGTACACT
TCCATTTTCATTTTGGATGTCAACGAGAACCCATATAGAAGCTGAGCACTATGTATCCCCTCCCTTAATTACAGGTTCGT
TTTCTATACCAACATATTGTGTTTTATTGATTTGTTGGTTGTAATGGTGCTTAGTTTTTGTTTTTATGCCATTTTCAGCT
TAGTTTTGCATCATTATCTATATTTTTTTAGTTGTCGAAACCTAAATGGTTAAATCTTTTTGTTGTGGTGCGTTGGTTTG
TTAACTTGACAGTGTTTATTGTTTCCTATACCAAGTTTTTTGTGCTTGCGTCATATGTTTGTTGGAATGGTTGGTTATTT
TTGTTTTGAAAGCATTTTCACATTAGATACACATCATTTGGTACTTATTCATGACAATCAAGGCAATCCAAAAAATACTA
CCATTAATGTAGTATATAAAGAAGTATTTGCAAACTTATAAACAAGGTATGTTTCCAAAATTCTTATTGTTACATATGCA
TTATCATTACTCAGTTTCATTTTCTATCAAACTATATAGTAACATATCCTATGTTTCGTGCCTACAACATTATTCATTGA
CTTGATTTTGAACATATCAATTTCTAATCATAGAATTACAATACACTACATATTTTACTTTACCGTTACTTTATTTGATT
TAATAGCTTTATTTCTTTATGATGCAGGAGAACAAAAACAAGAAATGCTGCAAATTTGTTATTAGGTCACAACCACTAAA
GCATATTCACATCAATTTACCCCTTTTATGTTAGTATTGTATATAGTAGCAACATTCTATTTGAGATTTTTAAATTTACA
GTAATCTTAATTGTATATGAAATCAATACATTCATTTATGTTCACTGTGTAGTCTCTCATTCACTACAACAACATGTAAC
TCATGATAATCACAATAATACCATCCAAAACTATCTACAATTGCATCAAGTTAGTTTCATATTCATTCTGTATTTAATGA
TTTTATTCTATCGATACATCAACATTATTATCATCCTAATTAATAGGATTATAAAATTATATACATATAGTAATATTTTA
CATTTATCATTATTCAAATGGCGTGTATTAGCCCGTGCATCGGCACGGACGCCTCTCTAATTTTGTAGAATAATATATCT
CTTATTTTCATCTCAATTCACCCCATTTTGGGATGTACATATATCATTATTCTTTCAGATTTTATAAACTTTTCTATGAT
ATGCATTATTTCTATACAATTTTTGGATTAAAATAAGTGATAAGCTGGAATAGCTCAGTTGGTTAGAGCGTGTGGCTGTT
AACCACAAGGTCGGAGGTTCAAACCCTCCTTCTAGCGTTTTCTCATTTTTCATTTATTTTAAATTTTTCAACTGTTTCGT
CAAAAGAGAAAAAGTAAAATGTTAGAAACGTGAGCGGCAGGATTCGAACCTGCGCGGGCAGAGCCCACATGATTTCTAGT
CATGCCCGATAACCACTCCGGCACGCCCACCTTTGCTGATAACGTTCTTCCATATTAAATTATACGTCTATCATAAAAAT
TCACAAAAACATGAATGAAATATACTACTAACATGATAGAATGGTGATGAGGGATAGGAAGTTATAAAGTGATTTGATGG
TTAAGGTGAGAAGTTTTTAAGAGTTGGAATGATAAAAATGTCATGAGTTTGAATTCTCTCACTATATAACATACTTTTGA
TGATGAAGAAGCTTAAGGCTTGAAACGATAAAGATATTATATATTTGAATTTTCTCACAAACATAACATACTAATTGCTA
AAATCTTCGGATTATAAAATAAGCGATCAAGGATCAACTTGATGATTTCTTTTTTTTTTCAAAAAAAAAATCAAAATCCA
GAGTTATGTTAAGGCAAATTGAAAAGGGCAACCTCAACTAGATTCATCAACAACTAAAACAACATATTCTACTATATTAA
TGATAAAAAAAATAAAGATCATCGGAGATAAACAGCCAAAATTCATGTATAATCATTTGAACCTAAAGCAAAGAATATCA
TATTTATTCCTAAAAAAATTATTCTCCAATAAAAGATGAAAAAGAATCTCACCAAAGTAACTCATTGGTGATAACACCAT
GAGAGAAAAATATAATTACACAAAATTTACCCTCACAATAAATGTGAAAAATAAAGAAAAACATAAAATGAGTTAGATTT
ATATAATTTAACCATCTATTTTTAGGTCTCCAAGACTCCACTTTGGACGATTTGAAAGCTTGGATAACAAGCATCACATC
ACATTCTATCAAAACCTTTCTTCCTCCTTGTATCAAAAGTTGTCTCAATAGCTACCATAATCCCAACTAACTCAACATGA
AGAGCAAAAGAGTTACCAAGATTAAAGGAGAAACCACCCATAAAAGAAACTCTATAGTCCCTGAAAATACCCTCACAGAC
AACTGAACTCGAGGCACCCTTAGTTACCCCAACAGGGTTGCATTTCACCCATCCCCTTTTAACCATTTCATGGCCTAAAG
TTAGTCGATACCATACATCCATTGTGTCACATTGAATAAAGTTAGTGGAATTGACAAATATTGTTTCATGCTTTGTCAAA
CTAATGTTGTTTTTTAGATGATGATGATGCATTTGAAATTAAATCAATATTGTTGCAGTATAAGTTTGAAGTAAAGTCTT
ACATAATGAGAATGTTGAATACCATATAAGTGAAGACAAGATTCATAAATGTGAACTTTAAAGTTTTAGATTAAAGTATC
ATGTCAGGTTTACTTATAATTGTTCACTGTCCATTTGTGTACATCTACATGATGTTTGTCCACCTTTGTTGCATAACAAT
TAGTATTAGAGTCAATGATGATTCAACTTGATGATCGACTCAAACAAGTAAAATGGTGACAACGGATCTATGGACATGAA
GATCCTTAAGGTTTTGGATTAAAATATGATGTTAGATTCACTTATATGATTGTTCATGATCCATTAGTATAAATCTCCGC
GGTATTTATCCCCTCATACGCTCACCAAATATACCAGCTATCCTTGCTCACTTTGGTGACAATTCAAATTCACTTTAATT
AACAAAGGGATATCCCTTATCAGCTGGCTTAACTGAACAATGCCTTAGTTGTTGTAATTATCTTTTGGTATCCGAAAGAA
AAAACAAAGTTCACTTTAAATATTACAGGGGTAATGAATTACTTTTACATGAGAATATTTTGGCACATACAAGTTCTAAT
ATCATGGAGGCTTTTTTTCGTGGAAAAAAAATAGCGAATGGCATTGTATCTGCTAAATGCCAACGTAGATTACAGCTCAG
ACACCCTCACTACTATATATGATGAAGCGTGTAAATTAATACCAGACTGTTACTCATTGGAGAGGTGGCCTGAGACCAAG
AGATTCTAGCACATTAATTCCATCTTAGTCATCGATATATGATTTTTGTTTTATCACTGTACATTCATATGCGCTAGAAG
CATTTCATTATTAAGTGTTAACCTGTAATTAAGTGTATAATTGTATATTATATAATTTAAATTTGCCCGGTGCATTCAAT
AAATTAAACAATGGGAAAGCTAATGACAGCACTAATTGGTTGGTTTCAAAGATGTTTACATAATGTTTGAATGGGTTTGG
AAGATATAGAAAATTCTGATCTTCTCCCTGATTAAGAGTTTCCAAGTTCATGGCAAGAAGGACACAATTAGACATTCTCC
ATGAGACAAGGAAAAGGAATTGCTAACTTAATTTTCAATGTCAGCTCTTGTTTTTCCCCCTTTGCCCCAAAATTGTTGTG
TGTAGAACTAAACATGTGGATGATCTTCTTTGTGTCTACAAAAGATATACTTAACTGTATTTCATGAGCAGCCAGAAATA
GTCCTGCACCGTATGAAAAAGATAACCCTAAAAAAATGAACATGATTAAACTGAGTTGACCACAAGAATTCCTTTTGGTT
AAAAAAATTCAGTATGATGGAATCTGTTCGAGAGAATGTTGACTTTTTTTTTTCTTTGCCAATAGCTAATTAATGCTAAG
TGAATTGTTTAAACTTATAGAAAAGCTATCTTTTGGGTGTTGATCCGTGACAGTGGTGAATGGTGTTAAAGAGAGTTAAG
TAATGTCAATAGAAATAAATAAAAGATTAGACATTGATTAATATATAATTGTATTTCATTTATTTTAATGTTTGTAGAAA
TAAGTAAAAGATAAGGATCGACATAAATAATAGTATATGTTAATCTGTCATTTTATTTCGTTTATTTTAAAATTGATATA
TTAGAGAATATTTATTAAATATAAAAAATTATCCTATTTTCCCCTCTAATTAATACTAATTTCCCAAACATACTTATTTA
TTTGGTTTGGTTTGAAGATAAGAGAAAGTATACCTTGCTTTGATTTTTATAAGCAGAGAAGAAAAATATGAAAAATGCAT
TATATTCTTATAAATAATAATAGAGGATATGAGAGACAAAATAAAAGTTCAAATCAAATTAATCTCTATAGTTCAAAAAT
ATTATAAAGTACTTTTCTTCTTCTTCAAAATATCTCAACACTAGAACTACATTTAGTTTAGAAGAAAGAAATAAAGTAGA
GATAATTTAAAAAATAAGAAATAAAGTAACAATGAAATGATATGTTTTATTGTTTAGTTTAAGAAAAATAAGTGAGATTA
TAAAATAAAAATAATATTGTGAAGTTATTTAGTATAAATGAGATAAGGAGGAGATAATTAAATAAAGACATAAAAAATCA
TTTTTTTTGTCTTAATATAATAGGATAACCAAAGAAAATCATTTTGTCCCGTTAAGAAGTAAGTAATAATACATTTTAAA
ATACATGAGATTAACTTGGATTTTCAAAGTAGTATTTTGTTGATTCTTTTCCTTATTTTTTTTACTTAATTATACTTTTG
ATCTCCATAATATTTAAATATTCAATTAGATTCTTCAATTATTAAAACATTCAAATTTGGTCTTCCAAGACACAATTGTA
ACCTTTTCATCTGATCCTCACTAACAGTGTTTGCAGTGTCAGGTGACATGGCTTGGGAGGTTAGATATGTGATCGTTGGC
AACACAATTAACTTCATCTTTCCCTTTTTATACCCAAACACGAAATTAGGGCTTTCCCCATTCCCAATTCTTCTTCTTCT
ATGCCATGTTCTTACTTGGAAATGTCGTGGTTTGAAGGTTCTTCATCTGGTGACATTAAGGAAATTGTTCGGTGGTCGTG
GTGTGAGCGGCGACGGTGCGAACAACAGTGGTGTCAGTGATAGAGCTCCACTGTCGCCTGTTTGCAATTGCAAGCCGTTG
GTGGTTGTGCAAACAACGTTCACAACAGCCTCGGGGGAAGATTTTGGGGTTGTCCTTACTACAGGGTGAGGGTTTTATTG
AAAGTGTTGTGTTGATCCCTATTTTTTTATGGCCATGGTTGATTTGTATTTGTGTTTTTGTTTGAGAAACAACGTGGGAG
TGCGAGTGGCTGCAACTTCTTTCAATGGTGTCCAAATGACATTAATGACAAAGATCTTGTTATTGCCAGACAGAGGAGGA
AGATTAACAACCTTAAAAGTTCATTGAAGGCAAAGGAAAAATGGCTGAAAATTTTCATTGTAATTTGTTGTGTTCTGTTA
GTCATGATTGTTATGCTCATTTGACTAAACATGGTTGTCAAAGGAGTTATCCATGGAAGGATTATGTATCTGTAATAGAG
TTCCTTTTTACATTGTAATTTGTTTGGTTATGTTAGGTTGAAAATCATTTTTTACACATTCTGGTATCAATGAGATCACT
TATTAATGTATTTGATTACATTTCATTTGATTACACATTGTGATCCAATTTGGCAAACTATGTCATAATTTGAGTGAATC
CACAAAGTAACATTGAATAAAAATACCAATAACACAACAAGCATCACAAAGCCATAATCAAATGTATTGAAACTTGTCAA
AATACATTCCAAATGTATTTCAAAATACATACCAACTTGCCAAATACATTCCAAATGTATTCCCAGAAAAGTATAAATGT
ACCTAAACTGAACATAAAGATACTAATTAGTGTTCATTTAGACACTGTAATCCAAAAAAATAATTCTCATATCAATATTC
AGTTTCATGGTTTCCACTGAGGTCTTCTTATTTGCAACTTTTGCCTCCTGAAGGAGGCCTTCTTTGGGGCAACTTTTCCA
CTGTGGCTTGTTTGTGGTGTTTTGGTGGGTTGTAGGGATTGATTAGTTTGGGTACTTTGAGGAGTTTGGATCTGTTGTGG
AGGTTGAGTGGTTAGGGTTTGTTGAGGGGTTTGGGTTTGTTGTGGAGGTTGAGTAGTTTGGTTCTGCTGTGTGGGTTAGT
TTGGGTTGCAGCCTTGCAGGGGCATTCTTGCATGTAGCTTTGTTTTGACCATATCGGTGACACCTACTACATTTTTTTGT
CTCACCCCTCCTGGTTACCATGTCACTATCATTTTTCTTTTCCCTTGCTTCCAAATTACATTTTTTCTTCGGTCTTCCTG
GCATTTTTTTCTTTGGTGGTGGGAGGACATCAGGCCAACATGTCCTTTCCCTTACATTTTCCCCGCCAACTGGATGAATT
ATTGGTGCATAAACTTGGAGGGATGTAGTCAGCTGGTTCATTGTTTCTGAACTTCATGGTAGCAATGACGTGGAAATACA
AGATTTTAGTCAACAACCATTTTCTGCAATTGGATTCATTTGTATGCATATTAACTGAGAATTTGTCACCATTGTTGCAA
ATATGTATGACTTCAAACAATTCATCTCCAACAAAACTATATTGAACAACACATAATTATGTTAATGATAGTAACATAAT
TATCTTAGGCAGAGGACACGAATTAATACAGAATTATTACCTTGGAACCCACATATTACTATATGTAGATTCTTTCTGCA
ACCTCTTATTTATCTTAGGTAGAACAAATCCTTCAAATAGAGCTATTTTTTCTCTGTTTGTAGCCTACCTATTTAGCAAA
TACAATCTTATGTCTTTGAGCATTGTATAGATATGCTTTGCCCTAGCTTCAACAATGACACTATCGAATGCTTCACTCAT
ATTATTTAGAAGCATATTAGGCTTATTGTTACTAGTAAACCTGGATTTACTCCAAAACTTGCCCCAAAATGTAGAATTAG
TACAAAATTTAACTAGTTCAGTAAATATTAACAAATTTACCTTGGTGGTTCCTGCATCAAATACTTATATCCATCAACAT
TTAGGGCTTTTATATCTCTCATCAACCTTTCCCGTTTTTGTGGATATGTTGCCTTTGTTGCTCTCCACATTAGATCTTTT
AATTTTTTGTTGTTCTCATCAACATTCAGGGCTTCCATTTACGACAAATTGCTCAAACTAGGTCCCTTTTAGAAACTAAT
TCCCAAAAGGGGGCTGTTTTGAAACTTTTTCCAGGGAGGTCTGTTTCTGAAGGGGACTCGCCAGTGGAGTTGGCGAGTTG
GACACATGACGGCGCCTAGGGGACTCGCCAGTGGAGTTGGCGAGTTGCTGTCCACGTGGCGGGTCCCGCCACTCGTACTG
GCGAAATGCTTTTTTACGGAAATTTTTTTTTTAACTTCAAACGGGTATAACTTTTGGTAGGAATGTCCGTTTGAGGCCCA
TAATATGTCAAAATGCTCGAAATTGAATGAAGAATCCCTTGACAAATTCCCGAAGGGGATTTGGTCAACTCATTTTTCCA
AAAAATGGATTTAAGATTCAACCACCCATTTTTTTAATCTTAAATCCTATTTTTGAGCTACTTAGAGGCGGGACCCGCCA
CGTGGACAGCAACTCGCCAACTCCACTGACGAGTCCTCCAGGCGCCGCCACGTGTCCAACTCGCCAGCTCCACTGGCGAG
TCCCCTTCAGAAACAGACCCCCTTGAAAAAAGTTTCAAAACAATCCCCTTTTGGGAATTAGTTTCTAAAAGGGACCTAGT
TTGAGCAATTTGCCTCCATTTACATTTACCATCAACCCTTAAGCATATTGCCCTCCTTCTTTTTTTGTCATTTTTCTTCA
TCTTCATGTTTCTTCCTGAGCTGACTACATATGTAACAACAACATCTTTCACTTGTTATTTGTCAAGAAAATAAGTTCCA
GGCTCCCATTTGTAATCTGCCATTTTTGTAGGCTGTACAAAGGTGGGATACTTCATTTTTGGCTCCATTTCTTCATCACT
CTCAATGTCAGTAGCAACATCCTCAAAATCATATTCAGAATCAGACAAGTCTCTAGCATATCCACCTTTTGCAATATTTA
ATGCCCCAAACAAATCATCATCTGATGTAGACACATCTGCTTCAAAAGTAGGTGCTGGCAGACTACTTCTCCCTATTGGT
CTTCCTCTCTTCCTTTTCTTTTTTTCAGTAGCACCTACATGTTCACAGGCACAGATCCATCATCACCAACCACAAATCCA
TGTCCACCAGCCACAGATTCTTCATCACCATATCTTCCTCTTCAGAGTCATAAAAAATAACATTTCTGGCAATGTCATCC
CTCTCAGTGTCATTGTCCCTCTGGTTTTCTACTAAAATTTTCTTACCTTTGTCTTTATTGACATTAATTGAACCACAATT
TCCACTATGATCTACTGGCCCGATGTTAGAATCTAACCAAAAGTTATCAGTAAATAAAGTTATAAAGTTACAAATAAAAT
AATAAACTAACCAAGTGTGCATAGTGTTGGTATTGACCTGGGCCATTGTCATCAACTTGGATACTATCATCAACAACTGC
TCCATTTTCTGCTACTGGGCCATTGTTTTGTTGTCCTAGGCTATTGTCTGCTACTGGCCCAATGTTATTCTCTGCAAAAT
TACACAAATCTTAGCGATAAACATATCCATATTTAAATTAAATCACTCCTACATAGTCTTAATTTTTACCTTGATCAGCT
GGAACACAATCTATACATTCAATGGCCTCTCCTACATAAATTGGATGCAACACATACAAATGGACATTTCCATGTTGGTT
TGCTATGTTAATCGTCTGCATTGCCCCATTGTCATCTGTCAAAGGCCTCAGTCCAGCCTCCACCATGTCAACAATACTCA
AAAACCACATTTCCCGAACTTCATAATTCAAATCCTTCAATATTCCAATCAATTCAAAATAGCTCCACCCGGGTCACAAT
TCTGTGTTGACTCCAACCCATCATATGTTAGGTTTTGTCTATTAGTAAAAGTCCCCCTATAGTGAACCACTACATCAAAG
TAACCATCCATAAAAAATGTCACAACTACATAAAGCACTAACTGTGTCACCAAAAGTCTTACTAATATTACCCATTTAAT
AATAACACATTAACAACATTTTACCAACCATATCTAACATCCAACAAATGCTAAATACAACATAATCAATTTTTATAAAA
AAAAATTAGACAACCCCAGTAATCAACAGTGTTTTCAAAACTGTTACTCGACCAAAAATGTTCACTTTGACCAAAAAAAT
GTCAAGGAATCACTAACATGCAAAGTGGACCACAACAAATATAATATTCACATGGTCCCCATAAAAGGGGCACATTGACA
AAAAACTAATACAATATGTACCCATCAATGTATCACTGCACACTATTAAAGTAAATATGAAAATCTAATAACACGTAGCA
TTACCAAATAGAAAATAAACTAACCTTTTAATGTGCTTGAAACCCTACCAGCAACGAACCCTAACTGCCATGAACCCTAG
CCACCATGAACCCAAAACACTTGAACCCTAATCACCTCCAACCCAAATTGCCATAGCCATATGTTTCCTCAGAGTTTCAA
TTTTCCAACAAAACCTCTCCAATTCATGTAGCCAAAAATGATATCGTCCTGTTTAAAAAAAATTATTCATATTAATATTA
ATTTTTATTATACACATCATTTATTAATTTTGTAAATTAATGTTTCAACGACATGTTGGCAACCTTATTGAATATTTAAT
ATAATTAATTGAGGGTACAATTGCGTGCTTTAAATTAATTGAGGGACCTTATTGAATATTTAATATAATTACGGAACTAA
AATTACAATTAATCTTTTTTTTTCAATTGTTAGGAATAAAAAAGTATAAATTCGAGCGGAAGATATGAAAAATGACATTA
AATTTGTTTTTAAGAAAGTATGTTGGATTAGTTTGTACGTGCAATACTTAACTTTATATTTTATGATGTTTTATCTAAAA
TGTTCCAGTTGCATGCACTCAAACCATTTGAACGTGACCATAAGTAAACTATTATGAATTCATGCATGAGACTTTTAGCT
CGTAAGCTATGAAGTCCATTTATTAATAGTTTGTGTACAAGAAACCAATTCATGCTAAGGTTCAAAATATTCCACGTTAC
TTTCCCCTGCACATTTTCCAACTTAAAAAGAAAAAAAAAGGAATTCAGAAAATAAATGGAATTATATACAAAACCCACCA
TGCTTAATGTTCATAATAATGCCAATCAGTGCTATATCTTAGCCAGTTCAATAGCTAGTGCAGACAGCTACACAGAATGT
TAACCTATATATAATAATATGGTACATAAATTGAATAGAGTATGAGTCCACGTGCTTAAGTTAATTATAAAAAGGAAGCA
TGTGAGAAGCTGCAACCCCAAGAGTAGCTCCAGCTTAATTCTTCATCAAAGTGAGAGTAACAAAAATGGGGAATCAAAGA
GAGACGTGGGTTTGGCGAAGGATCCGGCGATCCTTGTGCTACTTAATTTGCTCTTCTTTTATATTCTCAATTGCATTCTC
TTTTGCCAGCCAATTAACAATCCCAACATTAAGATAAATTAATTAATAAATTAAGAGAAAAAGGATAATATACTAATAAT
ATAAATTTTTTTATATTGGTTTGAATCACAACTCATCATATAAGATAAATTTATCGATTTTTAAAATAATTATTTTAAAG
TAATTCAAATAATAATTTATAATTGAATGATAATACAAGACTATCAATGCATAAATATTAAACTCTTAAATTAATTAATA
TTTTTAAAATTCTTAAATTAAGACACCAGTATTTTAGTATTATATTTTGATTTCTTGTTAAAGATTTCAGTTGACTACTA
TTACTCCATAAATCTCAATCAACACAAAATGGTGGTTGGTTTTTGAAGGCTATAAATAGGCCTTCTTCACTAGTTGTCAT
ACTCATTATTCACCTTAACAAACATTATAGTTGCTTTTGCATTTGGGTTTCTTTTACCTCCTTAATGGCACTCTCTTTGA
CATCTAATGGGGTCAATGAGTACCAAAAATGTGTGGTTGAAGAGGAAGATGGCTCACAAAGTACTAATGGGCTCAGCAAT
GATTCAGCTTCAGCCATAACCCATTCTCCTCCTCTATGTAGCAATAGCAATGAGTATGTTCATAATAAGAGCACACATTA
CCAACTTGAAGAAGCAGAATCTCTGATTAACTTCAAAGCCAATGAGTACAACACCCTCATACAAGGTAGTGAATCTTTTC
TTAGCGTTCAGAAGAGTTGGCTGTTCCCCAAAGAGAGTAATTTGCATGAAGGTTATAACCAATGGAACCATGCTATTAGT
CCAAAAAGCACCACAGATATGCGCCTAGTGCAAAATTTCAGTTGCTTTGAAACTTCCGCTGACTATAGTTCCATATTCAA
TGGTGCAAAAGAGAAGCAACATGGTGAAAGTTCATCATCTGGGTGGCTATACTCTGAACCAAATGTCCCTAGCGATAGCC
TGCTTGAGTCAGCAGCACAAGAGTTGGTCTTGACAAAACGCTCTTCTATGGTATTTTATTGTTTCCTAATCAATACTTTT
TTAGAATAAGTTCATAAGAACTTTATGAAATTATAATGGAAGATATTGAGGTCAGATTTGTGTTTATAGGGAGAGAATAT
GCAAGCTACCAATGCCAAGAAGCCATGCACAAGTGCGAGTAAAGCAGCAAAACCAAAGTTAAACCCATTCAAGGATCCTC
AAAGTGTTGCTGCCAAGGTTTGCTTCAAACCTAAGTTAAATTGTATTTGATACATATGTACTAAGTTTTGTTTGCAAATT
AAGAAAACTTAAAAATATGAGATTCAATGCTGATAGAATGTTTGTATGAATATATCACAGAATAGAAGAGAGAGAATAAG
TGAGCGGCTTAAGATACTACAAGAACTGGTCCCCAACGGTTCCAAGGTAGGTTTTTTTAAACTAGGTAGCAGAAAAAGTT
GCTTTCTTTTGTACTTTCCTACATATGTTGCAGAGTTGAATTTCAACTCAACCAAACTCTATGAAATTTTACTAACTAGA
ATTATGATTTGGTTGATGAATTTTGCAGGTTGATTTGGTCACAATGTTGGAGAAAGCAATTAGTTATGTGAAGTTTCTTC
AGTTGCAAGTGAAGGTGTGGAACTTGCAAACAGTGCACTACTTTTCTTCTTCTTTTGATAAGCAGTTTCTTAACTTGGTC
CTATTTACAATTCTTTTGCATACTCAAATCTTCAGTTTCTTCAAACTAAAGCACATGGCTTAATTTGAATTGGAATCTCA
CATGTGGCATCTTTGTTCTCTACTGGTTCATTGTGAAGGTGTTGGCAGCTGATGAATTTTGGCCAGTCCAAGGTGGAAAA
GCCCCAGACATTTCTCAAGTGAGACAAGCCATCGATGCTATTCTTTCATCTCAAAGATGAATTGCATAAAGATCATGGGT
CCAAGAAATAAGTGTCATCATAATTCATAATTCAAACACAACTTTGCTGAACAAGAAAAAACTTTGTTCTGGAAGTTGGT
CGTTCTGAAGGGCATTTTAGTATTTCGGAATGCTTGAACTTTTATAAATTGTTAATACTAAGTCAAGATCTAACAGAAAA
TTTGAGCATCTTGTGTTAGCGTTTGTGTATATGCTGGGGCTGGAAATTAAACCTCGCCCGTCCCAGGATTTATTCACAAA
ATATCTAAGTGTCTACGTTCTGTACCGTTCTCTGTACTAGTGGCGATGGAAATAGGGCAAATAATAAATTAAAAATATAA
ATCATAGTCTTATTTGACTTTTCTCTCAATTGAATGTCATCAGAATGAGCTGCTACCATTTAATTTGGTATTACTTATGG
TAGATGAAACATCTTGGAGGTTGGGGTATTTCTTATCATATTATATCATGTTATATAATATAATATATATATATATATAT
ATATATATATATATATATAAAATGAGAATGAAAAATGATTTTGAAGTAACTTGATCCCTTTTCATATTTACTTCAAAGTT
ATTTTTTATTTTTATTATTAATTTTTTTAAAATTTAATGATTGTAGTCATTAAGAATCTTATTTGTTATATTCTAAAAAA
ATGATGATGTATAAGTTGACTCCCCTCATGTGTCAGTTACTGTTCACACGGAAAACGGATAGCCCAAGTGCAGCAAATGA
TTATTGAGAGCATAAGTAATAAACCCACATGAATGTTTTTCTATTCCAACTTCCCCAAAGCCTCCGGTATCACAGCCGAA
CGAAGAGTTTTCTTCCCCAGCATAAATGGTTTATGGATGAGTTCTATTGGGGTAGTCGATTGGTTTATTACGAAATTAAG
GATAAATAATAATAATAATAATAATAATAATAAAATATAGATGATAAATTTAGATGTTACTTTAATAATTAATGCTATGC
TTGGTACAAACATCCCAAAAAAAATGGGAGAAAGGAGGAAATGAGAGGAAAGAAATGATTCTAAAAATATAAATAAATTG
AGTTATATGTGAATTATCTGGGATAAAGTAATTGAGTGTTCTATCAAATTTTTGTTAGTTTAATTAAAATAAATAATTTT
AAATTTATGAATAAACTTGATTACTTAAATGAGGAAAGTTCAAATTTTAAAGTTGCATATATACATGCATAAAGTTCACT
ATTTATAAGAAAACACTTTATTTACTAAATTATGAAAATAATATAATGTAATATTCAATTTTGGATTTTTGAATTTCATA
TTTTTCCATAAATCCAAATTTCCGACTTAGTCAAAATTTTATATTAAATCTAATATGATCATACAAAAACAACAACTAAA
ATTATCATAATAAGTAGCTACGCCCAGTAAAAAATTGTATAATTAAACAAAAGATACTAACTTATAGAAAAGAGATTTAG
TTTTTAAAATATATGATAACAATTTAATTGATAAGAATTTTTTTTATTTAGATATCATGTTTAAAGGTTTAAAAATAATA
ATTGACCTTCAATTTTTATCAAAGCAAAATTTAATTTTTAACATGAGAATAATAAGAACAATAGTTATTTGTTTCAAACA
ATGAAATAATATTTTTTTTTATTAAAAATCGTTTAGAAAAATATAGAAAGGTCTTGAAAACTATTGAAAATGATGGTGGT
ATATTTTTTGAAAATGGTATAATCTTCATTAGTAAAAGAAACATCAAGAAGAGAGAAACAAAATATGAAATCTAATAAGA
AATGCAAAGAGAATTGATTGTAACAATAAAAGAATGAGGAATTAAAACACTAGAATTTGACTTATTTAATTTTAAGCTTA
ATATCACTTTTGTCTATTATATTGTACAATTAGTTTATTAACTTAAATTTTTTGAAATAGTAATTTAAGATAGTGGTGAC
TAAAGCCGCCACTATGTGTTTTTTTCCAGGCAAAAAACTCAAACACCACATCCTTCTCCCCCAACAAGAAATCAAACAAT
CAAGCAATAAGATGTACAAAGTATAGTCTAAATTACTTTTTATGAACTAAGAAGTTTCAGAGAATAAAGGAGATGACTGA
CAAACAGAAAATAAAAAAGGGTTGTGGGGATGATTGTGTGGATATGGGTTTTTGAGATGGGAGAACGGAATGGGTGACGG
TGGAGGTATTGGCGGCGTTACAGTGGTGTTGGGGCTGCGTGGTTCAGATTCCTTGCTCCTTCACTGTCATTGGCGACAAG
GGCCACCATGCTATGAAAACCTCAATGTCGCTCGCACACTCTTCCACTCCATGTTGCTCAGCAACACCGTTTCCCGGAAC
TCCATGGTTGTGTGTGTTTCTCTGTGTTAGTTGAGGAGGAAAGAGTTGGCTATGTGTGGGGTGACTTGTTGGGATAGTGA
AAAAAAGAGATTGTCGAAGGTTACTTTTGGATAAGATTTTATATGACTGTGTGAAGATGAGCTCGTTTGGTTAATTAGAA
GAAATGATGAAAACGAGACACTTTAAAAAACTTAAATTGGATAAATAAAACTTTTAAAATTTAAAAATATGATCATCAAG
ATATTTTAATTAACTTATAATTGTTTTTACTATCTAAAAAATTCATTTGAGTCTTCCATAAGCAGGTTTCTTTATAGTAA
TTTTTCAATTATTTTTAACTTTTTCTAAATGTTAGTTGAAATAACATTTTTTGAAAAATATTTCTAGTTTATAATATTTT
TTTCACTAAAATATTTATTTATTTTTGTTGTTATTTTTAAAAAATAAATTATAATTTTATTATTTTTCTATTATTTTATA
TTTTTCAGTTATTTCAATAACTAATTTTATTAAACTCTTCTAATTTAATAAGTTAATTTTTTAACTTTTAATTTTTCAAC
TAGTTTAAACATCATATGTGCAAACTTTCTTCTTTTCACAATCTTTATTACTTGAGTGAGTAATGTGTGTCAACGGACGA
AGCTAAAGATGCCCGGCCGACATTGATAATCCACAAATTCACCACTTGTTTTGCTATAAATTTTAACATTTTATTGGATG
AATGAAGTTGACAAAGATCCAACTCTAACCCACTTGGTTATGTTATAAAAACAATTTAATTAACTTATAGAATTAGAATC
ATTTGGAAAAAGGTTTTCAACTAGTTAATAGATGTAAATTTATATAAAAGACATGTTCGTGTGAGATTTTATATTTTCAT
TTTTTAGATAGAAGTGTATCTTTAAATAAATTCAATTTTAAGTTTTTTATTTAATTTTAATCTCTTATTATTTTTAAAGG
ATCAAATATATAAAATGAATAGCAGTTTGTTTGTTTTTTTCCCTTATAACAGAAGACTATCACGTTCATAAGAAAAATGA
CACGATTATATTCAATCATGCATACAAAAAAAATCAGCGTTGATCGTGGGATGCATCTTCATAATTTTTTGACTATATAC
ACATAGAACAATCACTGCTTAGTAAAGTAGGAAGACTTCATCTTAAAGCCTAATTAATGTTTTCTAATAACATATCTAAT
ATCTATCCTATTAATTTTTCCATTGCAGAGAAAGAGTTTCAACTTGAAATTCATTCATTTATGCTCCCTGTATAAGTGAA
GAACTTTAGTTTAGCATCAACAACGTACAATTTAAAAAATTGTAACGAATTTCAAGTTGAATTCAAGAGTTTAAAAAAAG
AGATAACTCAAATATAACCAAAAAAATTTGAAAAACAAACAATAAAAATTAAAAGAAATGAAAACAAAAATTCAAAGTAA
AATGCCAAAGAAAGGAAAGACTAGAAGACTAAAAATAAGAATAACACAAACCAACAGCACAAAATCCTTTCATGCTATCA
TATTCCCTATCATTAAAGCACATAATTAGTACTGGTAACCGTAATATCCTAATAAACTCAGATTTAAAATCCTTCTATAT
CTAGTCCAAAGCGAATGAATTTTGATCTCTATAAATTTGAGTTGTTTATGAAATATATATGATATGACAGTATATATAGT
AGATACATACTTATAAGATAAGATACACACCAGTTTTGGACTTGCATGTAGTTAATTACATGCATCTAGTTCCATTGGTT
TTAGCCTTAAACACGTTTGATATACTTTTTGATTCCATGATTTCTTCAACCCCTCTCGTGCCTTTGAGAACCTAATTGGT
AACGAATGTGTTGTTATCTTGATGAGCTATGCATGCACATGAGTCTCCGTACAGTTTTATGCTTTACTCTGTCTAAACAA
ATAATTATATATCCTGTACATGTAGAGATTCACTCAGTCTAATTAAGTTGCATTTCAATAATTCTTTTTCCTACTATAGC
TTCTTTATTATTTTGTTTGGAATGAAGTGGGGAACCATGCATTAAGCACGTGTAACTTTTAATAATTAAGGATCACATGG
GCAAGGGTAATCACATGCCCAAACCCACAAAAATCGGTGACACTATACTATACAATATACATTCCAATGAATAATGATTT
GGGATTAAATAAGTCTTTCTGAAATTTAAAATGAACGAATAATTAATTGGTTAATTTATTATTCCTCTCATCACATATAA
TTCCTTCCCTTACTTGGACATAATCATTTCCCGGCCATATCCACTTGGACATTATCAATTTGCTTTTCAATGGTTGGCTT
CATTTAAATTAATTTTGGGTACAATACAATGATATTAATTGTCACAATAAAAAAAAAACTTTATGTACTCATTAGAGAAG
TCAGGGAAAAAAAATAGAAGATTACTGCTTTGTAATTAGTTAGTCAGAAATAACGAACACTCATAAAAAAAAAAACTTAA
TTATGTGAAAAAAATTAATTTTTTATATTATATTTTAAAAAATAATATATAAAATTATAAAAATATAATAAATTAAAAAA
AATTGAATTATTTTCAAATAAAACTTATATTAATACTATATTTTACACTAAATCTTCAAATGAACACTTGGGTCTTATGG
TAAAAGAGTTTTTTTTCTTGTTGTAAGGATCATGGTTATAGTTGTTGCTTAACGTTTAAAACTTAACTAGGAACTAAGAT
AGTGTATTTTAAAATATAAGAGAACTCAAATAGTAAATTAAAAAATAGGAAGACCGATTTAGTATAACAAGGAATGAATT
TTACAATTAAACCTTAAAAAAGTCTAAAATTAAATAGTGGAAGACTTAATCATGTAACTTTCACATTATTAACTCAACGT
TCTAACCAACTAAACTAATAAGTCAATTATGTTATAAAATAATTAATATTGTTATGTATAACACTAAAATTTCTAATATA
TATTTAATACACGTTTACATAAAAAATTTTGTGACAATTAATTTACCAAAATGCATATGTAAATTTATATAATAAATTTT
GTGACAATTAATTTTTAAATAAAATTTATTATTTAAATTTACATATGCATTAAATATATATTAAAAAATTTAGTGTTATA
TATAACAAAATTAATTATTTTATAACATAATTAACCTATTAACTCAATTGGTTAGAGTATTATTTTAATAATATGAAAGT
CAACCGTATTTAAATATAATCCGTATTTACATACAGATTGGCAATACCAATCCATAAATTTATGGATTATGAATCCATAA
ATTTGTTAAGACTAATTTTAAAAATAACGAAAAAATGTTGAGTGTAAAAAAAAATATTAGATGCATAAAGCAATTGTCTT
ATTTCTTGTTAGACAACAAATCAAGCCTCGTAAAAACTAGTACAATTTAACCCAACCTCCCACAGTTCCACCCCCCAATA
GGGCACATATATAAATGATAAAACCCACACCAGTGCACCACACACACATTGGAAACTTTTTTTTAAAAAAAAAAACTACT
TCATTTGGGAGGAAGAGGTCAAAGTACCTCGCTTCTAATTATACATCTGTTTTTAGTTGCAGGGAAAAACTAAATAATTC
TAATTTCATTTTTTTCTTTCATAATTGCAGGTTCTATAACAGTTGCATCAGGTGGAGATTTTCGTTGCATGGCAAAATAT
TACAAATTTTATATTTTGTTGAATACTTTTCTATGAATTAATTATTATATGTAAAAATAAATGTCTCACGTATCATTTCG
ACTTTCGGGTTAGCAGAAGCACATGAATTGTGTGTTGCCAAAAAAAAAAATGAACTACGACTTGTCAATAATCCATAAAT
TCATATTTAAAATGATCACTTCACAAGCCAATTTCGCTGGGTTTTGATGGCTATAGGGATGCATATGTTTACATCACGCA
TGCACATCTTATAAATTTGACTCCTTAATTAGGCTACGATATAATAATATAATCGACCGACTTACATACATAATTATGGG
TTCAAACGTAAGGAGAAATGACCCTATTCCTATTTTGTTTTATGCATGATTAAGGGGACTGTTTAAAAAATACGTGGTCA
CATGAACGTGAAACAATTGAATGGTATTGATCCAATATTTATTTATCGATACAATCACACAATTGCCAATGGGGGCTGCT
ATTTTTTGGTTTATGAATATGGACCCTCCGTGTAATTTAATATCTCGAGAAGAAAAAAGAAATAAAAAAAAAAGAAAACA
AGAGAAATAAAGAAAAGTACAAAGAATCAAATAAGTGTTTGCAATATACGTACATAGACGTTGATATATCATTCCTTTTA
GTATATATATCCTGACAGAGTAACATAGAGCACTTATCAACGTGCTAAAAGTAATTAATTGCCTTGTGTAACGTTGCTTG
AACAAAGATTCCACATCTTTTGGCCTTTTATTTAGAAAATATAGTACTTTTGAATAATCCTAGAACCTGCATACATACAA
ACGGGATATGTCGTCGTAGATTAGCCATGTCGTTTCATTCATCCCTTCCTTGATTCCCTATTTTTTATCAACTAAAAGTC
ACAATGCCTCGTGTACTCACTTTAATTACTACTTTTTTTAATCAATATAAACATAATTATATTCTTTTCAAATCAATTTA
AATAATATTTGCAAAATATACGAGATACTTGCTATTTTTCAATAAATTTTATTAGAAAGAATAAACACGCACTTGTAACC
AAAAAAAAAAAGAATGAATAAACACACAGACATAAGATAAAATAATGTTACCACACTGTGTGACTTCCCCCTTAGGCTGA
TGATGAACCTGTTTTATTTTATTTTATTTTTTACCAAAAAAGGAAAGGAATTTCAATGAACCTGTTTAATTAAATCTGTT
CCAGGTTAAAGGCTTATAGAGATTAGGAATTTATGTTCATCACTTGAGGTTGTAAGAGATTAATTAGGACTCCGAAGGGT
CAATTTTTTTCTTGGGCCGTATTTTTTTATTATGAAATGTCCTATAAACTATATTTTCCTTGCATTTAGTCGTAGATGTG
TGTGTGTAAGATTATTCTGTATTATATTTTAAAAAATTACAATTAGAGGGACTAAAATAAAATGTTTTAAACAATAGAAA
CTAAGAAAAAATATTACAATTATTGGGGAGGAAATTAATTAAACCAATTTCAATTTAAATATCAAAATCACAAATTACGT
GGAACCTGCAGGGTGGGTCCTGGATTTTTATTTTGGATTTATGTGTTGTAATTTGTTTGATTTGGAAAGCGTTTGGCATT
ACAAAAATAATGCTTCTTTGTATGAACGAGGTGTCAGTCAATTCGGGATATAAATGGCGATGTGGGGCTTGACGTTCGAC
CCTCCAAACTGGGCCCCCAACCAATTGCACATTTTTGTTAGGAATGAAAAATTGGTATTGATGCAACAAAAAGAAGAAAC
AAAAAAAGTATTTGATCTTGAGGGATTGGGAATTTTCTTCGTCTTTAGCCTGATCATTTTCTTTGAATTATACAGAAACA
TATGTTTGGATAAACCTTTTTATAGATACACCAAAAAAAAAATTGAAAAAATAGGATCATAAAATACATGGAACTCTTTT
TATAAGTTAAAACAAACTTAGGTATTTTTTATTTTTATAAGAACTATCTCATGTAGCATTTTCAAAAAGAAGTGAGAAGT
TGATTTTAATTTATAGAAGAAGCTTAATTTATTTTGTCTTTTTTTTCCTTTTATAAGTACTTATAAAAGAAGTATATTCA
AATAAAGTTTAAATATTTCATTTCAATTAATAAATAAAAATATATTTTGTAAATTTTCATAATTAAAAATTCAACCTAGT
ATTAAGAGTTTCATATATTATCAAATAATTAAAAAAACATTCTAAATTTATTAATAATTTAAGTACATATGATAATTTGT
GATTGAGTGTATGTATGATGTATTTTAGTTAAATTCGATTATTAATTAACATATAAATTTCATTTCATAATTTTATTATT
ATTATTATTATTATTATTATTATTTTCACGTGAAAATGAAATTGAGGTTGACAAACTTGACAGTTGCGATTAGCATTTAC
GTCTTTACAGAAAACTATACTACAATTGTCCATGTTTCATGATTTACACGTCGGCTTATTTTTCCTTTAATTAATTAATA
AAAAAATGGCAAGACAAGTGTTTTTATGTATGGATAATTGGATATCTTTTTCATATTCACGAATTTAACATAAATTTAAA
ATTTTATTGAATATCGTGAATTTTAATCAATTTACTAATTTAAAACGGTTTCTTTTGACCAACATGTAATTGTAAGAGTA
AAATTGTGCTTATTTTTTTTAAGTAAGTTTTATGAGAAAAAATATTTCAGGAGAGAATTCACTGAATGAAGATGTTGAGT
CACATGTTTTGACATAAAATAATTACCGACAAATATTTCATACCAATATTATAATAATCTTTAAAAATAACTTTTGTGAA
CATGTCAATTTTATAAGTTTGAGTGGTAATGCATAATATTAAAAGAGAAAATAGATTATACATGACAATGTAAAATAATT
TTACATCACAATTCATCATAATTTATTATGTATGATAAATTTATTGATAATATTAAAAATCATATTAATAATAATTTATG
ATTAAATGATAGTATAAAATTATTTTAAAGTGTTAATATATAATCATTAAACTTATATTAAAAATAAAAAATTTGAAAGT
GTGGCATGTGGCAAGCTTTTATGATTATTTAATTAGTTTTGTTTGTTAAAGTTATTTCAAATATCTACTGTTTTTTAGAA
TGGAAAACAGCTTAAGTTCTAATTTGAGATTTATTAAAACCAGGTAAAAATAACAGATGAAGTATTTTTTCAAGAGGGAT
AATAATAATAATATAAAGTTATATAACTAAAATGTAATATATAAAGAAACTTTTTTTTAAAAAAATAATGTTTCCCATAA
GATATGACATGACATAGGAGAAAAGTTTCCACGAGCTAACTTATATAGTAATCTTTATTGAGAAAAATGGTACATGAAAA
TTGGTTAATTCACCATCCAATTGTAAAGCTGTAGGCATCAAGTAAATTTTCATGACTACAAATCTGCAATGAAAATTAAA
AAATTTAAGCAATGATAACACTAATAATGATGATGATAATAGGGACCACAAATATCATGATGTCGATCATGACAATTATG
ATATTAATGATAATATGATCATGATAAGTATGATAATTTATGTCCAGGAACANNNNNNNNNNNNNNNNNNNNNNNNNNNN
NNNNNNNNNNNNNNNNNNNNNNNNNNNNNNNNNNNNNNNNNNNNNNNNNNNNNNNNNNNNNNNNNNNNNNNNNNNNNNNN
NNNNNNNNNNNNNNNNNNNNNNNNNNNNNNNNNNNNNNNNNNNNNNNNNNNNNNNNNNNNNNNNNNNNNNNNNNNNNNNN
NNNNNNNNNNNNNNNNNNNNNNNNNNNNNNNNNNNNNNNNNNNNNNNNNNNNNNNNNNNNNNNNNNNNNNNNNNNNNNNN
NNNNNNNNNNNNNNNNNNNNNNNNNNNNNNNNNNNNNNNNNNNNNNNNNNNNNNNNNNNNNNNNNNNNNNNNNNNNNNNN
NNNNNNNNNNNNNNNNNNNNNNNNNNNNNNNNNNNNNNNNNNNNNNNNNNNNNNNNNNNNNNNNNNNNNNNNNNNNNNNN
NNNNNNNNNNNNNNNNNNNNNNNNNNNNNNNNNNNNNNNNNNNNNNNNNNNNNNNNNNNNNNNNNNNNNNNNNNNNNNNN
NNNNNNNNNNNNNNNNNNNNNNNNNNNNNNNNNNNNNNNNNNNNNNNNNNNNNNNNNNNNNNNNNNNNNNNNNNNNNNNN
NNNNNNNNNNNNNNNNNNNNNNNNNNNNNNNNNNNNNNNNNNNNNNNNNNNNNNNNNNNNNNNNNNNNNNNNNNNNNNNN
NNNNNNNNNNNNNNNNNNNNNNNNNNNNNNNNNNNNNNNNNNNNNNNNNNNNNNNNNNNNNNNNNNNNNNNNNNNNNNNN
NNNNNNNNNNNNNNNNNNNNNNNNNNNNNNNNNNNNNNNNNNNNNNNNNNNNNNNNNNNNNNNNNNNNNNNNNNNNNNNN
NNNNNNNNNNNNNNNNNNNNNNNNNNNNNNNNNNNNNNNNNNNNNNNNNNNNNNNNNNNNNNNNNNNNNNNNNNNNNNNN
NNNNNNNNNNNNNNNNNNNNNNNNNNNNNNNNNNNNNNNNNNNNNNNNNNNNNNNNNNNNNNNNNNNNNNNNNNNNNNNN
NNNNNNNNNNNNNNNNNNNNNNNNNNNNNNNNNNNNNNNNNNNNNNNNNNNNNNNNNNNNNNNNNNNNNNNNNNNNNNNN
NNNNNNNNNNNNNNNNNNNNNNNNNNNNNNNNNNNNNNNNNNNNNNNNNNNNNNNNNNNNNNNNNNNNNNNNNNNNNNNN
NNNNNNNNNNNNNNNNNNNNNNNNNNNNNNNNNNNNNNNNNNNNNNNNNNNNNNNNNNNNNNNNNNNNNNNNNNNNNNNN
NNNNNNNNNNNNNNNNNNNNNNNNNNNNNNNNNNNNNNNNNNNNNNNNNNNNNNNNNNNNNNNNNNNNNNNNNNNNNNNN
NNNNNNNNNNNNNNNNNNNNNNNNNNNNNNNNNNNNNNNNNNNNNNNNNNNNNNNNNNNNNNNNNNNNNNNNNNNNNNNN
NNNNNNNNNNNNNNNNNNNNNNNNNNNNNNNNNNNNNNNNNNNNNNNNNNNNNNNNNNNNNNNNNNNNNNNNNNNNNNNN
NNNNNNNNNNNNNNNNNNNNNNNNNNNNNNNNNNNNNNNNNNNNNNNNNNNNNNNNNNNNNNNNNNNNNNNNNNNNNNNN
NNNNNNNNNNNNNNNNNNNNNNNNNNNNNNNNNNNNNNNNNNNNNNNNNNNNNNNNNNNNNNNNNNNNNNNNNNNNNNNN
NNNNNNNNNNNNNNNNNNNNNNNNNNNNNNNNNNNNNNNNNNNNNNNNNNNNNNNNNNNNNNNNNNNNNNNNNNNNNNNN
NNNNNNNNNNNNNNNNNNNNNNNNNNNNNNNNNNNNNNNNNNNNNNNNNNNNNNNNNNNNNNNNNNNNNNNNNNNNNNNN
NNNNNNNNNNNNNNNNNNNNNNNNNNNNNNNNNNNNNNNNNNNNNNNNNNNNNNNNNNNNNNNNNNNNNNNNNNNNNNNN
NNNNNNNNNNNNNNNNNNNNNNNNNNNNNNNNNNNNNNNNNNNNNNNNNNNNNNNNNNNNNNNNNNNNNNNNNNNNNNNN
NNNNNNNNNNNNNNNNNNNNNNNNNNNNNNNNNNNNNNNNNNNNNNNNNNNNNNNNNNNNNNNNNNNNNNNNNNNNNNNN
NNNNNNNNNNNNNNNNNNNNNNNNNNNNNNNNNNNNNNNNNNNNNNNNNNNNNNNNNNNNNNNNNNNNNNNNNNNNNNNN
NNNNNNNNNNNNNNNNNNNNNNNNNNNNNNNNNNNNNNNNNNNNNNNNNNNNNNNNNNNNNNNNNNNNNNNNNNNNNNNN
NNNNNNNNNNNNNNNNNNNNNNNNNNNNNNNNNNNNNNNNNNNNNNNNNNNNNNNNNNNNNNNNNNNNNNNNNNNNNNNN
NNNNNNNNNNNNNNNNNNNNNNNNNNNNNNNNNNNNNNNNNNNNNNNNNNNNNNNNNNNNNNNNNNNNNNNNNNNNNNNN
NNNNNNNNNNNNNNNNNNNNNNNNNNNNNNNNNNNNNNNNNNNNNNNNNNNNNNNNNNNNNNNNNNNNNNNNNNNNNNNN
NNNNNNNNNNNNNNNNNNNNNNNNNNNNNNNNNNNNNNNNNNNNNNNNNNNNNNNNNNNNNNNNNNNNNNNNNNNNNNNN
NNNNNNNNNNNNNNNNNNNNNNNNNNNNNNNNNNNNNNNNNNNNNNNNNNNNNNNNNNNNNNNNNNNNNNNNNNNNNNNN
NNNNNNNNNNNNNNNNNNNNNNNNNNNNNNNNNNNNNNNNNNNNNNNNNNNNNNNNNNNNNNNATTTTAGATAAATCGAA
TATAGCCAAAAAGTAATTTTATAATCGAAATGCACTTATATTTTAAAATTTATATTACTCGCTAAATTTGATTCATTTAA
TATTAAAATAATTAAAAAATTTATACAAAATTATAAACTTAATCTATTTAAAAAAAAATTAAAGTATATAAAAAAATGAT
TAAATTGAATAACTCTATTAAAAATTTCATTTGAAATAACTTGTTGCCCATTATCTATTTTAAACAACTTAATAATCTCG
CTTCCTTAGACGTTTTTGTCTACCTTTTTAATTAGTCACCATGGCACTCTATCACGCACGCGGATGTTTAGAAATATCAA
AACTAAGACATAACCCAAGAGCTAAGGACACGTACGTATTAGAAAAAGAAAAAAAAAGAAGAGAATATGCTCGAAAGAAA
AAGCAAAAGACTCTTGTAGAAAAATCACTTGAAGCTCAAGGAAGGAATATTTTATTTATATATTATTACATGAGTTAATT
TTATAAATTACCCCCTTTGCCTTTTTCTTCCCCGTATAATAGCTACCATTAGTACTGCGACTATTTATCTTGTGTAAGTT
ATTATGCATACAGAACGTGTACTCTACGATAGCTTTAAAAAAATACTTGTACTTTACGAACAAATATATGTCATGTGGCA
AAAGTACACAAGTAATGTGCCAACAAACGGTTCTACATCTAAAACAAAATTCTAACAAACAGTTTTAATTTTATATATTC
TCCTCCAACCAGGTAGCTCATCCGAAACTTTTAAGCACATTTTTTAAGATGGCAATTGGTGATTTCCCTATTGAACTATG
CAACAAAAGGCTGTAGTCATCACACCATTAATTAATTCATAGATGCTTAAATTCAAAATTGAGTTAATTAGAAGCATACA
TGGCAGTGGGGCTTATGAGGAAGAGTCTTGACAGTTTCAGATTTGGCAACCACCACCTTCGAAAGTTGTTGATTGATTCT
GTATATAATTTTCATTTCTCATACTCTTACAAAATGAAATGGTCAAAACATTGTATGCTTGGATTAATTTTGTGATAATT
AATTATGAGTAAAAAAGCAACCTTAACTTTTTTTAAATAAAAGAAAAAAAGATAAAGGATATAAAAAAAAAAGTTCAAAG
CAAAGAGCTTTTTAGCATAGCTTATTGGAAGTTACTTTGAGATAATGCACTTACAAAGGCATGAACTGGAATAATTTAAA
GTTGTAATAATACTAGTGGTAGGTAGGGGAAATGTTATCTCTTTCATTCGAGTTTTTTTTTTCATATTAAAAATTACAAT
TCACTTTTAATGAGAATAAAGCCAAAGTGAATAAGGATATGTATTTTTTATTTATCCCAGTGGAAATACCAATTAACCTA
GCTATTTCAAGCCTAATTCCGTTTGTATTAATTAACTTATCAATAAATGAGCACATGATGTAATTGAAATTCAATAGAGA
TCAATTACCCTTGTAAAAAGAAAGCTGCATTAACCGAACCATAAAAATTAATCTTTGCCGTTTATTTTTACACCTACGAC
TAATCCACTAATCCCCAATACATGATTGTAAAGTAAAATTGATAGCATCTTTAAATCAAAGAGAAAATTATTGCAATGAC
TAACTTTTAGATGTAATTATAGCTAAAGCTATAGTCAACTGTACCTAACTGCCAATTAAATTGTCTACCTAGCAATTCTA
ATCAAACACTCACATCAATAGAAACATTTCTTAATTTCACCCACATTTTATGACCTAAAAATACGTCATTCAAGTTCAAC
ACATGTGGTGGGTATATTGGCCATTAAAAAAAAATTCCAAAACTGAAAATTGGACTCAAAAGGTTTAACATATTAGCTGA
GTTAGACCATGCATTACCACCACCGTGCCAAACATGCAACGACAAAATGCAATAAAGAAACAACAACTCCTATAGTTTCT
ACCAAACTTACCGAAACTAACGACTACGCATCCTTATTTTTTTCCACCGTATTATTACTATGAAGTGTACACTTCAAGTT
GGGATGGTAATCCGATCTTGGTAACTTAGCCTTCTAGTACCTCATATTTGAGGGCTCTTGGATCGTAATTCGATCCAAAT
ATTTTGATATTGTATTCAATTTGATTATTCTCATAATACTAGACTTATCATAAAACTGACATAGATGTAATCACATATCC
ATGATGGATTCATAATATTTTAGCTGTGACTTATATTATAACTTATTTTTTAAACTAATTTTTAAATTAGAAATAATTTA
TAACTACCTATATATGTTATATTAAGAAAAAAAAATAAAAATTTAGTGAGGTCAATTGTCCCCTTACTCTTAAAAGTAGA
TCCGTCCTTACATACTGAAATCCTAACATTTTGATACGTCATAGTATATTCATCCTTAAATATCGAAGACAGGATGGACA
TGTAAAAGAAGATAAAGTATTTTTATTTTGACTTAGGAAGATAGATGAAACAATACATTTTATTTAAATGTTTCAGACTA
GATTGTCTTCATCTACTAAGAAATCTTTTATAGAACACAAAGTATTAACCAATTTTATTAACAGTGAATTTTCATTGAAA
AATTTGATTTATTATTTTTACTAAAGTATCATTTTTAACTACACTTTTTATCTACAAAAATCAAGTAAAAAACTTTATTT
TTCAGCTCATTTTTTATTTAGATTTTTTTTCTTAACCTTCTTACTCATCAGAAAAAAATAACTCTGGTTAAGACCGGAAA
ATAAATAAAATCTATCTAAAAATTATTTTTGCCAAGAATCATTTTTATATAAAGGGGTGTTTGTTTCATAGACTATTTAG
TTATTCTCAAGAATATTGAATTAGAAAAAAATTATCCCACATTTATTATAAGGTCATAAAAATATTAATCATGAGTATAT
TTTATTTATCAAAAAAACATTTCATGTTTTTATCAATATTTAATCCTGACAAAGGAGATGGGGGAATTCTGAGACAAAAA
TATCTCTTCATTAATAAAAATTGATATATATCCTCTTACTAATCACTATCCACTACTCTCTCATTGTTCTTTTATGATCC
ATGCTTAAATTTTTTCCAATCTCACAAATATCATTCCCGTCTCATTAGTCTTCCCACAATTTGATTTAATGTCAGTTTCA
TTCTTACATTTTACGATAATTTATTCGTTCTTCTCTAATGCTCCTTATTGAATAGGCGTTCTTATGGTTCTTGTGTTTTC
CTTTCAATCAATTATTGTAATAGTCAAACACATGAAAAGGAAACAAGAGATGAGATGTAATGAAAATTTTTCTAATAAAA
ATATTTTAGTAATTATAATATATAAACATTTGTTATAATCATTCCTAAAAATATAAAAAATAATCTCAACCAATTTTAAT
AGTTAACCAGACATATTTTTTAATAATATTAAAAAATAATATTCTGATCTTATATTTCTAAAAAAAAGTATTTTTAGGAC
TAAAAAATATGCTTAAATAAACGCCCGTTGGAGTAATAGTATATATGTTGAAAACGACTATACATTCTTATGTATACCAG
TAAGAACTCGCCTGAACAGTGGCACTGCTCATTAATTATCCGAATCATCATTATTTCTTGCTATTAGTGTTGAGTCATCA
AAGTGAAATACAATACCTGACTTAACTTGCCTAACTTTTTTTTTAAAACTCAAATAAATACAAGTTTAGGAGAAAAGAAT
GTTCTTTATTTCATTCACTATTAATTATTAATGGTATTAACTAATAAGATAAATAAATTACAAAATCCATAAATTTAATT
CCCACAGATTATACACCAGACCAGACGATCCGAAAAGGATAAGCTTCGTTTTTTTGGTAAAAGCTTAAAGTGTTTTTCAC
ATTATTGAACTAAAGTAATTTTTGCTTGAACGTTTTTTACATATGCATCATTTTGAAAATAAATTTAATTTATTAAAATA
CATTCGTAATATAAAAATATTTTACACCATCATTTTTAAAAATGAATTTAGTTATCGTGTATAATACGGTTGTTAATAAA
GCAAAAAGGAGAGACCGGCTTAGGGGGACCATGATCACTTTCAATTTTTTTTTAATTTTATTTGAATTATTATACAAATA
ATTTTGAATTTTTTTACATTAAAAATATATAAAAAAATTATTTACACTAATAATATAAATAAAAAAATTATTTACATAAA
TGATACAAAATATTTTCACGTTGAAAAATCAATTCCTCAAGAATCGTTTTTCAACATCACAACTTTTTTTATTTATTTTC
ACATTAGTTAACAAATCGATTCTAGAGAAACCAATTTCTTAACTAGTGCTTGTTTTTATTCTAAATATGATATTTTTATT
TTTTAAAAAACTCAGTTAACATAACTCGTTTTTTTCTTAACTGATTTTTTTTAACGTTTTATAAAATGTTTTTTAATTAT
TTTAAATTTGTTTTTTATTAATTTATATGTGTATATATATATATATATATATATTATTTTATATTAATTTTTTTGCATGT
GTTGTTGTTAATTTTATATTAAATTTATTTTGTTTAAAATTCTTTATAAATATTTCTATCATGTTTAAAATAATTTTTAA
TTATTTGATAACAAAATTTTTGCCTTCAAAAAGTGTGGAAATTAAATTTTTGAAATAGGTTATTTCATTCAATATTTTTT
TAACAATAACATCAATATACTTTTTAACTAAAATTGAATATAACTCACAAAGTATCATTTTTAGTTTTTACTCAACAATA
TTTCATTTTTAATTCATTATTTTAATAAATTTTGATTACCAAAAAAAATTTTAATTAATAAAAAACATATTAAATAACAA
TTGTTATTCATACAAATTAAATACAAGTAACAAAAAGTTATAGTAATTTACACCTTGTTCAATCAATTGAACTAAATTTT
TTTAATTTACTAAATTACATATGACAAATGTTTATTGGTATTTAATTAAAAAATTAAAAAATAAACTTATTTATTAAAAT
ATATAAAATTATATTATTTATAACTTTTTTTAATACTCATGTATGATTTTTATTATAAATATTTTTTATTTAATTTTTAA
CCAATATTCTAATACATAACAAGAACAGTAACATATCAGTGACACTCATAAATTCTTGCTATATAAAATCAAAAAGTAAA
TCCAAATCAATAAATTCTTTACAAGCTTTTATTGTGAAATCTTACTTGAACGCTAACTAAGGGTGTTTGACTGGTTTGGC
AAGGGAATTTTGAATCAGATAAAATGTTAGTATAACTTGGCCAATTCAAAAGAAAGAGAGAAACTGTCTCAACCAACAAC
TACCCTCTCTCTCTCTATATCTATATATAGACAGTGTTGTGAGTTATAACTACTGTTGCTTGCTTAAACCAATCTCTCTC
TCTCCTCTCTCTCTGATTAATAACTTATGGAAGGTTTTTCACCGGAGGCGGAGGCGACAGCGGTGGCCGTACGGCGGGCG
TTGGAGCTGCTGCAGCTGAACGACCCCGTTTTGAGGGTCCAAGCGGCGAGGGACATCCGGCGCCTGACCAAGACCTCGCA
GCGGTGCCGCCGCCAGCTCCGGCAAGCCGTGGCGCCACTCGTGTCCATGCTCCGCGTTGACTCGTCCGAGTTCCACGAAC
CCGCGCTTCTCGCTCTGCTTAACCTCGCCGTACAAGACGAAAAGTACGTACCTCTTCTACTCTTGAACAATCTTTATTAA
CTGGAATCAACACCTTTTCTCAATTTGCAATTTTGGAGCCAAAAAAAAAATATTTTGTCTCAGAATACATAAATGTTGAA
TGGTAATACTATAATAGTAATTGTTGCCGTACTATTTTATTTAATTTGGTGAAGAGTGTTTGTTATAATTAATTTGTGAC
TTTGTGTATAGGATTTACGGTATCGGAGTCCTGAGATATTCCTCTGAGGAATCCTCCTCTGAGTTTTTGCGAATAATTTT
GGTTTCTTTATTATATTAATTATTATTTTTCTTGTAATTACTCAATCTGTGTGGATGTTGTGAAACATATGGGATTCACG
GAATCGTCAAGTTGGGAATAAAATATTTTCAATTTGGTGAACAAACAAATACATACATGCCACAACAATGGGTTTTTTAT
TCGTAGATATTTAGAAGAGATTATGAGAAGTTTGTAAATATATAGTTTATGTCTTAGCTTTTTGACTTATTAAAATAAAT
TTGATTAGCTTATTTCCTTAAGTTTCATAATTTAATTTACGATCTAAACTCTCAAGTAATAAAACTTTATTAAATAAGTA
CTTAATGAAGTTATTTACTCAAATATGCTCTTTAGTCTTTTCCTATTTTTCTATTTACATCCCTTTTATAGGTGAGAAAA
ATAAAAGAAATTTTAGGGTTTTTTTTAACCTCAGCCAGATTTCTGTTAGGATTTAGGAAAGAAAGATGAGCATGAATGGA
ATTTTCGCGGTTGGTATTCCCATTTCTGTCAGAAAAAAAAATTAAAATTTCATGGCTTAGAATTAGAGTGCAAAAGTTGG
TTGGTTGAATTGATGAAATATTCTGAAGAAGAAAAGAGAAAATTCTAGGCGAAGTTTGAGTATTTGCTTGTCATATTTTT
CATTTTTAATGTTTTTCACTTTTTTATACCGTGTCACGTGTACTGATTGGATATTGATTTATCATGGTTTCTTATAGATT
CAATGCGTGCATAAACAGGTTAACAAGAAATAATTGGATGCTTTAACAATAGAATCTTATCAAATTGGAGGGTGGTTTTT
GTTTGGTAAATATGGTGCACTTCACCGTTTTAACGTTTTAGGCTTGTCTTTAAATGAAGTTAACCTGATATCATTTGTTG
GCGAAATATTATTAGATAGATAAAAGGTGGGGCCTGCAAAAAGATGCACTGGTTATAAATCAGTATAAATTTGTCAACGG
GAAATAGTAAACAAACTTCAAACAAATGAGCCATGATTTAGATGTGGTTTATTATTTCGTCCTAGTTTTAAAATATCACA
AAGAAAATAATAAAAGTAAAAATATTCTATAAAATTATTAAATCATAGAGTAAAAACAATTTATTTTTATAATTCTGGCT
ATTGTTTTACTATTTAACTTTTCTTTTACGCTTGATTATATAAGTAAGCTGTGCCCTCTCGTTTTAATGTTTATTGTTGG
AGATGTTACATGTCCCTTCATTCAATGCGGTATTCAATCACCGAATGGCTTTTTTTTTCAACTTTCGTACTCTTCGCATT
AAGGCTATGCTTGTGGTTGTATGTGAAATGGATATAAAAAGATAAAAAAAATGTTTTGATTTTACCTATTGTTGCTAATG
AAATCACTTTCATATCTCACTTTCAAGATGTACGAGTGGCCAACATATTACGGCGGAGTGTAAAAATCATTTAAGTTCCA
TCTTTCATACTTTCTTTTTCTTCCCTAACATTTTTGTTCTATCATTAACTTTGACGTGATTTTCAATTTAAAATTTTCAC
TTCTCGATTTTCCATGTAGTCAAAAAGCATAACCAAAAATTTATAGTTTTAGGTCGGTGTTTTGATTCCTAATTACCTTT
TATATTGAATGCTTTAAGTAAAGAGAAAACCATACTTTTATATGTGTTCCACATTCAAATTTCCCTTCTCTCTCTTTTTT
GGGTCCCTGGGGTGGATAGCATATTTTGATGATTATATTTTATCTAATAACTGGTAGATTGTCGGGTCCATAAATGAGCT
ATAATCATAGAAAATTTCTGCTATATTCGACTTTTGGAAGAAATAAATTTATCACAAACCCAATAATTCGGCCTAATGGC
TTTTAAACTTCATTATCCTCATTGTACTCACACACACAAAAAATAAAAAAATTATGACATACTCTAAGCCATCATCATAT
GTGTGTAAATCAGGGGATCTAATGTTAATCTGGCTTAAATATTGGTCTTGGAATTGTTTCCCCTTTGTAGCTTGGCATTA
ATCTTGCATCTGGGGCCTGTTTGAGCATGTCCAGCTTAGGATTGAAGATAATCTGATAGTGTCTTTTATTAGAAAATGTA
GTCTAATAAAAAGAAAAAAACAATATTCAGGATTATGATTGTTTTTCTCGGTCTTTCTGGCAGTTAAACATGCACTAAAT
ATTGCCCTCTGTTATATTTTGTATCCTGTTCTCTTTATAACAAGTACCAGTCACTTAGTCTTCCTTTATCAAATGGTTCA
TATTCAATGATGTTTAACTATCTGCTATGTAATTTCTATGGCTTGAATTTAATTCATTCCCATTGTTATCAAGCAGGAAC
AAAATTAGCATTGTGGAAGCTGGTGCATTAGAGCCAATAATTAGTTTCCTCAAGTCACCAAATCCAAATCTGCAGGAGTA
TGCAACTGCATCTTTGCTCACTCTATCTGCCTCTCCAACCAACAAACCAATCATTAGTGCTTGTGGCACCATTCCTCTTC
TTGTGAATATTCTAAGAGATGGAAGTCCTCAAGCTAAAGTTGATGCTGTGATGGCACTGTCCAATTTATCAACAACACAA
CCTGAAAACCTCAGCATCATTCTTGAAACAAATGCAATGCCTTTTATAGTTAGTCTTCTCAAAACCTGTAGAAAATCCTC
AAAAATAGCTGAAAAATGCTCTGCTTTGATAGAATCCTTGGTGGGTTATGAAAAGGGAAGAATTTCCTTAACATCTGAAG
AAGGTGGAGTTCTTGCAGTTGTGGAAGTTCTTGAAAATGGGACCCCCCAAAGTAGGGAACATGCTGTTGGGGCATTGCTG
ACTATGTGCCAAAGTGATAGATGTAAATATAGGGAACCAATTCTTAGAGAAGGTGTTATTCCAGGACTTCTTGAGCTTAC
AGTTCAAGGAACCCCCAAGTCTCAGCCAAAGGCACGTACCCTTTTGCAGTTACTAAGAGAGTCTCCATATTCAAGACCTA
AAGCTGAACCTGACATTCTTGAGAACATAGTGTGTGACATCATATCACAGATTGATGGGGATGATCAATCTGGTAGAGCA
AAGAAGATGCTGGCTGAGATGGTCCAAGTCAGCATGGAGCAGAGTTTGAGACATTTACAGCAAAGGGCTCTTGTATGTAC
CCCTAGTGAAATGCCTATTGCAAGTTGTGCTTCTGAAGTTTCTTCAAAATATTAGTTGGGGCTTTTCTTAATTTGTATCT
TTTCACCCTTTTTCTCTCTGCTCTTTTTCTTTCCAGTTGGAATTAGCAACATAAATTTTCTGTAATATATAAAGAAAAAA
GAAAAGTGAAAAGGAAAATATAACATAATAAAAAAATGCCAGTCCAGGCCATCGTAGAGGTATCGAGTGACTGGTAATTG
CCAATAAAAATGATGTTGTATGATAATAAGAGCTTGATTTTCTAGTTGATTTGTAAAGGAGCTGTTGCATAAAATAATTT
ACAGTAGTTAAGAATCTTATCAAACCTTCTTCCTCCTCTATGCACAATTGCGTATTAAGAAAGAACTTCTACAAGGTAGA
TCCGGATAGGACTTTTTTCTTTATTAAGTTTGGTATTTTAAACATCAGAGAAGGACTCTTCAATGCTACTTTTATCAGTG
CAAGAATTTTCTATTTTGGTGACAAATAATGCAGTACCTATTGTTGTGGCAAATTTGATGTTGATGTTGATGGAGTGAGG
TTTGTGTGTTTGACTATTCAATCGAATCATTTACAATAAATTTAGGGAGGGCTTAAATCTTTTGATGATGACGGATAACA
ATTGAATCATTAATTCATTACACGCATACACACCTACCCACTCACACACATATTATAGGATCCACAAAAATAAGTGAAGA
ATCCATTTAAGAGCCTTAGCATTGGAGATGCACTAATTATCGAAGAGAAACCACCTAGACTGAACGCTACATATTTCTTT
ATAGTGCTTATTAGAGTAATTGAGTTTTTCTTTCATAGAATCTGCTGCAAGCCTGCAACACTAACTCATTGCTGTCTAGC
TTCAATAAGTCCAAGTCCAATACCTTATTCCACGAGTTTCTTTGATAGAGTTCAGATTTTGTTGCACTTTTGTTCTGGTT
TTGTCGGAACCAACTAACCATCACTTAAAATAGTTCCCAATTACTGTTTTTTTCTCTCTTCCACGTCCAATAAGGCAATA
ACTGAATGCTCATCTTGAATGAGGGGTGGCATTTTGAAGAGGAACAAAGAATAATAAGCATAACCATTATCTGAAACACG
TGCACTCCAACAATAGCTAGAGACAATTTAGTGCATGTATGTTTGGTTTTTCAATTGAGATCCACATTTAGTGCAAAATT
ACATCAAAGACAACGCAAAAGCATTTACTAGTTCATGATCATTAGTTGTGTTGGGGATCCACATTTACTAGCTAGGACCT
AACATGTTTCCAAACACATTGTTTAATCTTCATGTGAGGTATATACTTTTAGACATCCGAGGAAAAAAATATAGAAGATC
TACTTAAAATTCACACCGAGTTTGCCTTGACAAGCTGAGTGATATGATAGCAAAGGTTTGGAAAGTGCTAAACTTAGTTT
AGTTTGAAATTTTTAATTGTAAAATTTCGTGTTAGCAGCACTGTGTTTTAAATTCTAAAATGGATATTTATCCTAGTTTA
TCTCAACTAGTCAACCGGGACGTCTTGTTTTCAACACAAATAAATTTGATTTTAATATTAATTTTTATTGAAAGATTTAC
TTTAATCAAAAACTGAAAAAAAAATGATTTTCTAACCCTAAAACAAACAAGAACTAAAGTTTTGGCTTATATCAATTTAG
ATGTATCGTTTTCATTGGGTATCCGAAACAAATTCCCCAGTGGTTATTATCTTTAAAACAGAATCTATCTAAAATCTATT
TTTCCGTTGTAGTATTACGAATTTGCACGAATTTTGTTGCTTATTGAAGTTAAAACAAGAAAAAAAAAGTTGATAATAAT
TTGTCAAAAATCACAGAACAACCTTTGTATATAACTTGGCTCAATCATTCTTTTGGTAACAAACAGCATTTCAAAATCTC
CAAGTGAGATATATAGTGTTTATATCATAAAGTGCATGCCACTCTGACACATTAACAGCAATGGCAGCCAAATCTGAAGG
CATCCAAGAAGAAGAAATGTCAAGTATGGAAGAGGGTGTTTCTTCCCCCAGCTCTTCCAGAACATGTTCCATGTCACATA
ACTGTTGTTCTAACGTTGTAACCCTCGCGCAGAAGGTCAGTGACCACTTGATCTTTTGTCTCACAAGAAGAAGTGCATGT
TCGGTTTCAGGTGAAAAAAATACTTTTGAGATATAAGTAATTTTAGCAAAAGATTAAGGCCAAATCAAGATCTTTATTTT
TGTAATCATTTTGTTTTTATCCATTAGATTTGCAATGAAACGCGTGCGCACATCATTTCTAACTTCAATCCAAATATAAT
CCAAATATATACCGGTTAATTAACAATTGCACACACACAAGTAAACACAATATTTATAGGAGTGAAATAAAATGAGGGTG
GAATGTTTCTTTCTCTCTTTGGATTGTGACTAGGTGATGGCAGAAGTTATTGGCACATATTTTGTGGTATTTGCGGGTTG
TGGCTCTGTGGCAGTGAATAAGATCTATGGCTCAGTCACATTTCCAGGGGTTTGTGTCACATGGGGACTGATTGTAATGG
TCATGATTTACTCTCTTCGTCGTATCTCTGGAGCTCACTTCAATCCTGCAGTCACCATTACTTTAGCCATCTTTCGCCGG
TTCTCATATAAAGAGGTAAACTTTCTTTTGTTATAGTCTTTGGATTTTTGGAAAGACCATACTTAAACACAATTCTTTCT
GTGCTTTTAGTTATGTTATTTTAACTAAAATAAGAGTTTCCCCTCTTTTTCTAGTAAAGGTCAACATATTTAAAGTCTAC
ATTGAATTATCCTGAATAGTAAACATAAAAATTACTTAAATAATTGTACCTAAATTTGCAATATGCCTTAAACTGAAGAG
TGATTATTAAAATGTTGTTGGTCCAAGTAGAACCAGCATTTGAATCCTTTTAAGTGTTTAAATCTTGTGGATGGGTAAAA
GATACATATGAGAAGAGAAGATCACATTAGAGATATATAGGTAGATTTTTCGGCAGAAATTAATCATCGATAAAATTTAA
AAATTTCTTGTTACCAATAACATACAAAATTATTTTTAAATATAATTGTCTACAAAAAGAGATACTTACAGGAAACCAAA
TGAAAATAAGGCACGAATGCTCCCTTAAGTGCTCACAATTAAGGAGCATCTCATATTACTCAATGTCCTGGTGACTACAC
TCTACGATATTTAAGATTTAACACTATACACTTATCTTTTCTGGTCAGCCTCTCCTTATTTAGCAGTTATGGAGACTTCA
CGACTAACTCTAATACCAATTGATAAACAATTAAAAACTTGGGTAACAAATTAAGAATTAAACCACTTAAATACTCCATC
CAACCTCTTGTACTACTTGACATAGAAACCCTATATATAATACCAAGTCCCTATTAATAGTCTTCACCTATCTTGTTACA
AATTACTAAAGAAAGAACATGTAAAAAAAAACTCAACTGCCGATAAAAAACCAAGAGGCATAGATGAAAACCAGGAAAAG
AATCCGGGGTGTTTATAGATACGAGCGCCTGCACGGTTTAAATTTCAAGATGAAGCTATAAATTTGAAAGGAAAAAAAAA
ACATGGATTAATAATCTTGGTATGCTTTAATTTTTAGAAAAATATGCGAGCTATAATTTATAATGATTAAATTTGATGGT
CCTTTGTTTGAGATTGAGTCTTAGTGTGTTGCTATGATGAGTTTTGTGCATGTAGGTGCCACTCTACATTTTTGCTCAGT
TGCTGGGGTCGATCCTTGCTAGTGGCACATTAGCCCTAATGTTGGATGTAACGCCTAAAGCTTACTTTGGAACGGTACCA
GTTGGATCCAATGGCCAGTCTTTAGTTGCTGAAATCATTATCACTTTTCTCTTGATGTTTGTTATATCTGCCGTTTCTAC
AGATGACAGAGCGGTTGGCACTTGTTCATACAATCTATAATATAAGGCTTTAACAAGTTAATGGTTTTCACTTTCTGTAT
TGATTTCTTGTGAGTCCAAGATTCTGATAATAAGCATTCTATGTTTGGCTTGATAAATTCCCAGGTGGGTGACTTTGCAG
GTGTTGCAGTTGGGATGACTATAATGTTGAATGTCTTCATTGCCGGGTAATTACTAATTAGTCATTCGTTGGCAGGTTTT
AAATATTGATTTTAGGCATGACTGATACAGATAAAAATTGGAGTATAGTTTTTTTTTAGTGTTTTGTTGTTGTGTCTAAT
AAGAATTGGAGTTTTATTTCCACAATTATAAAGGCATTTATAAAAGAAATTTGAAAAATTAGGTTAAGTCATACACTGAC
CTCACAGTATAAAATAATTATAGCATGTCATCTTATCATAAATCTTCAGGTAGAGTAAATTTATTTTCATTTATAATAAC
TATCTTAATAGTCATATCAATTAATCATATTTGATTGGTTGACAAAATTTTACACAACACTACATAACTATTAAATACAA
AGAAATAACATTGTAAAAGATTGCACTAAATATTAATATAAATTATATTGAAGTGAAACTTTAATTATGAGGGAACAACA
ATGCTAAAAATACGTGAGCAACTGCAGATAAGTTTTGTCCTACTAAGAATAGTTCGAGAGTCTGCTATATATGTTGGTTT
CTTATTAAAATTGAAATTGATTTTGCAATTGCATGCAGGCCAGTATCAGGAGCTTCCATGAACCCTGCAAGAAGTATTGG
TCCCGCACTTATCAAACATGTTTACAAAGGGTTATGGGTATACGTAGTTGGTCCCGTTGTTGGATCCATTGCTGGAGCAC
TTGCCTATTATTTTCTTAGATCCATAGACAAGTCATCTTCAGAATAAAAACCACACGGCTAGCTTTCTTGAAGAGCAGTT
AATAGGGCTACATAACATTGTTGGGGGGAGTCGATGGGAATCTATTTTCTCACACTAAATTTCATATAGTTTTGGACGTT
GATCCCCAAGCTCATTTCTTGCATCAATTCATTGTTAAATGTTAATTCTTCTAAGAAGAATGAGGCTTCGAAGTTGGTAT
GGTGCTCTGCGGTATGGAATATATGGTCGTGTAAAAATAAAAGTATTTTCAAGGGAGAAAATTTTGATCAAAAGAAGTTA
ATTGATCATATTCTTTTTTGGACTTGGTCCTGGCAGGCTCAAAGGATCTAGTTCTGAATTTTCTTACTCCTTTGTGCAGT
GGAGGTCCAATCCTACGGCTATTTCTCTTCTTTGTAAATTTAATCATATAAATTTAAAATATAATTTATATGTTTAAAAA
TATCTGCTTATTAAGATTTTAATTATAATATAATTTATATATTAAAAATATTTGTTTATTATAAATTTTAAATGTGTCAA
ACGTACTAAAATTGATTATATTATATACTCAAAAAGAAAAGCACACGTCAAAGATTGAGGCCAATAAAAGAAACAATAAA
AAATAAATTATTAATTTTTTGGGCTCTCCATTTCATTATTTTCATGTATTATATCGGATGAAAATATGACAAAAAAAATT
ATGATCACAAGTTTAAATCTTAAATATATAATTACGTTAAATATATGAAATAAAAAATTTCTAACTCAAGCTTGTGAAGT
AGAGTTGATGCTTCTCAAAAGGTGATTAAAAACTAAACTTATACAGCGATAGACTACTTTACCATCATGTGACGGGCTTA
TCTGAACTAAAATACTAGAGCGAAAAGCAACGAGCATCACATAATAAGAACTGAATTTTTTTACGTCAAATGTTAAGGTT
GAATTGTTCATCGGCATCGCACATTGGAATCAGTTCACCAGGAAAGACAAAAAACAATGGAAGTAAAAATAAAAATGAAG
ACGATGATGATGTACCTAAAGTTAAAAATAAAATGAAGATGAATAAATAGACAAAGTTTTGAACAATGAAGCTAGCTTGA
TGAAGTCATCACCCAAATAACATTGTGACTGACAGTGCTCCCAAACCAGCCAAAACTAGCAACCCCACAAGTCTGTTTTG
TGCAGCAGAGTAATAGTATGCATATGCATCCCCCGGCACACCGGTTACATATATGAACCTTGGCGGCGGCGGTGTTGGAG
GTGGCCGTGATGATGATGGTGGTGGTGGTGGTGGTAGTGGCGATGAATCATCACAACTCTCTGGTGGGGTTGGAGAGGAA
ATATCTGGAAGGAATAACGGTGGCGGCGAAGGTGGAGGAGGTGATAGAAGTTGATCATCACATGGGCTTCCACAAGGACA
TGATCCACATTTGATTTCAGTGTGTGTTGGCTGAGAACTCAGTGATTGGTCTAATTTGCTAGAAAATGTGTTGGCATAAA
CCGGAGATGAAATTGTAATGCAGAAAAGAAGCAGCACTACTATTGTGAGTTTTTGAGGAGTCAAACTCTTTGTTGGAGGA
GACACCATTGTGTTGTGGAGTTGTAGGTATTTGGAATTTGGTTCCTTCTGAGCCAAGGTATATAAATTAGAGATTGTATA
AATATAATTTTTTGTAACTGTTGTAAGCATATTCTTACCTTTTGCATGAAGTATATGGTGACGAGACATCAATTACAAGA
CAAAGCTCTCTTCCTCATCATTCTCTCTGATACACCTCAGGGCTTATTTGGTTATTCTTTTCTAGAAATATTTTTAAGAG
AAAATAAATAAGTTTCTAAAATGAATTCCCTACTAAATAATCATTAGTTAATTCACAGATGTCATTACATCTTTTAGGAA
AATTATATGAAAAATTTCTATAAATTAACTAATGATTACTTAACGAAGAATTCATTTTAATTTATAAAAAAAATTCATTT
TATTTTCTTTTTATTCTTCTTAGAATTGCTTTTAGAAAAATGCATCCAAACATACACTTGTTTAATTTCTATGGCTTTTG
CAAGGTGTTCAAACGTCTAAGTGTTCAGTTTCTAGCGAATTGGACTATCTATTAAAGGAAAAATAATGAGGTAATATAGA
ATTATATTCGTAATTAATTAGTTATTGTTTCTACCAGTCAATAATCAGTTCTCCTTAATGTAGCAGAGAAAGTAAACTCA
ATTAGATTACAAAGCTTAGTTGTTACACAAAATTCTTAATTAGTTGGATTTGCATCAGGAAACAATAGAAGAGAATGGCT
ACTTCACTTTGTATAAAGTGGAAAGCTGGCATTATTCCTCCCCATACGTGAACAAATTATTGGCACCTTCATTTTATGTA
CCTTTCACCTAACATATTAGTATCTCATTATTCTGTTTTTTTTTTTTTTTCCTTTTAGAATGAACCTTGTAACTATTCTG
CGGAAGTAGAATTACACTAGCCTTTAGCATATTTTGAATAATTTATTTAAAGACTATAGTATAGATTTTCTATTCAATCG
TGTAACATTTAAGTTGTACCTTCTTTAAAAGCCAACATTTGACGCGTTGTAGTAAAAGATTGTATTGGGATAAGAAACTA
AGAAAGGAATCAGATGTTGTGGAAGGGGATTAAGAAAGTGCACTTCCAACCTGACGCCAGAATTGAACCATTGCCTTTTT
TCTCTCATCAATCGATCAATTAAACTCTCCATTTACATCACAGATGCATCTAGAGACAGATTTAAAATGGAACATGAACA
GAAAAGCAGAAGTTTATGAATAATTTTACTTTTATATAATCTTTCTTTTTTATCTCTTTTTTCTGTAAAAATTAATATAA
AAATAGCCTTACTGAAAAAAAATTTAAAAATCATAGACAGCAAAGGTGCATGGGAAATACGAAAATAGAGGATTAGTTAC
GTGTAATATTTTTTTCTTGATGGCATAAAAGTTTGTGTTTGGTTCTAAAATTAAATATTGTAAGTTTCTAATGTTTCATT
TTTTCTCTCGATTAAATTAATTTGTAGGCAACTACTAGATATTAGAAATACTAATACCCTCCTTTGCTATAAGAAATAGG
AAAAATAGTCAACTAATCTCCTTGTCTAATGTTAGAATAGTCCCACTTCCTATGTTTAGTAAATTTGATAAGTGTTTATA
TAGTTGGGTAGGTCACCCCCTTACGAACTGATTTTTAAGGGGACCATTCGGATATCTTTGTTGCACTATAAAATTTAATA
TCTAAGACCTGTTTCCATACTAGATTATACTTAAGAAAATGTCAGACAACTATATTGAACAAACGTATGCCTTATATAAT
TCATAAAATAGCTTGACTAATTTCCTCCTCAAGTAGTCGCATTGATTGCTAGATATTTTGTCATATTTTCAAGCTATAAT
TTTTTTTATTTAGTCATTATTTCTGTTCTACCAAATAGGTTGTAAACTTTATGAGAAACAAATCCAAATTATTTTTTAGC
ATAATAACCAAATTATTTACAAATTAGTAGTTAGTTAGAAAAATAGGTCAAAAATATGATTTGAAATAAGCCATGTTTGG
GAACATAGTGAAAATCTTACAGAAAAGTTGGTGGTAAGTGTTAGTGGATCGCATGGCCCACTACAGTCAACAGGGAAGGG
TGTATTGGGCTTTGCTAGAAAATGTGTTGGCATAGCAAATAAAAGGAGGCTGTGTTGTTACGGGCATCAGCATAATTGTT
AGTACATCCGGTAAAGTAAAATAGTAAATTCCATTTTTCCCTAAAGCTAAATATGGATTGGTATATAAAAATATATTTTA
TAAATTAATTTAAAATTAATAATACATGTAGAAATTAAACTTATGACTTTGGCATTATTAATATGACACTCTAATCAACT
GAATTAATATATTAATTATATTATAAAATAATTAATGTTGTTATATATAACAATAAAATTTCTAATCTATATTTAATACA
AATATAAATTTAGATAGTAAATTTTATAAAAATTATTCGTATGGTGCTTACGGATTCGCCAAGCTTTACATAAAAATGAA
ATTTTACGGTTTTAATGGGTATAGCAACAATTATGTTGGATGCCTGTATCAAGATGACTTAATTAATAAAATAAAGCCAT
GGATCTCCACTGTCACTCCATGAGTGTCAAATGAATGGTGATTTGAGAAGTTCATGACCATAAGGAATTGACACCTTGAC
TGGAACAGCCACTATTCATCTTTTTTCCCTCAAACCCAAAATAATTATTGGAGCCATAAATTAAAATAAAAGTATGCATA
GTAACCTAATAGATTTGGCTACAGGACCTTTAGTAAAAATCCTTCAGTGGTCCCTTGACTCCTATCAATTTAATAGGTAA
GAGCCTCTTTTTTAAATCCTTTTAAATGGAATTTTGGTGGAAGTAATTTTGTTTTTAGAAAACATTTTTTTTGTGTTGTT
CAGTTAAAATTAGAGTTTAAAACCTTTAATCTATATTGTTATTTAATAATAAAAAAGTAATATTATAACCTTCGATTAAT
TCCCCTATAAATCTTCTTATTATCTTATAAAGAAAATATGGAACGAAAAAATAAGTATTTATTATCTTGAAAATATGAAA
CGCGTATAATATTTACCATATTAGAGCATTAGTATGAGGATGCTATATAATATTTAAAATCATTCATTCAAAAAATACCT
AAAATACCTTATGTTGTTTTTCCCTTCTAGAGGATCTAAATATAAAATGACTCAAACCAACATCATCTAGTAGTACATAA
CAGCTCCTGAAAACACAGACTTGCAAAATTTAGTAGCTACCAACACCATCTCTACCTCTTCAAGTTCATAAAAGGGAAAT
GGCCACCTTGTGCCTAAATCGGCCAACTCTGAACCTTACCAATTAATCAAGCACGGTGGTTCAATTCAAGCCCCATATAT
AAATACTAGCCAAGACAATTGTTCCAAAGGTGCTGGTAACTAACAATCATAAATAATTAATTAATTAGCCAGAGATGAAA
TAATGAAAAACCTTCAACTATCTACTCCCAACTATTTTAGAATTTTTCAGATGGTATTGGGAGTCCTGTGGTCTTTGCTT
AGAAGATTCTCCAGTTTTCTTCCTTCTCAATTAAAGCAACATTAGACAATTAGAACATAGTTTAAAGTAAATGTGTATGA
CTAGAAAGAAGACGTTTTACAAATGGAAAACAAATACTGACAAAAACAATGACCCAAAAGTCTACCAGTCTAAGTCAAGT
AAAACCCTTTAGACAAGCAATGCCCATTTGTACTTACATACACTCCTAGGTCATTAAGGAATTTTGGTATTTGCTCATTA
ATAATGATCTATTATCTTTTACACCTTTTTATTATAAAATAAAAGTATATTTGAAAAGTCAGTGCAAAAATTATATGATA
AATAACGGTAGTGATATTGTAAATTAGCGTTTGGGATTAGATACTGTTTAATAAGAAAAATATATTAATAGTATATATTA
AAAAAAAGTTGCACAACTTATGTGAGGTATGTATATAATTTGACTTATTTAAAAAAAAAGACAGAGAAATCACTTTATTT
AGATAAAATTGACTAAGATGGGTACACCCACGTAGGGGTGGGGGCTAAGTAAGAGAAATTCCTTAACAAATAGCTTGCAT
CAAAAGATGTGGACAAATGATGATATTTGATTTTTTATAATTAATAATATATTTTTATTTTAAATTACAAAAAAAGAATA
TCACCCTTTATAATTTTGAATTAAAAACATAGTGACTCAAAATAAAATAAATAAAACCCGCCAAAGTACCCGTTGGTTTG
TACTCTGTAAAAAGACTTGACGAAATTGTTATATTTTATTAGTACACGGCTATTCAAAAGAAAGTTTTTTATAATGTCCA
AGGGAAAGATATGTATATTTGCTTTTTCAAATTTCCATGTTCTCCAGAGATAAAAAAAAGAAAAAAGAATACTGCACAGT
ATACAAATATATATGTAATGATATAGTGTAGAGTTCCACACGTATTTTACAGCTTGGTAATGGAGTGTCAAAATCTTAAT
GACAGGCAAATAGGAGTTGTTGGCATTTAGAGCGTGTGACATACTCTTAAACCAAGGTTTTGCTCTGTCTCTTTTTATTG
CACCACCATCCAACCCTTCTCTTCTAAGTAACTAACTAACTTCATTTCATTTCTCAGTTCTCACCCATGGCGAGGCCTCT
TCTCACCTCTTCCATGCACAATCTTCTATTCTCCTCCATGCCCATCCCCACACTTTTCTTAGCTATACTCTCAGTCTTGT
GTTTATTTTCCATCATCACTTTTCTCTGTGGTTCTGACAAACTGAAGAAGCTCCACTTAGAAGCAGAGAAAGAAGCAGCA
ATAAAAACGAATTCCAAGGAGCACAAGCTGATTTCGAAGCTGAACAGCAATATTGGCAACAGGGCACTCTCCATGGTGAA
GATGTTGTCTTGGAGGAAAGTGCAAGAGGGAGAAGTGGAGGGAGAATATAGTGATCAAGATGAAGAAGCCCTTTGGAGGA
AGAACATCTTGATGGGAGAAAAGTGTCGTCCTCTTAGCTTTTCTGGGAAGATTGAGAATGATTCTGAAGAGAAAAATTAA
CACTTCTTTTTCGTTTGTGTTGTGGAGATGAGTATGGTTAGAAATTGTATTTGTGTGGCTTCAATTAGAACTTGCTAACT
AATTGCTCAGATTTTGGACAGTATCTAGAGTTTGCTACTATATTGTAACATAGGAAATAAACTTGGCAACTTTTTTTTTG
TGGGAACTTGTGTGAAACGTGTTGGCTTTGCAGGGATAGACACGGAGCTTAGAAACTTTTCCATGAAACTTATAATGGGA
TTGATTTCTTCTTGGTCTCTTATCTTATTCTTTAAAATTTCTTTTTAATTTTGTTATCAGGTTTTTATAATTTACAGAAG
GAAATGCTAGAAATAAACGTATCTAGCTCATGACACTTTTCATTATTGATTGATTTTGGTACCACGTAATTCGAAATGAA
TGGATCAAATTAATTGTCCAGTTCTCAAGTTGCATTGCACAGACACACTTAATTGAAGCAGGGATTGTATTGTGTGAACA
GTGAAAAACTTTCATTTTCTCACCCTCTACACGGTTGACTTTGTGAAGTCTTTCAATCGTGTAATTGAAGTTTAATTTAA
TGTATTAGGATTAAGGAGGCTTTTCCCGTGTTTGACGATTAAACATAGAATCTGTTATGTGTTTCTTGTAGCTTTGATTC
TCTTTTAGTAGTCACCACATGTTTGTAGCTTTAGTTTGGTAGTTGTAGAATGTGTCTGTCGTTCTGGACATTTCATTCAG
TGCACGCTTTTAAAATATTTTAAAGTAAATAAATACATTTTGCTATTTGTTAATAAATTGGTTTAAGTGTCTGTTTGGTT
AAGGGATGCTATGACCCCATGTTGCTTTTTTTTTTCTCATGGTGTCTGCGAAGCAACTGTTTGTTTCTAATTTTTCACGG
TAACACCTCGGTTTTGGGATCAAAATCGATTCCGATAAGGTTTTCAACCACTCACTAAATGGCTTTAGATTATGCTTTTG
CATGAAGAGAGAAAAAAAGACATAGTAAAATTCACCAATTTCCTTTTTTTCCTTGTTTTTATTGGTTGTTTTTTTGCCCA
ACCAGAAAATTTAGAAAGTCCCACAGATTAAATGATCCCCGCCCCCTCTCACTCTTTTCATTGTTTTAATTGGATGGTTA
GAGTAATGCTCGATGCAACATATAAAGAAGAATGCGATTTTCTACTCTAAACACTTGTTAAAAAAAAAAAAACGCTACAA
GTAATTTTATGGGAGATAAACCTAATAGATTTATTATGGTATAAAACTTTAAGTGTTTAATAACACTGTATATTTAACAT
TCAAACTGAAGAGTACTATTTAAACATAAATAATTTTGTATCAGTTTGATTTATACATTTGATAATATTTTATTGATATA
TCAATTTTTTTATTTTTTTTCTTTATCATATCATATTATTTATTATATTTTTTGCTATGAAGAATGTCTACCAATCATTT
TTATTTAAAACTTTAAGTACTAACATTTTAATTTCTACAAATGAATGAGGAGAATATTTTTATATTTAATTATATAGATT
AAAATAACTTTATTGTATTTTTCAAATGAATTAAATAATTATAAAAATAAAAATAAATTTTAATTTGTTTTAAATATAAA
GATGATAGTATAATTTTAATAATAGCATTTTAAAAAAATATAATTTTTTCGAACTTAAAATAAATATAGTTTAATTTGTA
TTTAAATATAATATCATGATTATAACAATAATTAACACAAATTATTTAAGTTTAAAATATTATTTTTGTAATTTAATAAT
AAAAAAGATTTAATTTAAATTTGAATGTGAATATTATAATAATAATAATAATAAATTAAAAAAATATGTAAATCTTGAAA
ATTAATCTCACTCTCATAAGTTGTATATGTAGACTACTATATAAGGGTTTTTGGGGCTAGCATTTTTCCTATACTCAGTC
CACTACACGCCCCGCGCAAAGCCTGACCCAATTCCCCTTCTTCCGCCCCTCGAGTCACCTCACCCAAAGCTCTATGTGCC
CAATTAAGGTTATATATATGATAAAAAATATTAGTAGAAGGAAGTTTAAATTATTATTCTTTTACTTGCAAAAAATATTA
ATAAAGTCTTACTACTAAAATAAATGTCACATTTATAATTTGAATGTTTAATAATTGATGTAAGAAAGTTTTACTCAAAC
AATAATTGGGTAAAAGGCTTCAAATCCACATTATTTCTGTATGATACATCATGCTTCACACAATATAAGTAAAAAGGCTT
AATTGTTGTTACTGTATCAAACACACATTATTACACCAAAATTAAAATTTTCTATTTTTGCATCATACAGCCAAATTAAT
CTTTTAAATAACTTTCCTTATCTAAACTAATTCTTCAGGGTTTGCTTAAGGGTGACGTTTTGGAAGAAAAAAATAAGTGG
AGGACAATTTTTTTTTTAATTAAGAGAGTTATATAATGTTTATAAAATAAATACAAAATAGAACATTAAATTTATGTTAA
TTTTCTATGCTATTTTTTTTACTTCAAACAATTGTCAAATTTAAAACTAATATTTATTGGAAATGACAGTTTTTCTTCTT
TATTTTCTTTCTCCAAAACCCCATACCCAAATACAACCCTAAAGAATTCTTGGAATAACATTATAGTGTGTTTAGTTTTG
ACTAGTTCCAAAATATTGCTTGGGAAAAAGGCACAAGAGACAAATTTTCCAAACACAGATTGATCATTCAATCTTTTCAT
TAGACGTAAATAAGATATATATCTCGTTCAGCCAAGAAAAAAAAATCTGGCTTTAAAGTTTAAACCTTGAAATGAGTGTT
TTGGTGTGTTTGTTTAGCATAATATTTAACGCCGGGTCGTTTGCTGGTAGAAATTAAAAAATGTTAAACAAACAAGGCAA
AGAGGATCAAATTCGAAGCAATAATCTTCTAACCATATCACTACAAATAAATGCATGTATATACATATCTATATCTGCTC
TCATAGTGAAGTAGGTTACACATTAATTACAGAACAAAATTAACATGCTTCAGACGCACCAAAACGAACCTATGAGAGTG
TTATTGCTCCGGCTAGCTTCTTGCTTCTGCATTTTTGCCTTGGTCACGACTTTGCTTCTACTTAAATACTAATTACAAGG
AAGAAAGTAACCTTATTGAGAAGCTCCTACTACATGAATTTCTTCATTTTCCATTGGGCTAAAACTCACCCGTTTCTGCA
AAATCATATGATTCAATTCAAGAAATAGCATTAACACAATCCCCTGAAGAATCGCATATTAGTTACTTAGGAAATTAAAT
GAACTGCTAGGAAACTACATACATGTGAAATGTTTCTTTTTTTACTCGTTATTTTAATACACCAACTCTCACCAAGTCTA
AGTCTCGGATAATATATTGTTTCGTGGATCTATATGACCACAATCAGTAAACGACGAGTACTATAATTGGGTGCACATGT
AATACTACCAAATTTGTGAATTATTCTTTAATTGGCGTGTTTGATTTTACATAAACTTCCAAAATCCTGTCTGTTTCCCT
CGACGCAACTTCATTTTGTATGAGATAAAGTTAAATTTGAAGTCTTAATTAATGCTAATTCTTTATTGTAAAACCAACAT
TTTGCTATTTTTACAATAAACAGAAAAATATTGATAAAATTATTTTTCATTTAATATTATATTAATACCACCAAAACTAC
ATATAGTATATTAAAATCACTTTCAAATAAATAAATAATTTTAAACATGGATTAATATGCTCAAATTTGTCTTTAACTGA
GATTAATTTATCGAAGCAAGTCCATCAAATTGAAGCAAATAGTAAAACGTGGTGTATGATTGTATGAACACTGAAATACT
CTCCACACACTAGGGGTGCAAACAAACCGATTCGGTTGAATTGTAACCAAATTTAAATCGATTTTTATTCGAGTTGGTTC
AAGAAAAAAATATACTATTTTATAAAAATTAATTTAGTTAATGGAATTATTTTTACAATAGTTCGATTAATCAATTTTCA
CTTGAGTTTTATTTTATTTTTTTGAAAAAAATAATTCAAAAACTAGTTTAAAATTGGTCTTGTCCTTAGAATCAATTTAA
ATATCGATTGAATCAATTTTTTGAAACCAATTTAATTTTGAACCAATTTTCAAGATTAGTTTGACTATTTAAATGTAAAA
TTAAACAAACCGGTTTAAACAGTTCAAAATCAGATAGGTTTAATTTTTTATTTTTTTTACCTATTTGCAACCCCTATTCC
ACACGTTTGGAGATCGGAAAGAGAGTATTTGTTGTCCTCATGTAAGAAAGCAGTCGCAATTAATTAAAGCCAAAACATAT
TAGACTTACGGAGTGTTTGGACACGCGTTTTCAACACTCATTTTCCTGTATTTTCACATCAAATGGAAAAAACAAATGCA
GAAACTACTATTTGTGATTTCTAACTTGATGCAAATCTTTCCGGATACAGTGAATGTTTGGTAAGTCGATGAGGATCCGC
ATTCAGTACATAATCAACACAAACAATTATTAATTGCTTCAACAATTGAAGTTCAGTGCAAACCAACTTGTTACCAAACA
CATTAATAGAACTAAACATGCATTTAATTAATACGAATTTGAGTTAGGGTGCTTATTTGAAGTATAATTCAACTTTTTAA
AACAAAGTATGGCTGGTATTAAAATAGTTTGATTCTATTTCCTCTAACAATATAAAGAGAACTTATTGAGAGATTATTTA
AAAGCAATTTGTAAGAAGATGTTTTTGAAGAAAAAGCAAGTATAAAGATGATGAAATCTTCAACTTGGAAGTATAAACGC
TTAAAATATAACTATACTATCCCATGAAATCCGGTACAAGAAAACGACCCTGTCTAAGCAGCCACATGCAATTTCGCGTA
CGTCGACATCAGCATTAACCGACGCCTTAATAAGCGCCCGTGAACACAAACGACCAAACACTAACAGATACGAAAGTTCA
ACCCACTTTCAAAGATTCAAGAATAATAATAATGTTTTTTTTAAAGAGATTTCAGTGTCTCTTTACCTATTTCAACTAAA
AATAAATATAACATAAGAATAATGAATAATTATTAAGAAAGAAATAATAACAATTTAAAAATAATCTAATAAAATATGCA
CATCAAATAAGGATATTTTCTTTATTATTAATATAAATAATAATAAAAAAACCAAGATATTCGCAAAAGAAATACATACC
TCACGTGGTTTGTGATTGTGCACAGTCTTCCGGCCACCGTCCTCCGGCGCAGAAACTCCGGCAGCACCCTCGCCGGCATT
GGTTCCCATATACAAACTTATGATTTTCTGGGCCACCTGGGAGCCGTCGGTGCTCTCCTCCATCAACTTATCCAGATGGG
CCTTGGGGAGCCTCATCTTAACCCTGATGGGCCCATCAGAGCCCAGATTGGGGCTCTGCCTGGAGAGCGGGAGGTCCGAA
ACGGAGCGTTTGGAGAGCATGAGAAGCTGGAGCCTATCGGAGGCGTTCATGCCGCGTATCCCACTGGATCGCACCCTCCT
CGGTAGCGCCGTTTTTTCCTCTTCGGGCTGAATCTTGGGTAACTCAACGAGAAAGTAAATCTTTGTGGGCTTCAGTTCCT
GGTACGGCTCAAGAGGTTTGGCCCGAAGCCCGAAATGTTTCACCGCTTCGGAGTCCAGAAGCACGTGGCCCGGGTAGTCC
TTTACGACGTCGTTTGCTCTCGCTGGTGTTTTCAGCTTCAACGTCTCTCCATCCACCTTCATCACCTTGGCCTTTTTACT
CCTTCCCATGGTGTTCCCCATAGCTTCAAGCTTTCTCTTCTGTTCCTTTGGATTCTTTTTTTTTGTCTTTGGTTGATTTG
GCGAAATTAAGGTAAGTGTTCTTCTTTTTTTTTTTTTTTTTTGCCTCACCGAATTTTGTGGGGGGTATTTATATTGGGAT
TATGGGAGGGATGCTTTAGTAGTAAGGGGTTGACAAAACCAAAGTTGAATTATCAATGATGGGATTGCATGTGTGAATTG
GTGGAATATTGCTACTATGTATAAAATAAAATAAAAATAGGTTAGTTTAGTGATATGGATGGTAAATAGTAGTGGGGAAA
CTTTGGTTGTTAGGGGATAAACACTAGTTTGGTTGGTTTATAACAATAGTAGTGGGTAGGCCAAACCAAGCTTCAATCTT
AATCAATGTCATTGTAGTTTTGTACAACCTATTTGAGAAAAAAAAAGAAGTGGGGTACCTCATGTTCTTTTCATATGTGG
TTTGTCTACCTGTCAAGGGAAGTTGCGTTTATGAGATAGTATGATGACGTTGGATATTGTCAAAAAAGAGAAACAATTAA
TGATTTAGTCAATTTTGGTAGTCAGGCCACCAGATAAATAATAAATTCTTCATATATGGTGCAAATAATTAATATTTTTA
ACTACATAAATTATACTATTATAATTCAGATTCATAATAAATAAATATTTTTAAATATAAAATTTATATTTTAAATTTAT
AATAAACAATTTAGGTTTAAATATTTTTTAATTTGGGTAATTTAACATTTTTTCATTTTTATTCTTGTAATTTTTTTCTT
TTAATCCTTTCAATTTGTTTTAGATATTTTTGTACTCTTTAAAGTGTTTTAAGGATGAAAAATAAAACACGCATTTTATA
ATGACTAAAACGAAAAATAATATTATAAGGACGAAAATGAAAAAAATATATATTTAAACCTATAATTCAATATGTGATAT
CAAATTATTATTAATTATGTATATTTTTTTAAAAAAAAATTTGATAATTAATTTAGAAATTGAGATAGAATATTATAGAT
TTAAAAAGGATGTGAGCGTAAGAAGATCATGCATGTATACTTATAAAAATAAGAGGAGTGTTAAAGAATATATAAAACAA
TGAATTAATATTTGAAATATAAATTTTAGAAAATAGGAGAAAATAATATGTGTGATATAAATTTTAAAAAACATTTCTCT
ATTATTATATATAAAACTCAATTTATCTAATTTATCAAGATTAATGAAAGTCATTGATTTAGTTGATAATAATAAATTTG
TTTTAAATTTATAATTTTTTTAAAAACTATTATCATCATTATTATTTCTCTCTTCTAATAATTTATCAAGGCGTTATCTT
TAATGAAAGGTATTTTTAATCTAAAAACAATTTATGTAAAAAATATTATATTTTAGATCTTATAAATAGAAAAAAAAAAT
GATGGAAATGCCTCCCCATAAAAAAACATAGCCCTACACTGTATCATTATTGTTAAAGACTTTAGGGAGTTTTAGGACAC
CTAAAAAATATAAACATTTTTATTGATACTTCATTATTTCTATTTATTATTTTTATCACCTCGCATCATTAATGTATTAA
TTATTGAGGTGTAGAAACTCCTTCGAGTGTTCAACTATCTTTTTCCAATTGATAATCTCCTTTGGGTTTCTGTTTTTACT
TTATAGTGTTCCCATGCTGCTGCAATCTCAACTCCAAGTAGGTAGGCATTCACATTAGGCAACTCTTAATGGATAAGACC
ATCGAATTCGAAAGTACCTTTTTTTACTTTATAAAGTATAATTTAAAGATTTAAATATATTTTTATTATGTAATAATTTA
AACGTTTCTTTTTAATTTTTTTCCTGACAAAATACGATTATTTCATTTTTGTGTTTAAAATGTTTTAAATAATATTTTTA
TTGTTTAAAGTGATATTTTTGGTCTTAGGTTAGAAATTATGAATGAGTTAGAGATTAATTCTATTCACGCTGTTATTTTA
AAAAAAATTACATATAATAAAAATAAAATATGAATTTTTTTATCAAATAAATTATTTTTATTTGTGTAAATACAATAAAA
TTTTACATGACTGTACTAACTTTTTGAGTTCTTTAAAGTAATATTACATTAAAAATAAAAAATAAAAAAAATATATTTTA
TAAGAACTAAATAAAAAATCAGAAAAAAAAAACAAAAAAAACATTAAATTACATTAAAATAAAAATATATTTAAATCTAA
TTTAAAACTGTAAATTACCTGCTCTTCGTAAATCGTAAAAGTGGGTGTCGGCGTTAGAGAGGTGCTTCTCACACTCGCAC
TCGCACCTTACGTGAGATTATCTAATGTTTGACCACTTGACCTTCCAAATTTGTGTTCATTTTTTTTTTATGAATATGAA
TATTTCTATTCTTTCATGCTATTTTTGTCCTGTTTAGATTTAAATAATCCTACACGTACATATATATTATATTATTCTAT
AATTTTTTCACGATGATGACATCATATATTTTTTATTATTATTTAACATCTTATTGTTTAATTAATATTCTTATACTTTT
ATTTAATTATTTATTAAATAATGAAAGTTGTATAAATAATTAATATATATATATATATATATATAATTTTTCTCTAACTT
TTTTATGTCTTTTCTTTGTACTTCGCAGGTACATATTAAAAAGCAACAATATGCAACTGTTCCGGAACAAATTGAAAATA
ATTATACAAATATAATTTAATGTACATCATATAATAATTGATTATTAATAGTATATTTTGATTAGTTAGAGATCTACTAA
CTCTACGTGTAGATGTTGTCAAACTTATTTGACTTGATAATATTTTATGACCATTGGATGGCAAGCTTATATCCAAAAAA
TCAAGTTTATGACATTTTATATAAATTAAATATTAGTTTGTATTTTATTAATCAAATTTATTTTAACATTACAAACTCCC
TTTGTAGATGAAGGTTACCTTAAAAGAAATTGATATTGTTTTAGAAGTATAACAACTAACAAAGTTTTAATATTAATTTT
TTTTTTACCTTCGTTAGAAGTAAATGGTGCCACTACATTTTTGTTTAAAACAAAGTTCTAGTTAATTAAGGAGTGCTATT
TTATCAATAAGTATTTAATATATTGGATTCAATATTTTTAACTTTTTAAAATAAATTTTGAAATTTAAGATAATTATTTT
TTTTAATTTTCTTAAATACTTTGTATTTAATACATTATTACTTTAACAACGCACGTTAACATTTTCTTACTTTTGATTAA
TATGCGCCTATTAATAAGCTAACAACATTACTATTAAGAATTGAATTAATTATGTTTTTAGTGTTTGAATTTTTTTCAAC
TTTTCACTTTTAATCTTTAAATAAAAAATTGATGGGTCTTCATTCCTAATATTTATCTCTATATTTACATTTGATCCTTG
CTTTAAAAATCATCCTTAGAGGCTGAGGTGACAGTTTTTTTTTAAATTACGGTTAAAAATCCCAAACCAGATAGATAGCT
TTGCGTTGCGACGTCGCGTAAAAAATGAAATTGGATTTCGAATAAAGAAGAATGAAGTCTCGATGAATCAATATTCAAAC
ATAAAAATAAAAACGAAAATGCAAAAGGTAATATTTTGATTTTTCAATCTACAATTGCAGAAATTGTTTGGGCAAAGAGA
ATTTTACAAAGCATGAAATGCAGCACAAACAGAGTAATCTTTCTCTTAGCTCAAAAAAATTTGACGACAAATATCCCATT
TTTACAGATTCGTTTTGAGTTCCATTTTTTAATACTTTTAAAAATATCAGAAAAACAATTTCTATCGATTTTACACACCG
TTCAAAAATGGTCTAACACGTTTAAGACACTTTAACCAGGTATTTTCTTGTGGTTCAAAGATGCCAGAAAATAAATTGCC
ACAAAATACTTTAAAATAATTTTAAAAAACAGTCACCCTATTCAATAAGGGTGATTTTTTAAGAGATCAAAAACAAAAAC
AGAAATAAACATTAGGAAGAGTTGTTGTACCATTTTTTATTTTATTATTTTTGCATTTTCCTTCCAATAATTTTCATAAA
GTAGTTTTCAGTTAGGAAAGACATTGACTTCTTTCATTCGTATAATTTTTTTTTCTTCCTTTCAATCCTTTGAGGTTTCG
GTTATTGAAGATGAAGAGTGAACAGTTAAGAATGATGAGTTGATAAACTAAGTTGGGACGAGTTTGACTATTTTCATTCC
GACTCCCATCATAGGCGAAATGAGTTTAGAGACAAGTTTAAAAGAAATGAATAAGGAAAAAAAAATATAAGCTCATTTAT
ATAGGGATTGGAGAAATCTATGGAGCATCCACTCACCTTTCTTTAAAAAAATAATTGTCTTGTATATAATTTAAAATAAA
TCATAAGTTATTAATTTCGTTTAATTATATCAATATATAGAAGTTAACAAATAAAATAAATTACAAAAATAATAATTTTA
AATACTAAATTGTTTATTGATAAATTGTGTAATTTTATTATTATTATTTAAATTATTTAATTATTATAATGACTATTTTA
TTAATTTTCAATAAGCATTTATAAGACAACAAATAAGAAAACAAAATGAATCAAAATTTTCGTATAAATTAAAATTAAGT
TAAGTACTACTAATTTTGAAGAAATTAAATTATGGAACTTTAAGAAAAGATGTGGCAAGTTAATTTTAACTTTTTTTTTT
CTCCCACAAATTTAAACATTTTGAATATCTATATGACTTCATAACTTTTATTTATCAGTGGTTTGCATTTATTATTTCAT
AAGTACTAGAAACATAATGGAAAGATCGACAAAGAGATAAAATTTAAAGAGTGCTTATAATAGTAAAATTGAAGAAGGAA
AAGATAACACTACTCTTTTAGATTTTTTTTGGATTAATGGAAAGCTGATGGAAATTAAGAAAGCCAAAAGAAGGGGAAAA
AACACATAAAAAACGTTTTCATCATTTGATTGATTTCCTTTCACTTGTGATGAAATGGTGCTGAATTGTTATTCTAATCT
AAGAAAGCATATTATGAATTTTCACTAGTGATTCTTTTTAAGCCTTGCACTTTATCCTTTCTGCATCCTCCTTTATCATC
CATCAATTTATCACTAAGATATTAGAAGTTGGATTCAAGGACAAAGCGTTCTTGGTCCTCCAATTCTTGCACATACATGC
TTGACCTCCTATTATTATTATTAAAAAAATGACCAAATTGAATTGGCATCATATGTATGGATCTCAATTCTAATCAGCAA
TCAGTTTCCTAAATGGTAGTTCGTTTGAATTGTTAGAACTTTGAATATGTTAATGAGTCAGCGGATTTTCATCAGCTTAG
TGAGATTACCATTAATAATTTGTGTCAATTGACATTTGACTGTGGTAATAAAAAGTTCATATGATGATTTATTTAAAACA
CGCTAACTAGGATATATAACAGAATTCAGAAGTTTGTGTTGGTCCAATTCCAATATAATTGTTATAGTATTAATAAAGAC
TACGTTTCTTCTCATCCTCTAGCATAGTAATTCAATGCATCTAAAGTTTTATACTAATTCAATTCATGGTAGTTATAGTC
TTCTACATCTCAATGTTAAACCAATTAGGTACAAGAAATTTCTCTATTTTCACTACATTCCTAACGTGCTTGCTATTATG
GCTCGATCACTAAATTGACATACTCAGGAGCATAACTGAAATTTCTACTTCTGTTGCCACTTTAAATGCGGACACAACTA
AACCAGTATTGTTTGTGGGAGNNNNNNNNNNNNNNNNNNNNNNNNNNNNNNNNNNNNNNNNNNNNNNNNNNNNNNNNNNN
NNNNNNNNNNNNNNNNNNNNNNNNNNNNNNNNNNNNNNNNNNNNNNNNNNNNNNNNNNNNNNNNNNNNNNNNNNNNNNNN
NNNNNNNNNNNNNNNNNNNNNNNNNNNNNNNNNNNNNNNNNNNNNNNNNNNNNNNNNNNNNNNNNNNNNNNNNNNNNNNN
NNNNNNNNNNNNNNNNNNNNNNNNNNNNNNNNNNNNNNNNNNNNNNNNNNNNNNNNNNNNNNNNNGTAAAAACAAATGAT
AAGAAGGGCCACGTTATTCGGGTTTTGTGTGAACCCAATTCTAAACAAAGGTGACCGAATGCAAGAGATATGAAAGCCTG
TCGAGTGATTTTCTTTCTGCACCAGCCCTAAGAATTGAAAATGGGTATGAACCTTACGAAATAATTTAAAATCAATGGGA
GGTCTCAAACCCTCTCACCAATTAAACTAATAACTTAATTATGTGAAAAAATAAGTAATATTATTATATAATACTAAAAT
TTTTAATATAATTTAATACATATAATAATAAATTTTGTAATAATTAAATTCGATCTAATAATATATTTATATATATATAT
ATATATATATATATATATATAAATTTTAAATAAAAATAAAAAATTCAATAAAAAAATTTATATATATATAAAATATATTA
TTAGATTAAAATTAATTGCTATAAAATTTATTATTTAAATTTATATGTTTATTAAATTTATATTAAAAATTTTAATATTA
TATATAATAATATTAATTATTTTTTAATATAATTGATCTATTAATTTAGTTATTTTGAGAATTGCTTAGAGCGCCAGCTA
ACGTAACACTCACGTGTTTGTATAACAATTTTGTGGACTGCAGACTACATTATTAAAGTGTTGACTGTTGATAAATTTAA
AGATTTGATTCTCATTCAATAATTCATATGGTGGTTAATTTAGCAAAATAAAAGTTATCAAGAAGGGGATTGAAAAATTA
TACCATTCCGAATCGATGAATAATTTAACGTGTCTGAATAATTGTTTTTTTTTGGTACAGTGTTTGAATAATAGTTTGAA
TCTTATTTAGTCTAGATTAATAAATTTTGCTTAAATATAATTTTTAGTTTTACTTAAGTTGAAATAAATAAATTGAATTA
TTATTTGCAAACTATTATCCACATAGGACTGCGTAAAATCAATGAGCATCTAGATCAACTTTAAGGAAAAAAAAAATTGT
TTTTCTAGAGGAAGAAAAAAATTGTTGGTCAAAAGCTGAAATATCACGAAATTAAACCGCGTTCGTTATAAAATACGTAG
ATTCATTTGTAGTTTGTAAACGAAATGCCAGTTTACCCCAAACAAGCACATGCACGCATCCTTCTAAACACGCGGTCTTA
TCCAAAGTCAAAATATTATCATGCGTACATAATTGGCCAAGAATAAATATTTTTTTGAGTTTTAAAAATATATTCCCATG
ACATCTTTATAAAGAGAGATTAAAAATATTATGAATTTTTAGGTGAAAGTATTATTTTATAAAATTAAAAAAAATATAAG
AGATATTTCAACTCATTGACAAACAGAAAAATAAAGTCCAATCTATAAGATTAATATGTCCGAAAAAGTAGTTAAATTGA
TACACCACTCAGTCAACAAACAAAAGTCCTTATTGAATTTGGCCGTTAACCATGGATCTCTAAGAGATCATATATATCAT
AATAGCATAGTCCTATCCAAAGTGGTAACTAAATGCACCTCATATTTGAGGGAAAAAAATGACTCTATTTTAAATGACAT
GCACCTCATAGTGAAACAAAATTGACTACGAAAATTTATTGGCTAATTAATGAGTATTGCAATATGTTTCAAATGGTTTA
AGCTTTTAAAAATCCATATAAAACGATATGAATCATAATTAAAAGTAACGACATATTATAAAAAGAAGATATTTTTTTTG
GTAAAAAATAAAAAGAAGAGATAATTACTTATATAATAAAAAGAAGAGATAATTACTTATATATATATATATATATATAT
ATATATATATATATATATATATATATATATATATATATATTAGTAGTAGTTATGTCTATACTCTACTTGTTTAATTTGGA
CATTATATTATCTCCTTTACGCATTCTTTACTTTGTGTATTTTTAATTGTGTAACAATTTTAGGGAAGGCGGTGGTATTC
TTTGACTAACAATTTTCTTAAGTTATGTGCAAATACGTATATGCGTGTGGAAAGGATACATTGCATTTATCTATGTATTT
TGGATATATAAATTAAGCTTTTTGTTCGTGTGGGGTATACAATCTGCTTTAGGTGGTGTAGTTTCACTTCATTTGTATAA
GACATAGTTATGTATAGAGAAAGGTCATGGAGAGTGCTTTCTTTCTCTATCTAGTAATGGGATTCCTATTCTATGTATAA
GGGGAGGGCATCCCCTTGTACCCAATCTTAAAACATATGTTTAATTTGTTGGCTGAAAATAAAATTATGTGTAATTTTAT
AAAAAAAAATAATGTATACCTACCAAGCTAGATAACGATCTAAGTGTAATTATTACTAGTCTTACAAGAAATTAATGTAC
TTACCCTATGAAAAGAAAGCTAAACTTATATTATAGCCATAAAAAATATGTTATATTTTAATATTTAACTTATCAAAAGT
ATATATAATGGCATACATGATCATGTAATGTAACATATTATACTCTTAATAAAATGATATAATACTCTCAAAATATTTAT
AAAAAAATTATAAGGAAAAAATAAGGAATAACAATATATTTTCTTCTATTCATTAGAGAGAAATTGAAAGGAGAGAGACC
TTGGTTTGACCCCCTGTAGTGGTCCTTGTTTTTAATAAAGCGGACCAATTTAGAAACAGAGATTCTCTTTTCATAAATTT
TTCTTTTAATTCAAATTTTTTTAAAAAAATTCTTCTAACCAAACAAACTCTTATGTTGTGTTTGGGGCAAGTGATTTTCA
AGGAGTGACTGGAGATCGAAACGAGCTTGTCTGTTTGGTAAAGGCTATTATTTTGTGTAAAAACAAGTTTCACGTGTACT
AGGGTCTCACTCACAATCACTTTTGATGTGATCGTATAATATGTGAATGAATTTTTCTCCTTATTTTGTCACAAAAAATA
TTTGATGTTGGGTGAATAAGGATACAATAATATTTTAATTACAATGTTTTAATTTTATTTTTACTATATTTTTTATCTAA
TTATTTTTCTTTTATTTTTATTCATTTTATTTTTCTTCTCGCAATCAAATAAAAAATCAAGTTATCATGTGTGTGCATTT
TTTTATATATTTAATATTAACTTTAGATGCCTATATAATTGGCGTGCCATTTAGTATATATATATAATGAACTTTGATTT
GTTTGTTAAATTAGTAATTCTATTTATGATATTTTTTACGATTTGTATTTAAAAATGATGCTAATGTTACTCACTATAAT
TGACGTTGTAATGTCATTATCCATTCTCCCTCCCTCCAACTATTGCGAAAAGCAATTCCGACCATTTTTTTTCCTTTCTG
AAATGAAATATATGTGTAAAGGACACAAATATTTTCAAAAGAATTTGAGGCCATTCCTCGTGTGAACCACCAAATCGTGA
TATATATATATATATATATATATATATATATATATATATATATATATATATATATATATATGAATGGTAGATGCCCCAAC
ATGAGCTTATGAAGGGATAACTATGAAAGATATTTGTACTACCAAATTGTTAGATATATCAATTTGACACCTTAAAATTA
ATTTGTAACAAACAATTAGTAGTGGTTGTTGAAAATTATTTCTACCAAATTGTTAGATATATCAATTTGACACCTTAAAA
TTGCTAATTCATTTTAAAGTGATGATTTCATTGTGTGATGACGCTAAGAAAAGCTCGCTCAATCTGCATTCCAAATTTTA
CAAACCTATAGACACTTGAAGTTTGATTCATCATGATCACCTAGAGGTTTTGTGTAATTTTACTTCTGATTAAGGCTATT
ATATATTTTTTCAATAATAATTTATTTTGTGTTGAAATTTTATTAATATTTTTCTTCAAATAAATATTAAATAAGTCTCG
TTTATTTTTTAATAGAAAATAAATAAACATAAAATTTAAATATGATCATATTAATTGTCAAAATTAATTTTGGCAAAAGA
TAATTCATTTCCATCGACTAGCTAGTAGTATGTAGCGGCACTTGTTTTATAATTTTTTTTCTTTTTTTTTCATATGAACA
AAAATAAATGAATAGATTATGGGTAAACAAGTATGATTCACAAAACTTCAAGCAAGATTTACTAGCTGTACGTACGTCAG
GATGATATATCTGAAGGGTCTTAAAGATTGTATGGTATCATAAGGGTGCTGATTGTTGCTCTCTCAGTATAAATCTATAG
ATTAGTTAAATTTAATTTCTACTTAATTATTTTAATATTGACATTATATGTATGCAAGAACTAGTTTTAGAAACGTTAAT
AAAGGTCTTGCCCCATCAAGAGAAGATGTCCAAGCGAAGTCAGTTGGCATGTATGATTATGCGTTGTGCTTGAAGTCTTG
TGCTTTGAACTTCTGCATAATGGATAAGAAACCAAAAAAAGGTACGTACACAAACTAAAACTTTAAGCATAATAAATTAC
TTTAAGAAGTTTTGGATGCTCATCCCTATGGTGGTTGTTTGGTCTACTTAGTGCATAAAAATGGAATTGTGTCTTTACGG
GGAAAAAAAAAACAAGTAGATTAAGCAAAAGTTGTGGATTACATAAAGGTTGATCTTAGTTGACTTCACAATTGGAGAGT
TCTCTTTTTGTTTGTTATATTATTCCCTTACAATTCACGAGTTTTTTTCTTTTGGTGGGCGTTATAATTCATGAGGTCCT
GGCAACATCTTTTGAACAAATCTGGTTGTAATGCGGGCTGAAATATCTCTCGTATTTTTCATAAATATTTTTTAATAATT
TATTAAATTAATACTACTTAACTTTGAATTTTTTTTATATAGTTAAGATTGGGAATAGGAGGCATCTTCAAAATGCATAT
GCTCTTTACAAATTAAATCTAATATATTTTAAAAAAAAATCATTAATTTTATCATAGAAGTGTGAAAATGTGGAAAAGCG
CATATATAAAACTATATAGATTACTTGTACCTCTTTTGATTAAAAGAGAGAAGTCCAATATGTATACTTTTTCTATGCCA
TGAGATGATCACATCAAAATAACTTTAGAGTTCGTTACTTTTCTTTTTTTCAAATGTTATTCTAAAAATAATCATACCTA
GAAACTTGGTCAATTTTGTAGAATATCTAGCTAGTACTACTGTCAGACAGGTTTTGCATGGGTCTTCTGGTAGCTATAAC
CACCACTCTCAAAATAAGATTCATCATCACTTGGAAACTGAATGGAAATTGCACCCACTACTCAACTCCGAACTTAATGG
AAATCTTGCATTCATTGATTTGATTCTTTACTTTAATGCTTTTCTCTCTATATATGAATACGTGTCCGAAAATTCCAAAT
CAACAATAAAACTCAATAACGACTTTTGCATCACTTTTCGCCGCATTAGCACTACATATACTTATAAGTAATAATCAAGG
TCTAGCTTGCAGGAACATGCACATGAACCGAATTTAGGTCATCATAATATGTATATACAAAGGACACTTGCCATTACATG
AAAATAACTCATGTTAAATCCTTCATTCATCCCTCAGCTTTCGTTGTCATGTATCTCTCATCAAGATCTAGCAGGAAAAT
TCTAGTACATTTTGTGTACTTAATTAATTCAACTTATTTTAAAGAGATAATCAAATTTTTTTAATGTTTTTTTGTTTGAA
TTGCTTTTGAAAAACTGATTATTTCTCCAAAATTAATTTGTAACAAACATGAAGTACTACTGCTGGTAATTAATACTCTT
GCCAACAACTAAAAGTACTAACAGTTGAGATCTATATCCACGTCACATGTCTTGGCGGACTCATGATCAGAATTTTTGTT
TTCTTCCACAGGCGAAGGTAAAGAAATTGTAAGATCAAGATTCAAAGGGGGTGATGAAATAATTGATGTTTCTTCTTTAG
TGAACGAAATCTTATGATGATCAGTGGCAGCTGAACCACGGGAATTGAAGAAAGGGACTTTGTTGTTGTTGATGGACTCA
GATGTTGATGCACCCTGATGATCAGCAGAAGAAACATGAGGACGAGGAAAGCTTTGGTGTGGCTTATGGCTATTTGGATC
AATTCCCATCTTTATTAGTTTTCTTCGGATGTGAGAATTCCAATAGTTCTTCACCTCATTGTCTGTCCTCCCAGGCAACC
TTCCAGCAATGAGTGACCACCTATGATTACATACATACATATATATAAGCATCCAATTAACTGAAGATGCTCTAATAATA
TGGTATATGTATATAAAATACCTTTTGTTAATAATATAGTAGTAGTTCAAAAATTTGATGAATGAAATTATTTTTTATTA
GAAATCACGATAAGAAGGAATTTATAAAACTCAATATTGTGTTTTACAATAAAACTATTTTACTTCCAATTCTCTATTCA
TTTCTCTTAGGTAGTTAATGGTTAACAAAAACGGTAATAGTGTCTTTTAATGTCAAACGAGGGATTTAAAATTTTCTATT
TCAATTTTCATAAATGTGATGTCGATATTTGGTACCTGTTACCAAGGAGGGCATGGAGTTTGATGATGAGGTCTTCCTCA
TCTTCAGCAAAGATTCCACGTTTGATGCCTGGTCGTAAGTAGTTTAACCATCTCATCCTACAGCTTTTGCCACAACGATG
CAGCCCTATATATATGTTGAATGACATATGGTTATAAATGGTACTCAAAACGATATAACAAGAAATTAATTTAAGGTTTT
GGTATTATTATTTTTTTAACTAATAATAGTTGAATGAATTTCTATTCAATGAAACTCTTTCTTCTTTAGTATGTCTAAAT
TCATTTAACTATTGAGTATTGACAGCAAAAAAATTGTATATCAAAACCCTCTTTGGATACTATAACAGCTCTCTATTTAA
TATGATACACCCTCATGAGTTAAGTTATAAGTTTTTGCTACCTAGTTAATTGATTGGGTGTACCTAGTGTAATCTTCTAA
GAGAGAACTGTATGAAGAATGAATATAATTAACTCATGGTGGTTGAATAGAGAAAGAAAGAGGAAAAAGTCGTGGTAAAT
TTGAATGTTTCTCGTTAAAAAAAAAAAAAAAAAAAACTAACAAATTAAGACTAATGTTTGTTAATAAAAAATAAAAATAA
AAAACTAACCAGCAGCTTTAGGAATGGAACGCCAACAGCCTTCACCATGGACTTGGATGTAGTCAATGAGCTTTTGGTCT
TCTTGCTTGGACCAAGCACCTTTATTGATGTTTTCCTTGTCACAACAAGGTTTTCTCATTGTTTTCTTTTTGTTGTGAAC
TCCCCCTTTTGTACCTGCAGGGGTGTGCCCGTGTGGGTGTTTGGGGCTAACAAAAGGCTAAAAAATGTATATGGAAAGAG
AGAAAGAGAGTGGAAGCCCAGACAAATAGCAGAAGAAAGGTTAGATATATATTTGTAAAGGAGTGAGGATGAAGGGTGTG
GGATATGGATATTTTGACTTGGACTGGTGGTTTTGCCGTATTGTATTTTTTGATTTATTTTTGGTGATAGGATAATATTA
AGGGTATGCATTTGCCCTTAGGTGTTCTTAGCATTCCATTGCTTACCGTTAAGTAAATGTCATTATCAGGTGTCATACAT
TTGTTGCACACTATTGAGATGGTCTTTATTGGGTCGAATTCACAAATTTTCGTACTGATAAGAAAAACATGGTGTCAAGA
GTCAATAATGATGGCTTTTATTCGGAGAAACTAACGCATGATACTCCAAATTTTAGATGAAAATGGATGCAGGCCAAGAC
CAGCGTCTGCATGTACTAGGGATGGCAAATTGGCAGTTGTATCCCTGGATAACCGCAAAAATATATGTAAATAAGTCGAA
AAATATTCACTCCTTTGGGGATGAGTTTGGGATATATATATATAAAAGGAATCAAATTATATCCATATAATTTTAATAGT
TATATAATTTTTATAATTTGTATTAATTCAATCATTTAATTATATCAATTATTATTTGTATCAAATTTTATTAAAATCAA
ATAATAACAAAAAATAATCAAATAATTTATTATTTATTATATTTTGAAATGTTTATGTTATGTTAATATTAATTTATATG
AAAAAGGTAACAAATAATTTTATATTAATATAAAATTTTAAATATGTAATTTATGTAAAAAAAATTTAACCCAACAATGA
ATTTAAAAAAATATTTTCCACTAGAAAGTTATAAAATGATTGTAATATATATTTTATTAATTATTAAATTTAATTACTAA
AACATAGTACTTTATCATTGTTAATTTTATGCAATCAAACAAATATGATTCAATTTGTAGGGCATGTTGATCTTGTAGCC
TTATAGGAGAATACCTGGTTTGATTCCAAAAAAAAAAAAAAATCATGAGAAGGAATCATTAACTTTTAAGTATAATTAAA
TCTTAAATTAATAATTAGTCTCATCATTAACTAAAAAATTAAAACATATAAAAATACATCAAAATTTTATCAGTGAGTTA
AAAGACCTAATTTCAGTGTAAAAAACATTATCTTATTGTATTTTCTTTCTTTCTTTCTTAATTTCTTCTTATTTGTCTCT
TTATATATATAGTGGTAAAAAAATTATAAATCTAATTTCTTTTAAAATAAAAATGACTCTAAAAAAGTTCCCCCTCTCCA
CCGACTCTAAACAACACCAAATCTATGTTAGCCACATAATAGCCGAGAAAATAAGTGGTGAAGATCTTGATGTCCCCCAC
AGAAATGACAACATGAAATTCACCGTGACTCATATCAGCACCTTAGTAGGCACGAAAACAAAGTTGTTTATTAATTCTGA
CCTCCGTCCTCACGTATACATAGTAACCAAAATATAAGACCAATTATATTACAGCAATCATCTATGTCAATTATACTACA
ATCATCGACCTATACCTAACTCGATAAAGATACCAGTCTCAACTACGAGTCCCATCTGCACTTCGTTTTTATACATCTCA
TTACACAGATGACGAGAAATATCTCTAAGGGTGTGTTTGGAATTTATCGGAAATAAATAGGATAAATAAAAATAAAAAAG
AGATATAAAAAAATAAAATGATATGTTGTGTGGTTTAATTTAACAGAAATAAGTAAGAAAGAATAGTTTTTGTGTCAAAG
AAAATTGATTTTTTTCCCAAAAAATTAAGATAGATTGTGATCCATATATATAATAATATAATCACATAGATACATATATT
TAACTCGATATATCATAAATTAAATAGAAAATAATTAAAGACTAAAATTGTCTATTCAGTAGTCACGAGACAGGATCCAT
CTTTGTTGGACTTTTCTTAGGACAAAGGGCAACCACCAATAATTTAAGAATAATTACATTATGATTGATATTGCTAGGGT
TTATGCATATTTAATAAAAACATTTGAAACGGAAACAATTTCTACAGTCACATTAGAAGTAGCTAGAGATTTCTCAAGGA
GCATTATAAGTGGCTTCCTAACCCATCACGGTATTCTAAATAAATTAAAAATACTTACTTACAATTTCATTAACTAATCA
AGTGTTATAATCAAGTTAATAGTCTCCATAATTAATTGATGTATTATATTAAATAATTCAAAGAATTCATTCTAAATATA
TGAATCTTATATCTCCACAATTAATCATCATCTTTTCTCATCTCATCAATATATCCACAAGTATGAAAACGCAATATTAT
ATATATTCAAAATATCAACATATAAGGATGTTGCATCTAGCAACCCACTTGCGTACGTATAAGGTGGCCTATCACATCGA
TCGACATACAATATAAACATAATATTAGGTATGGCCAAAATATTTAACAATTAGATTCACCGGTTAATGATTCCGGAAGC
GACATAATATCATTGCTGGAATGAAGCATTCAAGAAAGGCAATAAGTACTATGTTCATGCCATCATATATATAAACATTG
ATATCTACCAAGAAGGTGCCTCTACAAAAAAAAAAAAAAAAAAAAAATACATGACAGGGGAAGGGAAAAGTGTCAGGTGA
GATATATGCAGCCGTACAATGATATATACATCAAAAGACTCCAAGTCCTTCTCAGGTGAAATCAGTCACTACCCATCACC
TATGGCTAACCTCTTGAGTAATGTAAGCATAGTGTCCCCTGCCATTCATAGATAGAACTTCTAATTAGTTCACTGGCATA
TTCTTTTGTCTTGTCAATAGCTCCCCTTCATATATAGGATTTAATCGCATATAACATACCAGACAAAATAGATAAAGCAA
ACGGAGAGGGATAAGAATCTAATATGAATAAATAGTCCAAGTTATATATATATATATATATATATATATATATATATATA
TATATATATATATATATATATATATTCTATATGTTAGTTAGGACCATGAAACTAAACTTTCTAAGAATTCCTCGTTTTAA
AGAAATGATTTAGTTCCATGTCAACTAAATATATGGTTTAAATAAAGTTTATAAATTTGAACAGTTCTCATTTTATAAAT
TAATTTTGTAGGATTTTGAACTCAAATTCCATGAATTAGGATTTACTTCTCTTCTTAAACCAATGTTCTTGGTCCGTTGA
CCAAAAACAAAAAACATTCCACAATTTTCATCAACATTGGTTTTACTCTCCTCCTCTTCCCCACTCATGGCAACAAAAGA
TTGATGGTCTTGGGTCCTAGATAGAGCTCTGGTACGGTACCATGTAACAGAAACAAAAATCTTTTTATATAATATATATA
TATAATACAAATACTAATACAGATCTAATAATATTCAAGAGTTCAACATAATCAACTCTTTATTTTTATGCTAACTTACA
ATTAATTGATATTGATAGTTGATTCCTAAAGATAAGAATCATAATCTCCCAGGTGTTAAGGATATCATGCTAACACGTTT
TTTTTTTTTTTTAATAAATCACTCGATGTGAAAGGATATGACAAACAACAGCGCGACATAATATCACTTTAATTTATATA
CATGTGCTCTTCTCCTGGCTGATCTTTGTGTACTCTTCTATATATGTGGGTGCCTTATCAATCTTACACTCTTACAGCAT
TACTCTGTATTTTTTAACTCAAAATAAAGAAAAAACATAAAAAAAAACAATTGAATTTTATTATTATTTTTTCTCCAATC
AGACCTGGACAGGAGGGTATTATTATGAGCTGGTGAACAACATTTATTTGGACGGGTAGGTTGGACGCAATATAACATCC
AACGGTCTTGCTTTACTCTGTTTGAAGTACATTCAGATTAGATATCAAAAATTCAAAATCACTTTTCTGGTTTGCGCTGA
AGAATTATGCGCATGCACATCCAATGTTGATTGTTGAGAGAATCACACGAATCACATATATCATAGGTCAGCTTTGGGGA
TTAAACATTCAGTCATTCAATATTTGTGTTCCAACATCCAGTGCAAACCATGTGCATTCCATTTAACATTAAACACGGGA
AAATTATGTCAACCATGTTTTTGAAAATTTGTCTTTACATTTACTAGTGGTTGAAAATTAAAATATAGTTGTATGATTTT
TAGTCTCTTCTTAATAGCTAATTTTACTAATTATTAAATAAAAGAGTATTTTCATTTTTTTTATGTTTTGAAGATGTTTT
AGGCTAATTCCAAAACCTTGGTCCAAATTAAAGTATAAAAACAAGTCTAAATCTCCATAGTAAGCCAAATTAGCCCAATC
CAAACCTATCTGGCTGGGATATCACTTAACCTGACAAAACAGAACGATGGCACCCTAAATGTCACTTTAACAAAGTGTAT
TACACAATCAAGTAAGAACTCTCTTTCAAGATCCAATAGTAATATTTAATTATCTATCTATATACATTCACTAAAACACA
ATAAAAAAATAAATAAAAAGTCAGACAGGTAAAGACCCAGAAATCTATTATAAAGGGGGGCAAAATTTTTTTTTTCTTCC
TTTATAAAATTGTTTAACTTTTCAAATAAATAATAATTTTTAAAAAATGTTTACTATTTTTACACATAAAATTGAAACTA
AATTTTATTTTAAATGATAATAACCTTAACTGTTACACATAATTAATTTTATATAATTTTACACCAGCTAGAGCCTTAAT
CATTGTATTGCACACCTGTTTTTACACAATTTTACACTATCTAATTAACCTTAACTATTATTATTATTATTATAATAACA
TAAACAATTAATTTTACACAATTTTATACTAACTAATATAAAAATATACATGAAAAATTCTAAAGGAGGGACTGTCCCCC
TAGGTCCGTCCCTGAGAGGTCAGATGATATTGGTTCATAAAAAATTATCCCAAAATTAAAGGAAATGAAGAATCTGATTA
ATAAGTGAGTTTGTTCCATAGTAGTTAATAGCAGATCACGGAAGGAGTGGGATGACCACTGTTTTGATCCCTAAAAACAC
CTAGAATTAAACACATTTAGAATTAATATTCATAGCAGTTTCCCAAAACAACAAAAGTTGCATAACAACATATCACATGT
CCAATATAGAAAAAGTCATTGTTTGCATATCCAAGACACCAAACAATTAAGGAAATCGAATAAAAAAAAGTTTAGGCCTC
TAAGCCTAGGCTAGAGGCAATTTGCAAAAAACATTAAAAGGATTGAGAGGATGACTAAACAGGTTCAATGAGTGAGCCAT
AACTGTTGTTGCTTTCAACAACAGTAGGGCCGCCAAGTCATATTTTTTTTGGACCCCTCTCTGTGAAAGGCTTTTTGTGA
AAGGCATCACTTATAGTTTAAAACAAAACTACCCTAGGTTGCGAATAAGTCATCCAGCCAGCCAGCCGCTCCACTACACA
AATCCGTGAAAGCACCACTATTGACTACTCTAGTTTGTTCTGCTAGAAAGGGTTGTGAAACAATTCTAAATTACCATCTC
CCTACCGCCCAAGTTACAAACACAAATTAATAAATAGTATTTAAGTCACTAAATAAATTCTAAAATGAAAATGCTCTCAG
CAACACCATGTCATATTTCCTTTAGCCAATTCCTTGTTTCCTGTTATTGTCATAAACCTTTTACCCATGTGGTTCATGGC
CAAACACTTGCAAATACTATTATACTTTCAGCTACACTTAAGAAAAAAACAGGAAAATCAAACCACCAACCCAACAGTTA
TAGAAGCTAAAATCAAGGTTCAAATGTTTAGGGAGTAAAAACAGGAAGACAGATCAAAAGAACAAGACAAACAGAGAAAT
CAAACCACTGACCCAACAGTTATAGAAGCTAAAATCAAAATTCAAGACAAACACCCTAAATCCAAGACCGATGAATACAG
CACATGTTTGGAAGCAAAAAAACTTTTATCAACAAAATATCTAAGAAATGATCATTTTGATATTTAGAAAAAACGTTTCA
AAATTTATAATGAATTAATGATAAAGTATTACAATCCAGCACAAACAAGTTAAACTCTATTTGTAACGCAACAATTTAAT
ATTAGTCAATATAAGAAATAATTTTAAAATCATTAAGCATCAAAGTAAATCTCGCAATAGTTTTGGGCAAAGAAATACCA
GTTTACTTATATCATAGCATCTTAGTAATATCAACAACAAACTTCTAGGAAAAGAATCATAGACACATCAATAACAAGTA
ACATGAAAGAAACTGATGAAATATATGCTTGAAAGCAAAAAACATCATCAGCGATACCTAAGAAATGATTATTTTGATAT
CTTAGAATTTCAAAATTTATAATGGTAAAGTATTACAGCAGCACAAACAAGCAAGTTAAATTCCATTCCTAACAGACTCA
ACAATTTAATATTTGCCATAGAACCTATAAGTTGTAGCCACTTTTTATGAAAGAAAGGATCAAACCTATCCTGCATATGC
TAATATTCTCACAAAACTTAAAATTATGAATACAAATACAAATATTGAACCAATTGAAGTGTGTATTGTGCTATTGTCAA
ACAACAGCTATTGAAGAAGAAGAAAAGAATAAATTTTCTACAATGTCTGGAGTTTGAATAGATTTAATGGCATTAGAGAC
CCCGACACGCATCCACCCAAAAAATAAACAGACTGTCAATAGTAGCATTCTAGTGAAATTCAGAAAGACATATATTTATA
CTTCTGCACTCACATCTATTATTACTCACCGGATTTTGAATTACTTGCTTGGGCTTTTCTATTTTGGTCAATATCCTCAT
TATTTTATTCCTTTCTAACATATCCTTCAACACAAAGTCTACATACCCCTAATAATCACCGAGAATAAAAGGATAACATA
AATCCACCTAGACAATAACCAACACCTTCGGCTGCTGAAATAGCTAAATAAATCTTTGAAATTTTAAAACAACTACTTAT
CTTTTCAAATTACAAGTACTAAGAGATTACTATTTACATCTCTGAAAGCAAAATATCCAATCCAACAGTATTCTTAAATC
TTAGAAACACGTCAAACAAGCATGCTCAACTGTTTCCCCTTCTTTCCCTCCCCAAAGTTTCGCATTCCCTTCAAGATAAT
ATGATACAATTGCAAAGGACAGGTAATTGCACATTCCATGTTTTCAATTATCATCTGTTGAGAAGATCACCTGAACTATA
TAAATTCGGAAGGCGAATTGGCATCTGGTTTTACATTACCCAATCCACCTCCATGATGCAAAACCTGAGGAGGCAATGCC
CCCAAACCATTACTCAATCCATCAGTTCCGGACCCGAAGAACTGGCAAAGGAGTCTAGCCATGATCCCTAGAACCTGCAT
TTGATTCTGGCACGCCTCTACGTGCATCTGCATCATCTGCTTCTCGTGCTCGACCTGCATTGCCACCATCCTCTGCCTCC
ACTCCATCTCCTCCTCCTCCATCTTCTCCTCCACGCGCTTCCGCCACCGCCGCTCCGCGTCAAGCTCCCTCTCCAACCTA
AGCCTCTTCTCCAGCCCCCTCCGGGCCCACCTCAACTGCCGCTCCTCCAGCTCCATCTCCCGATCTTCCAGCAACTCCCT
TCGCCTCTCCCGCCGAAACTCCGACTCCCTCCGCTTCCTCTCCCGCTCCGCCTCCACCTTCTCCCGCCGAAACTCCCTCT
CCCGCCGCCTCTCCTCGCGCTTCACCACCGCCTCCCTCAGCTCCACCACCGAACCCAACCTCCTCACCTTCAACACATCC
TCCTCTTCATCACAATCCTCCTCATCATCATCTTCTTCTTCTTCCTCCTCATTCTCATCATCATCAGAATCAACATCAAA
CCCTAATTTGGCGGTGGTGATAGGTTTGGGGGATTCCAACAATTGCACATCGCCGAAGACTTCTTTGTATTTAAGAAAAT
TCTCCCAATGATTGTTACCGTCCTTCCAATTGAAGTGGTGAGGGGAGAGGCGGATCTTCTGCTTGACGCCGAGGTACTGG
TGGCGCATGTTCTGCACCTTGATCGAGACGTCGCGCCACGACCACTTGAAGGGGAAGGAGGCTGGGTTGCGGAGGTGGTG
CACCGCATTCACGTGCTCCGCCACAGGCTTGAACTTCTTCTCGCGGGTTTTGAGCTTGGCGAGGGTTCCTGAACGGAGGA
GCTCGGAGTATTTGGAGAGTAGGGTTTGCTCTTCCAGCTCCGACCACTTCTTCCGCTTCATTGGCGCTGGATGTGAGATT
GATTGGTGGGTGGCGTTGAAATCAAACGGGGAGCGACCTTGGTTGGACACTATTTTCCTATTCAGAAACAATCATATTCG
ACCCTCCCTTCACTTCTAGAACTAGAATAACTCTTCTATTTGAATTTCAAGGATTTAGTCAATAAGACTCAACTCTCTCT
CCTTCTCATATTTAGTAGGACTAGATTGTGAATTCAAGTTTTTTTTTTGTTTAAGTTGAATTAATGTAAGTTTTCATAAG
TATTTTTAACTATTTTTCTTACTTTAAACTAAGACTAAATCTCTTTATCTTAATATCTTGTAATTAAAAAAAACTTAGCA
ATATGAAGTAATTTTCTATAAATATTATTAGAAGAAAAGCTTTTTAACTAAATATGAAGAGTCATTTTGTTCAAAATAGT
GTATGTTAAAGTCACTTTTATTTTTTTATTATTTAGAAATAAGCTCTTAAAGAAGTAACTTATTGACTACCAATTTGTAT
GTTATTGTAAATCTTAATACTTATTCTTTATTTTTTTTAAATAATTATTGTTTTATTGGATTGAATCCTTATTGTCCCGC
ATTAGGATTAGTTATGTAGATCTTGGTTTAACTGGTCTACTTTCGATCCATAAAAAATGACACGACAGGTTAAGTCATTC
TCAACCTGTCAACTCCTATTGGTTTATCTCTCCTGATGTGTGAATTCAGTGTCATTGATATTTTTTGTTTCAAACAAAAA
ATCTTTATAACATTTTTAATTTTTTAAAATTTAAATAAAGCCTTCAATTGTTTTTCTTTTGTAAAATGCATTCAATTATT
TTTCTTTCGCGTGGCTTTCTTCCATAATCCCTATTGGACAATGTTTAATTTTTTTGATGGATCAATATTGCTATTTATGT
TTGGTGCCATGTAAAAACGGTATCCCCTTTAATGTGATATTTTCCCCCTTCATAGATCGTTTCATGCATTGTGTTTATAT
TTGAAAAGGAAATAAAATATTTAAATTGAGTTTCTAATGTTTAGGTGAAAGGTAACGAATGGGCATTATAGGGTTATTGA
AAAAAAGTAAGTATAAATATTAATTTCATCCTCATAAAAACTTTCGTATTAATTTGATCTTTATAAAATTTAAACATATT
TTTGTTAATTCTCAGGAGTTAGATAGTAACATAGAGGAATTAACAAACTTACAATCTAATTTGATTATAAATAAATTAAA
CAACTTGTGATGGTTAAAATTTTCCATAATAATTAAACATTCCTTAAAATTGCAAGTTTTGTTACTTTCTAATCGATTTT
CTTGCATTTTTATGATGAGATTAGGGGAAAGATATAATAACAATAGATTCTCATGTCTTCTAAGTGGGTTTTGACAAGAT
AAAATGAAAACCAACAAAAATATATTTTAGTTTTACAAGAACCATATTAATAAAAAAATGAGGATGAAATTAATATTTTA
TAAATTTTCCAAGCACCCAAACATATTTTATAAATTTTTAAAAATGTCATAAATCCTTTCCTGAGATTGGAAATAATTGA
GGAAAAATAATTAAATTTAAATTTATTCATAGTAAATATTTGATAATCATGAAACTCTTTTTCTAAAGATATTAAACTTT
AAAAAAATGTTATAAATGATTTTTTGAAACTAGGAAATAGGAATAGTTGGGGAGAAATTAGTAATTTCAAATTTGTTGAA
TTTAATTATTTAATGTTACAGATGCTTTATTTAAATTTTAAAATTTTTAAAAATGTTAACAAAGAATAATTAAATTAGTA
ATTTGGAATTTACTACTTTTCATTAAAAAAAATGGACTTAGTGTAACCATAATCATCCAAAAACAGTTACAAGACCAAAG
ATTATACTCATAATTTTTCCCGGTCCATTATCTAGTAGTAGTAGTAGTATTAATCAAAAGTAATATAGGTAACAACAGCT
AGGGGGAAAATAATAGAATACACATTATAAATCTTGGGCTCAATACGTGCTTCGACGACAACTCAACTCAATCATCTCAA
TTGTCGCACTGTATTTACAGAAGAAAATGATAAGCAAACAAGGAAATGATGAAAGCCGCAAAGTGAGGTTTAATGTGCGT
GTCATGAAACAAGACCCTCCCGAGCGATACTGGTGGTTACACGAAGTACAGCTTGAGCACTAAGAGGAGAAAGTTTTGAC
TGACAGAAGCTTTCCCAAGAACTCACCTCTGGATTCTCCTCATTCACAGTATGCTCATTATTGACAGTAGGAGTAGCTGG
CTTGATGAGATCATGAGATTTCTCATACACATTTTGAAGCTCGAGAAGTAGAGTTCGGGCCGCTTCCCTGGACTCTGGGA
GCTGGTCACTCAACTGAGATGCAGCTACTTGGATCAATTTGTCAATCCCATATGTCTTTATGCCTTCTGCACCCTGTTTA
AAAGTTCATGGATACAAATCAGTAAATTTTAATGCTCCTCATCCAGTTGCAAAAATAGACTGGCCATATTCATGACCCTT
TCTAGATCAACAAAATCCCTTCCAAGTTCCAATTAGATAATGCAGGTTGTAAACTTAAAAACGTAGCAGTAATTTAAATC
ATTTGAGACAAACCCCCACCCTTCAATAGAGTTTTTCCAAGCATGGATCTATCAATAACAAGAATTAAACCAAAAAGAAA
ATAACAATATTATAGAATTGAGCTCTTTATATATAACTATCGAATAAAAAAGCCTGAAATAATTTTGAACAAAACATTAC
AGAGAAAGAGAGATACACAGATATATATTATATACACACACACACACACATTGATTGTTTTACAAGCAGTCACAGAGCAT
TGCACAGTAGAATTAAATAGATACATGTTCATTGCAACTAAGAAACATTATCCTTCTATTTGATGACACTATGTTTGTCC
ATATATCAACAAAAAATATGATTTATAGGAAGGTTCAAGATAAACCATTTCTCTAATCATAGACATAGAAAGCTTTGTTG
AATAAATTTGGGAGTGAAACAAAACCAATTCAAAACTCAATCAGATTTCCATAATCAAGGCAGACATTTTGGAATTTCAA
AGTCATTGGTGAGGAAAGTTCTTTTCCTGCATCATTAATCTGTTTCATTAAGTTTTGTGTTTCGTTTCATTTTGCTTAAT
AAAAAATCGCTTTCTGAAAATGTACTCATACCAGCTGAGGAACACTCCGAGAAAAGCACATTGATGCCTTTGCACGGATA
CGAGGATTCTTGTTCTTAAGGTATGGTTGCAATTTTGGCAATAAAGAAATAGGGGAAATCCAAATAGTCATTGATATCAA
GGCTTTTTCAGCTGCCTCACATACAAAGCGTTTGTCTTGTGAAGACTTGAGAAGAAGTTGTACTAGCTGCATTGACCAAA
TAAATGTTTCACAGAGAAAACTATCAAGTGTAGTTTGAGATTCCATATTGATTAAGTGAGGAAATTTATTAGTACACATA
ATGAAGCTGGCTTACCAGAGGGTCCAATGAATCTATTATAAGATCATTATATGCACTGAAAATGTCTGCAGATGTCATAA
TGGCAGTTTTGCAAACAGCACTTCTAGGACTTTTCAGTGACTTTGCAATAGATGTGATCACATCCCCCCTATTTACCAGA
TAACATATGAATAATTTAATAAATCCAAATAAAATCCATAACATATTAATCGATGATATTTTGATTTTAAAAACCATATT
TCAATCAGAAAACCAAAAAAAAAAGATAGAGTTTGATACTTACAGCATATCAAGCATTGCTTCCTTATGAAATATAGACA
ATCGACGTACGTTATTCAGTGTGTCACAAACCAGGACCCAATCCTTTGAGTCAAGTCCAGCTAATAGGGTCTGTAGCAAA
AACAAATAACTATTTTCACATAATACAAGTGTTGCATTTTTATATAAGGCTAATAACCAAAGGTAAATAAATAAAAAGAA
AAATAAAACACCCACATTTAAGCTAGACCATTTTCAATGGTTATCAACTTTCAAACCCTCTAAGTTCCTCAACCCAAAAT
GTGGATAAAAAAAATACCTTGAGACAAGTATCAATATCGTCTACATCATTCAAGTTCTCAGATTCAATATATTCTACTTC
TGGATTTACAACCTCCGCACCAGAATTAGCAGTCACAGCCAGATTTCCATTAACAGCTGGAGAAACCAAGGAGGGACTAT
TATTTTTCTTTTGCCATTCTTCAATATTTTCAACAGCATTGTCAACAGAAGGCTTGGATAAACATGCCTTACTGGAGTCC
TCATTCTTCCTTTCAGTTCCAAGAATTGTATTGAGATCCCTAAGAGCTTTCTCCGACATCCCTGTCAGCTATAGTCTGAG
ATCAAAACTTCCAATCAAACTCAAAAATAAGAGCTGTTCAAAACACCATCTAATTTCTGAAAACAAACTCTTAAGTCAAG
ATCTGAACTTAACAACAAAGACACAGTCATGAAAATATGATGTAGTGCCATAACATCCCCTCCCTCCCTAAACAAACATA
CACTCTAATAGTCCATAGAACAAAAATGATCCATTCTCATTCTTTCTGATTCACTACTAATTTTCCATCCCTCCCCTAAC
TTTGGAATTTCAACACTGTTTCTCTTCTTTCTTGTTCTCAATCACACTCATTCAAAAAATAATAATAATACATCGAATTT
CCAAAGCCAATTCCAATCCTAGGACTGAACTTCCACTTCAAACATGACATCCAAATACTCTACAAATCACCACACACAAT
TCTCTAGACACGAAACGAGAAAGCACAAGTCGAAGCATTACAGATGATTCACGAGCGTCAAGTCAGATAAACACTGCAAA
CTAAGGAGATCAAAGCAGAACCAAAATAAGAACACGGCGCAGATAAAATCCATAAACCAACAGATTCAATGCGAAATTGA
ATCCACGCAATCAAATCCCCCAAAAAATAAAGCAAAACAAAACAAATCAGCAAGATCTCGTTATCCCCCGCACTACACCC
CTCGAATCTCCATTCACAGACACTCGCATTTCAATCCTAAACCCTAACACCGCAGCATTCGATTCGAAAACGGAGAAACA
AAACGATACAGTAATCTCAATTGCGCTAACGGATCACCACAATTACAGTGGAGAGTAGAGAGAGGAGATTACCGAACGAA
GAGAGAGAAAATGTGATCGGAGGATAAATGCAGAGAATGCGATGAGTAGCTGAGACAGTAGAGAGCGAGTTACGAAGACT
CAGTCAACTCAGTGTGAAGAAGACGGAGAAGAAGAAGAAAGGGAAAGAGAGAGGCAATTAGTGTATTTTAGTAACCGACG
AAACGAAGAGAAGGGACAATAGTCGCACACCCCAAAACGACGCCGTATAAGGTGAACCGGACCAGGGCCGGCAAAAATAA
TAAATACACATACATTGCATTTGCATTTGCATTTGCATGTGAACCAAATTAATTCCACCTTTTTTTTTTCATGAGGATTT
ATTTTACTACCTCAATTGCTTTTATTCAAATTAGTACTAATCACCCCCCCCCCCTCCCTTTTTCTCTCCCCTCGCGCCAT
TACATTATTGCTTTTTAAGAATTTTAAATTTTGATTTTGATAGTAATTAATGCTACTATGAGTCTATGATCATGCTTCTT
TTGAATTTTGTTGTATTATTATTGTTGTTTATAAAGTTAGGTCGCCTGTTTCTCCAGCAATCAATGACGTTCCAACACGA
TAAAGGTGTAAGTTTTGAGTTTTGAAATGATGCTTTATCATTTTAGACAATGATTAATTAATTAATTAATTGTTGTGTTA
AGAAATTGATAGCATTCGCCTAGCTCCTGGCTCTTGATTGAGATTTGAGAGTCAATTGGAAATAGAAGTCTAATATTTGC
TGTCATATTATCATTATTATCATGGATGAATAATAAGAATATCTTTAATATGGATTTTTTTTAAAGATTTGTTAGGTGTC
TTACTTTTTTTTTTCTCCATTAAAATAAATTTATGTAGTTGGAAAATTTTCTTAAAAATAAGATTTGTATTTTATGTAAG
AAATTATTTCTTAATAATAAAAATATATTTATCTAATACATAACATCATAATTAAGTGAATAAAAAATATAAAGATATGA
GCTTTTTTAAGTTTTTTATTATAAGAGTAAAATTGTATATAAATTTTTTACAATGATATAACATTATAAATGTTAAAAAA
TAACTTAAGAAATTTACTTTAAAAATTTTCATTGGAGATGTAGCATGATGTGATTTACTTTTATGTCCCTAACTCCATTT
AATTTTTTTTTCTGAACCCTTAGTTCCTACCCTTCCAAAGACTACACAGCACCATAGCCACTCTAACAACATTTTACTGC
TATGAAATGCTACGTTAATTTGTTTTTAAAAAAATGAAAAACGTACTAGTTTATTTTGGTATTCGACATTATATGATTTT
GTTGATCCCGTGACTAGCCTCTCTATGGTAGAAGAAAATATCACAAGAGTCACAACACAACACAGTCCACGCAATGTTAT
TAAAAGGTAAGGAGATAAAAGGTGGTAAGTGTAAGGGTGTGCTTATGTACCATAAATAGATAGATAATCCAAAGGTTTTG
TTACATTAGATCAAAAAAATTTAAACTAATAGCCAAAAGTGTATATCAAAATGTCAATACCACCCCACTTAATTACTTGA
AAGACTCATTTGCCACCTCTACCAGCCAATGCTTATTATGTAGAAAAAACTAAATTTGGGATTAAGGAGGAAAATATTAG
AATAAGTCACTACGTTATAAAAAAGTTTATACCTTATTTTATAAATTTAAATATATTTTATTGAAGAAAATTTAAATATA
TTTTTTAAAAATGCCTCTTTATTTTACATTTTATTAATATTTATTATGAAAATAATTCAAAAAAAATTATAAAAAAAAAC
ACATGCATTTTAACAAAGAGAAAAATGATGATAAGATGACAATGTAAAAAGTTTTATATGTCATCCAATCACAACACATT
ATGTATAATAAAATTATTGACTTTTATGGTAATAATTTTTTAACAAATTAGTATTAAGAAAAAAAGAATAAAAAAAATTG
GATCCTTCTAATTATTATATCATCATGACATTAGTGTGAAGTATTTATTTTAATATGTATAAATCTACTTACATCCAAGA
CATTTGTTCTTTCCTAAACCTCCACATTAATTATAACCTAACATATTAAATCTATAACTCCTTAGATATAACTTACTAAT
GCTAACTCTTAATCTTTTCCATCTCATTCAATCATTCCTTAAACATAAGGTACTACTAATAACTCCTATTCTCTTCATTC
TATTTCTCCTTCTTTCTATCTATCCATGGATAAGAGTCCATGGTTCCGTTTATACTCCCCAAAGGTATGACTACAAATTG
ATAAAATTAAATCAATTTCATATTCCTACTTTTTTTTATACTAACTATGACTTGTTTCCTATCTTTTTTTTTTCATTTTC
TTTTTATAGAATACTTTTGTTGTTTACATAGGAAACAAACACTTTGAACATGTGATAATGGAGCATCTAAATATGAATGA
TGTATATTAGGGATGGACTGTTATGGATCTTCTAGGAAAGCTTCATATTGTGATTGTTGATAAGGTTCTCCATGATTCAT
AATTTTCTAACATTAATTTTAATGTTTTATTTATTCTCATGGAATTATGTTGTCTTAAAGATATGACAACAAATTGATAA
AATTAAATCAATATCACATTTTTACTTTTTTTTTATATATTACCTATAACTTGCTTCTTATCTATTATTTTTTTAAGGTT
TAAAATAAAGTGACCATGTGAGAATATTAGTTTGGAACATTCATCTAACCACTTCTTAAAAATGTATTTGCTTATATAAA
AAAAAAAAATACTTGAACCATGCTAAATTCTTCTATAATAACCTAATCATGAACTCTAAAATTATACCTATGTATTTTTT
TTAAAATAATGTTAAAGTACTTTAGCTTTATGTATTATTAAGTAACCATGTTATTCCAAATTTAAAACTAACATATATTC
TTTTAGTATCATTACATTTTTTCTTATATTCTATTCTTTCTTTTTTTTTCCTCTCTCTAGGTGTCTTATAGTATAATGGG
TTTTCATAAAACATTTTTCAAATACAAAAAAAAATTATTATCTTTTAAATAATGTTTAAATACTTTTTTCTCGTCCTATA
ATACCTCATTTATTTATAATATTTAAAATCTCTAACAAACCAAATAAGAAAATTAAACACATCTCTTATCATCATCATAT
AAAATATTTTTTAAGAAAATCGAATTCAACATCAGTTATACCAATCACTTATTAATGAATCTTACTAATTTAATATTAAA
AGATTATTCTTATATACCTATAGATGATAAGTCAGGTATAAAACTAATTTGAAACAGATAAATTAAAATTTTAATTAGAC
TACAATTCAATTACAAATTATGTATCAACCATAAAGTTGTTAATTTTTATAATAAAATTATTCAATAATATTTCAAAACA
ATGTTTAATTAATTAATACGATAACTGTATATATTTTCAAAATAATAAAGTGTGAAAATTGAACTCGATGTATGTGAAAA
AATTGTAAGTCTTTACTATCTACTATTTAGCCTCCAGGATATAAAAACTTACAAAAATTTAATGAAAAACTTAGGAAAAA
AAATCCAATTGTACTATTTAAGCCATCAATATTGACTGTTCACTATTTAGGATTGGGCATTGATACGAAATTGTCTTTAT
CAAAAGCAAAGTGATAAATCTTCTTTGATTGTGAGCACACATAGTATATTGTAACTTGAGATTAAGCATAAACTTTATAA
TAATTGAAGCACATTTTAAATATAATTTTATTAAATGAAATAAAAAGGCTAAAAATTTACTGAAATTAAAAAAATGTTTA
ATTTTAAATATAATCCAATTGTACTATTTAAGCCATCAATATTGACTGTTCACTATTTAGGATTGGGCATTGATACGAAA
TTGTCTTTATCAAAAGCAAAGTGATAAATCTTCTTTGATTGTGAGCACACATAGTATATTGTAACTTGAGATTAAGCATA
AACTTTATAATAATTGAAGCACATTTTAAATATAATTTTATTAAATGAAATAAAAAGGCTAAAAATTTACTGAAATTAAA
AAAATGTTTAATTTTAGATTATTTTAAATGGTTTAATTTGATTTTTAATTTTTAAATAGTTGATTTTGGTTCCAAATTAA
TAATTAAGTAATTTTATTTATTTATTTTATAATCCGTCCCCAGCTCTGGAAGAGTGTTCTCATTTCCCAATTGTTCTAAG
TTGCGAAGCAGTTTGCAGCATAGCACTATCTCGAAATTGTTCATTTTCCTCTAATCTATGGATCCCGGAACAGCTTTAGA
GCTTGTCAAGCACGGTGTCACTCTTCTCTTCCTCGATGTTCCTCAGTACACCCTCGTCGCCGTCGGTACTCAGGTAAACT
TTGTTCCTCTGTAACCTTTTTCGTACTATCGTGGATTATGAAGTTGTTGCCTTGTTTTTTTTATGGTATCTGAAAATAAA
ACTTCAAGTTCGTGGGATATGAAAAGCCCAACCATGATTTCAACTTTGTTTCACACTGGCAATGTGACATTATTTTTCTT
CTGTGTTTGGTTTTGTAGATGTTCTCTGTGGGGCCTACTTTTAAGGGTATTAAGATGATTCCTCCAGGCATTCATTTTGT
GTATTATAGTTCATCAAGCAGGTTTGTTCATGTTTCCTAACTATCCAGGCTTTTTTTCTCTTTTGTTTAGTTCTTCTTAT
TCCTGCAAAATCCTATCTTCCCCTATTCATATATGTGGTGGCCTATTCTATTAAATTAAAAGGCAAATATAGGAGTGGTT
GGTGTTCCTGTGTATGATAAAGCAATGCTTTTGCTATAGTGTTGTTGCTCTTTCCCACGTGTATTAGTGTCTTTTCAATC
TTGTATACTGTGGCAATGTGTATTTTGTGGGAAATAAAGTTGGATTCATATATTGGAAATAATATATCTCTTGCATATGG
TCTCTCTATTATTATGTATGCTGACCACAGAAATGTTAAGCATAGGAGATAGGACTTCACTGTTTCTTTCAGTTGCTAGA
ATCAGTAATGTTTCTTTCCTGTAGCATAATTTTTCAAATTGCTTGGTGCATTGATTCTTCTTCTTCTCCCTCTCTTTTTT
TTCTTTTTTGATTCATGCAGGGATGGGAAGGAGTTCTCACCAATTATTGGATTTTTTATTGATGCTGGCCCTTCGGAGGT
ATGGGAATAAAAAATTCGTGTCTCAAATGATTCAATTAAATTTACATTAATTTTGGTTCACTGAGCTTTGACTGAATCTT
TTTCTAGTTTAGAGATCATAGCAGACACTATATCTTAATGTTATAATTTATGTTCAATTCTCACTTATTATTTGACTATG
GAATCACGGTTGAGATGGGGTGTAAGTAACCTTTATGCTTTGCTTTTAAATAATTTTTGTTGAAATCTTTGATAATATTG
ATATTTTGCTTTGTTTTTTTGATAAATTCTCAAATGAATTGATTCATGCAATTTTGTTTCAGTACTGGCCTAATGGCAAG
ATTTAAAAAAATAATTAGTTTTGAATATCAATCAATGACCAATTTTATGAAGATGGTAACTCAGAAAGAAGGCTAAGTGA
CTAAAACCTCTCCTGTTAAGTGATGTGACTTTCCTTGGCAAATGATGGTGAAGTTAAAATTATTACAGTAGTTATTGCCT
TTTAGGTGTGCAATTTTTTTTCTTACTTGTACCACAGTCCTGTCTTTCAATAATTTTGTGGTGTAAATGCACTTTAACCA
TCTTAATTATAACTAAAATGACATCTAAAATGGATTGATTAGAACATTTTTCTCCTGATGAAAAAAAGAATATATTAAAA
GTGAAGAGAAAGTTAGAAATGTGAGAACCTAGAGGATAAAATCCTTAATAACTAAAAAAATTAAGACCGAGAAGAAAAGT
GGGAAAAAAAATTTAAGAACAAGAAACACACAACACACCATGCCAATTTCTCTGTAAATCTTACGAAGACACTCCTCTAA
AAAACGATTAGCAGAATTTCACAGAGAATCTAGGAAAACCACTTGATCTGTTAATCAATGCTCATCTGTTTGACCTTGTT
TGTGGTTAATTTGTATACCAAAAACATATAAGAAAAAATGTGACACAGTGATTATGCGGTTTGGTCTCATGGCCATGCAG
GTAATAGTTCGTAAATGGGATCAACAAGATGAAAGGTTAATCAAATTATCCGAGGAAGAGGTATGCATTCATTTAAATTT
TTAATAAATATATAAATACTCGTAACATGCCTATTATGCAGCAAAATGTCATGATTGATATAGTTTACATCATGTTGGTC
AAATGAGGTCATCATGAGAAAGTATTTAGGAAACAATAATTTTGGTGGATTTATAGAAAATGTGGGGTAGCCCCTAATAT
ATTCCGTCAAATCAGTGCTAATTTGTGTTCTGGTTCATATATTGATTATGGCCAAGGAAACAATTTTTTTTATTTCATTT
CCTTTAATTCCATGCTTTTTATTTTTAATGTGGCATATTTTGTTTTCTCTGCTTTTCCTCTAGGAAGAAAGATATAGTCA
AGCTGTTAAAAATTTGGAATTTGACAGACAACTTGGGCCTTACAATCTCAGCCATTATGAAGACTGGAAACGATTATCTA
ATTTTATCACAAAGAGCGTCATTGAACGACTTGGTATGCTATTTGCTTGACTGAGGTGTTCTTTGTATTAAATAGTTCAT
TGATCTTTTGATATTGTATTAAATTGTTAATTTATAAGCAGAGCCCATTGGAGGTGAAATTACTGTTGAATGTGAAAATG
AGATAGTTAGGAACACTACTAAAATGCCAATGGAGGAAGCACTAGACAAGCAGCTGAAGGTTGGTAATTCTGCAACATCT
GTTGGCAAGTCCCGAAGGAAAGGATGTTATTATACCTCAATTCCACATGTTGTGAAATGCAAGGGGATTAGTGGGCAGGA
ACTTACTTCTTTGAATCTTGACAAGGTTGGTCCCTGAAAAGTAATTGTGAGAAAACATAAAAGGTTACTGTAATCAATAC
TCTTACCTTAAAATCGTACCTGTTATTGTTTGCTCATTTGTGAATTTTATTTTTGTTTGCCTTCTCAGACACATTTGTTA
GAAACTCTACTGACAAAAGATTATGGAGATTCTGAAGACTTGCTTCTTGGAGAACTGCAGTTTGCATTTATTGCCTTTTT
GGTATTGTGGACAAAACATAATTTTTTTATACATTTTGTTGATTTTGTTCAATCCAATGTGACATTTTGCGATGGTTCAG
ATGGGGCAATCACTAGAAGCATTTCTCCAATGGAAGTCATTAGTTAGCCTTTTGTTTGGCTGCACCGAAGCAGTAAGCAT
TACCTTTTATCCAGACTGAATAGTGAAAAATGCATGCATAGACTCTCTACATTGACTTTAGAGTTTCTGGTTTTTTTTGT
GTACTTGTCTTTGGCATGACTCATAAACCAACTATCCCAAAAGCTTAAAGCAGTTAGGTGAAGACATGCGAATGGTTTTA
TATTGCATCTCTAACATGCCCCTCACACCAGAGCCCTTTAGACTTGAAGGGTGGATAACATTTGCAACCCACATAGTGCT
GAAATTCAACTTTTTATTAGAAGAATTGGGGTGACAAAGTTTGATCACTAGACCACTTGGTCATAGTGACTTCGATACCA
TGTCATGATCCATCCCAAGCAGCTTAAGCTGGTGGGTGAAGGCAGATGAATGGTTTTATATTACATCTCTATCGGTCTGC
TTTTCCACCACATAAAATAAATATATTGATTTGCTGATATTGAATATTTTAAAATGTTGCTTATTCACCAAACTTTCAAA
CCTATATGAGATATCTATATATAATTAATCACAATAGTTAAATGAGTTGCCACTATGATGTTCATTAATTAGATATTCAA
TTGACTTAGTACAAGTGATATATATGAACCACTAATATATATATATATATATAATTAATAAGCACATTCTTGAGCTCTTG
ATTAGTTGATTGACAGCTTAAGCTTTAATTCAAGTGATTCCATGAGATGTGCTTACTGTCAATTGTTGCTCTATGTTCAA
TAAGTACTTGTGCTTTCATTTGTGTTTTGTTAGATGCTTGTTTGGTCTTTCAACTTGGTGGGCCAGTTTGTTAAGTTCTT
TGATTCCGTGGGCTTTACCATTTTGCCTTTGCATCATTTGCTGGAGGGTTCCCCATCTTTTGAGATTTGTGCTTCAACCC
AGAAAATAGATATAAATATGATAAGAGTAATCATTTTCGATTCTTCTTATGGAAATTTCTGCAATATTTTTTCTATGAAC
AATTTTTACTTCTTTCTTAGGACATTTTATGGTGGTAGGGCCTAGGTTATGTTGCATATGGATACCAGACACTTATTGAT
TATGGTAAGATATCTAGTGTGGGATTGCTTAGGTTCAAATAAGCTTGAAGTTGTATCATTTCATAAATATATATCATTTT
AATAAATTTGCATGACTTTGCATACTCTTTTGCAGCCTTTCCGCACACGAACTCATCTATTCACAAAGGTAAACATTATT
AATGTATTTTTTTTTCTTTAGGTACAAAACATTGACATTAATACTTGGAATGCTGTTAATTTCATCCCTGATTGTAGTAG
TTCTTCTGACTTCTGAATTTAGTCTTGGAACTGCTAGCAACTGATTCTTGATTAAGAAAATGAGTAATGATCTTGAATCT
TATATTATTTGTTAAACTCATTTCAATGATGGAAAATCAGAACTTTCACCTTCACACTTTTGTGGTTTGGGACATGGAAG
ACAGGGAAAATAAAATATGTTCTGTTTAACAGACTATGTGCAGTCCTAGAAATAATGGAGAATTGTTCAGCAGAAAGCTC
TGGTGTTGATATTTAATATATAGAAAGCACTGATTAGAACTAAAAAATCTACAAAGTAATTCAAAAGAGGCAGCAAATAA
TCAGAATTTTATTCTTTTCCAAAAGTTTAATGTGGTAGCTACTTGGGATAATTTTATATTTTCTATTTTTTCTTCCTTAA
CAATTTGTAATATATAAGTTATTATTTAAGATATTGTACATATCCTTAATACATATTGTAGATTAATTTGATTGACTTTT
TTTTTTTGATACTTTAATGGCAGTCTAAATTCTTGTACCCTACCTCCTGTTTGCTGCTTTCTTTCCTCATCAAACTTTTT
GGATTCTTGTAGTTCATAAAAGTCATATATAATCAACTAAAATACGGACTACAGAAAGATCACATGGATGAAACAGGATC
TGCATTATTGGATGATTCTTGGCTTTCTGCTGATAGCTTTTTGCACCATCTTTGCAAGGTATTTTCACAGATGTTAACTC
AATATTCATGTGCACAAATTTGATATGTGACCTACCTTTCTTAATTTTAAGAAGCTAGATTGGCGCATATTCTGGTCAAT
TATGGATTTTTAAGATCTTGAAATTCTAAAACTTGTCCTTTTAGCACCAAAAAGAAATGCATGAGTTGATCTTGAAAGTG
GAGGTCAGCAGCTCATTTCTCCATATATGTGGTTGTTCTTCATTGATAATGGTTAGCATATTAGACTGCACATTGTTTCC
CTCTACTTGACACTGTCCTCCACTTTCTTTATCATCCTTATTAATCTTTTTTGTGTTTTCTAAGTAGTTAGTGTCCATAG
GACAAAAACTGTTAAACAAGCAACTCATTCCAGGGGGAAAATCAGAAAAGGCTGTCAATTTTCATAAGAATAATGCAGGC
CTTTCAGAATGCAGTTTCCTTTCCTAACTGAACATCAAATCCCCCAGCCTCAAGCATACTTGCCTTTCCTACTGGATTCT
GTATCCCAATTTACAGAATAACACAATTAATGCATGCCAATAACAAGCGGACATGTTTTGTTACTTTTGTAAGTCTACCA
CAGGATGTCAGAATTGATAAAATATAAAGATGTTTTTGTGGGAACTCTAACTTCCTAAAATCTTTTCAAGGGAGGCTTGG
TCAAGGAAAATGTGGCTAGAAGAAAATTCCCCTTTCTTGTTCAATGATTCAATTATCCTCCTTATAAGACGGGTTGTATT
TTGATGCCTTTGATTTTTGTGGACTAGTTGCTCAAAGTAAAGTATTGTCTGTTTCAGGCTTTTAGCTAATACTGATTGAA
TATTTCTTCCATTTTAGAAATTTGATATGCTTTCCTGAGCTCAAGTGCAACTTATTCCTTTTGATTGTTTTGGAATTGCA
GGACTTCTTTTCATCATTGCTTGATGGGTCGGTTGTTGATGGAGATCTTTTAAACTGGGTATGAGCATGGAACCTGTCTT
GACATAATGTGATATTATTATTGATATCTGCCTCCCTAACTTCAATCTGCCAGAGAGACAAAATAAGGCATTGATTTGAA
AAAATAGGAAAAAAATTGTGAAAGTGAATATCAAAAGTATTAGAATAAAGTGACCTCAACCTGGGTATAATGTGCTTGAA
ATGCATTATGCAGCAAAGCAATATTCGGCAGGGATAGATTTGTGATTTTTTTTTAAAAATGCTACCTGGATATATTGCTC
CTCCAAGTTATTTATGAATTTTTAGGCTAAAAACTTGTTGATGGATATGTATAATTGACTCTCTAAACAATCTTTTGTCG
TTATATATAGGAAATAGGAAGTGATTATTAATTATAATCTTGAACCTTAATTCCTTAACACATCTAGGAAGTGAGTATTA
ATTCTAATCTTGCACCTTAAACACACGCATGCACACACGTGAAGTTATTCTGCACCTGAGTTTAGACTTCAGAGTATAAT
GCCAATTCTATGAGCACTGTTTATGCGCTTATAAAATTGGCTGCAGACTTGCATCATTTGCTGCTTGCTACAATGTATTT
GTTTGTAACCTTCCTCTCCTTGCAGACAAGGAAATTTAAGGAGCTGCTTGAGAGAAATCTAGGGTGGGAGTTTCAGCAGG
GAAGTGCTGTTGATGGAATATATTTTGAGGAAAACGATGAGGTCAGTATATGCGTTTATCTGAGTTGCTTTGCCACGTGT
AATACGTTTGTTCACAGACCTTATTGGTTCACTTTGCAGTATGCTCCCGTAGTTGAGATGTTGGATGATGAAGCTCAGGT
AGTTTAAAAATGTGGATTATATCATCACTGGGGAACTAAACCACAACTGTCACGAATACCACTTTGCATGGCCTTTGGCC
AACGTACTCTCACAGGCATACTACCCTTCCCCCACATTGTACAGTAAAGCATACGTAAAATCCACCTTAGCAAAGCAAAC
TATAGGAAGATCATTTTGCAATATGTCAAATTTCAATTGTGCTAAAGTCAAATGTTGTACTTGAAGTAGAAATGCAATAA
CCTTTCTCTTTGGTGGGATAGACTTTCAATAACTTTGATGATGGAGATTGATATTGTATACATAGCTGAACAAATTTTGG
TACTTCTCAAGGAAACTTGGGATTTGTCAATTTATTATGACATGTTCGAGTAGATTTGTCAACAATTGAAGGCATGCTTT
CCTTTTATGTTGGCCTTTGAAGTTGGGGCAATATGATAAACAGACAGAAAGGACTACGGATGAAAAGGGATAAGCACGAA
AAATGTTAAATTGTATTAATGAATTTTAATGAAACCATATAGGAACAAGTAAGGAAATTGAGTTTTGTTGGTTAACTATT
TAGTTATCAAGTTTTTTCATATAAAAATTTCCATATCAAGTACTAGTAGCTTTTTTAGTTTTTACTTAAGAAAAGATAAT
TTAATGAACATGGTCAGCTAATACTGAAATCTCGAAAATAGTAGTAAACGGGCCATCAGTGAGCCCCTATTCCCTCAATC
CTCTTCAAGAACCATGGTCAGGGTTTGCTATTCGCACCTTTCTTTTTGCTCTTTGCATCACCTATCAATTTTTTTTATTG
TTTATGAAAATACTTATATATATATATATATATATATATATATTAAGCAGTAAATTTTAAGAGTTAATTAAATTTTTAGT
CCCTCAATTTTTTTCATATTTTAATTTTTAATTCCTTAAAATTTATTTGACAACTTAAAAGTCTTTGTTAATTTTTTAAA
CATTTTTAGTCCCTCAAATTTTTTTCCAATTTTTAGTCAGTCATGCATTAATTAAATTTTTTTCTCTCACAATTTCTGCT
TTTCTCACAATTTCATGACTCAAAAGTAGATTTTAATAATTCATATGCTATCGTATGTATTTTAAATACGTATTTGTACA
AGTTAAAACGAGCGAAATCATTGATTATGTACATAGGTTCGTCGTGTAGTATGTTTTGGTTTGAGATATTGTATTGCATA
GGCCTATTGGGTAAATTATACTCTTTATGTATATGACCTTAAAGAAGAGCAACACTAATTTATTCTAAATTCTTTGTTCT
TCGTCATGTTTCATCTTCCGTACTCAATCTTAATCTTGTACAGTTATCATGTTGACTAGTAAAAAAACGTGTAATACACC
CTGTATTTATGCATATTTATATGATCTACTAATCATTCACATGATTTCTTAAATGTGTAATCTCCTACATTTTTCCTGAT
TTTTTAAACATAGGCGCATCTGCTGCAGATTTATATATTTTTAATAATATGAAAAATTATTTTTTAAATACTTAACTATT
TATATTTTTAGATTAACTATTTCAAACTTTTAAAAAATTTACGTTTAATAAAGGCAAACTTCTAACTACTTTACTTATTT
ATTTAAATTAGTTTATAAATTTTCTTGTAGTTTCAATTATTTTGTTTATTTTTAAAAATTTTACTTAAATTTTTCATAAT
GACTTATTATTGAGAAAAATAAATGAGAATTTGCTGAATTAAATAATGGCCAAGAGTTTATTGTACTACTCGAACTCAGC
AAAACTTTGCACTTGGTGGTCAGGTGCTAGTTGAATAGCCCACTCAGAATTCAAAGAATGTATTTAAGTAAGAAAAGAGA
AAAACTCCATCTTCTAATAGAAAAATAAAGATATCTTCTAAAATAGTATATTATCTATTATTAAAAGAAAAATGAGATAA
AGTCACTTATTTTTTTTTATTTACTTTATCTTACGAGAAAAATTGAGATCCTAACATCAAATTTCATCTACATAAAAAAG
ACTATCAAAGTTAAGATAAATTAACTCTAATTCAATCTACTTTAGGATATTTATTCTTATCTTCACGTCACTAATTTAAG
TGTTGGAGCGTCTTCACATACTCACCACTGTTCGTGAGAAGATTCTACCAAATTTGATAATACGACCCATATTTATCCTA
ATCACAATTATTGTTTCTGTTAATTTGAGTAAATTCCTGTAGTTACCTTCAACAAATATAAATTTTAATTTTTGGGATAT
TTCTATTGTCAATTTATCGACTAATAATTCAAAGATTTATTGTTTTTATTATTTTGTTGCACTGTATTAAGAAGTTATAT
ACTTGACATTGACGGCACCTGTTATGTGATTATGTAGATGTTGACTTGACTAAATATACGTTTGACATTAGGAAACTTTA
AATAAAAAAAAAATCTGGATGACAAAATGTATTTTTAAGTGACCATAAAAGGGTTTACACTCTTTTTTCAAATCTACATG
CTTTTTTTTTCTTCTCTTAAGCATACATGGTGCAAGAAATAATGGGATGAGATCATGGGAGAATGAGATGCTCGTATAAT
TTTTGCTAAGGAATAACATTGCTGATTGGTTGGTTCACTATGCACTTACTATTGATTTCGATGTTAAAAATGTTTATGTT
CCTTCTCCAAGCTTTGGTAGATTGTTATCGATAATGATGATGATGATCTTCTTGAATATTTTTTCTTCTCAGTAGCTATT
AGTTGTTCGTAAAAAAAAAAAACTATTAGTTAGTTTATTGGGCTATGCCTTCTTGTAATAAATAAAAGTAATTGAAATAT
AATGTAAAATGATTTGCTCCATTTCTATTATTGTGTTCACAACTTTACATTTCATTCAATAAATTCAATTATATTTAATA
ATCAATGAGATTAATGTAAAATTTATTAAATAAAAATAAAAGGATTATATATTATTAAATACATGTTTACTTTTTAGGCA
TACAATTTATTTAAATTAAATTCATTAAATATTTTATTTTCTTAAAAAAAGTTGGGCAAGCCATGATGAGTCTTTGAGTG
ACAAATTACTTTAATAATTTTTTACATTATCATTCAACTAATATATATATATATATATATATATATATATATATATATAT
ATAAAAGGAGAGATTCACTTATTTAATTGATTTTTGAAATAATTATTCTAAAAATTATATCAATAATATTTTTATTAAGT
TAAAAGTGTAAATTTTTTTTATCACTAACAATTCATAACAATTAAACTCGTATATAAATGTATAATGAAAACAAACAATA
AAATTATGCCGCAAAAGTATCATATTTTTGCTTCAGTCCAAAAATGATACCGCTATCTAAAACTCATGTATAAATTCAAA
AAAATCATATTTGAGTGGTGTAACTGTGTTTCCAAAGATTAATTATAGAGTGTTTGAATTTTTTATGAAAAAATATCAAA
TTCTAATATGAAAAAAATTAACTTTTTTTAAACGAGAATCCTCAAACTATTACCCTTCCTTTGGTAGAGAGGAAGATGAA
AATGTAAAAGATAAAAATAGAATAAATTTTTTGAAATTAAAATAGAGTGTTAAAAATGTGAATCTCACATAAAATATCCT
TTATTTCTCTCCTCATTCACCCTATCTCTCTCCTGGTAAACACACCATAATATGAATTGGCATTGTGGACTTTCATGTCT
TTTTCAATTCTATTCATTAACATCTTCATTTTTTTAATGAATACTCATTTCTTTTATTCATCACTTTTGAAGAAAAAAAT
ATTAAATTATATTCTCATATAAAAAAAGGAAAATAATAATATGGTAATAAATAAGAGAGATGAAGAGACATATTAAGAAA
TAACTTACAAATAATTTTAACAAAAATAAACAATTAAATGTTTCTCTTAACCTATTTGTTACAAGCACAATTGCCTAAAA
ACAAACAAAATGAATAAAAAAGAGAAAAAATGTTTA
